# Supplementary material for: Endosomal protein DENND10/FAM45A integrates extracellular vesicle release with cancer cell migration
Source: BMC Biol. 2024 Jul 10;22:154. doi: 10.1186/s12915-024-01948-4 (PMC11234546; doi:10.1186/s12915-024-01948-4)
Supplement: Supplementary file 2 — Additional file 2: Table S1. List of DENND10 expression in human breast cancer cell lines with adherent growth. Table S2. List of all proteins identified in the mass spectrometry analysis of EVs from 4T1-NC and DENND10-KO cells. Table S3. List of selected proteins of interest in the 4T1 EV mass spectrometry dataset. Table S4. Overlap among 4T1-EV proteomics dataset in this study, Vesiclepedia, and Exocarta databases. Table S5. Pathway enrichment of cellular components for all identified proteins in the 4T1-EV proteomics dataset. Table S6. List of all DEPs in DENND10-KO EVs. Table S7. Pathway enrichment of cellular components for DEPs. Table S8. Protein-protein interaction network among DEPs. [file 12915_2024_1948_MOESM2_ESM.zip]

Archive with 9 entries (9 files):
- Table S4 Overlap with Exocarta and Vesiclepedia.xlsx
- Table S5 Pathway enrichment for all Identified.xlsx
- Table S6 List of DEPs.xlsx
- Table S7 Pathway enrichment for DEPs.xlsx
- Table S8 Protein protein interactions for DEPs.xlsx
- Table S1 CCLE-DENND10.xlsx
- Table S2 Proteins_Identified_MS.xlsx
- Table S3 Selected proteins of interest.xlsx
- Supplemental table legends.docx
