# Supplementary material for: Endosomal protein DENND10/FAM45A integrates extracellular vesicle release with cancer cell migration
Source: BMC Biol. 2024 Jul 10;22:154. doi: 10.1186/s12915-024-01948-4 (PMC11234546; doi:10.1186/s12915-024-01948-4)
Supplement: Supplementary file 2 — Additional file 2: Table S1. List of DENND10 expression in human breast cancer cell lines with adherent growth. Table S2. List of all proteins identified in the mass spectrometry analysis of EVs from 4T1-NC and DENND10-KO cells. Table S3. List of selected proteins of interest in the 4T1 EV mass spectrometry dataset. Table S4. Overlap among 4T1-EV proteomics dataset in this study, Vesiclepedia, and Exocarta databases. Table S5. Pathway enrichment of cellular components for all identified proteins in the 4T1-EV proteomics dataset. Table S6. List of all DEPs in DENND10-KO EVs. Table S7. Pathway enrichment of cellular components for DEPs. Table S8. Protein-protein interaction network among DEPs. [file 12915_2024_1948_MOESM2_ESM.zip › Table S4 Overlap with Exocarta and Vesiclepedia.xlsx]

## Sheet: Venn
4T1 EV Proteins					Exocarta					Vesiclepedia
Gene Symbol	Gene_ID in M. musculus				Gene Symbol	Gene_ID in M. musculus				Gene Symbol	Gene_ID in M. musculus
Abi1	11308				Abi1	11308				Aanat	11298
Acadl	11363				Acadm	11364				Aatk	11302
Acadm	11364				Ace	11421				Abca1	11303
Macf1	11426				Macf1	11426				Abca4	11304
Aco1	11428				Aco1	11428				Abca2	11305
Aco2	11429				Aco2	11429				Abcb7	11306
Acp1	11431				Acp1	11431				Abcg1	11307
Acp2	11432				Acp2	11432				Abi1	11308
Acp5	11433				Acta1	11459				Abl1	11350
Acta1	11459				Actb	11461				Abl2	11352
Actb	11461				Actc1	11464				Acadl	11363
Actg1	11465				Actg1	11465				Acadm	11364
Acvr1	11477				Actg2	11468				Acadvl	11370
Ada	11486				Actn2	11472				Acads	11409
Adam10	11487				Actn3	11474				Slc33a1	11416
Adam17	11491				Acta2	11475				Asic2	11418
Adam9	11502				Acvr1	11477				Asic1	11419
Adamts1	11504				Acvr1b	11479				Ace	11421
Add1	11518				Ada	11486				Ache	11423
Adh5	11532				Adam10	11487				Apoc4	11425
Adk	11534				Adam15	11490				Macf1	11426
Adnp	11538				Adam17	11491				Aco1	11428
Adprh	11544				Adam9	11502				Aco2	11429
Parp1	11545				Adamts1	11504				Acox1	11430
Adsl	11564				Adcy6	11512				Acp1	11431
Adss2	11566				Adcy9	11515				Acp2	11432
Crisp1	11571				Add1	11518				Acp5	11433
Angpt1	11600				Add2	11519				Acr	11434
Agrn	11603				Plin2	11520				Chrna4	11438
Gla	11605				Adh1	11522				Chrna7	11441
Ahcy	11615				Adh5	11532				Chrnb1	11443
Aip	11632				Adk	11534				Chrng	11449
Ak2	11637				Cfd	11537				Adipoq	11450
Alpl	11647				Parp1	11545				Acrv1	11451
Akt1	11651				Adsl	11564				Acta1	11459
Akt2	11652				Adss	11566				Actb	11461
Alcam	11658				Aebp1	11568				Actc1	11464
Aldh2	11669				Afp	11576				Actg1	11465
Aldh3a1	11670				Angpt1	11600				Actg2	11468
Aldh3a2	11671				Agrn	11603				Actl7b	11471
Aldoa	11674				Gla	11605				Actn2	11472
Aldoc	11676				Agt	11606				Actn3	11474
Akr1b1	11677				Agtrap	11610				Acta2	11475
Ampd3	11717				Ahrr	11624				Acvr1	11477
Ankh	11732				Ahsg	11625				Acvr1b	11479
Ankfy1	11736				Aicda	11628				Acvr2a	11480
Anp32a	11737				Ak1	11636				Acvr2b	11481
Slc25a4	11739				Ak2	11637				Acvrl1	11482
Slc25a5	11740				Ak4	11639				Aspa	11484
Anxa11	11744				Alpl	11647				Ada	11486
Anxa3	11745				Alppl2	11650				Adam10	11487
Anxa4	11746				Akt1	11651				Adam11	11488
Anxa5	11747				Akt2	11652				Adam12	11489
Anxa6	11749				Alb	11657				Adam15	11490
Anxa7	11750				Alcam	11658				Adam17	11491
Prdx3	11757				Aldh1a1	11668				Adam2	11495
Prdx6	11758				Aldh2	11669				Adam22	11496
Ap1b1	11764				Aldh3a1	11670				Adam7	11500
Ap1g1	11765				Aldh3a2	11671				Adam8	11501
Ap1m1	11767				Aldoa	11674				Adam9	11502
Ap1s1	11769				Aldoc	11676				Adamts1	11504
Ap2a1	11771				Akr1b3	11677				Adcy6	11512
Ap2a2	11772				Alk	11682				Adcy7	11513
Ap2m1	11773				Alox12	11684				Adcy8	11514
Ap3b1	11774				Ambp	11699				Adcy9	11515
Ap3d1	11776				Mat1a	11720				Adcyap1	11516
Ap3s1	11777				Amy1	11722				Adcyap1r1	11517
Apaf1	11783				Ang	11727				Add1	11518
Speg	11790				Ank	11732				Add2	11519
Apex1	11792				Ank1	11733				Plin2	11520
Atg5	11793				Ankfy1	11736				Adh1	11522
Api5	11800				Anp32a	11737				Adh7	11529
Aplp2	11804				Slc25a4	11739				Adh5	11532
App	11820				Slc25a5	11740				Adk	11534
Aprt	11821				Anxa11	11744				Adm	11535
Aqp1	11826				Anxa3	11745				Cfd	11537
Aqr	11834				Anxa4	11746				Adnp	11538
Rplp0	11837				Anxa5	11747				Adora1	11539
Areg	11839				Anxa6	11749				Adora2a	11540
Arf1	11840				Anxa7	11750				Adora2b	11541
Arf2	11841				Anxa8	11752				Adora3	11542
Arf4	11843				Prdx3	11757				Adprh	11544
Arf5	11844				Prdx6	11758				Parp1	11545
Arf6	11845				Aox1	11761				Adra1b	11548
Rhoa	11848				Ap1b1	11764				Adra1a	11549
Rhob	11852				Ap1g1	11765				Adra1d	11550
Rhoc	11853				Ap1m1	11767				Adra2a	11551
Rhod	11854				Ap1m2	11768				Adra2b	11552
Arpc1b	11867				Ap1s1	11769				Adra2c	11553
Arvcf	11877				Fabp4	11770				Adrb1	11554
Arsa	11883				Ap2a1	11771				Adrb2	11555
Asah1	11886				Ap2a2	11772				Adrb3	11556
Ate1	11907				Ap2m1	11773				Adsl	11564
Atm	11920				Ap3b1	11774				Adssl1	11565
Atox1	11927				Ap3d1	11776				Adss	11566
Atp1a1	11928				Ap3s2	11778				Avil	11567
Atp1b1	11931				Ap4m1	11781				Aebp1	11568
Atp1b3	11933				Apaf1	11783				Crisp1	11571
Atp2a2	11938				Apex1	11792				Afp	11576
Atp5f1a	11946				Api5	11800				Aga	11593
Atp5f1b	11947				Cd5l	11801				Acan	11595
Atp5f1c	11949				Aplp2	11804				Ager	11596
Atp5pb	11950				Apoa1	11806				Angpt1	11600
Atp5pf	11957				Apoa2	11807				Angpt4	11602
Atp5me	11958				Apoa4	11808				Agrn	11603
Atp6v1a	11964				Apoc2	11813				Gla	11605
Atp6v1b2	11966				Apoc3	11814				Agt	11606
Atp6v0d1	11972				Apod	11815				Agtrap	11610
Atp6v1e1	11973				Apoe	11816				Ahr	11622
Atp6v0a1	11975				Apoh	11818				Ahrr	11624
Atp7a	11977				App	11820				Ahsg	11625
Atp9a	11981				Aprt	11821				Aicda	11628
Slc7a1	11987				Aqp1	11826				Aif1	11629
Atrn	11990				Aqp2	11827				Crybg1	11630
Hnrnpd	11991				Aqp5	11830				Aip	11632
Akr1b7	11997				Aqr	11834				Aire	11634
B2m	12010				Ar	11835				Ak1	11636
Bax	12028				Araf	11836				Ak2	11637
Phb2	12034				Rplp0	11837				Ak4	11639
Glb1	12091				Areg	11839				Akap1	11640
Bmp1	12153				Arf1	11840				Akap3	11642
Bmpr1a	12166				Arf3	11842				Akap4	11643
Bmpr2	12168				Arf4	11843				Alpl	11647
Bnip2	12175				Arf5	11844				Akp3	11648
Bop1	12181				Arf6	11845				Alppl2	11650
Birc6	12211				Arg1	11846				Akt1	11651
Bsg	12215				Rhoa	11848				Akt2	11652
Bub3	12237				Rhob	11852				Alb	11657
Commd3	12238				Rhoc	11853				Alcam	11658
C1qbp	12261				Arhgap6	11856				Abcd1	11666
C1qc	12262				Arhgdib	11857				Aldh1a1	11668
C3	12266				Arpc1b	11867				Aldh2	11669
Hyou1	12282				Arvcf	11877				Aldh3a1	11670
Cab39	12283				Arsb	11881				Aldh3a2	11671
Cacna1s	12292				Arsa	11883				Aldoa	11674
Cacybp	12301				Asah1	11886				Aldoc	11676
Pdia4	12304				Rab27a	11891				Akr1b3	11677
Anxa2	12306				Ass1	11898				Alk	11682
Calm3	12313				Serpinc1	11905				Alox12	11684
Calr	12317				Atp1a1	11928				Alox12b	11686
Calu	12321				Atp1b1	11931				Alox15	11687
Camk2b	12323				Atp1b3	11933				Alox8	11688
Camk2g	12325				Fxyd2	11936				Alox5	11689
Canx	12330				Atp2a2	11938				Gfer	11692
Cap1	12331				Atp2b2	11941				Ambp	11699
Capg	12332				Atp4a	11944				Amh	11705
Capn1	12333				Atp5a1	11946				Ampd3	11717
Capn2	12334				Atp5b	11947				Mat1a	11720
Capns1	12336				Atp5c1	11949				Amy1	11722
Capza1	12340				Atp5k	11958				Ang	11727
Capza2	12343				Atp6v1a	11964				Ank	11732
Capzb	12345				Atp6v1b2	11966				Ank1	11733
Cat	12359				Atp6v0d1	11972				Ank3	11735
Cask	12361				Atp6v1e1	11973				Ankfy1	11736
Casp1	12362				Atp6v0a1	11975				Anp32a	11737
Casp3	12367				Atp7a	11977				Slc25a4	11739
Casp6	12368				Atp7b	11979				Slc25a5	11740
Casp8	12370				Atp8a1	11980				Anxa11	11744
Cast	12380				Atp9a	11981				Anxa3	11745
Ctnna1	12385				Atp10a	11982				Anxa4	11746
Ctnna2	12386				Atp6v0c	11984				Anxa5	11747
Ctnnb1	12387				Slc7a1	11987				Anxa6	11749
Ctnnd1	12388				Slc7a2	11988				Anxa7	11750
Cav1	12389				Atrn	11990				Anxa8	11752
Cbfb	12400				Hnrnpd	11991				Aoc3	11754
Cbl	12402				Azgp1	12007				Prdx3	11757
Serpinh1	12406				Cep131	12009				Prdx6	11758
Cbr1	12408				B2m	12010				Aox1	11761
Cbx3	12417				Bach2	12014				Ap1b1	11764
Cbx5	12419				Bag1	12017				Ap1g1	11765
Ccna2	12428				Bax	12028				Ap1g2	11766
Ccnd1	12443				Phb2	12034				Ap1m1	11767
Cct2	12461				Bcat1	12035				Ap1m2	11768
Cct3	12462				Bche	12038				Ap1s1	11769
Cct4	12464				Bdnf	12064				Fabp4	11770
Cct5	12465				Glb1	12091				Ap2a1	11771
Cct6a	12466				Bgn	12111				Ap2a2	11772
Cct7	12468				Bhmt	12116				Ap2m1	11773
Cct8	12469				Blk	12143				Ap3b1	11774
Cd151	12476				Blm	12144				Ap3b2	11775
Cd1d1	12479				Bmp15	12155				Ap3d1	11776
Cd2ap	12488				Bmp4	12159				Ap3s1	11777
Scarb2	12492				Bmp7	12162				Ap3s2	11778
Cd38	12494				Gdf2	12165				Ap4m1	11781
Cd44	12505				Bmpr2	12168				Apaf1	11783
Cd63	12512				Bop1	12181				Apc	11789
Cd81	12520				Bst1	12182				Speg	11790
Cd82	12521				Brca2	12190				Apex1	11792
Cd9	12527				Bsg	12215				Birc3	11796
Cdk1	12534				Btg1	12226				Birc2	11797
Cdk11b	12537				Btg2	12227				Xiap	11798
Cdc37	12539				Btk	12229				Birc5	11799
Cdc42	12540				Btn1a1	12231				Api5	11800
Cdh1	12550				Bub3	12237				Cd5l	11801
Cdk2	12566				Commd3	12238				Aplp1	11803
Cdk4	12567				Tspo	12257				Aplp2	11804
Cdk5	12568				Serping1	12258				Apoa1	11806
Cdk6	12571				C1qa	12259				Apoa2	11807
Cdkn2c	12580				C1qb	12260				Apoa4	11808
Cebpz	12607				C1qbp	12261				Apobec2	11811
Cetn3	12626				C1qc	12262				Apoc1	11812
Cfl1	12631				C3	12266				Apoc2	11813
Cfl2	12632				C4b	12268				Apoc3	11814
Chek1	12649				C4bp	12269				Apod	11815
Chka	12660				C6	12274				Apoe	11816
Chm	12662				C9	12279				Apoh	11818
Chuk	12675				Hyou1	12282				App	11820
Cit	12704				Cab39	12283				Aprt	11821
Clcn3	12725				Cacna1e	12290				Aqp1	11826
Clns1a	12729				Cacna1s	12292				Aqp2	11827
Cldn3	12739				Cacna2d1	12293				Aqp3	11828
Cldn4	12740				Cacybp	12301				Aqp5	11830
Tpp1	12751				Pdia4	12304				Aqp6	11831
Clta	12757				Ddr1	12305				Aqp7	11832
Clu	12759				Anxa2	12306				Aqr	11834
Cmas	12764				Calb1	12307				Ar	11835
Cnbp	12785				Calm1	12313				Araf	11836
Cnn2	12798				Calm2	12314				Rplp0	11837
Cnp	12799				Calm3	12315				Arc	11838
Col12a1	12816				Calr	12317				Areg	11839
Col18a1	12822				Calu	12321				Arf1	11840
Col4a1	12826				Camk2g	12325				Arf3	11842
Col4a2	12827				Camk4	12326				Arf4	11843
Col5a1	12831				Canx	12330				Arf5	11844
Col6a1	12833				Cap1	12331				Arf6	11845
Col7a1	12836				Capg	12332				Arg1	11846
Col1a1	12842				Capn1	12333				Rhoa	11848
Comt	12846				Capn2	12334				Rhob	11852
Copa	12847				Capns1	12336				Rhoc	11853
Cops2	12848				Capn5	12337				Rhod	11854
Cox4i1	12857				Capn7	12339				Arhgap5	11855
Cox6a1	12861				Capza1	12340				Arhgap6	11856
Cox7a2	12866				Capza2	12343				Arhgdib	11857
Cox7c	12867				Capzb	12345				Arl4a	11861
Cp	12870				Car1	12346				Arnt	11863
Cpd	12874				Car2	12349				Arnt2	11864
Cpe	12876				Car4	12351				Arntl	11865
Crip1	12925				Car6	12353				Arpc1b	11867
Bcar1	12927				Cat	12359				Arvcf	11877
Crk	12928				Cask	12361				Arx	11878
Crkl	12929				Casp14	12365				Arsb	11881
Dpysl2	12934				Casp3	12367				Arsa	11883
Cr1l	12946				Casp6	12368				Asah1	11886
Cryz	12972				Casp9	12371				Rab27a	11891
Cs	12974				Ctnna1	12385				Ass1	11898
Csf1	12977				Ctnna2	12386				Astn1	11899
Csf3	12985				Ctnnb1	12387				Serpinc1	11905
Csk	12988				Ctnnd1	12388				Zfhx3	11906
Csnk2a1	12995				Cav1	12389				Atm	11920
Csnk2a2	13000				Cav2	12390				Atoh1	11921
Csnk2b	13001				Cbl	12402				Atox1	11927
Dnajc5	13002				Serpinh1	12406				Atp1a1	11928
Smc3	13006				Cbr1	12408				Atp1b1	11931
Csrp1	13007				Cbs	12411				Atp1b2	11932
Csrp2	13008				Cbx1	12412				Atp1b3	11933
Cst3	13010				Cbx3	12417				Fxyd2	11936
Cstb	13014				Cbx5	12419				Atp2a1	11937
Ctbp1	13016				Rb1cc1	12421				Atp2a2	11938
Ctbp2	13017				Ccs	12460				Atp2b2	11941
Ctcf	13018				Cct2	12461				Atp4a	11944
Ctsb	13030				Cct3	12462				Atp4b	11945
Ctsd	13033				Cct4	12464				Atp5a1	11946
Ctsh	13036				Cct5	12465				Atp5b	11947
Ctsl	13039				Cct6a	12466				Atp5c1	11949
Cttn	13043				Cct6b	12467				Atp5pb	11950
Celf1	13046				Cct7	12468				Atp5g1	11951
Cxadr	13052				Cct8	12469				Atp5j	11957
Cycs	13063				Cd14	12475				Atp5k	11958
Cyp51a1	13121				Cd151	12476				Atp6v1a	11964
Dad1	13135				Cd19	12478				Atp6v1b2	11966
Dag1	13138				Cd1d1	12479				Atp6v0d1	11972
Dbi	13167				Cd2	12481				Atp6v1e1	11973
Dbnl	13169				Ms4a1	12482				Atp6v0a1	11975
Dck	13178				Cd22	12483				Atp7a	11977
Vps26c	13185				Cd24a	12484				Atp7b	11979
Dctn1	13191				Cd2ap	12488				Atp8a1	11980
Ddb1	13194				Cd33	12489				Atp9a	11981
Asap1	13196				Cd36	12491				Atp10a	11982
Ddost	13200				Scarb2	12492				Atpif1	11983
Dhx15	13204				Cd37	12493				Atp6v0c	11984
Ddx3x	13205				Cd38	12494				Slc7a1	11987
Ddx5	13207				Entpd1	12495				Slc7a2	11988
Ddx6	13209				Entpd2	12496				Slc7a3	11989
Dhx9	13211				Cd3d	12500				Atrn	11990
Dhfr	13361				Cd3e	12501				Hnrnpd	11991
Diaph1	13367				Cd3g	12502				Auh	11992
Dld	13382				Cd247	12503				Aup1	11993
Dlg1	13383				Cd4	12504				Pcdh15	11994
Dync1h1	13424				Cd44	12505				Akr1b7	11997
Dync1i2	13427				Cd48	12506				Avpr2	12000
Dnm2	13430				Cd5	12507				Axin1	12005
Dnmt1	13433				Cd53	12508				Axin2	12006
Dnpep	13437				Cd6	12511				Azgp1	12007
Dpm1	13480				Cd63	12512				B2m	12010
Dr1	13486				Cd68	12514				Baat	12012
Drg1	13494				Cd80	12519				Bach2	12014
Drg2	13495				Cd81	12520				Bag1	12017
Dsg2	13511				Cd82	12521				Bak1	12018
Dst	13518				Cd84	12523				Nkx3-2	12020
Dtnb	13528				Cd86	12524				Bard1	12021
Dvl2	13543				Cd8a	12525				Bax	12028
Mapre1	13589				Cd8b1	12526				Bcl6b	12029
Ebf2	13592				Cd9	12527				Bcan	12032
Ecm1	13601				Cdc25b	12531				Bcap29	12033
Edil3	13612				Cdk1	12534				Phb2	12034
Eef1a1	13627				Cdk11b	12537				Bcat1	12035
Eef1a2	13628				Cdc37	12539				Bcat2	12036
Eef2	13629				Cdc42	12540				Bche	12038
Efnb1	13641				Cdh1	12550				Bckdhb	12040
Efnb2	13642				Cdh11	12552				Bcl10	12042
Ehd1	13660				Cdh13	12554				Bcl2	12043
Eif2s1	13665				Cdh17	12557				Bcl2l1	12048
Eif2b4	13667				Cdh2	12558				Bcl3	12051
Eif3a	13669				Cdh3	12560				Bcl6	12053
Ddx19a	13680				Cdh6	12563				Bdkrb2	12062
Eif4a1	13681				Cdh9	12565				Bdnf	12064
Eif4a2	13682				Cdk2	12566				Bet1	12068
Eif4e	13684				Cdk4	12567				Glb1	12091
Eif4ebp1	13685				Cdk5	12568				Bglap	12096
Eif4g2	13690				Cdk5r2	12570				Bgn	12111
Aimp1	13722				Cdk6	12571				Bhmt	12116
Mark2	13728				Cel	12613				Bicd1	12121
Emp2	13731				Cfh	12628				Bid	12122
Enah	13800				Cfi	12630				Fabp7	12140
Eng	13805				Cfl1	12631				Prdm1	12142
Eno1	13806				Cfl2	12632				Blk	12143
Eno3	13808				Cftr	12638				Blm	12144
Epb41l1	13821				Chuk	12675				Cxcr5	12145
Epb41l2	13822				Vsx2	12677				Bmi1	12151
Stom	13830				Patj	12695				Bmp1	12153
Epha2	13836				Cirbp	12696				Bmp15	12155
Ephb2	13844				Cit	12704				Bmp2	12156
Ephb4	13846				Cited1	12705				Bmp4	12159
Stx2	13852				Ckb	12709				Bmp6	12161
Epn1	13854				Ckmt1	12716				Bmp7	12162
Epn2	13855				Coro1a	12721				Bmp8b	12164
Eps15	13858				Clcn3	12725				Gdf2	12165
Eps15l1	13859				Clcn4	12727				Bmpr1a	12166
Eps8	13860				Clcn5	12728				Bmpr1b	12167
Erbb2	13866				Clns1a	12729				Bmpr2	12168
Erh	13877				Cldn1	12737				Bmx	12169
Esd	13885				Cldn2	12738				Bnc1	12173
Evi2a	14017				Cldn3	12739				Bnip2	12175
Evi5	14020				Cldn4	12740				Bnip3	12176
Ewsr1	14030				Cldn5	12741				Bop1	12181
Sfxn1	14057				Tpp1	12751				Bst1	12182
Fadd	14082				Cln3	12752				Bpgm	12183
Ptk2	14083				Clta	12757				Brca1	12189
Faf1	14084				Clu	12759				Brca2	12190
Fah	14085				Cxcr4	12767				Zfp36l1	12192
Fscn1	14086				Ccr4	12773				Birc6	12211
Fasn	14104				Ccr5	12774				Chic1	12212
Srsf10	14105				Abcc2	12780				Bsg	12215
Fbl	14113				Camp	12796				Bsn	12217
Fbln2	14115				Cnn1	12797				Klf5	12224
Fdft1	14137				Cnn2	12798				Btg1	12226
Fen1	14156				Cnp	12799				Btg2	12227
Fgfbp1	14181				Cntfr	12804				Btg3	12228
Fgfr2	14183				Cntn1	12805				Btk	12229
Akr1b8	14187				Coch	12810				Btn1a1	12231
Fh	14194				Col11a1	12814				Bub1b	12236
Fhl2	14200				Col12a1	12816				Bub3	12237
Fhl3	14201				Col14a1	12818				Commd3	12238
Ppm1g	14208				Col15a1	12819				Tspo	12257
Smc2	14211				Col18a1	12822				Serping1	12258
Fkbp1a	14225				Col2a1	12824				C1qa	12259
Fkbp2	14227				Col3a1	12825				C1qb	12260
Fkbp4	14228				Col4a1	12826				C1qbp	12261
Fkbp5	14229				Col4a2	12827				C1qc	12262
Fkbp8	14232				Col4a3	12828				C2	12263
Flii	14248				Col5a1	12831				C3	12266
Flot1	14251				Col5a2	12832				C4b	12268
Flot2	14252				Col6a1	12833				C4bp	12269
Fmr1	14265				Col6a2	12834				C5ar1	12273
Fn1	14268				Col6a3	12835				C6	12274
Srgap2	14270				Col7a1	12836				C9	12279
Fnta	14272				Col1a1	12842				Hyou1	12282
Ncs1	14299				Col1a2	12843				Cab39	12283
Frg1	14300				Comp	12845				Cacna1a	12286
Frk	14302				Comt	12846				Cacna1b	12287
Fth1	14319				Copa	12847				Cacna1c	12288
Aktip	14339				Cops2	12848				Cacna1d	12289
Fv4	14352				Cox4i1	12857				Cacna1e	12290
Fxr1	14359				Cox5b	12859				Cacna1g	12291
Fyn	14360				Cp	12870				Cacna1s	12292
Fzd7	14369				Cpd	12874				Cacna2d1	12293
Xrcc6	14375				Cpne6	12891				Cacna2d3	12294
Ganab	14376				Cpox	12892				Cacnb1	12295
G6pdx	14381				Cr2	12902				Cacnb2	12296
Galc	14420				Crabp2	12904				Cacnb4	12298
Galnt3	14425				Crk	12928				Cacybp	12301
Gapdh	14433				Crkl	12929				Pdia4	12304
Gart	14450				Crmp1	12933				Ddr1	12305
Gba	14466				Dpysl2	12934				Anxa2	12306
Gbp1	14468				Dmbt1	12945				Calb1	12307
Gbp2	14469				Hapln1	12950				Calb2	12308
Usp15	14479				Cryaa	12954				Calca	12310
Mtpn	14489				Cryab	12955				Calcr	12311
Gdi1	14567				Crym	12971				Calm1	12313
Gdi2	14569				Cryz	12972				Calm2	12314
Gpd2	14571				Cs	12974				Calm3	12315
Gfpt1	14583				Csf1	12977				Aspm	12316
Ggps1	14593				Csf2	12981				Calr	12317
Ggta1	14594				Csf3	12985				Calu	12321
Gja1	14609				Csk	12988				Camk2a	12322
Gjc1	14615				Csn1s1	12990				Camk2b	12323
Gclc	14629				Csn2	12991				Camk2g	12325
Gclm	14630				Csn3	12994				Camk4	12326
Galk1	14635				Csnk2a1	12995				Caml	12328
Hagh	14651				Csnk2a2	13000				Canx	12330
Gls	14660				Csnk2b	13001				Cap1	12331
Glud1	14661				Dnajc5	13002				Capg	12332
Slc6a9	14664				Vcan	13003				Capn1	12333
Gm2a	14667				Smc3	13006				Capn2	12334
Gnl1	14670				Csrp1	13007				Capn3	12335
Gna11	14672				Csrp2	13008				Capns1	12336
Gna13	14674				Cst3	13010				Capn5	12337
Gna14	14675				Cstb	13014				Capn6	12338
Gnai2	14678				Ctbp1	13016				Capn7	12339
Gnai3	14679				Ctbp2	13017				Capza1	12340
Gnao1	14681				Ctsb	13030				Capza2	12343
Gnaq	14682				Ctsc	13032				Capzb	12345
Gnas	14683				Ctsd	13033				Car1	12346
Gnb1	14688				Ctsg	13035				Car2	12349
Gnb2	14693				Ctsh	13036				Car3	12350
Rack1	14694				Ctsl	13039				Car4	12351
Gnb4	14696				Cttn	13043				Car6	12353
Gng10	14700				Celf1	13046				Cat	12359
Gng12	14701				Cux2	13048				Cask	12361
Gng2	14702				Cxadr	13052				Casp1	12362
Gng5	14707				Cybb	13058				Casp4	12363
Got1	14718				Cyp17a1	13074				Casp14	12365
Got2	14719				Dab2	13132				Casp2	12366
Gpc1	14733				Dad1	13135				Casp3	12367
Gpc4	14735				Cd55	13136				Casp6	12368
Gpm6b	14758				Dag1	13138				Casp7	12369
Lancl1	14768				Dgka	13139				Casp8	12370
Gpx1	14775				Dbh	13166				Casp9	12371
Gsr	14782				Dbi	13167				Casr	12374
Grb2	14784				Dbnl	13169				Cast	12380
Grcc10	14790				Dclk1	13175				Ctnna1	12385
Emg1	14791				Dck	13178				Ctnna2	12386
Grik3	14807				Dcn	13179				Ctnnb1	12387
Grn	14824				Pcbd1	13180				Ctnnd1	12388
Cxcl1	14825				Vps26c	13185				Cav1	12389
Pdia3	14827				Dct	13190				Cav2	12390
Hspa5	14828				Dctn1	13191				Cav3	12391
Gspt1	14852				Ddb1	13194				Runx2	12393
Gss	14854				Ddc	13195				Runx1	12394
Gsta1	14857				Asap1	13196				Runx1t1	12395
Gsta4	14860				Ddn	13199				Cbfa2t2	12396
Gstm2	14863				Ddost	13200				Cbfa2t3	12398
Gstp1	14870				Ddt	13202				Runx3	12399
Gstt1	14871				Dhx15	13204				Cbfb	12400
Gsto1	14873				Ddx3x	13205				Serpina6	12401
Gtf2i	14886				Ddx4	13206				Cbl	12402
Cfap20	14894				Ddx5	13207				Cbln1	12404
Trip12	14897				Ddx6	13209				Serpinh1	12406
Gtpbp1	14904				Dhx9	13211				Cbr1	12408
Thumpd3	14911				Defa3	13237				Cbs	12411
Guk1	14923				Slc29a2	13340				Cbx1	12412
Gk	14933				Des	13346				Cbx2	12416
Gys1	14936				Slc25a1	13358				Cbx3	12417
Hm13	14950				Dhcr7	13360				Cbx5	12419
H1-3	14957				Dhfr	13361				Rb1cc1	12421
H1-0	14958				Diaph1	13367				Ccna1	12427
H2-D1	14964				Dkk1	13380				Ccnd2	12444
H2-K1	14972				Dld	13382				Ccne2	12448
Pfdn6	14976				Dlg1	13383				Ccni	12453
H2-L	14980				Dmd	13405				Noct	12457
H2-Q8	15019				Dnah8	13417				Ccs	12460
H3-3a	15078				Dync1h1	13424				Cct2	12461
Hsd17b10	15108				Dync1i2	13427				Cct3	12462
Hars1	15115				Dnm1	13429				Cct4	12464
Has2	15117				Dnm2	13430				Cct5	12465
Hcfc1	15161				Dnmt1	13433				Cct6a	12466
Ptpn6	15170				Dnmt3a	13435				Cct6b	12467
Hdac2	15182				Dnpep	13437				Cct7	12468
Hdac6	15185				Dok1	13448				Cct8	12469
Hdgf	15191				Dok2	13449				Cd14	12475
Htt	15194				Reep5	13476				Cd151	12476
Hgs	15239				Dpep1	13479				Cd19	12478
Hhip	15245				Dpp4	13482				Cd1d1	12479
Hint1	15254				Drg1	13494				Cd2	12481
H2ax	15270				Drg2	13495				Ms4a1	12482
Hk1	15275				Dsc1	13505				Cd22	12483
Hk2	15277				Dsc2	13506				Cd24a	12484
Hmbs	15288				Dsc3	13507				Cd28	12487
Hmgb1	15289				Dsg1a	13510				Cd2ap	12488
Hmgcl	15356				Dsg2	13511				Cd33	12489
Hmga2	15364				Dsg3	13512				Cd34	12490
Hmmr	15366				Dst	13518				Cd36	12491
Hmox1	15368				Slc26a2	13521				Scarb2	12492
Hmox2	15369				Mapre1	13589				Cd37	12493
Jpt1	15374				Ecm1	13601				Cd38	12494
Hnrnpc	15381				Edil3	13612				Entpd1	12495
Hnrnpa1	15382				Ednrb	13618				Entpd2	12496
Hnrnpab	15384				Eef1a1	13627				Entpd6	12497
Hnrnpk	15387				Eef1a2	13628				Cd3d	12500
Hnrnpl	15388				Eef2	13629				Cd3e	12501
Hp	15439				Efnb1	13641				Cd3g	12502
Hp1bp3	15441				Egf	13645				Cd247	12503
Hras	15461				Egfr	13649				Cd4	12504
Agfg1	15463				Rhbdf1	13650				Cd44	12505
Prmt1	15469				Egr1	13653				Cd48	12506
Rida	15473				Ehd1	13660				Cd5	12507
Hspa8	15481				Eif2s1	13665				Cd53	12508
Hspa1l	15482				Eif2b4	13667				Cd6	12511
Hsd17b4	15488				Eif3a	13669				Cd63	12512
Hsd17b7	15490				Ddx19a	13680				Cd68	12514
Dnaja1	15502				Eif4a1	13681				Cd69	12515
Hsph1	15505				Eif4a2	13682				Cd7	12516
Hspd1	15510				Eif4e	13684				Cd72	12517
Hspa1b	15511				Aimp1	13722				Cd79a	12518
Hspa2	15512				Emb	13723				Cd80	12519
Hsp90ab1	15516				Emd	13726				Cd81	12520
Hsp90aa1	15519				Mark2	13728				Cd82	12521
Hspa4	15525				Enah	13800				Cd83	12522
Hspa9	15526				Eng	13805				Cd84	12523
Hspe1	15528				Eno1	13806				Cd86	12524
Hspg2	15530				Eno2	13807				Cd8a	12525
Trmt2a	15547				Eno3	13808				Cd8b1	12526
Elavl1	15568				Enpep	13809				Cd9	12527
Hyal2	15587				Epb41l1	13821				Cdc25a	12530
Icam1	15894				Epb41l2	13822				Cdc25b	12531
Ide	15925				Epb41l3	13823				Cdc25c	12532
Idh1	15926				Epb42	13828				Cdk1	12534
Idh3g	15929				Stom	13830				Cdk11b	12537
Irgm1	15944				Epha1	13835				Cdc37	12539
Ifi204	15951				Epha2	13836				Cdc42	12540
Ifrd1	15982				Epha3	13837				Cdc45	12544
Igf1r	16001				Epha4	13838				Cdh1	12550
Igf2r	16004				Epha5	13839				Cdh11	12552
Ccn1	16007				Ephb2	13844				Cdh13	12554
Igfbp4	16010				Ephb3	13845				Cdh15	12555
Ikbkb	16150				Ephb4	13846				Cdh16	12556
Ikbkg	16151				Ephx1	13849				Cdh17	12557
Il10rb	16155				Ephx2	13850				Cdh2	12558
Il1rap	16180				Stx2	13852				Cdh3	12560
Il4r	16190				Epn2	13855				Cdh4	12561
Il6st	16195				Epo	13856				Cdh5	12562
Ilf3	16201				Eps15	13858				Cdh6	12563
Ilk	16202				Eps15l1	13859				Cdh9	12565
Lrig1	16206				Eps8	13860				Cdk2	12566
Kpnb1	16211				Epx	13861				Cdk4	12567
Incenp	16319				Erbb2	13866				Cdk5	12568
Inpp1	16329				Erbb3	13867				Cdk5r2	12570
Insr	16337				Erbb4	13869				Cdk6	12571
Eif3e	16341				Ercc2	13871				Cdkn2a	12578
Itch	16396				Esd	13885				Cdkn2b	12579
Itga2	16398				Ces3b	13909				Cdkn2c	12580
Itga3	16400				Gnb1l	13972				Cdo1	12583
Itga5	16402				Celf2	14007				Cdr2	12585
Itga6	16403				Mpzl2	14012				Mia	12587
Itga7	16404				Bcl11a	14025				Ift81	12589
Itgav	16410				Evl	14026				Cdyl	12593
Itgb1	16412				Evpl	14027				Cebpz	12607
Itgb1bp1	16413				Ext2	14043				Cebpb	12608
Itgb3	16416				Sfxn1	14057				Cel	12613
Eif6	16418				F10	14058				Celsr1	12614
Itgb5	16419				F2	14061				Cer1	12622
Cd47	16423				F2r	14062				Cetn3	12626
Stt3a	16430				F2rl3	14065				Cfh	12628
Itm2b	16432				F3	14066				Cfi	12630
Itpa	16434				F5	14067				Cfl1	12631
Itpr3	16440				F7	14068				Cfl2	12632
Jak1	16451				F8	14069				Cflar	12633
Jak2	16452				F9	14071				Cftr	12638
F11r	16456				Fabp3	14077				Chat	12647
Jup	16480				Fabp1	14080				Chd1	12648
Kcnab2	16498				Acsl1	14081				Chkb	12651
Kcnk1	16525				Fadd	14082				Chga	12652
Kcnn4	16534				Ptk2	14083				Chgb	12653
Khsrp	16549				Faf1	14084				Chil1	12654
Kif11	16551				Fah	14085				Ovgp1	12659
Kif1b	16561				Fscn1	14086				Chka	12660
Kif2a	16563				Fap	14089				Chl1	12661
Kif3a	16568				Fas	14102				Chm	12662
Kif3b	16569				Fasl	14103				Chml	12663
Kif4	16571				Fasn	14104				Chrd	12667
Kif5b	16573				Srsf10	14105				Chrm1	12669
Kifap3	16579				Fat1	14107				Chrm4	12672
Fabp5	16592				Fbl	14113				Chuk	12675
Klc1	16593				Fbln1	14114				Vsx2	12677
Klc2	16594				Fbln2	14115				Cidea	12683
Kpna2	16647				Fbn1	14118				Patj	12695
Kpna3	16648				Fbn2	14119				Cirbp	12696
Kpna4	16649				Fbp2	14120				Cit	12704
Kpna6	16650				Fbp1	14121				Cited1	12705
Kras	16653				Fcer1g	14127				Ckb	12709
Ktn1	16709				Fcer2a	14128				Ckm	12715
Lad1	16763				Fcgr3	14131				Ckmt1	12716
Stmn1	16765				Fcgrt	14132				Coro1a	12721
Lama1	16772				Fcnb	14134				Clcn1	12723
Lama3	16774				Fdft1	14137				Clcn2	12724
Lama5	16776				Fen1	14156				Clcn3	12725
Lamb1	16777				Fes	14159				Clcn4	12727
Lamb2	16779				Fga	14161				Clcn5	12728
Lamb3	16780				Fgf15	14170				Clns1a	12729
Lamc2	16782				Fgf18	14172				Cldn1	12737
Lamp1	16783				Fgfbp1	14181				Cldn2	12738
Lamp2	16784				Fgfr1	14182				Cldn3	12739
Rpsa	16785				Fgfr2	14183				Cldn4	12740
Lasp1	16796				Fgfr3	14184				Cldn5	12741
Arhgef2	16800				Fgfr4	14186				Clgn	12745
Arhgef1	16801				Akr1b8	14187				Tpp1	12751
Lcn2	16819				Fgl2	14190				Cln3	12752
Ldha	16828				Fgr	14191				Clta	12757
Ldhb	16832				Fh1	14194				Clu	12759
Cog1	16834				Fhl1	14199				Cmas	12764
Ldlr	16835				Il4i1	14204				Cxcr2	12765
Lgals1	16852				Ppm1g	14208				Cxcr4	12767
Lgals3	16854				Smc2	14211				Ccr1	12768
Eif2d	16865				Fkbp1a	14225				Ccr4	12773
Lhcgr	16867				Fkbp4	14228				Ccr5	12774
Lig1	16881				Fkbp5	14229				Ccr7	12775
Lipg	16891				Flii	14248				Ccr10	12777
Llgl1	16897				Flot1	14251				Ackr3	12778
Rps2	16898				Flot2	14252				Abcc2	12780
Lmna	16905				Flt1	14254				Cnbp	12785
Lmnb1	16906				Fmn1	14260				Cnga1	12788
Psmb8	16913				Fmod	14264				Camp	12796
Loxl3	16950				Fn1	14268				Cnn1	12797
Anxa1	16952				Srgap2	14270				Cnn2	12798
Lrp1	16971				Fnta	14272				Cnp	12799
Lrpap1	16976				Folr1	14275				Cnr1	12801
Lrrfip1	16978				Frat1	14296				Cnr2	12802
Lss	16987				Ncs1	14299				Cntfr	12804
Lta4h	16993				Frk	14302				Cntn1	12805
Ltbp2	16997				Fst	14313				Hps3	12807
Ltbp3	16998				Ftcd	14317				Cobl	12808
Alad	17025				Fth1	14319				Coch	12810
Lxn	17035				Ftl1	14325				Coil	12812
Ly6e	17069				Fut2	14344				Col10a1	12813
Epcam	17075				Fut4	14345				Col11a1	12814
Ly75	17076				Fxr1	14359				Col11a2	12815
Ly9	17085				Fyn	14360				Col12a1	12816
Lyar	17089				Fzd6	14368				Col13a1	12817
Lyn	17096				Fzd7	14369				Col14a1	12818
Tm4sf1	17112				Xrcc6	14375				Col15a1	12819
M6pr	17113				Ganab	14376				Col17a1	12821
Marcks	17118				G6pdx	14381				Col18a1	12822
Mad1l1	17120				Gaa	14387				Col19a1	12823
Smad1	17125				Gabpa	14390				Col2a1	12824
Smad3	17127				Gabrb2	14401				Col3a1	12825
Smad4	17128				Slc6a13	14412				Col4a1	12826
Man1a1	17155				Galnt3	14425				Col4a2	12827
Man1a2	17156				Galnt4	14426				Col4a3	12828
Man2a1	17158				Gapdh	14433				Col4a4	12829
Maoa	17161				Gapdhs	14447				Col4a5	12830
Mark3	17169				Gart	14450				Col5a1	12831
Matn2	17181				Gas6	14456				Col5a2	12832
Matr3	17184				Gba	14466				Col6a1	12833
Mbd3	17192				Gbp2	14469				Col6a2	12834
Mcm3	17215				Gc	14473				Col6a3	12835
Mcm2	17216				Usp15	14479				Col7a1	12836
Mcm4	17217				Mtpn	14489				Col8a1	12837
Mcm5	17218				Gcnt2	14538				Col9a1	12839
Mcm6	17219				Gda	14544				Col9a2	12840
Mcm7	17220				Gpd1	14555				Col9a3	12841
Anapc1	17222				Gdf1	14559				Col1a1	12842
Mgrn1	17237				Gdf11	14561				Col1a2	12843
Abcc1	17250				Gdf3	14562				Comp	12845
Rdh11	17252				Gdf5	14563				Comt	12846
Slc3a2	17254				Gdf9	14566				Copa	12847
Rab8a	17274				Gdi1	14567				Cops2	12848
Met	17295				Gdi2	14569				Cox17	12856
Mfge8	17304				Gfap	14580				Cox4i1	12857
Mif	17319				Gfpt1	14583				Cox5a	12858
Afdn	17356				Gfpt2	14584				Cox5b	12859
Marcksl1	17357				Gfra1	14585				Cox6c	12864
Mmp10	17384				Gfra3	14587				Cox7a2	12866
Mmp13	17386				Ggh	14590				Cox7c	12867
Mmp14	17387				B4galt1	14595				Cp	12870
Mmp3	17392				Ggt1	14598				Cpa3	12873
Mmp9	17395				Cblif	14603				Cpd	12874
Me1	17436				Gja1	14609				Cpe	12876
Mdh2	17448				Gjc1	14615				Cpeb1	12877
Mdh1	17449				Gjb1	14618				Cys1	12879
Mov10	17454				Gk2	14626				Cplx1	12889
Psmd7	17463				Gclm	14630				Cplx2	12890
Mpp1	17524				Galk1	14635				Cpne6	12891
Mras	17532				Glul	14645				Cpox	12892
Mre11	17535				Gls	14660				Cpt1a	12894
Msh2	17685				Glud1	14661				Cpt1b	12895
Msh6	17688				Slc6a9	14664				Cpt2	12896
Msn	17698				Gm2a	14667				Cr2	12902
Mtco2	17709				Gnl1	14670				Crabp1	12903
Grpel1	17713				Gna11	14672				Crabp2	12904
Mt1	17748				Gna12	14673				Cradd	12905
Map1b	17755				Gna13	14674				Crat	12908
Map4	17758				Gna14	14675				Crcp	12909
Commd1	17846				Gna15	14676				Crhr2	12922
Myef2	17876				Gnai1	14677				Crip1	12925
Myh11	17880				Gnai2	14678				Crk	12928
Myh9	17886				Gnai3	14679				Crkl	12929
Myl6	17904				Gnal	14680				Crmp1	12933
Myo10	17909				Gnao1	14681				Dpysl2	12934
Myo1b	17912				Gnaq	14682				Pcdha5	12941
Myo1c	17913				Gnas	14683				Pcdha11	12942
Myo5a	17918				Gnat1	14685				Pcdha10	12943
Myo6	17920				Gnat2	14686				Crp	12944
Myo9b	17925				Gnaz	14687				Dmbt1	12945
Ppp1r12a	17931				Gnb1	14688				Hapln1	12950
Naca	17938				Gnb2	14693				Cry1	12952
Nap1l4	17955				Rack1	14694				Cry2	12953
Nck1	17973				Gnb3	14695				Cryaa	12954
Nck2	17974				Gnb4	14696				Cryab	12955
Ncl	17975				Gnb5	14697				Cryba1	12957
Ndrg1	17988				Gng10	14700				Cryba4	12959
Ndufv1	17995				Gng12	14701				Crybb1	12960
Nedd1	17997				Gng2	14702				Crybb2	12961
Nedd4	17999				Gng5	14707				Crygd	12967
Septin2	18000				Gng7	14708				Crygs	12970
Nedd8	18002				Got1	14718				Crym	12971
Neo1	18007				Got2	14719				Cryz	12972
Nes	18008				Gp1ba	14723				Cs	12974
Nf1	18015				Gp1bb	14724				Csf1	12977
Nfkb1	18033				Lrp2	14725				Csf1r	12978
Nfkb2	18034				Gp5	14729				Csf2	12981
Nipsnap1	18082				Gpc1	14733				Csf2ra	12982
Nme1	18102				Gpc3	14734				Csf3	12985
Nme2	18103				Gpc4	14735				Csf3r	12986
Nqo1	18104				Gpi1	14751				Csk	12988
Nqo2	18105				Adgrg1	14766				Csn1s1	12990
Nmt1	18107				Lancl1	14768				Csn2	12991
Nmt2	18108				Grk5	14773				Csn3	12994
Nnt	18115				Gpx1	14775				Csnk2a1	12995
Emc8	18117				Gpx2	14776				Csnk2a2	13000
Notch2	18129				Gpx3	14778				Csnk2b	13001
Ints6	18130				Gsr	14782				Dnajc5	13002
Npm1	18148				Grb2	14784				Vcan	13003
Npm3	18150				Grcc10	14790				Ncan	13004
Nptx1	18164				Emg1	14791				Smc3	13006
Nras	18176				Lpcat3	14792				Csrp1	13007
Nrp2	18187				Cdca3	14793				Csrp2	13008
Nsdhl	18194				Grid1	14803				Cst3	13010
Nsf	18195				Grin1	14810				Cst7	13011
Ntn1	18208				Nr3c1	14815				Cstb	13014
Ddr2	18214				Grn	14824				Ctbp1	13016
Nucb1	18220				Cxcl1	14825				Ctbp2	13017
Nudc	18221				Pdia3	14827				Ctsb	13030
Nup62	18226				Hspa5	14828				Ctsc	13032
Nxn	18230				Gspt1	14852				Ctsd	13033
Oat	18242				Gspt2	14853				Ctsg	13035
Ocln	18260				Gss	14854				Ctsh	13036
Ogdh	18293				Gsta1	14857				Ctsk	13038
Sqstm1	18412				Gsta3	14859				Ctsl	13039
Hspa4l	18415				Gstm1	14862				Ctss	13040
Mybbp1a	18432				Gstm2	14863				Cttn	13043
P4ha1	18451				Gstm5	14866				Celf1	13046
P4hb	18453				Gstp1	14870				Cux1	13047
Pabpc1	18458				Gsto1	14873				Cux2	13048
Pafah1b1	18472				Gtf2i	14886				Cxadr	13052
Pafah1b2	18475				Cfap20	14894				Cyb561	13056
Pafah1b3	18476				Trip12	14897				Cyba	13057
Prdx1	18477				Gtpbp1	14904				Cybb	13058
Pak1	18479				Gys1	14936				Cycs	13063
Palm	18483				Gzma	14938				Cyp17a1	13074
Igbp1	18518				H13	14950				Cyp1a1	13076
Pcbp2	18521				H1f3	14957				Cyp1a2	13077
Pcm1	18536				H1f0	14958				Cyp2a5	13087
Pcmt1	18537				H2-Aa	14960				Cyp2e1	13106
Pcna	18538				H2-Ab1	14961				Cyp2f2	13107
Pcolce	18542				Cfb	14962				Cyp3a11	13112
Pdcd2	18567				H2-Eb1	14969				Cyp46a1	13116
Pdcd4	18569				H2-K1	14972				Cyp4a10	13117
Pdcd6	18570				H2-M3	14991				Cyp51	13121
Pdcd6ip	18571				H2-DMb2	15000				Cyp7b1	13123
Pdcd11	18572				H2-T23	15040				Dab1	13131
Pde6d	18582				H3c14	15077				Dab2	13132
Pdha1	18597				H3f3a	15078				Dad1	13135
Padi4	18602				H3f3b	15081				Cd55	13136
Enpp1	18605				Hadh	15107				Dag1	13138
Pdpk1	18607				Hsd17b10	15108				Dgka	13139
Pea15	18611				Hal	15109				Slc6a3	13162
Pepd	18624				Hars	15115				Daxx	13163
Pfdn2	18637				Has1	15116				Dbh	13166
Pfkl	18641				Hba-a1	15122				Dbi	13167
Pfkm	18642				Hbb-bh1	15132				Dbnl	13169
Pgam1	18648				Hbb-y	15135				Dbt	13171
Pgk1	18655				Hc	15139				Dclk1	13175
Pgk2	18663				Serpind1	15160				Dcc	13176
Abcb1b	18669				Hcfc1	15161				Eci1	13177
Phb	18673				Hck	15162				Dck	13178
Slc25a3	18674				Hcn3	15168				Dcn	13179
Pik3r1	18708				Ptpn6	15170				Pcbd1	13180
Pik3r2	18709				Hdac2	15182				Vps26c	13185
Pip5k1c	18717				Hdac3	15183				Dct	13190
Pip4k2a	18718				Hdac5	15184				Dctn1	13191
Pip5k1a	18720				Hdac6	15185				Dcx	13193
Pitpna	18738				Hdgf	15191				Ddb1	13194
Pkm	18746				Htt	15194				Ddc	13195
Prkaca	18747				Hebp1	15199				Asap1	13196
Prkacb	18749				Hells	15201				Ddost	13200
Prkca	18750				Heph	15203				Ddt	13202
Prkcb	18751				Hexa	15211				Dhx15	13204
Prkcd	18753				Hexb	15212				Ddx3x	13205
Prkci	18759				Foxf1	15227				Ddx4	13206
Lypla1	18777				Hgd	15233				Ddx5	13207
Pla2g4a	18783				Hgf	15234				Ddx6	13209
Plaa	18786				Hgs	15239				Dhx9	13211
Plau	18792				Hint1	15254				Defb1	13214
Plaur	18793				H2ac18	15267				Defa3	13237
Plcb3	18797				H2ax	15270				Degs1	13244
Plcg1	18803				Hk1	15275				Slc29a2	13340
Pld1	18805				Hmbs	15288				Des	13346
Plec	18810				Hmgb1	15289				Dffa	13347
Pa2g4	18813				Hmgb3	15354				Dgat1	13350
Plk1	18817				Hmgcs2	15360				Dgcr2	13356
Plod1	18822				Hmga1	15361				Slc25a1	13358
Plp2	18824				Hmga2	15364				Dhcr7	13360
Lcp1	18826				Hmox2	15369				Dhfr	13361
Plscr2	18828				Jpt1	15374				Diaph1	13367
Plxna1	18844				Hnrnpc	15381				Dkk1	13380
Pml	18854				Hnrnpa1	15382				Dld	13382
Ppp1r14b	18938				Hnrnpab	15384				Dlg1	13383
Pnn	18949				Hnrnpk	15387				Dlg4	13385
Pnp	18950				Hnrnpl	15388				Dlk1	13386
Cnot7	18983				Hoxb3	15410				Dll1	13388
Por	18984				Hoxb7	15415				Dll3	13389
Med1	19014				Hp	15439				Dmpk	13400
Ctsa	19025				Hp1bp3	15441				Dmwd	13401
Sypl1	19027				Hpse	15442				Dmd	13405
Ppib	19035				Hpca	15444				Dnah11	13411
Lgals3bp	19039				Hpd	15445				Dnah8	13417
Ppl	19041				Hpgd	15446				Dnajc1	13418
Ppm1a	19042				Hprt	15452				Dnase1	13419
Ppm1b	19043				Hpx	15458				Dnase1l3	13421
Ppp1ca	19045				Hras	15461				Dnase2a	13423
Ppp1cb	19046				Prmt1	15469				Dync1h1	13424
Ppp1cc	19047				Rida	15473				Dync1i1	13426
Ppp2ca	19052				Hspa8	15481				Dync1i2	13427
Ppp2cb	19053				Hspa1l	15482				Dnm1	13429
Ppp3ca	19055				Hsd17b4	15488				Dnm2	13430
Ppp3r1	19058				Dnaja1	15502				Dnmt1	13433
Ppp5c	19060				Dnajb3	15504				Dnmt3b	13436
Ppt1	19063				Hsph1	15505				Dnpep	13437
Nup88	19069				Hspb1	15507				Dok2	13449
Mob4	19070				Hspd1	15510				Reep5	13476
Prep	19072				Hspa1b	15511				Dpagt1	13478
Prim1	19075				Hspa2	15512				Dpep1	13479
Prim2	19076				Hsp90ab1	15516				Dpm1	13480
Prkab1	19079				Hsp90aa1	15519				Dpp4	13482
Prkag1	19082				Hspa4	15525				Dpp6	13483
Prkar1a	19084				Hspa9	15526				Dr1	13486
Prkar2a	19087				Hspe1	15528				Slc26a3	13487
Prkar2b	19088				Sdc2	15529				Drd4	13491
Prkcsh	19089				Hspg2	15530				Drg1	13494
Prnp	19122				Trmt2a	15547				Drg2	13495
Procr	19124				Slc6a4	15567				Dsc1	13505
Prpf4b	19134				Elavl1	15568				Dsc2	13506
Prps1	19139				Hyal2	15587				Dsc3	13507
Lgmn	19141				Icam1	15894				Dscam	13508
St14	19143				Icam2	15896				Dsg1a	13510
Npepps	19155				Icam5	15898				Dsg2	13511
Psap	19156				Ide	15925				Dsg3	13512
Cyth2	19158				Idh1	15926				Dst	13518
Psen1	19164				Ifi204	15951				Slc26a2	13521
Psma2	19166				Ifit1	15957				Adam18	13524
Psma3	19167				Ifit3	15959				Dtna	13527
Psmb1	19170				Ifng	15978				Dtnb	13528
Psmb10	19171				Ifngr1	15979				Dusp2	13537
Psmb4	19172				Ifrd1	15982				Dvl2	13543
Psmb5	19173				Cd79b	15985				E2f3	13557
Psmb6	19175				Igf1r	16001				Ear2	13587
Psmb7	19177				Igf2	16002				Mapre1	13589
Psmc1	19179				Igf2r	16004				Lefty1	13590
Psmc2	19181				Igfals	16005				Ebf2	13592
Psmc3	19182				Ccn1	16007				Ebf3	13593
Psmc5	19184				Igfbp2	16008				Ebp	13595
Psmd4	19185				Igfbp3	16009				Ecm1	13601
Psme1	19186				Igfbp4	16010				Sparcl1	13602
Psme2	19188				Igfbp6	16012				Opn3	13603
Psme3	19192				Jchain	16069				Ect2	13605
Ptbp1	19205				Igll1	16136				Edar	13608
Pter	19212				Cd74	16149				S1pr1	13609
Ptgfrn	19221				Ikbkb	16150				S1pr4	13611
Ptgs2	19225				Ikbkg	16151				Edil3	13612
Twf1	19230				Il10	16153				Edn1	13614
Ptma	19231				Il11	16156				Edn2	13615
Tmsb10	19240				Il13	16163				Ednra	13617
Ptp4a1	19243				Il13ra2	16165				Ednrb	13618
Ptp4a2	19244				Il15ra	16169				Phc1	13619
Ptpn11	19247				Il1rap	16180				Eed	13626
Ptpn12	19248				Il1rn	16181				Eef1a1	13627
Ptpn14	19250				Il3	16187				Eef1a2	13628
Ptpn2	19255				Il5	16191				Eef2	13629
Ptpra	19262				Il6st	16195				Efna4	13639
Ptprd	19266				Il7	16196				Efna5	13640
Ptpre	19267				Ilf3	16201				Efnb1	13641
Ptprj	19271				Ilk	16202				Efnb2	13642
Ptprk	19272				Kpnb1	16211				Efnb3	13643
Ptprn2	19276				Inhba	16323				Egf	13645
Cavin1	19285				Inhbb	16324				Egfr	13649
Pura	19290				Cep250	16328				Rhbdf1	13650
Purb	19291				Inpp1	16329				Egr1	13653
Pex19	19298				Inpp5b	16330				Egr2	13654
Abcd3	19299				Inpp5d	16331				Ehd1	13660
Pxn	19303				Inppl1	16332				Ei24	13663
Pygm	19309				Ins2	16334				Eif2s1	13665
Rab1A	19324				Insr	16337				Eif2ak3	13666
Rab10	19325				Eif3e	16341				Eif2b4	13667
Rab11b	19326				Irs4	16370				Eif3a	13669
Rab12	19328				Itch	16396				Ddx19a	13680
Rab18	19330				Itga2	16398				Eif4a1	13681
Rab22a	19334				Itga2b	16399				Eif4a2	13682
Rab23	19335				Itga3	16400				Eif4e	13684
Rab3a	19339				Itga4	16401				Eif4g2	13690
Rab5b	19344				Itga5	16402				Cela2a	13706
Rab5c	19345				Itga6	16403				Elk3	13713
Rab6a	19346				Itgal	16408				Ell	13716
Kif20a	19348				Itgam	16409				Eln	13717
Rab7a	19349				Itgav	16410				Aimp1	13722
Rac1	19353				Itgax	16411				Emb	13723
Rad21	19357				Itgb1	16412				Emd	13726
Rad23b	19359				Itgb2	16414				Mark2	13728
Rad50	19360				Itgb3	16416				Emp3	13732
Raet1c	19370				Eif6	16418				Adgre1	13733
Rab34	19376				Itgb5	16419				En1	13798
Raly	19383				Itgb6	16420				En2	13799
Ran	19384				Itgb7	16421				Enah	13800
Ranbp1	19385				Cd47	16423				Eng	13805
Ranbp2	19386				Itih1	16424				Eno1	13806
Rangap1	19387				Itih2	16425				Eno2	13807
Rasa3	19414				Itih3	16426				Eno3	13808
Rbbp4	19646				Itih4	16427				Enpep	13809
Rbm3	19652				Itk	16428				Eomes	13813
Rbmxl1	19656				Itln1	16429				Epas1	13819
Rbpj	19664				Stt3a	16430				Epb41l1	13821
Rcn1	19672				Itm2b	16432				Epb41l2	13822
Rdx	19684				Itpa	16434				Epb41l3	13823
Rfc1	19687				Itpr2	16439				Epb41l4a	13824
Rela	19697				Itpr3	16440				Epb42	13828
Upf1	19704				Itsn1	16443				Dmtn	13829
Rfc2	19718				Ivl	16447				Stom	13830
Rheb	19744				Jag1	16449				Epha1	13835
Rnf2	19821				Jak1	16451				Epha2	13836
Rnf7	19823				Jak2	16452				Epha3	13837
Rnps1	19826				Jak3	16453				Epha4	13838
Rock1	19877				F11r	16456				Epha5	13839
Rock2	19878				Jup	16480				Epha6	13840
Rp2	19889				Kcnab2	16498				Epha7	13841
Rpa2	19891				Kcnn4	16534				Epha8	13842
Rpia	19895				Napsa	16541				Ephb2	13844
Rpl10a	19896				Khk	16548				Ephb3	13845
Rpl18	19899				Khsrp	16549				Ephb4	13846
Rpl19	19921				Kif12	16552				Ephb6	13848
Rpl21	19933				Kif13a	16553				Ephx1	13849
Rpl22	19934				Kif13b	16554				Ephx2	13850
Rpl26	19941				Kif17	16559				Stx2	13852
Rpl27	19942				Kif1b	16561				Epm2a	13853
Rpl28	19943				Kif2a	16563				Epn1	13854
Rpl29	19944				Kif21a	16564				Epn2	13855
Rpl30	19946				Kif3a	16568				Epo	13856
Rpl32	19951				Kif3b	16569				Eps15	13858
Rpl37a	19981				Kif3c	16570				Eps15l1	13859
Rpl36a	19982				Kif4	16571				Eps8	13860
Rpl6	19988				Kif5a	16572				Epx	13861
Rpl7	19989				Kif5b	16573				Erbb2	13866
Rpl9	20005				Kif5c	16574				Erbb3	13867
Rpn2	20014				Kif9	16578				Erbb4	13869
Polr1c	20016				Kifc3	16582				Ercc2	13871
Polr1b	20017				Kit	16590				Ercc3	13872
Polr1d	20018				Kl	16591				Ereg	13874
Polr1a	20019				Fabp5	16592				Erg	13876
Polr2a	20020				Klc1	16593				Erh	13877
Polr2c	20021				Klc2	16594				Esd	13885
Sub1	20024				Klk1	16612				Ces3b	13909
Rps12	20042				Klkb1	16621				Amz2	13929
Rps14	20044				Kng1	16644				Gnb1l	13972
Rps15	20054				Kpna1	16646				Esr1	13982
Rps16	20055				Kpna2	16647				Smarcad1	13990
Rps17	20068				Kpna4	16649				Khdrbs3	13992
Rps18	20084				Kpna6	16650				Fgd6	13998
Rps19	20085				Kras	16653				Chchd2	14004
Rps24	20088				Hivep3	16656				Celf2	14007
Rps29	20090				Krt31	16660				Etv1	14009
Rps3a	20091				Krt10	16661				Etv6	14011
Rps4x	20102				Krt13	16663				Mpzl2	14012
Rps5	20103				Krt14	16664				Mecom	14013
Rps6	20104				Krt15	16665				Evi2a	14017
Rps6ka1	20111				Krt16	16666				Evi5	14020
Rps7	20115				Krt17	16667				Bcl11a	14025
Rps8	20116				Krt18	16668				Evl	14026
Rras	20130				Krt19	16669				Evpl	14027
Rrm1	20133				Krt36	16673				Evx1	14028
Rrm2	20135				Krt27	16675				Evx2	14029
Rsu1	20163				Krt1	16678				Ewsr1	14030
Rtkn	20166				Krt84	16680				Ext1	14042
Rtn3	20168				Krt2	16681				Ext2	14043
Ruvbl2	20174				Krt4	16682				Eya3	14050
S100a1	20193				Krt6a	16687				Ezh2	14056
S100a10	20194				Krt6b	16688				Sfxn1	14057
S100a11	20195				Krt8	16691				F10	14058
S100a13	20196				Ktn1	16709				F13b	14060
S100a4	20198				L1cam	16728				F2	14061
S100a6	20200				Lad1	16763				F2r	14062
Khdrbs1	20218				Stmn1	16765				F2rl1	14063
Sf3a2	20222				Lama1	16772				F2rl3	14065
Sar1a	20224				Lama3	16774				F3	14066
Sars1	20226				Lama4	16775				F5	14067
Atxn2	20239				Lama5	16776				F7	14068
Scd2	20250				Lamb1	16777				F8	14069
Scin	20259				Lamb2	16779				F8a	14070
Scp2	20280				Lamb3	16780				F9	14071
Cxcl5	20311				Lamc2	16782				Faah	14073
Sdf2	20316				Lamp1	16783				Fabp3	14077
Nptn	20320				Lamp2	16784				Fabp2	14079
FRRS1	20321				Rpsa	16785				Fabp1	14080
Sec22b	20333				Anpep	16790				Acsl1	14081
Sec23a	20334				Laptm5	16792				Fadd	14082
Exoc4	20336				Lasp1	16796				Ptk2	14083
Glg1	20340				Lat	16797				Faf1	14084
Sema3e	20349				Arhgef2	16800				Fah	14085
Sema4c	20353				Arhgef1	16801				Fscn1	14086
Sema7a	20361				Lbp	16803				Fanca	14087
Septin8	20362				Lck	16818				Fap	14089
Sfrp1	20377				Lcn2	16819				Fas	14102
Srsf2	20382				Lcn3	16820				Fasl	14103
Srsf3	20383				Lcp2	16822				Fasn	14104
Srsf5	20384				Ldha	16828				Srsf10	14105
Sgpl1	20397				Ldhb	16832				Fat1	14107
Sh2b1	20399				Cog1	16834				Fau	14109
Sh3bp1	20401				Ldlr	16835				Fbl	14113
Sh3gl1	20405				Lepr	16847				Fbln1	14114
Ostf1	20409				Lfng	16848				Fbln2	14115
Shc1	20416				Lgals1	16852				Fbn1	14118
Shcbp1	20419				Lgals3	16854				Fbn2	14119
Shmt1	20425				Lgals4	16855				Fbp2	14120
Cyfip1	20430				Lgals7	16858				Fbp1	14121
St3gal1	20442				Lgals9	16859				Fbrs	14123
Tra2b	20462				Eif2d	16865				Fcer1g	14127
Sin3a	20466				Lif	16878				Fcer2a	14128
Sipa1	20469				Lig1	16881				Fcgr1	14129
Vps4b	20479				Lig3	16882				Fcgr2b	14130
Slc12a2	20496				Llgl1	16897				Fcgr3	14131
Slc12a4	20498				Rps2	16898				Fcgrt	14132
Slc12a7	20499				Lmna	16905				Fcnb	14134
Slc16a1	20501				Lmnb1	16906				Fdft1	14137
Slc1a5	20514				Lmnb2	16907				Fdxr	14149
Slc20a1	20515				Psmb9	16912				Fech	14151
Slc20a2	20516				Psmb8	16913				Fem1a	14154
Slc22a1	20517				Anxa1	16952				Fen1	14156
Slc2a1	20525				Lpl	16956				Fer	14158
Slc7a5	20539				Lrp1	16971				Fes	14159
Slc9a1	20544				Lrp5	16973				Lgr5	14160
Slpi	20568				Lrp6	16974				Fga	14161
Smarca4	20586				Lrrfip1	16978				Fgf1	14164
Smarcb1	20587				Lsp1	16985				Fgf10	14165
Smarcc1	20588				Lss	16987				Fgf11	14166
Smn1	20595				Lst1	16988				Fgf12	14167
Sms	20603				Lta4h	16993				Fgf13	14168
Snap23	20619				Ltb4r1	16995				Fgf14	14169
Eftud2	20624				Ltbp2	16997				Fgf15	14170
Snrpc	20630				Ltbp3	16998				Fgf17	14171
Snrnp70	20637				Ltf	17002				Fgf18	14172
Snrpb	20638				Ltk	17005				Fgf2	14173
Snrpb2	20639				Lum	17022				Fgf3	14174
Snrpd1	20641				Alad	17025				Fgf5	14176
Snrpe	20643				Muc13	17063				Fgf8	14179
Sntb2	20650				Epcam	17075				Fgfbp1	14181
Sod1	20655				Ly75	17076				Fgfr1	14182
Sod2	20656				Tmed1	17083				Fgfr2	14183
Sorl1	20660				Ly9	17085				Fgfr3	14184
Sparc	20692				Lyar	17089				Fgfr4	14186
Serpinb6	20719				Lyn	17096				Akr1b8	14187
Serpine2	20720				Lyz2	17105				Fgl2	14190
Serpinb5	20724				M6pr	17113				Fgr	14191
Spint2	20733				Marcks	17118				Fh1	14194
Spn	20737				Smad2	17126				Fhit	14198
Sptan1	20740				Smad5	17129				Fhl1	14199
Sptbn1	20742				Magea4	17140				Fhl2	14200
Spp1	20750				Ccndbp1	17151				Fhl3	14201
Spr	20751				Man1a	17155				Il4i1	14204
Sptlc2	20773				Man1a2	17156				Ppm1g	14208
Scarb1	20778				Man2a1	17158				Smc2	14211
Src	20779				Man2b1	17159				Sh3pxd2a	14218
Srm	20810				Mapkapk2	17164				Ccn2	14219
Srp14	20813				Mark3	17169				Fjx1	14221
Srpk1	20815				Masp1	17174				Fkbp1a	14225
Srpk2	20817				Masp2	17175				Fkbp1b	14226
Srprb	20818				Fxyd3	17178				Fkbp2	14227
RO60	20822				Matn2	17181				Fkbp4	14228
Ssb	20823				Matr3	17184				Fkbp5	14229
Snu13	20826				Mbd3	17192				Fkbp10	14230
Ssr4	20832				Mbl2	17195				Fkbp7	14231
Ssrp1	20833				Mc1r	17199				Fkbp8	14232
Stag1	20842				Mcm3	17215				Foxm1	14235
Stag2	20843				Mcm2	17216				Foxd4	14237
Stam	20844				Mcm4	17217				Foxs1	14239
Stat1	20846				Mcm5	17218				Lpin1	14245
Stat3	20848				Mcm6	17219				Flg	14246
Stat6	20852				Mcm7	17220				Flii	14248
Stau1	20853				Cd46	17221				Flot1	14251
Stip1	20867				Anapc1	17222				Flot2	14252
Stk10	20868				Mgrn1	17237				Flt1	14254
Stk16	20872				Mdk	17242				Flt3	14255
Slk	20874				Abcc1	17250				Flt3l	14256
Aurkb	20877				Rdh11	17252				Flt4	14257
Strap	20901				Slc3a2	17254				Fmn1	14260
Stx3	20908				Mecp2	17257				Fmod	14264
Stx4	20909				Rab8a	17274				Fmr1	14265
Stxbp1	20910				Fyco1	17281				Fn1	14268
Stxbp2	20911				Men1	17283				Fnbp1	14269
Stxbp3	20912				Mep1a	17287				Srgap2	14270
Eif1	20918				Mep1b	17288				Fnta	14272
Supt5h	20924				Mest	17294				Folr1	14275
Supt6h	20926				Met	17295				Folr2	14276
Surf4	20932				Mfge8	17304				Fosl1	14283
Swap70	20947				Mgat1	17308				Fpgs	14287
Vamp7	20955				Mgp	17313				Fxn	14297
Sdc1	20969				Mgmt	17314				Ncs1	14299
Sdc4	20971				Mif	17319				Frg1	14300
Syngr2	20973				Mlh1	17350				Frk	14302
Tagln2	21346				Afdn	17356				Brd2	14312
Taldo1	21351				Marcksl1	17357				Fst	14313
Slc6a6	21366				Mme	17380				Fstl1	14314
Tbca	21371				Mmp10	17384				Ftcd	14317
Tbl1x	21372				Mmp14	17387				Fth1	14319
Tcea1	21399				Mmp15	17388				Ftl1	14325
Skp1	21402				Mmp2	17390				Fut2	14344
Ubtf	21429				Mmp24	17391				Fut4	14345
Tcp1	21454				Mmp3	17392				Fxr1	14359
Prdx2	21672				Mmp7	17393				Fyn	14360
Alyref	21681				Mmp9	17395				Fzd1	14362
Tec	21682				Me1	17436				Fzd6	14368
Tep1	21745				Grap2	17444				Fzd7	14369
Tes	21753				Mdh2	17448				Fzd8	14370
Psmd2	21762				Mdh1	17449				Fzd9	14371
Utp4	21771				Mos	17451				Xrcc6	14375
Tgfb1	21803				Mov10	17454				Ganab	14376
Tsc22d1	21807				Psmd7	17463				G6pc	14377
Tgfbr1	21812				Cd200	17470				G6pc2	14378
Tgfbr2	21813				Gbp4	17472				G6pdx	14381
Tgm2	21817				Mpl	17480				Gaa	14387
Thbs1	21825				Mpo	17523				Gab2	14389
Tial1	21843				Mpp1	17524				Gabpa	14390
Trim28	21849				Mrc2	17534				Gabra3	14396
Timp1	21857				Mre11a	17535				Gabrb2	14401
Timp2	21858				Irag1	17540				Gabrd	14403
Tjp1	21872				Msh2	17685				Gabre	14404
Tjp2	21873				Msh3	17686				Gabrg1	14405
Tk1	21877				Msh6	17688				Slc6a12	14411
Tkt	21881				Msn	17698				Slc6a13	14412
Tln1	21894				Map1a	17754				Gal	14419
Dtymk	21915				Map1b	17755				Galc	14420
Tmpo	21917				Map2	17756				Galnt1	14423
Tnc	21923				Map4	17758				Galnt3	14425
Tnfrsf10b	21933				Map7	17761				Galnt4	14426
Tnfsf9	21950				Mttp	17777				Galt	14430
Tom1	21968				Bloc1s5	17828				Gamt	14431
Top1	21969				Muc1	17829				Gap43	14432
Top2a	21973				Prol1	17830				Gapdh	14433
Top2b	21974				Muc5ac	17833				Gapdhs	14447
Tpbg	21983				Mvk	17855				Gart	14450
Tpd52	21985				Mx1	17857				Gas1	14451
Tpi1	21991				Myd88	17874				Gas2	14453
Tpm1	22003				Myh11	17880				Gas6	14456
Tpmt	22017				Myh3	17883				Gas7	14457
Tpp2	22019				Myh8	17885				Gata4	14463
Hsp90b1	22027				Myh9	17886				Gata5	14464
Traf2	22030				Myl3	17897				Gata6	14465
Plscr1	22038				Myl1	17901				Gba	14466
Tfrc	22042				Myl6	17904				Nipsnap2	14467
Trip6	22051				Myo15	17910				Gbp2b	14468
Tpt1	22070				Myo1b	17912				Gbp2	14469
Ctr9	22083				Myo1c	17913				Rabac1	14470
Tsg101	22088				Myo1f	17916				Gc	14473
Tsn	22099				Myo5a	17918				Usp15	14479
Phlda2	22113				Myo5b	17919				Mtpn	14489
Tst	22117				Myo6	17920				Gcsam	14525
Rpl13a	22121				Myo7a	17921				Gcg	14526
Gfus	22122				Myo9b	17925				Bloc1s1	14533
Psmd3	22123				Myoc	17926				Kat2a	14534
Ttn	22138				Nab2	17937				Gcnt2	14538
Tuba1a	22142				Naca	17938				Opn1mw	14539
Tuba1b	22143				Naga	17939				Gda	14544
Tuba4a	22145				Nap1l4	17955				Gdap1	14545
Tuba1c	22146				Nat1	17960				Mrps33	14548
Tubb2a	22151				Nbl1	17965				Gpd1	14555
Tubb3	22152				Nbr1	17966				Gdf1	14559
Tubb5	22154				Ncam1	17967				Gdf10	14560
Tulp3	22158				Ncf2	17970				Gdf11	14561
Txn	22166				Ncf4	17972				Gdf3	14562
Tyms	22171				Nck1	17973				Gdf5	14563
U2af2	22185				Nck2	17974				Gdf9	14566
Ube2m	22192				Ncl	17975				Gdi1	14567
Ube2e1	22194				Ndrg1	17988				Gdi2	14569
Ube2l3	22195				Neb	17996				Gpd2	14571
Ube2i	22196				Nedd1	17997				Gem	14579
Uba3	22200				Nedd4	17999				Gfap	14580
Uba1	22201				Septin2	18000				Gfi1	14581
Ube3a	22215				Nedd8	18002				Gfi1b	14582
Sumo1	22218				Nedd9	18003				Gfpt1	14583
Ubr1	22222				Neo1	18007				Gfpt2	14584
Usp10	22224				Nes	18008				Gfra1	14585
Usp5	22225				Neu1	18010				Gfra2	14586
Ufd1	22230				Nf1	18015				Gfra3	14587
Ugdh	22235				Nf2	18016				Gfra4	14588
Umps	22247				Nfatc1	18018				Ggh	14590
Usp4	22258				Nfia	18027				Ggps1	14593
Upp1	22271				Nfil3	18030				B4galt1	14595
Uqcrc1	22273				Nfkb2	18034				Ggt1	14598
Urod	22275				Nefl	18039				Gh	14599
Usp9x	22284				Nefm	18040				Ghr	14600
Vamp3	22319				Ngfr	18053				Ghrh	14601
Vamp8	22320				Nid1	18073				Cblif	14603
Vars1	22321				Nid2	18074				Gja1	14609
Vasp	22323				Nin	18080				Gja10	14610
Vbp1	22327				Ninj1	18081				Gja5	14613
Vcam1	22329				Nipsnap1	18082				Gjc1	14615
Vcl	22330				Nkx6-1	18096				Gjb1	14618
Vdac1	22333				Nme1	18102				Gjb2	14619
Vdac2	22334				Nme2	18103				Gjb3	14620
Vdac3	22335				Nqo1	18104				Gjb5	14622
Lin7c	22343				Nqo2	18105				Gk2	14626
Ezr	22350				Nmt1	18107				Ostm1	14628
Vim	22352				Nmt2	18108				Gclc	14629
Vrk1	22367				Notch1	18128				Gclm	14630
Wars1	22375				Notch2	18129				Gli2	14633
Wbp2	22378				Zfp638	18139				Galk1	14635
Fmnl3	22379				Uhrf1	18140				Glul	14645
Eif4h	22384				Npc1	18145				Hagh	14651
Baz1b	22385				Npm1	18148				Glp1r	14652
Wdr1	22388				Npm3	18150				Gls	14660
Dctn6	22428				Npr1	18160				Glud1	14661
Xdh	22436				Npr3	18162				Slc6a9	14664
Xpc	22591				Ctnnd2	18163				Gm2a	14667
Yap1	22601				Nras	18176				Gnl1	14670
Ybx1	22608				Nrf1	18181				Gna11	14672
Yes1	22612				Nrp1	18186				Gna12	14673
Ywhae	22627				Nrp2	18187				Gna13	14674
Ywhag	22628				Nsdhl	18194				Gna14	14675
Ywhah	22629				Nsf	18195				Gna15	14676
Ywhaq	22630				Ntrk2	18212				Gnai1	14677
Ywhaz	22631				Ddr2	18214				Gnai2	14678
Sf1	22668				Nucb1	18220				Gnai3	14679
Znf207	22680				Nudc	18221				Gnal	14680
Zpr1	22687				Numb	18222				Gnao1	14681
Zfr	22763				Numbl	18223				Gnaq	14682
Slc30a1	22782				Nxn	18230				Gnas	14683
Dnajc2	22791				Gpr143	18241				Gnat1	14685
Zyx	22793				Oat	18242				Gnat2	14686
Coro1b	23789				Ocln	18260				Gnaz	14687
Coro1c	23790				Ogn	18295				Gnb1	14688
Arih1	23806				Oit3	18302				Gnb2	14693
Arih2	23807				Olfr13	18310				Rack1	14694
Ash2l	23808				Tnfrsf11b	18383				Gnb3	14695
Banf1	23825				Oprl1	18389				Gnb4	14696
Bpnt1	23827				Oprm1	18390				Gnb5	14697
Faim	23873				Slc22a6	18399				Gng10	14700
Farsb	23874				Orm1	18405				Gng12	14701
Fxr2	23879				Sqstm1	18412				Gng2	14702
G3bp2	23881				Osm	18413				Gng4	14706
Hs2st1	23908				Osmr	18414				Gng5	14707
Impdh1	23917				Hspa4l	18415				Gng7	14708
Impdh2	23918				Otc	18416				Gngt2	14710
Mta2	23942				Oxtr	18430				Gnmt	14711
Esyt1	23943				Mybbp1a	18432				Gnpat	14712
Dnajb6	23950				P2rx1	18436				Got1	14718
Nt5e	23959				P2rx4	18438				Got2	14719
Pacsin2	23970				P2ry2	18442				Gp1ba	14723
Papss1	23971				P4ha1	18451				Gp1bb	14724
Pebp1	23980				P4hb	18453				Lrp2	14725
Pcbp1	23983				Pabpc1	18458				Lilrb4b	14727
Pin1	23988				Pafah1b1	18472				Gp5	14729
Med24	23989				Pafah1b2	18475				Gpaa1	14731
Prkra	23992				Pafah1b3	18476				Gpc1	14733
Psmc4	23996				Prdx1	18477				Gpc3	14734
Psmd13	23997				Pah	18478				Gpc4	14735
Twf2	23999				Palm	18483				S1pr2	14739
Ptpn21	24000				Pam	18484				Lpar1	14745
Abce1	24015				Pappa	18491				Gpi1	14751
Scamp2	24044				Pcbp2	18521				Gpld1	14756
Scamp3	24045				Pck1	18534				Gpm6b	14758
Sigirr	24058				Pcmt1	18537				Gpr19	14760
Slco2a1	24059				Pcna	18538				Ptgdr2	14764
Smc1a	24061				Pcolce	18542				Adgrg1	14766
Srp54	24067				Furin	18550				Lancl1	14768
Taf10	24075				Pcsk6	18553				Grk4	14772
Tlr2	24088				Cdk16	18555				Grk5	14773
Ubl3	24109				Cdk18	18557				Gpx1	14775
Xrn1	24127				Pcx	18563				Gpx2	14776
Xrn2	24128				Pdcd2	18567				Gpx3	14778
Abcg2	26357				Pdcd4	18569				Gpx5	14780
Angptl2	26360				Pdcd6	18570				Gsr	14782
Axl	26362				Pdcd6ip	18571				Grb10	14783
Ciao1	26371				Pde1c	18575				Grb2	14784
Clcn7	26373				Pde8a	18584				Grb7	14786
Gnpda1	26384				Pdgfa	18590				Rhpn1	14787
Grk6	26385				Pdgfrb	18596				Gpr162	14788
Ifi202	26388				Pdha1	18597				P3h3	14789
Lypla2	26394				Padi2	18600				Grcc10	14790
Map2k1	26395				Enpp1	18605				Emg1	14791
Map2k2	26396				Pecam1	18613				Lpcat3	14792
Map2k3	26397				Pepd	18624				Cdca3	14793
Map2k4	26398				Pfdn2	18637				Spsb2	14794
Map3k5	26408				Pfkfb2	18640				Tle5	14797
Mapk1	26413				Pfkl	18641				Grid1	14803
Mapk13	26415				Pfkm	18642				Grid2	14804
Mapk14	26416				Pfn1	18643				Grik1	14805
Mapk3	26417				Pfn2	18645				Grik3	14807
Mapk9	26420				Cdk14	18647				Grik5	14809
Nubp1	26425				Pgam1	18648				Grin1	14810
Nubp2	26426				Pgk1	18655				Grin2a	14811
Parg	26430				Pgk2	18663				Grin2c	14813
Git2	26431				Abcb1b	18669				Nr3c1	14815
Plod2	26432				Abcb4	18670				Grm1	14816
Plod3	26433				Phb	18673				Grm8	14823
Psma1	26440				Slc25a3	18674				Grn	14824
Psma4	26441				Phka1	18679				Cxcl1	14825
Psma5	26442				Pigr	18703				Pdia3	14827
Psma6	26443				Pik3c2a	18704				Hspa5	14828
Psma7	26444				Pik3ca	18706				Grpr	14829
Psmb2	26445				Pik3r1	18708				Gsg1	14840
Psmb3	26446				Pip	18716				Haspin	14841
Rpl27a	26451				Pip4k2a	18718				Gsx1	14842
Cul3	26554				Pip5k1a	18720				Gsx2	14843
Ncdn	26562				Pitpna	18738				Gspt1	14852
Cops3	26572				Pitpnm1	18739				Gspt2	14853
Rcn2	26611				Pkm	18746				Gss	14854
Cops5	26754				Prkaca	18747				Gsta1	14857
Pclo	26875				Prkacb	18749				Gsta3	14859
Cops4	26891				Prkca	18750				Gstm1	14862
Cops6	26893				Prkcb	18751				Gstm2	14863
Cops7a	26894				Prkcg	18752				Gstm4	14865
Med14	26896				Prkcd	18753				Gstm5	14866
Ddx3y	26900				Prkch	18755				Gstp1	14870
Eif2s3x	26905				Prkci	18759				Gstt1	14871
Gcat	26912				Prkd1	18760				Gstt2	14872
Macroh2a1	26914				Prkcq	18761				Gsto1	14873
Map4k4	26921				Prkcz	18762				Gstz1	14874
Mecr	26922				Pkd1	18763				Gtf2h1	14884
Aifm1	26926				Pkd2	18764				Gtf2i	14886
Ppp2r5c	26931				Pklr	18770				Cfap20	14894
Ppp2r5e	26932				Lypla1	18777				Trip12	14897
Racgap1	26934				Pla2g2a	18780				Gtpbp1	14904
Slc9a3r1	26941				Plaa	18786				Thumpd3	14911
Vat1	26949				Serpine1	18787				Guca2a	14915
Zw10	26951				Plat	18791				Guca2b	14916
Rpl8	26961				Plau	18792				Gucy2c	14917
Cul1	26965				Plaur	18793				Gucy2e	14919
Eif4e2	26987				Plcb1	18795				Guk1	14923
G3bp1	27041				Plcb3	18797				Magi1	14924
Nit1	27045				Plcb4	18798				Gk	14933
Rps3	27050				Plcd1	18799				Gypa	14934
Asns	27053				Plcg1	18803				Gys1	14936
Sec23b	27054				Pld1	18805				Gzma	14938
Fkbp9	27055				Pld3	18807				Gzmb	14939
Srp9	27058				Plec	18810				Gzmk	14945
Bcap31	27061				Pa2g4	18813				H13	14950
Rpl7a	27176				Plg	18815				H1f3	14957
Podxl	27205				Serpinf2	18816				H1f0	14958
Rps11	27207				Plod1	18822				H2-Aa	14960
Cars1	27267				Plp1	18823				H2-Ab1	14961
Tnfrsf12a	27279				Plp2	18824				Cfb	14962
Pald1	27355				Lcp1	18826				H2-Eb1	14969
Gyg1	27357				Pltp	18830				H2-K1	14972
Add3	27360				Bpifa1	18843				Pfdn6	14976
Dnajb9	27362				Plxna1	18844				Slc39a7	14977
Rpl3	27367				Plxna2	18845				H2-Ke6	14979
Rps26	27370				Plxna3	18846				H2-M3	14991
Prmt5	27374				Pnn	18949				H2-DMb2	15000
Abcf3	27406				Pnp	18950				H2-Oa	15001
Abcf2	27407				Septin5	18951				H2-Ob	15002
Abcb11	27413				Polb	18970				H2-T23	15040
Mkln1	27418				Pold1	18971				Ifi44l	15061
Atp5mg	27425				Pold2	18972				H3c14	15077
Snf8	27681				Pon1	18979				H3f3a	15078
Lsm2	27756				Cnot7	18983				H3f3b	15081
Commd8	27784				Por	18984				Hadh	15107
Zdhhc8	27801				Pou2f2	18987				Hsd17b10	15108
Spg21	27965				Plpp1	19012				Hal	15109
Rrp9	27966				Pparg	19016				Hao1	15112
Cherp	27967				Ppfibp2	19024				Hap1	15114
Eif3b	27979				Ctsa	19025				Hars	15115
Efhd2	27984				Sypl	19027				Has1	15116
Exosc5	27998				Ppib	19035				Has2	15117
Fam3c	27999				Ppic	19038				Has3	15118
Prpf19	28000				Lgals3bp	19039				Hba-a1	15122
Washc2	28006				Ppl	19041				Hba-x	15126
Gfm1	28030				Ppm1a	19042				Hbb-bh1	15132
Usp39	28035				Ppm1b	19043				Hbb-y	15135
Larp7	28036				Ppp1ca	19045				Hc	15139
Polr1f	28071				Ppp1cb	19046				Hccs	15159
Med10	28077				Ppp1cc	19047				Serpind1	15160
Atp5po	28080				Ppp2ca	19052				Hcfc1	15161
Vps25	28084				Ppp2cb	19053				Hck	15162
Rtcb	28088				Ppp3ca	19055				Hcls1	15163
Mydgf	28106				Ppp5c	19060				Hcn1	15165
Nsun2	28114				Ppt1	19063				Hcn3	15168
Tomm70	28185				Nup88	19069				Ptpn6	15170
Dcaf11	28199				Prep	19072				Hdac2	15182
Gatd3a	28295				Srgn	19073				Hdac3	15183
Bag3	29810				Prkag1	19082				Hdac5	15184
Ndrg3	29812				Prkar1a	19084				Hdac6	15185
Igfbp7	29817				Prkar2a	19087				Hdc	15186
Rnf11	29864				Prkar2b	19088				Hdgf	15191
Iqgap1	29875				Prkcsh	19089				Hdgfl1	15192
Clic4	29876				Prkdc	19090				Hdgfl2	15193
Timm13	30055				Mapk8ip1	19099				Htt	15194
Timm8a1	30058				Eif2ak2	19106				Hebp1	15199
Fkbp3	30795				Prkx	19108				Hells	15201
Adamts8	30806				Prnp	19122				Heph	15203
Mlf2	30853				Procr	19124				Herc2	15204
Glrx3	30926				Prom1	19126				Hes1	15205
Vps26a	30930				Pros1	19128				Hes3	15207
Bin1	30948				Prph	19132				Hexa	15211
Vapa	30960				Prph2	19133				Hexb	15212
Thop1	50492				Prpf4b	19134				Hfe	15216
Txnrd1	50493				Prps1	19139				Foxd3	15221
Hspa14	50497				St14	19143				Foxf1	15227
Ero1a	50527				Klk6	19144				Hgd	15233
H1-2	50708				Prtn3	19152				Hgf	15234
H1-4	50709				Npepps	19155				Mst1	15235
Fbxo6	50762				Psap	19156				Hgs	15239
Atp11a	50770				Cyth2	19158				Hhip	15245
Mapk6	50772				Cyth3	19159				Hic1	15248
Nt5c	50773				Psma2	19166				Hif1a	15251
Plpp2	50784				Psma3	19167				Hint1	15254
Acsl4	50790				Psmb1	19170				Hipk2	15258
Copb2	50797				Psmb10	19171				H2ac18	15267
Gne	50798				Psmb4	19172				H2ax	15270
Keap1	50868				Psmb5	19173				Hivep2	15273
Tmod3	50875				Psmb6	19175				Hk1	15275
Nckap1	50884				Psmb7	19177				Hk2	15277
Preb	50907				Psmc1	19179				Tfb2m	15278
C1sa	50908				Psmc2	19181				Hmbs	15288
C1ra	50909				Psmc3	19182				Hmgb1	15289
Exosc9	50911				Psmc5	19184				Hmgn1	15312
Exosc10	50912				Psmd4	19185				Hmgn2	15331
Myadm	50918				Psme1	19186				Hmgb3	15354
Hnrnpdl	50926				Psme2	19188				Hmgcl	15356
Nasp	50927				Psme3	19192				Hmgcr	15357
Mink1	50932				Bpifa2	19194				Hmgcs2	15360
Uchl3	50933				Pstpip1	19200				Hmga1	15361
Uba2	50995				Pstpip2	19201				Hmga2	15364
Cpsf2	51786				Ptbp1	19205				Hmmr	15366
Ppp2r1a	51792				Pter	19212				Hmox1	15368
Ddah2	51793				Ptgfrn	19221				Hmox2	15369
Srrm1	51796				Ptgs1	19224				Jpt1	15374
Ctps1	51797				Ptk2b	19229				Hnf4a	15378
Hnrnpu	51810				Twf1	19230				Hnrnpc	15381
Tubgcp4	51885				Ptma	19231				Hnrnpa1	15382
Fubp1	51886				Ptp4a1	19243				Hnrnpab	15384
Jpt2	52009				Ptp4a2	19244				Hnrnpk	15387
Pbk	52033				Ptpn1	19246				Hnrnpl	15388
Ppp6r3	52036				Ptpn11	19247				Hoxa10	15395
Camk1	52163				Ptpn13	19249				Hoxa11	15396
Anapc4	52206				Ptpn18	19253				Hoxa4	15401
Commd2	52245				Ptpn2	19255				Hoxb3	15410
Septin11	52398				Sirpa	19261				Hoxb4	15412
Ctdsp2	52468				Ptpra	19262				Hoxc13	15422
Carhsp1	52502				Ptprb	19263				Hoxc5	15424
Ddx56	52513				Ptprc	19264				Hoxd11	15431
Nhp2	52530				Ptprcap	19265				Hoxd13	15433
Acaa2	52538				Ptprf	19268				Hoxd9	15438
Sgta	52551				Ptprg	19270				Hp	15439
Cdc23	52563				Ptprj	19271				Hp1bp3	15441
Dhrs1	52585				Ptprk	19272				Hpse	15442
Tspan14	52588				Ptpro	19277				Hpca	15444
Nit2	52633				Ptprs	19280				Hpd	15445
Esyt2	52635				Cavin1	19285				Hpgd	15446
Nudcd2	52653				Ptx3	19288				Lipc	15450
Setd3	52690				Pura	19290				Hpn	15451
Zwint	52696				Purb	19291				Hprt	15452
Txndc17	52700				Nectin2	19294				Hpx	15458
Pum3	52874				Pxn	19303				Hras	15461
Dlg3	53310				Pygm	19309				Agfg1	15463
Nub1	53312				Rab1a	19324				Hrh1	15465
Plrg1	53317				Rab10	19325				Eif2ak1	15467
Nxf1	53319				Rab11b	19326				Prmt1	15469
Ube2k	53323				Rab12	19328				Rida	15473
Pgrmc1	53328				Rab17	19329				Hs3st1	15476
Stx7	53331				Rab18	19330				Hspa8	15481
Tomm40	53333				Rab19	19331				Hspa1l	15482
Eif3g	53356				Rab20	19332				Hsd11b1	15483
Sdcbp	53378				Rab22a	19334				Hsd11b2	15484
Hnrnpa2b1	53379				Rab23	19335				Hsd17b2	15486
Psmd10	53380				Rab33a	19337				Hsd17b4	15488
Prdx4	53381				Rab33b	19338				Hsd17b7	15490
Txnl1	53382				Rab3a	19339				Hsf1	15499
Exoc7	53413				Rab3d	19340				Dnaja1	15502
Bysl	53414				Rab4a	19341				Dnajb3	15504
Stk39	53416				Rab4b	19342				Hsph1	15505
B4galt2	53418				Rab5b	19344				Hspb1	15507
Sec61a1	53421				Rab5c	19345				Hspd1	15510
Tsnax	53424				Rab6a	19346				Hspa1b	15511
Dctn3	53598				Rab7	19349				Hspa2	15512
Hpcal1	53602				Rac1	19353				Hsp90ab1	15516
Nap1l1	53605				Rac2	19354				Hsp90aa1	15519
Snrpa	53607				Rad21	19357				Hspa4	15525
Nono	53610				Rad23b	19359				Hspa9	15526
Cldn7	53624				Rad50	19360				Hspe1	15528
Ddx39b	53817				Rab34	19376				Sdc2	15529
Septin9	53860				Raly	19383				Hspg2	15530
Caprin1	53872				Ran	19384				Ndst1	15531
Slc5a3	53881				Ranbp1	19385				Trmt2a	15547
Sart3	53890				Ranbp2	19386				Htr2a	15558
Nudt5	53893				Rangap1	19387				Htr2b	15559
Ddx20	53975				Rasgrp2	19395				Htr6	15565
Diaph2	54004				Rara	19401				Slc6a4	15567
Gipc2	54120				Rasa3	19414				Elavl1	15568
Uevld	54122				Rasal1	19415				Elavl2	15569
Arhgef7	54126				Rbbp4	19646				Elavl3	15571
Rps28	54127				Rbbp6	19647				Elavl4	15572
Pmm2	54128				Rbl2	19651				Hus1	15574
Actr1a	54130				Rbm3	19652				Hyal1	15586
Lsr	54135				Rbm4	19653				Hyal2	15587
Atxn10	54138				Rbm6	19654				Ica1	15893
Irf6	54139				Rbmx	19655				Icam1	15894
Copg2	54160				Rbp1	19659				Icam2	15896
Copg1	54161				Rbp4	19662				Icam5	15898
Rragc	54170				Rcn1	19672				Irf8	15900
Pabpn1	54196				Rdh5	19682				Ide	15925
Snx3	54198				Rdx	19684				Idh1	15926
Arl6ip1	54208				Rfc1	19687				Idh3g	15929
Golga4	54214				Recql	19691				Ido1	15930
Rpl36	54217				Rel	19696				Idua	15932
Slc23a2	54338				Reln	19699				Ier5	15939
Gnpnat1	54342				Renbp	19703				Ifi204	15951
Rpp30	54364				Upf1	19704				Ifit1	15957
Rfk	54391				Ret	19713				Ifit2	15958
Crlf3	54394				Rfc2	19718				Ifit3	15959
Ywhab	54401				Rgn	19733				Ifna1	15962
Atp6ap1	54411				Rgs16	19734				Ifna9	15972
Tollip	54473				Rheb	19744				Ifnar2	15976
Apbb1ip	54519				Xpr1	19775				Ifng	15978
Praf2	54637				Rnps1	19826				Ifngr1	15979
Ccdc22	54638				Rock1	19877				Ifngr2	15980
Atp8b2	54667				Rock2	19878				Ifrd1	15982
Sh3glb1	54673				Slc22a8	19879				Cd79b	15985
Prdx5	54683				Mst1r	19882				Igf1r	16001
Eif3i	54709				Rp2	19889				Igf2	16002
Tyk2	54721				Rpa2	19891				Igf2r	16004
Ctps2	55936				Rpia	19895				Igfals	16005
Eif3d	55944				Rpl10a	19896				Igfbp1	16006
Ap3m1	55946				Rpl18	19899				Ccn1	16007
Sfn	55948				Rpl19	19921				Igfbp2	16008
Eef1b	55949				Rpl21	19933				Igfbp3	16009
Slc1a4	55963				Rpl22	19934				Igfbp4	16010
Impa1	55980				Rpl26	19941				Igfbp5	16011
Snx12	55988				Rpl27	19942				Igfbp6	16012
Nop58	55989				Rpl28	19943				Il18bp	16068
Rplp1	56040				Rpl29	19944				Jchain	16069
Uso1	56041				Rpl30	19946				Igll1	16136
Rala	56044				Rpl32	19951				Ihh	16147
Samhd1	56045				Rpl37a	19981				Cd74	16149
Msln	56047				Rpl6	19988				Ikbkb	16150
Tcerg1	56070				Rpl7	19989				Ikbkg	16151
Ubqln1	56085				Rpl9	20005				Il10	16153
Set	56086				Rpn2	20014				Il10ra	16154
Psmg1	56088				Polr1c	20016				Il10rb	16155
Ftsj3	56095				Polr1d	20018				Il11	16156
Mad2l1	56150				Polr2a	20020				Il11ra1	16157
Rabggta	56187				Polr2c	20021				Il12rb1	16161
Prpf40a	56194				Sub1	20024				Il13	16163
Ddx21	56200				Rps12	20042				Il13ra1	16164
Uchl5	56207				Rps14	20044				Il13ra2	16165
Becn1	56208				Rps15	20054				Il15	16168
Rhog	56212				Rps16	20055				Il15ra	16169
Htra1	56213				Rps17	20068				Il16	16170
Scamp4	56214				Rps18	20084				Il17ra	16172
Acin1	56215				Rps19	20085				Il18	16173
Tspan5	56224				Rps24	20088				Il1a	16175
Hnrnph2	56258				Rps29	20090				Il1b	16176
Pex14	56273				Rps3a1	20091				Irak1	16179
Stk3	56274				Rps4x	20102				Il1rap	16180
Rbm14	56275				Rps5	20103				Il1rn	16181
Naa10	56292				Rps6	20104				Il18r1	16182
Ptpn9	56294				Rps6ka1	20111				Il2ra	16184
Arl6	56297				Rps7	20115				Il2rg	16186
Atl2	56298				Rps8	20116				Il3	16187
Pitpnb	56305				Rptn	20129				Il3ra	16188
Mycbp	56309				Rras	20130				Il4	16189
Anapc7	56317				Rrm1	20133				Il4ra	16190
Dbn1	56320				Rrm2	20135				Il5	16191
Stam2	56324				Rsu1	20163				Il6	16193
Arl2	56327				Rtkn	20166				Il6ra	16194
Pdcd5	56330				Rtn2	20167				Il6st	16195
Tmed2	56334				Rtn3	20168				Il7	16196
Txnip	56338				Hps6	20170				Il7r	16197
Eif3c	56347				Ruvbl2	20174				Il9	16198
Hsd17b12	56348				Ryr1	20190				Ilf3	16201
Arl3	56350				Ryr2	20191				Ilk	16202
Ptges3	56351				S100a10	20194				Fabp6	16204
Dnajc7	56354				S100a11	20195				Gimap1	16205
Acot9	56360				S100a13	20196				Lrig1	16206
Pus1	56361				S100a4	20198				Kpnb1	16211
Scoc	56367				S100a6	20200				Incenp	16319
Tagln3	56370				S100a8	20201				Inhba	16323
Tmem59	56374				S100a9	20202				Inhbb	16324
Pdlim5	56376				Saa1	20208				Inhbe	16326
Arpc3	56378				Saa4	20211				Cep250	16328
Rab9a	56382				Sag	20215				Inpp1	16329
Znrd2	56390				Khdrbs1	20218				Inpp5b	16330
Shoc2	56392				Apcs	20219				Inpp5d	16331
Chp1	56398				Sap18	20220				Inppl1	16332
P3h1	56401				Sf3a2	20222				Ins2	16334
Syncrip	56403				Sar1a	20224				Insl3	16336
Nudt3	56409				Sars	20226				Insr	16337
Ykt6	56418				Satb1	20230				Eif3e	16341
Diaph3	56419				Sbp	20234				Invs	16348
Ppp4c	56420				Atxn1	20238				Ipp	16351
Pfkp	56421				Serpinb3a	20248				Irf4	16364
Hbs1l	56422				Clec11a	20256				Acod1	16365
Stub1	56424				Scin	20259				Irs1	16367
Pdcd10	56426				Scn10a	20264				Irs4	16370
Mtch2	56428				Scn5a	20271				Isl1	16392
Clip1	56430				Ccl2	20296				Itch	16396
Dstn	56431				Ccl20	20297				Itga2	16398
Vps29	56433				Ccl22	20299				Itga2b	16399
Adrm1	56436				Cxcl5	20311				Itga3	16400
Snx1	56440				Serpinf1	20317				Itga4	16401
Serinc1	56442				Sdf4	20318				Itga5	16402
Arpc1a	56443				Nptn	20320				Itga6	16403
Actr10	56444				Sord	20322				Itga7	16404
Dnaja2	56445				Cavin2	20324				Itgae	16407
Copz1	56447				Sec22b	20333				Itgal	16408
Ybx3	56449				Sec23a	20334				Itgam	16409
Suclg1	56451				Exoc4	20336				Itgav	16410
Mbtps1	56453				Glg1	20340				Itgax	16411
Dynll1	56455				Selenbp1	20341				Itgb1	16412
Actl6a	56456				Sell	20343				Itgb1bp1	16413
Sae1	56459				Selp	20344				Itgb2	16414
Pkp3	56460				Selplg	20345				Itgb3	16416
Snd1	56463				Sema3c	20348				Eif6	16418
Rgs19	56470				Sema3f	20350				Itgb5	16419
Fads2	56473				Sema4c	20353				Itgb6	16420
Tbk1	56480				Sema5a	20356				Itgb7	16421
Nxt1	56488				Septin8	20362				Cd47	16423
Vapb	56491				Selenop	20363				Itih1	16424
Get3	56495				Sfrp1	20377				Itih2	16425
Ruvbl1	56505				Sfrp4	20379				Itih3	16426
Pals2	56524				Srsf2	20382				Itih4	16427
Septin6	56526				Srsf3	20383				Itk	16428
Sec11a	56529				Srsf5	20384				Itln1	16429
Cnpy2	56530				Sgpl1	20397				Stt3a	16430
Txn2	56551				Sh2b1	20399				Itm2a	16431
Pfdn5	56612				Sh2d1a	20400				Itm2b	16432
Mgst1	56615				Itsn2	20403				Itpa	16434
Gsk3b	56637				Sh3gl1	20405				Itpr1	16438
Lamtor3	56692				Ostf1	20409				Itpr2	16439
Crtap	56693				Sorbs3	20410				Itpr3	16440
Glmp	56700				Sorbs1	20411				Itsn1	16443
H1-5	56702				Shbg	20415				Ivl	16447
Ranbp9	56705				Shc1	20416				Jag1	16449
Mlst8	56716				Shmt1	20425				Jag2	16450
Mtor	56717				Cyfip1	20430				Jak1	16451
Sh3bgrl	56726				Pmel	20431				Jak2	16452
Alg2	56737				St3gal1	20442				Jak3	16453
Aldh9a1	56752				Tra2b	20462				F11r	16456
Tacstd2	56753				Vps4b	20479				Jarid2	16468
Mbnl1	56758				Slc12a1	20495				Ajuba	16475
Med20	56771				Slc12a2	20496				Junb	16477
Dnajb2	56812				Slc12a3	20497				Jup	16480
Pdxp	57028				Slc12a4	20498				Kcna2	16490
Vav3	57257				Slc12a7	20499				Kcna4	16492
Xpo4	57258				Slc13a2	20500				Kcnab1	16497
Rps27	57294				Slc16a1	20501				Kcnab2	16498
Psmd8	57296				Slc34a1	20505				Kcnab3	16499
Wdr46	57315				Slc19a1	20509				Kcnb1	16500
Srsf4	57317				Slc1a1	20510				Kcnc3	16504
Park7	57320				Slc1a3	20512				Kcnd1	16506
Parva	57342				Slc1a5	20514				Kcnd2	16508
Smarce1	57376				Slc20a1	20515				Kcne1	16509
Mogs	57377				Slc20a2	20516				Kcnh2	16511
Atp5mf	57423				Slc22a2	20518				Kcnh3	16512
Golga7	57437				Slc22a5	20520				Kcnj12	16515
Isg20	57444				Slc22a12	20521				Kcnj2	16518
Noc2l	57741				Slc23a1	20522				Kcnj5	16521
Wdr12	57750				Slc2a1	20525				Kcnj6	16522
Wdr4	57773				Slc2a3	20527				Kcnj8	16523
Fmnl1	57778				Slc34a2	20531				Kcnk3	16527
Rpl35a	57808				Slc3a1	20532				Kcnk5	16529
Spata5	57815				Slc4a1	20533				Kcnma1	16531
Hacd3	57874				Slc4a2	20535				Kcnn4	16534
Cdc42se1	57912				Slc5a1	20537				Kcnq1	16535
Hic2	58180				Slc7a5	20539				Kcnq2	16536
Cnot9	58184				Slc8a1	20541				Kcns1	16538
Sh3kbp1	58194				Slc9a1	20544				Napsa	16541
Pard6b	58220				Slit2	20563				Kdr	16542
Dnaja4	58233				Slpi	20568				Khk	16548
Hs1bp3	58240				Smarca4	20586				Khsrp	16549
Elp2	58523				Smarcb1	20587				Kif11	16551
Rnase4	58809				Smarcc1	20588				Kif12	16552
Akr1a1	58810				Smn1	20595				Kif13a	16553
Efemp2	58859				Sms	20603				Kif13b	16554
Pole3	59001				Sumo3	20610				Kif16b	16558
Maea	59003				Siglec1	20612				Kif17	16559
Trappc2l	59005				Snap25	20614				Kif1a	16560
Anapc5	59008				Snca	20617				Kif1b	16561
Moxd1	59012				Sncg	20618				Kif1c	16562
Hnrnph1	59013				Snap23	20619				Kif2a	16563
Rrs1	59014				Eftud2	20624				Kif21a	16564
Nup160	59015				Snrnp70	20637				Kif21b	16565
Rab2a	59021				Snrpb	20638				Kif3a	16568
Edf1	59022				Snrpb2	20639				Kif3b	16569
Usp14	59025				Snrpd1	20641				Kif3c	16570
Huwe1	59026				Snrpe	20643				Kif4	16571
Nampt	59027				Snrpn	20646				Kif5a	16572
Psmd14	59029				Snta1	20648				Kif5b	16573
Slc4a8	59033				Sntb1	20649				Kif5c	16574
Carm1	59035				Sntb2	20650				Kif7	16576
Stk25	59041				Sod1	20655				Kif9	16578
Cope	59042				Sod3	20657				Kifap3	16579
Hgh1	59053				Son	20658				Kifc2	16581
Tpm3	59069				Sorl1	20660				Kifc3	16582
Erbin	59079				Sort1	20661				Kin	16588
Nek7	59125				Sox1	20664				Kit	16590
Nek6	59126				Sox18	20672				Kl	16591
Ncstn	59287				Sparc	20692				Fabp5	16592
Dctn5	59288				Serpina1a	20700				Klc1	16593
Gpa33	59290				Serpina3n	20716				Klc2	16594
Myg1	60315				Serpinb6a	20719				Klf3	16599
Rbm8a	60365				Serpine2	20720				Klk1	16612
Trappc4	60409				Serpinb9	20723				Klkb1	16621
Qtrt1	60507				Serpinb5	20724				Kng1	16644
Actn4	60595				Spink1	20730				Kpna1	16646
Trpv4	63873				Spint1	20732				Kpna2	16647
Niban1	63913				Spint2	20733				Kpna3	16648
Ube4b	63958				Spn	20737				Kpna4	16649
Slc29a1	63959				Sptan1	20740				Kpna6	16650
Gmfb	63985				Sptb	20741				Kras	16653
Syne1	64009				Sptbn1	20742				Hivep3	16656
Sdf2l1	64136				Sptbn2	20743				Mafb	16658
Ctsz	64138				Strbp	20744				Krt31	16660
Ralb	64143				Spock1	20745				Krt10	16661
Itm2c	64294				Spp1	20750				Krt13	16663
Dip2a	64451				Spr	20751				Krt14	16664
Tspan4	64540				Sprr3	20766				Krt15	16665
Nisch	64652				Scarb1	20778				Krt16	16666
Nmi	64685				Src	20779				Krt17	16667
Pes1	64934				Srm	20810				Krt18	16668
Cldn12	64945				Srp14	20813				Krt19	16669
Rpl23	65019				Srpk1	20815				Krt32	16670
Nif3l1	65102				Srpk2	20817				Krt34	16672
Arl6ip5	65106				Srprb	20818				Krt36	16673
Vps35	65114				Trim21	20821				Krt27	16675
Xpo7	65246				Ro60	20822				Krt1	16678
Clstn1	65945				Ssb	20823				Krt86	16679
Twsg1	65960				Snu13	20826				Krt84	16680
Utp3	65961				Ssr4	20832				Krt2	16681
Tmem176b	65963				Ssrp1	20833				Krt4	16682
Map3k20	65964				Stag2	20843				Krt6a	16687
Lima1	65970				Stam	20844				Krt6b	16688
Asph	65973				Stat1	20846				Krt8	16691
Atp5f1d	66043				Stat2	20847				Krtap13	16699
Trappc2	66050				Stat3	20848				Ksr1	16706
Cndp2	66054				Stat5a	20850				Ktn1	16709
Sf3b6	66055				Stat6	20852				L1cam	16728
Cystm1	66060				Stau1	20853				Lad1	16763
Ethe1	66071				Stc1	20855				Aff3	16764
Txndc12	66073				Stc2	20856				Stmn1	16765
Eif3f	66085				Stim1	20866				Lalba	16770
Emc3	66087				Stip1	20867				Lama1	16772
Lamtor4	66096				Stk10	20868				Lama2	16773
Ppih	66101				Stk11	20869				Lama3	16774
Ube2d3	66105				Slk	20874				Lama4	16775
Sarnp	66118				Stra6	20897				Lama5	16776
Tomm6	66119				Strap	20901				Lamb1	16777
Sf3b5	66125				Stx1a	20907				Lamb2	16779
Ifitm3	66141				Stx3	20908				Lamb3	16780
Eef1e1	66143				Stx4a	20909				Lamc2	16782
Atp6v1f	66144				Stxbp1	20910				Lamp1	16783
Necap2	66147				Stxbp2	20911				Lamp2	16784
Uqcr10	66152				Stxbp3	20912				Rpsa	16785
Bola2	66162				Stxbp4	20913				Anpep	16790
Nip7	66164				Sucla2	20916				Laptm5	16792
Pgls	66171				Suclg2	20917				Large1	16795
Med11	66172				Supt5	20924				Lasp1	16796
Ubl5	66177				Abcc9	20928				Lat	16797
Nop10	66181				Surf4	20932				Arhgef2	16800
Ier3ip1	66191				Swap70	20947				Arhgef1	16801
Pycr3	66194				Vamp7	20955				Lbp	16803
Cks2	66197				Syk	20963				Lcat	16816
Commd4	66199				Syn2	20965				Lck	16818
Vta1	66201				Sdc1	20969				Lcn2	16819
Acyp1	66204				Sdc4	20971				Lcn3	16820
Sec61b	66212				Syngr1	20972				Lcp2	16822
Rpl7l1	66229				Syngr2	20973				Ldb1	16825
Thoc7	66231				Synj2	20975				Ldb2	16826
Msmo1	66234				Syt1	20979				Ldha	16828
Eif1ax	66235				Tagln	21345				Ldhb	16832
Nemf	66244				Tagln2	21346				Ldhc	16833
Hspbp1	66245				Taldo1	21351				Cog1	16834
Osgep	66246				Tap1	21354				Ldlr	16835
Pno1	66249				Tapbp	21356				Lef1	16842
Atp6v1g1	66290				Slc6a6	21366				Lfng	16848
Tpd52l2	66314				Tbca	21371				Lgals1	16852
Wdr61	66317				Tbxa2r	21390				Lgals3	16854
Atp6v1c1	66335				Tbxas1	21391				Lgals4	16855
Snw1	66354				Tcea1	21399				Lgals7	16858
Ostc	66357				Skp1	21402				Lgals9	16859
Exosc3	66362				Tcof1	21453				Eif2d	16865
RtcA	66368				Tcp1	21454				Lhb	16866
Chmp4c	66371				Dynlt1b	21648				Lhcgr	16867
--	66374				Phlda1	21664				Lhx3	16871
Srp19	66384				Prdx2	21672				Lhx4	16872
Ppp1r7	66385				Dntt	21673				Lhx6	16874
Sar1b	66397				Alyref	21681				Lhx9	16876
Commd5	66398				Tec	21682				Lif	16878
Tsfm	66399				Tecta	21683				Lifr	16880
Nudt2	66401				Tep1	21745				Lig1	16881
Rsl1d1	66409				Terf1	21749				Lig3	16882
Tbcb	66411				Tes	21753				Limk1	16885
Psmd6	66413				Tesk1	21754				Limk2	16886
Polr2e	66420				Psmd2	21762				Lipa	16889
Dctpp1	66422				Tfg	21787				Lipe	16890
Cyb5b	66427				Tfpi	21788				Lipg	16891
Fis1	66437				Tgfb1	21803				Llgl1	16897
Cdc26	66440				Tgfb2	21808				Rps2	16898
Magohb	66441				Tgfbi	21810				Gzmm	16904
Cyc1	66445				Tgfbr2	21813				Lmna	16905
Exosc7	66446				Tgfbr3	21814				Lmnb1	16906
Cnpy4	66455				Tgm1	21816				Lmnb2	16907
Rex1bd	66462				Tgm2	21817				Psmb9	16912
Anp32e	66471				Tgm3	21818				Psmb8	16913
Rps23	66475				Thbs1	21825				Sh2b3	16923
Atp5mk	66477				Thbs2	21826				Lox	16948
Rpl15	66480				Thbs4	21828				Loxl1	16949
Rps21	66481				Thy1	21838				Loxl3	16950
Exoc2	66482				Tial1	21843				Anxa1	16952
Rpl35	66489				Trim28	21849				Lpl	16956
Polr2l	66491				Timp1	21857				Irag2	16970
Lamtor1	66508				Timp2	21858				Lrp1	16971
Tab1	66513				Timp3	21859				Lrp5	16973
Rwdd1	66521				Atp6v0a2	21871				Lrp6	16974
Timm50	66525				Tjp1	21872				Lrp8	16975
Sppl2a	66552				Tjp2	21873				Lrpap1	16976
Uqcrh	66576				Tkt	21881				Lrrc23	16977
Esf1	66580				Tln1	21894				Lrrfip1	16978
Exosc1	66583				Dtymk	21915				Lrrn1	16979
Snrnp40	66585				Tmpo	21917				Lsp1	16985
Cmpk1	66588				Clec3b	21922				Lss	16987
Ube2v1	66589				Tnc	21923				Lst1	16988
Farsa	66590				Tnfaip2	21928				Lta4h	16993
Stoml2	66592				Tnfaip3	21929				Ltb4r1	16995
Lrrc57	66606				Tnfrsf10b	21933				Ltbp2	16997
Cryzl1	66609				Tnfrsf1a	21937				Ltbp3	16998
Atg4b	66615				Cd40	21939				Ltbr	17000
Snx9	66616				Tnfrsf8	21941				Ltf	17002
Ntmt1	66617				Tnfsf12	21944				Ltk	17005
Spcs2	66624				Pglyrp1	21946				Lum	17022
Dph6	66632				Cd40lg	21947				Alad	17025
Ctnnbl1	66642				Cd70	21948				Lxn	17035
Pspc1	66645				Tnni2	21953				Klrb1c	17059
Rpe	66646				Tom1	21968				Blnk	17060
Eef1d	66656				Top1	21969				Muc13	17063
Sltm	66660				Top2a	21973				Ly6d	17068
Uba5	66663				Top2b	21974				Ly6e	17069
Spryd7	66674				Tmem165	21982				Epcam	17075
Rae1	66679				Tpbg	21983				Ly75	17076
Pgm2	66681				Tpd52	21985				Cd180	17079
Trappc5	66682				Tpi1	21991				Tmed1	17083
Tbc1d15	66687				Tpm1	22003				Ly86	17084
Gapvd1	66691				Tpm2	22004				Ly9	17085
Uqcrfs1	66694				Tpmt	22017				Ncr1	17086
Chmp3	66700				Tpp2	22019				Lyar	17089
Sbds	66711				Tpst2	22022				Lyn	17096
Actr2	66713				Hsp90b1	22027				Lyst	17101
Emc2	66736				Traf1	22029				Lyz2	17105
Gid4	66771				Traf4	22032				Tm4sf1	17112
Ttc1	66827				Tnfsf10	22035				M6pr	17113
Wdr45b	66840				Plscr1	22038				Mab21l1	17116
Tanc1	66860				Trf	22041				Amacr	17117
Dnajc10	66861				Tfrc	22042				Marcks	17118
Pmpca	66865				Trip6	22051				Mad1l1	17120
Nhlrc2	66866				Trpc6	22068				Smad1	17125
Serbp1	66870				Tpt1	22070				Smad2	17126
Cpne8	66871				Ctr9	22083				Smad3	17127
Pcyox1	66881				Tsc2	22084				Smad5	17129
Bzw1	66882				Tsg101	22088				Smad6	17130
Lman2	66890				Tshr	22095				Maff	17133
Wwp2	66894				Tsn	22099				Mafg	17134
Naa16	66897				Phlda2	22113				Mag	17136
Mtap	66902				Tst	22117				Magea1	17137
Plin3	66905				Rpl13a	22121				Magea4	17140
Bzw2	66912				Gfus	22122				Mageb1	17145
Vps28	66914				Psmd3	22123				Magoh	17149
Chordc1	66917				Tgoln2	22135				Mfap2	17150
Prpf38b	66921				Ttn	22138				Ccndbp1	17151
Rras2	66922				Ttr	22139				Man1a	17155
Trmt6	66926				Tuba1a	22142				Man1a2	17156
Ddx18	66942				Tuba1b	22143				Man2a1	17158
Sdha	66945				Tuba3a	22144				Man2b1	17159
Pacc1	66950				Tuba4a	22145				Man2b2	17160
--	66952				Tuba1c	22146				Maoa	17161
MINDY3	66960				Tubb2a	22151				Mapkapk2	17164
Golt1b	66964				Tubb3	22152				Mapkapk5	17165
Luc7l	66978				Tubb4a	22153				Marco	17167
Lap3	66988				Tubb5	22154				Nprl3	17168
Smarcd3	66993				Txn1	22166				Mark3	17169
Psmd12	66997				Cmpk2	22169				Masp1	17174
Psmd5	66998				Tyrp1	22178				Masp2	17175
Med28	66999				U2af2	22185				Fxyd3	17178
Uqcrc2	67003				Uba52	22186				Matk	17179
Cisd2	67006				Ubb	22187				Matn2	17181
Rpl11	67025				Ubc	22190				Matn3	17182
Chmp1b2	67028				Ube2m	22192				Matr3	17184
Dnajb4	67035				Ube2l3	22195				Maz	17188
Pmf1	67037				Uba1	22201				Mb	17189
Rbm25	67039				Ube3a	22215				Mbd2	17191
Ddx17	67040				Uchl1	22223				Mbd3	17192
Oxct1	67041				Usp5	22225				Mbl2	17195
Riok2	67045				Ufd1	22230				Mbp	17196
Paics	67054				Ugcg	22234				Mc1r	17199
Ola1	67059				Ugdh	22235				Mcf2l	17207
Dynlrb1	67068				Dpysl3	22240				Mcl1	17210
Pi4k2b	67073				Umod	22242				Mcm3	17215
Mon2	67074				Umps	22247				Mcm2	17216
Pgp	67078				Unc13b	22249				Mcm4	17217
Cand2	67088				Usp4	22258				Mcm5	17218
Psmc6	67089				Upk1b	22268				Mcm6	17219
Rps10	67097				Upk2	22269				Mcm7	17220
Ptgr1	67103				Upk3a	22270				Cd46	17221
Rpl14	67115				Upp1	22271				Anapc1	17222
Tspan31	67125				Uqcrc1	22273				Tpsb2	17229
Nop56	67134				Urod	22275				Mgrn1	17237
Lrrc40	67144				Usp9x	22284				Mdk	17242
Tomm34	67145				Utrn	22288				Mdm1	17245
Psmd9	67151				Slc45a2	22293				Abcc1	17250
Mtdh	67154				Cdh23	22295				Rdh11	17252
Eef1g	67160				Vamp1	22317				Slc3a2	17254
Ccdc47	67163				Vamp2	22318				Mecp2	17257
Arl8b	67166				Vamp3	22319				Mef2a	17258
Ccdc25	67179				Vamp8	22320				Mef2c	17260
Yipf5	67180				Vars	22321				Mef2d	17261
Rplp2	67186				Vasp	22323				Meis1	17268
Pfdn1	67199				Vav1	22324				Rab8a	17274
Glod4	67201				Vbp1	22327				Fyco1	17281
Eif2s2	67204				Vcl	22330				Men1	17283
Lsm1	67207				Vdac1	22333				Meox1	17285
Med29	67224				Vdac2	22334				Mep1a	17287
Rpf2	67239				Vdac3	22335				Mertk	17289
Washc3	67282				Vegfc	22341				Mesp2	17293
Dock7	67299				Lin7c	22343				Mest	17294
Cltc	67300				Vil1	22349				Met	17295
Nanp	67311				Ezr	22350				Mettl1	17299
Snrpd3	67332				Vim	22352				Foxd2	17301
Cstf1	67337				Vnn1	22361				Mfge8	17304
Herc4	67345				Vps45	22365				Mfng	17305
Med4	67381				Vrk1	22367				Sypl2	17306
Fundc2	67391				Vtn	22370				Mgat1	17308
Erp29	67397				Vwf	22371				Clec10a	17312
Srpra	67398				Wars	22375				Mgp	17313
Pdlim7	67399				Was	22376				Mgmt	17314
Far1	67420				Wbp2	22378				Mid1	17318
Rps20	67427				Fmnl3	22379				Mif	17319
Nudcd1	67429				Eif4h	22384				Minpp1	17330
Ssr3	67437				Baz1b	22385				Bhlha15	17341
Xab2	67439				Wdr1	22388				Mki67	17345
Map1lc3b	67443				Wee1	22390				Mknk1	17346
Frmd8	67457				Wiz	22404				Mlh1	17350
Ergic1	67458				Wnt10b	22410				Afdn	17356
Sf3a1	67465				Wnt5a	22418				Marcksl1	17357
Abhd5	67469				Wnt5b	22419				Trpm1	17364
Eepd1	67484				Xdh	22436				Mme	17380
Ccar1	67500				Xrcc5	22596				Mmp12	17381
Ccdc50	67501				Ybx1	22608				Mmp10	17384
Tmed9	67511				Yes1	22612				Mmp11	17385
Uqcrb	67530				Siae	22619				Mmp13	17386
Ppfibp1	67533				Map3k19	22625				Mmp14	17387
Wdr48	67561				Ywhae	22627				Mmp15	17388
Loxl4	67573				Ywhag	22628				Mmp16	17389
Lrrc18	67580				Ywhah	22629				Mmp2	17390
Get4	67604				Ywhaq	22630				Mmp24	17391
Nob1	67619				Ywhaz	22631				Mmp3	17392
Anp32b	67628				Zap70	22637				Mmp7	17393
Spc24	67629				Zfp13	22654				Mmp8	17394
Dctn4	67665				Trim26	22670				Mmp9	17395
Hikeshi	67669				Zfp185	22673				Foxk1	17425
Rpl38	67671				Zfand5	22682				Mns1	17427
Elob	67673				Zfp54	22712				Mocs2	17434
Trmt112	67674				Zkscan5	22757				Me1	17436
Lsm3	67678				Zfpm1	22761				Mog	17441
Pbdc1	67683				Slc30a1	22782				Grap2	17444
Luc7l3	67684				Zp3	22788				Mdh2	17448
Hypk	67693				Dnajc2	22791				Mdh1	17449
Wfdc2	67701				Zyx	22793				Mos	17451
Fam114a2	67726				Coro1b	23789				Mov10	17454
Ppid	67738				Coro1c	23790				Psmd7	17463
Samsn1	67742				Agr2	23795				Cd200	17470
Ddx47	67755				Banf1	23825				Gbp4	17472
Slc38a2	67760				Bpnt1	23827				Clec4d	17474
Prpsap1	67763				Car14	23831				Mpdz	17475
N6amt1	67768				Def6	23853				Mpeg1	17476
Arpc5	67771				Dlg2	23859				Mpo	17523
Vwa5a	67776				Farsb	23874				Mpp1	17524
Ilf2	67781				Fxr2	23879				Mpv17	17527
Limd2	67803				Fyb	23880				Mpz	17528
Snx2	67804				G3bp2	23881				Mras	17532
Ubxn4	67812				Gdf15	23886				Mrc1	17533
Derl1	67819				Gpc6	23888				Mrc2	17534
Nmral1	67824				Grem1	23892				Mre11a	17535
Snap47	67826				Hs2st1	23908				Irag1	17540
Brix1	67832				Rhof	23912				Msc	17681
[truncated: 10,103 more rows]

## Sheet: ID mapping for 4T1
Original Identified Proteins					Unique Gene IDs
Identified 4T1 EV Proteins	Protein description	Gene name	Gene ID in M. musculus		Gene name	Gene ID in M. musculus
Q8CBW3	Abl interactor 1 OS=Mus musculus OX=10090 GN=Abi1 PE=1 SV=3	Abi1	11308		Abi1	11308
P51174	Long-chain specific acyl-CoA dehydrogenase, mitochondrial OS=Mus musculus OX=10090 GN=Acadl PE=1 SV=2	Acadl	11363		Acadl	11363
P45952	Medium-chain specific acyl-CoA dehydrogenase, mitochondrial OS=Mus musculus OX=10090 GN=Acadm PE=1 SV=1	Acadm	11364		Acadm	11364
Q9QXZ0	Microtubule-actin cross-linking factor 1 OS=Mus musculus OX=10090 GN=Macf1 PE=1 SV=2	Macf1	11426		Macf1	11426
P28271	Cytoplasmic aconitate hydratase OS=Mus musculus OX=10090 GN=Aco1 PE=1 SV=3	Aco1	11428		Aco1	11428
Q99KI0	Aconitate hydratase, mitochondrial OS=Mus musculus OX=10090 GN=Aco2 PE=1 SV=1	Aco2	11429		Aco2	11429
Q9D358	Low molecular weight phosphotyrosine protein phosphatase OS=Mus musculus OX=10090 GN=Acp1 PE=1 SV=3	Acp1	11431		Acp1	11431
P24638	Lysosomal acid phosphatase OS=Mus musculus OX=10090 GN=Acp2 PE=1 SV=2	Acp2	11432		Acp2	11432
Q05117	Tartrate-resistant acid phosphatase type 5 OS=Mus musculus OX=10090 GN=Acp5 PE=1 SV=2	Acp5	11433		Acp5	11433
P68134	Actin, alpha skeletal muscle OS=Mus musculus OX=10090 GN=Acta1 PE=1 SV=1	Acta1	11459		Acta1	11459
P60710	Actin, cytoplasmic 1 OS=Mus musculus OX=10090 GN=Actb PE=1 SV=1	Actb	11461		Actb	11461
P63260	Actin, cytoplasmic 2 OS=Mus musculus OX=10090 GN=Actg1 PE=1 SV=1	Actg1	11465		Actg1	11465
P37172	Activin receptor type-1 OS=Mus musculus OX=10090 GN=Acvr1 PE=2 SV=2	Acvr1	11477		Acvr1	11477
P03958	Adenosine deaminase OS=Mus musculus OX=10090 GN=Ada PE=1 SV=3	Ada	11486		Ada	11486
O35598	Disintegrin and metalloproteinase domain-containing protein 10 OS=Mus musculus OX=10090 GN=Adam10 PE=1 SV=2	Adam10	11487		Adam10	11487
Q9Z0F8	Disintegrin and metalloproteinase domain-containing protein 17 OS=Mus musculus OX=10090 GN=Adam17 PE=1 SV=3	Adam17	11491		Adam17	11491
Q61072	Disintegrin and metalloproteinase domain-containing protein 9 OS=Mus musculus OX=10090 GN=Adam9 PE=1 SV=2	Adam9	11502		Adam9	11502
P97857	A disintegrin and metalloproteinase with thrombospondin motifs 1 OS=Mus musculus OX=10090 GN=Adamts1 PE=1 SV=4	Adamts1	11504		Adamts1	11504
Q9QYC0	Alpha-adducin OS=Mus musculus OX=10090 GN=Add1 PE=1 SV=2	Add1	11518		Add1	11518
P28474	Alcohol dehydrogenase class-3 OS=Mus musculus OX=10090 GN=Adh5 PE=1 SV=3	Adh5	11532		Adh5	11532
P55264	Adenosine kinase OS=Mus musculus OX=10090 GN=Adk PE=1 SV=2	Adk	11534		Adk	11534
Q9Z103	Activity-dependent neuroprotector homeobox protein OS=Mus musculus OX=10090 GN=Adnp PE=1 SV=2	Adnp	11538		Adnp	11538
P54923	[Protein ADP-ribosylarginine] hydrolase OS=Mus musculus OX=10090 GN=Adprh PE=1 SV=1	Adprh	11544		Adprh	11544
P11103	Poly [ADP-ribose] polymerase 1 OS=Mus musculus OX=10090 GN=Parp1 PE=1 SV=3	Parp1	11545		Parp1	11545
P54822	Adenylosuccinate lyase OS=Mus musculus OX=10090 GN=Adsl PE=1 SV=2	Adsl	11564		Adsl	11564
P46664	Adenylosuccinate synthetase isozyme 2 OS=Mus musculus OX=10090 GN=Adss2 PE=1 SV=2	Adss2	11566		Adss2	11566
Q03401	Cysteine-rich secretory protein 1 OS=Mus musculus OX=10090 GN=Crisp1 PE=2 SV=1	Crisp1	11571		Crisp1	11571
O08538	Angiopoietin-1 OS=Mus musculus OX=10090 GN=Angpt1 PE=1 SV=2	Angpt1	11600		Angpt1	11600
A2ASQ1	Agrin OS=Mus musculus OX=10090 GN=Agrn PE=1 SV=1	Agrn	11603		Agrn	11603
P51569	Alpha-galactosidase A OS=Mus musculus OX=10090 GN=Gla PE=1 SV=1	Gla	11605		Gla	11605
P50247	Adenosylhomocysteinase OS=Mus musculus OX=10090 GN=Ahcy PE=1 SV=3	Ahcy	11615		Ahcy	11615
O08915	AH receptor-interacting protein OS=Mus musculus OX=10090 GN=Aip PE=1 SV=1	Aip	11632		Aip	11632
Q9WTP6	Adenylate kinase 2, mitochondrial OS=Mus musculus OX=10090 GN=Ak2 PE=1 SV=5	Ak2	11637		Ak2	11637
P09242	Alkaline phosphatase, tissue-nonspecific isozyme OS=Mus musculus OX=10090 GN=Alpl PE=1 SV=2	Alpl	11647		Alpl	11647
P31750	RAC-alpha serine/threonine-protein kinase OS=Mus musculus OX=10090 GN=Akt1 PE=1 SV=2	Akt1	11651		Akt1	11651
Q60823	RAC-beta serine/threonine-protein kinase OS=Mus musculus OX=10090 GN=Akt2 PE=1 SV=1	Akt2	11652		Akt2	11652
Q61490	CD166 antigen OS=Mus musculus OX=10090 GN=Alcam PE=1 SV=3	Alcam	11658		Alcam	11658
P47738	Aldehyde dehydrogenase, mitochondrial OS=Mus musculus OX=10090 GN=Aldh2 PE=1 SV=1	Aldh2	11669		Aldh2	11669
P47739	Aldehyde dehydrogenase, dimeric NADP-preferring OS=Mus musculus OX=10090 GN=Aldh3a1 PE=1 SV=2	Aldh3a1	11670		Aldh3a1	11670
P47740	Aldehyde dehydrogenase family 3 member A2 OS=Mus musculus OX=10090 GN=Aldh3a2 PE=1 SV=2	Aldh3a2	11671		Aldh3a2	11671
P05064	Fructose-bisphosphate aldolase A OS=Mus musculus OX=10090 GN=Aldoa PE=1 SV=2	Aldoa	11674		Aldoa	11674
P05063	Fructose-bisphosphate aldolase C OS=Mus musculus OX=10090 GN=Aldoc PE=1 SV=4	Aldoc	11676		Aldoc	11676
P45376	Aldo-keto reductase family 1 member B1 OS=Mus musculus OX=10090 GN=Akr1b1 PE=1 SV=3	Akr1b1	11677		Akr1b1	11677
O08739	AMP deaminase 3 OS=Mus musculus OX=10090 GN=Ampd3 PE=1 SV=2	Ampd3	11717		Ampd3	11717
Q9JHZ2	Progressive ankylosis protein OS=Mus musculus OX=10090 GN=Ankh PE=2 SV=1	Ankh	11732		Ankh	11732
Q810B6	Rabankyrin-5 OS=Mus musculus OX=10090 GN=Ankfy1 PE=1 SV=2	Ankfy1	11736		Ankfy1	11736
O35381	Acidic leucine-rich nuclear phosphoprotein 32 family member A OS=Mus musculus OX=10090 GN=Anp32a PE=1 SV=1	Anp32a	11737		Anp32a	11737
P48962	ADP/ATP translocase 1 OS=Mus musculus OX=10090 GN=Slc25a4 PE=1 SV=4	Slc25a4	11739		Slc25a4	11739
P51881	ADP/ATP translocase 2 OS=Mus musculus OX=10090 GN=Slc25a5 PE=1 SV=3	Slc25a5	11740		Slc25a5	11740
P97384	Annexin A11 OS=Mus musculus OX=10090 GN=Anxa11 PE=1 SV=2	Anxa11	11744		Anxa11	11744
O35639	Annexin A3 OS=Mus musculus OX=10090 GN=Anxa3 PE=1 SV=4	Anxa3	11745		Anxa3	11745
P97429	Annexin A4 OS=Mus musculus OX=10090 GN=Anxa4 PE=1 SV=4	Anxa4	11746		Anxa4	11746
P48036	Annexin A5 OS=Mus musculus OX=10090 GN=Anxa5 PE=1 SV=1	Anxa5	11747		Anxa5	11747
P14824	Annexin A6 OS=Mus musculus OX=10090 GN=Anxa6 PE=1 SV=3	Anxa6	11749		Anxa6	11749
Q07076	Annexin A7 OS=Mus musculus OX=10090 GN=Anxa7 PE=1 SV=2	Anxa7	11750		Anxa7	11750
P20108	Thioredoxin-dependent peroxide reductase, mitochondrial OS=Mus musculus OX=10090 GN=Prdx3 PE=1 SV=1	Prdx3	11757		Prdx3	11757
O08709	Peroxiredoxin-6 OS=Mus musculus OX=10090 GN=Prdx6 PE=1 SV=3	Prdx6	11758		Prdx6	11758
O35643	AP-1 complex subunit beta-1 OS=Mus musculus OX=10090 GN=Ap1b1 PE=1 SV=2	Ap1b1	11764		Ap1b1	11764
P22892	AP-1 complex subunit gamma-1 OS=Mus musculus OX=10090 GN=Ap1g1 PE=1 SV=3	Ap1g1	11765		Ap1g1	11765
P35585	AP-1 complex subunit mu-1 OS=Mus musculus OX=10090 GN=Ap1m1 PE=1 SV=3	Ap1m1	11767		Ap1m1	11767
P61967	AP-1 complex subunit sigma-1A OS=Mus musculus OX=10090 GN=Ap1s1 PE=1 SV=1	Ap1s1	11769		Ap1s1	11769
P17426	AP-2 complex subunit alpha-1 OS=Mus musculus OX=10090 GN=Ap2a1 PE=1 SV=1	Ap2a1	11771		Ap2a1	11771
P17427	AP-2 complex subunit alpha-2 OS=Mus musculus OX=10090 GN=Ap2a2 PE=1 SV=2	Ap2a2	11772		Ap2a2	11772
P84091	AP-2 complex subunit mu OS=Mus musculus OX=10090 GN=Ap2m1 PE=1 SV=1	Ap2m1	11773		Ap2m1	11773
Q9Z1T1	AP-3 complex subunit beta-1 OS=Mus musculus OX=10090 GN=Ap3b1 PE=1 SV=2	Ap3b1	11774		Ap3b1	11774
O54774	AP-3 complex subunit delta-1 OS=Mus musculus OX=10090 GN=Ap3d1 PE=1 SV=1	Ap3d1	11776		Ap3d1	11776
Q9DCR2	AP-3 complex subunit sigma-1 OS=Mus musculus OX=10090 GN=Ap3s1 PE=1 SV=2	Ap3s1	11777		Ap3s1	11777
O88879	Apoptotic protease-activating factor 1 OS=Mus musculus OX=10090 GN=Apaf1 PE=1 SV=3	Apaf1	11783		Apaf1	11783
Q62407	Striated muscle-specific serine/threonine-protein kinase OS=Mus musculus OX=10090 GN=Speg PE=1 SV=2	Speg	11790		Speg	11790
P28352	DNA-(apurinic or apyrimidinic site) endonuclease OS=Mus musculus OX=10090 GN=Apex1 PE=1 SV=2	Apex1	11792		Apex1	11792
Q99J83	Autophagy protein 5 OS=Mus musculus OX=10090 GN=Atg5 PE=1 SV=1	Atg5	11793		Atg5	11793
O35841	Apoptosis inhibitor 5 OS=Mus musculus OX=10090 GN=Api5 PE=1 SV=2	Api5	11800		Api5	11800
Q06335	Amyloid-like protein 2 OS=Mus musculus OX=10090 GN=Aplp2 PE=1 SV=4	Aplp2	11804		Aplp2	11804
P12023	Amyloid-beta A4 protein OS=Mus musculus OX=10090 GN=App PE=1 SV=3	App	11820		App	11820
P08030	Adenine phosphoribosyltransferase OS=Mus musculus OX=10090 GN=Aprt PE=1 SV=2	Aprt	11821		Aprt	11821
Q02013	Aquaporin-1 OS=Mus musculus OX=10090 GN=Aqp1 PE=1 SV=3	Aqp1	11826		Aqp1	11826
Q8CFQ3	RNA helicase aquarius OS=Mus musculus OX=10090 GN=Aqr PE=1 SV=2	Aqr	11834		Aqr	11834
P14869	60S acidic ribosomal protein P0 OS=Mus musculus OX=10090 GN=Rplp0 PE=1 SV=3	Rplp0	11837		Rplp0	11837
P31955	Amphiregulin OS=Mus musculus OX=10090 GN=Areg PE=2 SV=1	Areg	11839		Areg	11839
P84078	ADP-ribosylation factor 1 OS=Mus musculus OX=10090 GN=Arf1 PE=1 SV=2	Arf1	11840		Arf1	11840
Q8BSL7	ADP-ribosylation factor 2 OS=Mus musculus OX=10090 GN=Arf2 PE=1 SV=2	Arf2	11841		Arf2	11841
P61750	ADP-ribosylation factor 4 OS=Mus musculus OX=10090 GN=Arf4 PE=1 SV=2	Arf4	11843		Arf4	11843
P84084	ADP-ribosylation factor 5 OS=Mus musculus OX=10090 GN=Arf5 PE=1 SV=2	Arf5	11844		Arf5	11844
P62331	ADP-ribosylation factor 6 OS=Mus musculus OX=10090 GN=Arf6 PE=1 SV=2	Arf6	11845		Arf6	11845
Q9QUI0	Transforming protein RhoA OS=Mus musculus OX=10090 GN=Rhoa PE=1 SV=1	Rhoa	11848		Rhoa	11848
P62746	Rho-related GTP-binding protein RhoB OS=Mus musculus OX=10090 GN=Rhob PE=1 SV=1	Rhob	11852		Rhob	11852
Q62159	Rho-related GTP-binding protein RhoC OS=Mus musculus OX=10090 GN=Rhoc PE=1 SV=2	Rhoc	11853		Rhoc	11853
P97348	Rho-related GTP-binding protein RhoD OS=Mus musculus OX=10090 GN=Rhod PE=1 SV=1	Rhod	11854		Rhod	11854
Q9WV32	Actin-related protein 2/3 complex subunit 1B OS=Mus musculus OX=10090 GN=Arpc1b PE=1 SV=4	Arpc1b	11867		Arpc1b	11867
P98203	Armadillo repeat protein deleted in velo-cardio-facial syndrome homolog OS=Mus musculus OX=10090 GN=Arvcf PE=1 SV=2	Arvcf	11877		Arvcf	11877
P50428	Arylsulfatase A OS=Mus musculus OX=10090 GN=Arsa PE=1 SV=2	Arsa	11883		Arsa	11883
Q9WV54	Acid ceramidase OS=Mus musculus OX=10090 GN=Asah1 PE=1 SV=1	Asah1	11886		Asah1	11886
Q9Z2A5	Arginyl-tRNA--protein transferase 1 OS=Mus musculus OX=10090 GN=Ate1 PE=1 SV=2	Ate1	11907		Ate1	11907
Q62388	Serine-protein kinase ATM OS=Mus musculus OX=10090 GN=Atm PE=1 SV=2	Atm	11920		Atm	11920
O08997	Copper transport protein ATOX1 OS=Mus musculus OX=10090 GN=Atox1 PE=1 SV=1	Atox1	11927		Atox1	11927
Q8VDN2	Sodium/potassium-transporting ATPase subunit alpha-1 OS=Mus musculus OX=10090 GN=Atp1a1 PE=1 SV=1	Atp1a1	11928		Atp1a1	11928
P14094	Sodium/potassium-transporting ATPase subunit beta-1 OS=Mus musculus OX=10090 GN=Atp1b1 PE=1 SV=1	Atp1b1	11931		Atp1b1	11931
P97370	Sodium/potassium-transporting ATPase subunit beta-3 OS=Mus musculus OX=10090 GN=Atp1b3 PE=1 SV=1	Atp1b3	11933		Atp1b3	11933
O55143	Sarcoplasmic/endoplasmic reticulum calcium ATPase 2 OS=Mus musculus OX=10090 GN=Atp2a2 PE=1 SV=2	Atp2a2	11938		Atp2a2	11938
Q03265	ATP synthase subunit alpha, mitochondrial OS=Mus musculus OX=10090 GN=Atp5f1a PE=1 SV=1	Atp5f1a	11946		Atp5f1a	11946
P56480	ATP synthase subunit beta, mitochondrial OS=Mus musculus OX=10090 GN=Atp5f1b PE=1 SV=2	Atp5f1b	11947		Atp5f1b	11947
Q91VR2	ATP synthase subunit gamma, mitochondrial OS=Mus musculus OX=10090 GN=Atp5f1c PE=1 SV=1	Atp5f1c	11949		Atp5f1c	11949
Q9CQQ7	ATP synthase F(0) complex subunit B1, mitochondrial OS=Mus musculus OX=10090 GN=Atp5pb PE=1 SV=1	Atp5pb	11950		Atp5pb	11950
P97450	ATP synthase-coupling factor 6, mitochondrial OS=Mus musculus OX=10090 GN=Atp5pf PE=1 SV=1	Atp5pf	11957		Atp5pf	11957
Q06185	ATP synthase subunit e, mitochondrial OS=Mus musculus OX=10090 GN=Atp5me PE=1 SV=2	Atp5me	11958		Atp5me	11958
P50516	V-type proton ATPase catalytic subunit A OS=Mus musculus OX=10090 GN=Atp6v1a PE=1 SV=2	Atp6v1a	11964		Atp6v1a	11964
P62814	V-type proton ATPase subunit B, brain isoform OS=Mus musculus OX=10090 GN=Atp6v1b2 PE=1 SV=1	Atp6v1b2	11966		Atp6v1b2	11966
P51863	V-type proton ATPase subunit d 1 OS=Mus musculus OX=10090 GN=Atp6v0d1 PE=1 SV=2	Atp6v0d1	11972		Atp6v0d1	11972
P50518	V-type proton ATPase subunit E 1 OS=Mus musculus OX=10090 GN=Atp6v1e1 PE=1 SV=2	Atp6v1e1	11973		Atp6v1e1	11973
Q9Z1G4	V-type proton ATPase 116 kDa subunit a1 OS=Mus musculus OX=10090 GN=Atp6v0a1 PE=1 SV=3	Atp6v0a1	11975		Atp6v0a1	11975
Q64430	Copper-transporting ATPase 1 OS=Mus musculus OX=10090 GN=Atp7a PE=1 SV=3	Atp7a	11977		Atp7a	11977
O70228	Probable phospholipid-transporting ATPase IIA OS=Mus musculus OX=10090 GN=Atp9a PE=1 SV=3	Atp9a	11981		Atp9a	11981
Q09143	High affinity cationic amino acid transporter 1 OS=Mus musculus OX=10090 GN=Slc7a1 PE=1 SV=1	Slc7a1	11987		Slc7a1	11987
Q9WU60	Attractin OS=Mus musculus OX=10090 GN=Atrn PE=1 SV=3	Atrn	11990		Atrn	11990
Q60668	Heterogeneous nuclear ribonucleoprotein D0 OS=Mus musculus OX=10090 GN=Hnrnpd PE=1 SV=2	Hnrnpd	11991		Hnrnpd	11991
P21300	Aldo-keto reductase family 1 member B7 OS=Mus musculus OX=10090 GN=Akr1b7 PE=1 SV=4	Akr1b7	11997		Akr1b7	11997
P01887	Beta-2-microglobulin OS=Mus musculus OX=10090 GN=B2m PE=1 SV=2	B2m	12010		B2m	12010
Q07813	Apoptosis regulator BAX OS=Mus musculus OX=10090 GN=Bax PE=1 SV=1	Bax	12028		Bax	12028
O35129	Prohibitin-2 OS=Mus musculus OX=10090 GN=Phb2 PE=1 SV=1	Phb2	12034		Phb2	12034
P23780	Beta-galactosidase OS=Mus musculus OX=10090 GN=Glb1 PE=1 SV=1	Glb1	12091		Glb1	12091
P98063	Bone morphogenetic protein 1 OS=Mus musculus OX=10090 GN=Bmp1 PE=1 SV=2	Bmp1	12153		Bmp1	12153
P36895	Bone morphogenetic protein receptor type-1A OS=Mus musculus OX=10090 GN=Bmpr1a PE=1 SV=1	Bmpr1a	12166		Bmpr1a	12166
O35607	Bone morphogenetic protein receptor type-2 OS=Mus musculus OX=10090 GN=Bmpr2 PE=1 SV=1	Bmpr2	12168		Bmpr2	12168
O54940	BCL2/adenovirus E1B 19 kDa protein-interacting protein 2 OS=Mus musculus OX=10090 GN=Bnip2 PE=1 SV=2	Bnip2	12175		Bnip2	12175
P97452	Ribosome biogenesis protein BOP1 OS=Mus musculus OX=10090 GN=Bop1 PE=1 SV=1	Bop1	12181		Bop1	12181
O88738	Baculoviral IAP repeat-containing protein 6 OS=Mus musculus OX=10090 GN=Birc6 PE=1 SV=2	Birc6	12211		Birc6	12211
P18572	Basigin OS=Mus musculus OX=10090 GN=Bsg PE=1 SV=2	Bsg	12215		Bsg	12215
Q9WVA3	Mitotic checkpoint protein BUB3 OS=Mus musculus OX=10090 GN=Bub3 PE=1 SV=2	Bub3	12237		Bub3	12237
Q63829	COMM domain-containing protein 3 OS=Mus musculus OX=10090 GN=Commd3 PE=1 SV=1	Commd3	12238		Commd3	12238
O35658	Complement component 1 Q subcomponent-binding protein, mitochondrial OS=Mus musculus OX=10090 GN=C1qbp PE=1 SV=1	C1qbp	12261		C1qbp	12261
Q02105	Complement C1q subcomponent subunit C OS=Mus musculus OX=10090 GN=C1qc PE=1 SV=2	C1qc	12262		C1qc	12262
P01027	Complement C3 OS=Mus musculus OX=10090 GN=C3 PE=1 SV=3	C3	12266		C3	12266
Q9JKR6	Hypoxia up-regulated protein 1 OS=Mus musculus OX=10090 GN=Hyou1 PE=1 SV=1	Hyou1	12282		Hyou1	12282
Q06138	Calcium-binding protein 39 OS=Mus musculus OX=10090 GN=Cab39 PE=1 SV=2	Cab39	12283		Cab39	12283
Q02789	Voltage-dependent L-type calcium channel subunit alpha-1S OS=Mus musculus OX=10090 GN=Cacna1s PE=1 SV=2	Cacna1s	12292		Cacna1s	12292
Q9CXW3	Calcyclin-binding protein OS=Mus musculus OX=10090 GN=Cacybp PE=1 SV=1	Cacybp	12301		Cacybp	12301
P08003	Protein disulfide-isomerase A4 OS=Mus musculus OX=10090 GN=Pdia4 PE=1 SV=3	Pdia4	12304		Pdia4	12304
P07356	Annexin A2 OS=Mus musculus OX=10090 GN=Anxa2 PE=1 SV=2	Anxa2	12306		Anxa2	12306
P0DP28	Calmodulin-3 OS=Mus musculus OX=10090 GN=Calm3 PE=1 SV=1	Calm3	12313		Calm3	12313
P14211	Calreticulin OS=Mus musculus OX=10090 GN=Calr PE=1 SV=1	Calr	12317		Calr	12317
O35887	Calumenin OS=Mus musculus OX=10090 GN=Calu PE=1 SV=1	Calu	12321		Calu	12321
P28652	Calcium/calmodulin-dependent protein kinase type II subunit beta OS=Mus musculus OX=10090 GN=Camk2b PE=1 SV=2	Camk2b	12323		Camk2b	12323
Q923T9	Calcium/calmodulin-dependent protein kinase type II subunit gamma OS=Mus musculus OX=10090 GN=Camk2g PE=1 SV=1	Camk2g	12325		Camk2g	12325
P35564	Calnexin OS=Mus musculus OX=10090 GN=Canx PE=1 SV=1	Canx	12330		Canx	12330
P40124	Adenylyl cyclase-associated protein 1 OS=Mus musculus OX=10090 GN=Cap1 PE=1 SV=4	Cap1	12331		Cap1	12331
P24452	Macrophage-capping protein OS=Mus musculus OX=10090 GN=Capg PE=1 SV=2	Capg	12332		Capg	12332
O35350	Calpain-1 catalytic subunit OS=Mus musculus OX=10090 GN=Capn1 PE=1 SV=1	Capn1	12333		Capn1	12333
O08529	Calpain-2 catalytic subunit OS=Mus musculus OX=10090 GN=Capn2 PE=1 SV=4	Capn2	12334		Capn2	12334
O88456	Calpain small subunit 1 OS=Mus musculus OX=10090 GN=Capns1 PE=1 SV=1	Capns1	12336		Capns1	12336
P47753	F-actin-capping protein subunit alpha-1 OS=Mus musculus OX=10090 GN=Capza1 PE=1 SV=4	Capza1	12340		Capza1	12340
P47754	F-actin-capping protein subunit alpha-2 OS=Mus musculus OX=10090 GN=Capza2 PE=1 SV=3	Capza2	12343		Capza2	12343
P47757	F-actin-capping protein subunit beta OS=Mus musculus OX=10090 GN=Capzb PE=1 SV=3	Capzb	12345		Capzb	12345
P24270	Catalase OS=Mus musculus OX=10090 GN=Cat PE=1 SV=4	Cat	12359		Cat	12359
O70589	Peripheral plasma membrane protein CASK OS=Mus musculus OX=10090 GN=Cask PE=1 SV=2	Cask	12361		Cask	12361
P29452	Caspase-1 OS=Mus musculus OX=10090 GN=Casp1 PE=1 SV=1	Casp1	12362		Casp1	12362
P70677	Caspase-3 OS=Mus musculus OX=10090 GN=Casp3 PE=1 SV=1	Casp3	12367		Casp3	12367
O08738	Caspase-6 OS=Mus musculus OX=10090 GN=Casp6 PE=1 SV=1	Casp6	12368		Casp6	12368
O89110	Caspase-8 OS=Mus musculus OX=10090 GN=Casp8 PE=1 SV=1	Casp8	12370		Casp8	12370
P51125	Calpastatin OS=Mus musculus OX=10090 GN=Cast PE=1 SV=2	Cast	12380		Cast	12380
P26231	Catenin alpha-1 OS=Mus musculus OX=10090 GN=Ctnna1 PE=1 SV=1	Ctnna1	12385		Ctnna1	12385
Q61301	Catenin alpha-2 OS=Mus musculus OX=10090 GN=Ctnna2 PE=1 SV=3	Ctnna2	12386		Ctnna2	12386
Q02248	Catenin beta-1 OS=Mus musculus OX=10090 GN=Ctnnb1 PE=1 SV=1	Ctnnb1	12387		Ctnnb1	12387
P30999	Catenin delta-1 OS=Mus musculus OX=10090 GN=Ctnnd1 PE=1 SV=2	Ctnnd1	12388		Ctnnd1	12388
P49817	Caveolin-1 OS=Mus musculus OX=10090 GN=Cav1 PE=1 SV=1	Cav1	12389		Cav1	12389
Q08024	Core-binding factor subunit beta OS=Mus musculus OX=10090 GN=Cbfb PE=1 SV=1	Cbfb	12400		Cbfb	12400
P22682	E3 ubiquitin-protein ligase CBL OS=Mus musculus OX=10090 GN=Cbl PE=1 SV=3	Cbl	12402		Cbl	12402
P19324	Serpin H1 OS=Mus musculus OX=10090 GN=Serpinh1 PE=1 SV=3	Serpinh1	12406		Serpinh1	12406
P48758	Carbonyl reductase [NADPH] 1 OS=Mus musculus OX=10090 GN=Cbr1 PE=1 SV=3	Cbr1	12408		Cbr1	12408
P23198	Chromobox protein homolog 3 OS=Mus musculus OX=10090 GN=Cbx3 PE=1 SV=2	Cbx3	12417		Cbx3	12417
Q61686	Chromobox protein homolog 5 OS=Mus musculus OX=10090 GN=Cbx5 PE=1 SV=1	Cbx5	12419		Cbx5	12419
P51943	Cyclin-A2 OS=Mus musculus OX=10090 GN=Ccna2 PE=1 SV=2	Ccna2	12428		Ccna2	12428
P25322	G1/S-specific cyclin-D1 OS=Mus musculus OX=10090 GN=Ccnd1 PE=1 SV=1	Ccnd1	12443		Ccnd1	12443
P80314	T-complex protein 1 subunit beta OS=Mus musculus OX=10090 GN=Cct2 PE=1 SV=4	Cct2	12461		Cct2	12461
P80318	T-complex protein 1 subunit gamma OS=Mus musculus OX=10090 GN=Cct3 PE=1 SV=1	Cct3	12462		Cct3	12462
P80315	T-complex protein 1 subunit delta OS=Mus musculus OX=10090 GN=Cct4 PE=1 SV=3	Cct4	12464		Cct4	12464
P80316	T-complex protein 1 subunit epsilon OS=Mus musculus OX=10090 GN=Cct5 PE=1 SV=1	Cct5	12465		Cct5	12465
P80317	T-complex protein 1 subunit zeta OS=Mus musculus OX=10090 GN=Cct6a PE=1 SV=3	Cct6a	12466		Cct6a	12466
P80313	T-complex protein 1 subunit eta OS=Mus musculus OX=10090 GN=Cct7 PE=1 SV=1	Cct7	12468		Cct7	12468
P42932	T-complex protein 1 subunit theta OS=Mus musculus OX=10090 GN=Cct8 PE=1 SV=3	Cct8	12469		Cct8	12469
O35566	CD151 antigen OS=Mus musculus OX=10090 GN=Cd151 PE=1 SV=2	Cd151	12476		Cd151	12476
P11609	Antigen-presenting glycoprotein CD1d1 OS=Mus musculus OX=10090 GN=Cd1d1 PE=1 SV=3	Cd1d1	12479		Cd1d1	12479
Q9JLQ0	CD2-associated protein OS=Mus musculus OX=10090 GN=Cd2ap PE=1 SV=3	Cd2ap	12488		Cd2ap	12488
O35114	Lysosome membrane protein 2 OS=Mus musculus OX=10090 GN=Scarb2 PE=1 SV=3	Scarb2	12492		Scarb2	12492
P56528	ADP-ribosyl cyclase/cyclic ADP-ribose hydrolase 1 OS=Mus musculus OX=10090 GN=Cd38 PE=1 SV=2	Cd38	12494		Cd38	12494
P15379	CD44 antigen OS=Mus musculus OX=10090 GN=Cd44 PE=1 SV=3	Cd44	12505		Cd44	12505
P41731	CD63 antigen OS=Mus musculus OX=10090 GN=Cd63 PE=1 SV=2	Cd63	12512		Cd63	12512
P35762	CD81 antigen OS=Mus musculus OX=10090 GN=Cd81 PE=1 SV=2	Cd81	12520		Cd81	12520
P40237	CD82 antigen OS=Mus musculus OX=10090 GN=Cd82 PE=1 SV=1	Cd82	12521		Cd82	12521
P40240	CD9 antigen OS=Mus musculus OX=10090 GN=Cd9 PE=1 SV=2	Cd9	12527		Cd9	12527
P11440	Cyclin-dependent kinase 1 OS=Mus musculus OX=10090 GN=Cdk1 PE=1 SV=3	Cdk1	12534		Cdk1	12534
P24788	Cyclin-dependent kinase 11B OS=Mus musculus OX=10090 GN=Cdk11b PE=1 SV=2	Cdk11b	12537		Cdk11b	12537
Q61081	Hsp90 co-chaperone Cdc37 OS=Mus musculus OX=10090 GN=Cdc37 PE=1 SV=1	Cdc37	12539		Cdc37	12539
P60766	Cell division control protein 42 homolog OS=Mus musculus OX=10090 GN=Cdc42 PE=1 SV=2	Cdc42	12540		Cdc42	12540
P09803	Cadherin-1 OS=Mus musculus OX=10090 GN=Cdh1 PE=1 SV=1	Cdh1	12550		Cdh1	12550
P97377	Cyclin-dependent kinase 2 OS=Mus musculus OX=10090 GN=Cdk2 PE=1 SV=2	Cdk2	12566		Cdk2	12566
P30285	Cyclin-dependent kinase 4 OS=Mus musculus OX=10090 GN=Cdk4 PE=1 SV=1	Cdk4	12567		Cdk4	12567
P49615	Cyclin-dependent-like kinase 5 OS=Mus musculus OX=10090 GN=Cdk5 PE=1 SV=1	Cdk5	12568		Cdk5	12568
Q64261	Cyclin-dependent kinase 6 OS=Mus musculus OX=10090 GN=Cdk6 PE=1 SV=2	Cdk6	12571		Cdk6	12571
Q60772	Cyclin-dependent kinase 4 inhibitor C OS=Mus musculus OX=10090 GN=Cdkn2c PE=1 SV=1	Cdkn2c	12580		Cdkn2c	12580
P53569	CCAAT/enhancer-binding protein zeta OS=Mus musculus OX=10090 GN=Cebpz PE=1 SV=2	Cebpz	12607		Cebpz	12607
O35648	Centrin-3 OS=Mus musculus OX=10090 GN=Cetn3 PE=1 SV=1	Cetn3	12626		Cetn3	12626
P18760	Cofilin-1 OS=Mus musculus OX=10090 GN=Cfl1 PE=1 SV=3	Cfl1	12631		Cfl1	12631
P45591	Cofilin-2 OS=Mus musculus OX=10090 GN=Cfl2 PE=1 SV=1	Cfl2	12632		Cfl2	12632
O35280	Serine/threonine-protein kinase Chk1 OS=Mus musculus OX=10090 GN=Chek1 PE=1 SV=2	Chek1	12649		Chek1	12649
O54804	Choline kinase alpha OS=Mus musculus OX=10090 GN=Chka PE=1 SV=3	Chka	12660		Chka	12660
Q9QXG2	Rab proteins geranylgeranyltransferase component A 1 OS=Mus musculus OX=10090 GN=Chm PE=1 SV=1	Chm	12662		Chm	12662
Q60680	Inhibitor of nuclear factor kappa-B kinase subunit alpha OS=Mus musculus OX=10090 GN=Chuk PE=1 SV=1	Chuk	12675		Chuk	12675
P49025	Citron Rho-interacting kinase OS=Mus musculus OX=10090 GN=Cit PE=1 SV=3	Cit	12704		Cit	12704
P51791	H(+)/Cl(-) exchange transporter 3 OS=Mus musculus OX=10090 GN=Clcn3 PE=1 SV=3	Clcn3	12725		Clcn3	12725
Q61189	Methylosome subunit pICln OS=Mus musculus OX=10090 GN=Clns1a PE=1 SV=1	Clns1a	12729		Clns1a	12729
Q9Z0G9	Claudin-3 OS=Mus musculus OX=10090 GN=Cldn3 PE=1 SV=1	Cldn3	12739		Cldn3	12739
O35054	Claudin-4 OS=Mus musculus OX=10090 GN=Cldn4 PE=1 SV=1	Cldn4	12740		Cldn4	12740
O89023	Tripeptidyl-peptidase 1 OS=Mus musculus OX=10090 GN=Tpp1 PE=1 SV=2	Tpp1	12751		Tpp1	12751
O08585	Clathrin light chain A OS=Mus musculus OX=10090 GN=Clta PE=1 SV=2	Clta	12757		Clta	12757
Q06890	Clusterin OS=Mus musculus OX=10090 GN=Clu PE=1 SV=1	Clu	12759		Clu	12759
Q99KK2	N-acylneuraminate cytidylyltransferase OS=Mus musculus OX=10090 GN=Cmas PE=1 SV=2	Cmas	12764		Cmas	12764
P53996	Cellular nucleic acid-binding protein OS=Mus musculus OX=10090 GN=Cnbp PE=1 SV=2	Cnbp	12785		Cnbp	12785
Q08093	Calponin-2 OS=Mus musculus OX=10090 GN=Cnn2 PE=1 SV=1	Cnn2	12798		Cnn2	12798
P16330	2',3'-cyclic-nucleotide 3'-phosphodiesterase OS=Mus musculus OX=10090 GN=Cnp PE=1 SV=3	Cnp	12799		Cnp	12799
Q60847	Collagen alpha-1(XII) chain OS=Mus musculus OX=10090 GN=Col12a1 PE=2 SV=3	Col12a1	12816		Col12a1	12816
P39061	Collagen alpha-1(XVIII) chain OS=Mus musculus OX=10090 GN=Col18a1 PE=1 SV=4	Col18a1	12822		Col18a1	12822
P02463	Collagen alpha-1(IV) chain OS=Mus musculus OX=10090 GN=Col4a1 PE=1 SV=4	Col4a1	12826		Col4a1	12826
P08122	Collagen alpha-2(IV) chain OS=Mus musculus OX=10090 GN=Col4a2 PE=1 SV=4	Col4a2	12827		Col4a2	12827
O88207	Collagen alpha-1(V) chain OS=Mus musculus OX=10090 GN=Col5a1 PE=1 SV=2	Col5a1	12831		Col5a1	12831
Q04857	Collagen alpha-1(VI) chain OS=Mus musculus OX=10090 GN=Col6a1 PE=1 SV=1	Col6a1	12833		Col6a1	12833
Q63870	Collagen alpha-1(VII) chain OS=Mus musculus OX=10090 GN=Col7a1 PE=1 SV=3	Col7a1	12836		Col7a1	12836
P11087	Collagen alpha-1(I) chain OS=Mus musculus OX=10090 GN=Col1a1 PE=1 SV=4	Col1a1	12842		Col1a1	12842
O88587	Catechol O-methyltransferase OS=Mus musculus OX=10090 GN=Comt PE=1 SV=2	Comt	12846		Comt	12846
Q8CIE6	Coatomer subunit alpha OS=Mus musculus OX=10090 GN=Copa PE=1 SV=2	Copa	12847		Copa	12847
P61202	COP9 signalosome complex subunit 2 OS=Mus musculus OX=10090 GN=Cops2 PE=1 SV=1	Cops2	12848		Cops2	12848
P19783	Cytochrome c oxidase subunit 4 isoform 1, mitochondrial OS=Mus musculus OX=10090 GN=Cox4i1 PE=1 SV=2	Cox4i1	12857		Cox4i1	12857
P43024	Cytochrome c oxidase subunit 6A1, mitochondrial OS=Mus musculus OX=10090 GN=Cox6a1 PE=1 SV=2	Cox6a1	12861		Cox6a1	12861
P48771	Cytochrome c oxidase subunit 7A2, mitochondrial OS=Mus musculus OX=10090 GN=Cox7a2 PE=1 SV=2	Cox7a2	12866		Cox7a2	12866
P17665	Cytochrome c oxidase subunit 7C, mitochondrial OS=Mus musculus OX=10090 GN=Cox7c PE=1 SV=1	Cox7c	12867		Cox7c	12867
Q61147	Ceruloplasmin OS=Mus musculus OX=10090 GN=Cp PE=1 SV=2	Cp	12870		Cp	12870
O89001	Carboxypeptidase D OS=Mus musculus OX=10090 GN=Cpd PE=1 SV=2	Cpd	12874		Cpd	12874
Q00493	Carboxypeptidase E OS=Mus musculus OX=10090 GN=Cpe PE=1 SV=2	Cpe	12876		Cpe	12876
P63254	Cysteine-rich protein 1 OS=Mus musculus OX=10090 GN=Crip1 PE=1 SV=2	Crip1	12925		Crip1	12925
Q61140	Breast cancer anti-estrogen resistance protein 1 OS=Mus musculus OX=10090 GN=Bcar1 PE=1 SV=2	Bcar1	12927		Bcar1	12927
Q64010	Adapter molecule crk OS=Mus musculus OX=10090 GN=Crk PE=1 SV=1	Crk	12928		Crk	12928
P47941	Crk-like protein OS=Mus musculus OX=10090 GN=Crkl PE=1 SV=2	Crkl	12929		Crkl	12929
O08553	Dihydropyrimidinase-related protein 2 OS=Mus musculus OX=10090 GN=Dpysl2 PE=1 SV=2	Dpysl2	12934		Dpysl2	12934
Q64735	Complement component receptor 1-like protein OS=Mus musculus OX=10090 GN=Cr1l PE=1 SV=1	Cr1l	12946		Cr1l	12946
P47199	Quinone oxidoreductase OS=Mus musculus OX=10090 GN=Cryz PE=1 SV=1	Cryz	12972		Cryz	12972
Q9CZU6	Citrate synthase, mitochondrial OS=Mus musculus OX=10090 GN=Cs PE=1 SV=1	Cs	12974		Cs	12974
P07141	Macrophage colony-stimulating factor 1 OS=Mus musculus OX=10090 GN=Csf1 PE=1 SV=2	Csf1	12977		Csf1	12977
P09920	Granulocyte colony-stimulating factor OS=Mus musculus OX=10090 GN=Csf3 PE=1 SV=1	Csf3	12985		Csf3	12985
P41241	Tyrosine-protein kinase CSK OS=Mus musculus OX=10090 GN=Csk PE=1 SV=2	Csk	12988		Csk	12988
Q60737	Casein kinase II subunit alpha OS=Mus musculus OX=10090 GN=Csnk2a1 PE=1 SV=2	Csnk2a1	12995		Csnk2a1	12995
O54833	Casein kinase II subunit alpha' OS=Mus musculus OX=10090 GN=Csnk2a2 PE=1 SV=1	Csnk2a2	13000		Csnk2a2	13000
P67871	Casein kinase II subunit beta OS=Mus musculus OX=10090 GN=Csnk2b PE=1 SV=1	Csnk2b	13001		Csnk2b	13001
P60904	DnaJ homolog subfamily C member 5 OS=Mus musculus OX=10090 GN=Dnajc5 PE=1 SV=1	Dnajc5	13002		Dnajc5	13002
Q9CW03	Structural maintenance of chromosomes protein 3 OS=Mus musculus OX=10090 GN=Smc3 PE=1 SV=2	Smc3	13006		Smc3	13006
P97315	Cysteine and glycine-rich protein 1 OS=Mus musculus OX=10090 GN=Csrp1 PE=1 SV=3	Csrp1	13007		Csrp1	13007
P97314	Cysteine and glycine-rich protein 2 OS=Mus musculus OX=10090 GN=Csrp2 PE=1 SV=3	Csrp2	13008		Csrp2	13008
P21460	Cystatin-C OS=Mus musculus OX=10090 GN=Cst3 PE=1 SV=2	Cst3	13010		Cst3	13010
Q62426	Cystatin-B OS=Mus musculus OX=10090 GN=Cstb PE=1 SV=1	Cstb	13014		Cstb	13014
O88712	C-terminal-binding protein 1 OS=Mus musculus OX=10090 GN=Ctbp1 PE=1 SV=2	Ctbp1	13016		Ctbp1	13016
P56546	C-terminal-binding protein 2 OS=Mus musculus OX=10090 GN=Ctbp2 PE=1 SV=2	Ctbp2	13017		Ctbp2	13017
Q61164	Transcriptional repressor CTCF OS=Mus musculus OX=10090 GN=Ctcf PE=1 SV=2	Ctcf	13018		Ctcf	13018
P10605	Cathepsin B OS=Mus musculus OX=10090 GN=Ctsb PE=1 SV=2	Ctsb	13030		Ctsb	13030
P18242	Cathepsin D OS=Mus musculus OX=10090 GN=Ctsd PE=1 SV=1	Ctsd	13033		Ctsd	13033
P49935	Pro-cathepsin H OS=Mus musculus OX=10090 GN=Ctsh PE=1 SV=2	Ctsh	13036		Ctsh	13036
P06797	Procathepsin L OS=Mus musculus OX=10090 GN=Ctsl PE=1 SV=2	Ctsl	13039		Ctsl	13039
Q60598	Src substrate cortactin OS=Mus musculus OX=10090 GN=Cttn PE=1 SV=2	Cttn	13043		Cttn	13043
P28659	CUGBP Elav-like family member 1 OS=Mus musculus OX=10090 GN=Celf1 PE=1 SV=2	Celf1	13046		Celf1	13046
P97792	Coxsackievirus and adenovirus receptor homolog OS=Mus musculus OX=10090 GN=Cxadr PE=1 SV=1	Cxadr	13052		Cxadr	13052
P62897	Cytochrome c, somatic OS=Mus musculus OX=10090 GN=Cycs PE=1 SV=2	Cycs	13063		Cycs	13063
Q8K0C4	Lanosterol 14-alpha demethylase OS=Mus musculus OX=10090 GN=Cyp51a1 PE=1 SV=1	Cyp51a1	13121		Cyp51a1	13121
P61804	Dolichyl-diphosphooligosaccharide--protein glycosyltransferase subunit DAD1 OS=Mus musculus OX=10090 GN=Dad1 PE=1 SV=3	Dad1	13135		Dad1	13135
Q62165	Dystroglycan OS=Mus musculus OX=10090 GN=Dag1 PE=1 SV=4	Dag1	13138		Dag1	13138
P31786	Acyl-CoA-binding protein OS=Mus musculus OX=10090 GN=Dbi PE=1 SV=2	Dbi	13167		Dbi	13167
Q62418	Drebrin-like protein OS=Mus musculus OX=10090 GN=Dbnl PE=1 SV=2	Dbnl	13169		Dbnl	13169
P43346	Deoxycytidine kinase OS=Mus musculus OX=10090 GN=Dck PE=1 SV=1	Dck	13178		Dck	13178
O35075	Vacuolar protein sorting-associated protein 26C OS=Mus musculus OX=10090 GN=Vps26c PE=1 SV=1	Vps26c	13185		Vps26c	13185
O08788	Dynactin subunit 1 OS=Mus musculus OX=10090 GN=Dctn1 PE=1 SV=3	Dctn1	13191		Dctn1	13191
Q3U1J4	DNA damage-binding protein 1 OS=Mus musculus OX=10090 GN=Ddb1 PE=1 SV=2	Ddb1	13194		Ddb1	13194
Q9QWY8	Arf-GAP with SH3 domain, ANK repeat and PH domain-containing protein 1 OS=Mus musculus OX=10090 GN=Asap1 PE=1 SV=2	Asap1	13196		Asap1	13196
O54734	Dolichyl-diphosphooligosaccharide--protein glycosyltransferase 48 kDa subunit OS=Mus musculus OX=10090 GN=Ddost PE=1 SV=2	Ddost	13200		Ddost	13200
O35286	Pre-mRNA-splicing factor ATP-dependent RNA helicase DHX15 OS=Mus musculus OX=10090 GN=Dhx15 PE=1 SV=2	Dhx15	13204		Dhx15	13204
Q62167	ATP-dependent RNA helicase DDX3X OS=Mus musculus OX=10090 GN=Ddx3x PE=1 SV=3	Ddx3x	13205		Ddx3x	13205
Q61656	Probable ATP-dependent RNA helicase DDX5 OS=Mus musculus OX=10090 GN=Ddx5 PE=1 SV=2	Ddx5	13207		Ddx5	13207
P54823	Probable ATP-dependent RNA helicase DDX6 OS=Mus musculus OX=10090 GN=Ddx6 PE=1 SV=1	Ddx6	13209		Ddx6	13209
O70133	ATP-dependent RNA helicase A OS=Mus musculus OX=10090 GN=Dhx9 PE=1 SV=2	Dhx9	13211		Dhx9	13211
P00375	Dihydrofolate reductase OS=Mus musculus OX=10090 GN=Dhfr PE=1 SV=3	Dhfr	13361		Dhfr	13361
O08808	Protein diaphanous homolog 1 OS=Mus musculus OX=10090 GN=Diaph1 PE=1 SV=1	Diaph1	13367		Diaph1	13367
O08749	Dihydrolipoyl dehydrogenase, mitochondrial OS=Mus musculus OX=10090 GN=Dld PE=1 SV=2	Dld	13382		Dld	13382
Q811D0	Disks large homolog 1 OS=Mus musculus OX=10090 GN=Dlg1 PE=1 SV=1	Dlg1	13383		Dlg1	13383
Q9JHU4	Cytoplasmic dynein 1 heavy chain 1 OS=Mus musculus OX=10090 GN=Dync1h1 PE=1 SV=2	Dync1h1	13424		Dync1h1	13424
O88487	Cytoplasmic dynein 1 intermediate chain 2 OS=Mus musculus OX=10090 GN=Dync1i2 PE=1 SV=1	Dync1i2	13427		Dync1i2	13427
P39054	Dynamin-2 OS=Mus musculus OX=10090 GN=Dnm2 PE=1 SV=2	Dnm2	13430		Dnm2	13430
P13864	DNA (cytosine-5)-methyltransferase 1 OS=Mus musculus OX=10090 GN=Dnmt1 PE=1 SV=5	Dnmt1	13433		Dnmt1	13433
Q9Z2W0	Aspartyl aminopeptidase OS=Mus musculus OX=10090 GN=Dnpep PE=1 SV=2	Dnpep	13437		Dnpep	13437
O70152	Dolichol-phosphate mannosyltransferase subunit 1 OS=Mus musculus OX=10090 GN=Dpm1 PE=1 SV=1	Dpm1	13480		Dpm1	13480
Q91WV0	Protein Dr1 OS=Mus musculus OX=10090 GN=Dr1 PE=1 SV=1	Dr1	13486		Dr1	13486
P32233	Developmentally-regulated GTP-binding protein 1 OS=Mus musculus OX=10090 GN=Drg1 PE=1 SV=1	Drg1	13494		Drg1	13494
Q9QXB9	Developmentally-regulated GTP-binding protein 2 OS=Mus musculus OX=10090 GN=Drg2 PE=1 SV=1	Drg2	13495		Drg2	13495
O55111	Desmoglein-2 OS=Mus musculus OX=10090 GN=Dsg2 PE=1 SV=3	Dsg2	13511		Dsg2	13511
Q91ZU6	Dystonin OS=Mus musculus OX=10090 GN=Dst PE=1 SV=2	Dst	13518		Dst	13518
O70585	Dystrobrevin beta OS=Mus musculus OX=10090 GN=Dtnb PE=1 SV=3	Dtnb	13528		Dtnb	13528
Q60838	Segment polarity protein dishevelled homolog DVL-2 OS=Mus musculus OX=10090 GN=Dvl2 PE=1 SV=2	Dvl2	13543		Dvl2	13543
Q61166	Microtubule-associated protein RP/EB family member 1 OS=Mus musculus OX=10090 GN=Mapre1 PE=1 SV=3	Mapre1	13589		Mapre1	13589
O08792	Transcription factor COE2 OS=Mus musculus OX=10090 GN=Ebf2 PE=1 SV=4	Ebf2	13592		Ebf2	13592
Q61508	Extracellular matrix protein 1 OS=Mus musculus OX=10090 GN=Ecm1 PE=1 SV=2	Ecm1	13601		Ecm1	13601
O35474	EGF-like repeat and discoidin I-like domain-containing protein 3 OS=Mus musculus OX=10090 GN=Edil3 PE=1 SV=2	Edil3	13612		Edil3	13612
P10126	Elongation factor 1-alpha 1 OS=Mus musculus OX=10090 GN=Eef1a1 PE=1 SV=3	Eef1a1	13627		Eef1a1	13627
P62631	Elongation factor 1-alpha 2 OS=Mus musculus OX=10090 GN=Eef1a2 PE=1 SV=1	Eef1a2	13628		Eef1a2	13628
P58252	Elongation factor 2 OS=Mus musculus OX=10090 GN=Eef2 PE=1 SV=2	Eef2	13629		Eef2	13629
P52795	Ephrin-B1 OS=Mus musculus OX=10090 GN=Efnb1 PE=1 SV=1	Efnb1	13641		Efnb1	13641
P52800	Ephrin-B2 OS=Mus musculus OX=10090 GN=Efnb2 PE=1 SV=1	Efnb2	13642		Efnb2	13642
Q9WVK4	EH domain-containing protein 1 OS=Mus musculus OX=10090 GN=Ehd1 PE=1 SV=1	Ehd1	13660		Ehd1	13660
Q6ZWX6	Eukaryotic translation initiation factor 2 subunit 1 OS=Mus musculus OX=10090 GN=Eif2s1 PE=1 SV=3	Eif2s1	13665		Eif2s1	13665
Q61749	Translation initiation factor eIF-2B subunit delta OS=Mus musculus OX=10090 GN=Eif2b4 PE=1 SV=2	Eif2b4	13667		Eif2b4	13667
P23116	Eukaryotic translation initiation factor 3 subunit A OS=Mus musculus OX=10090 GN=Eif3a PE=1 SV=5	Eif3a	13669		Eif3a	13669
Q61655	ATP-dependent RNA helicase DDX19A OS=Mus musculus OX=10090 GN=Ddx19a PE=1 SV=2	Ddx19a	13680		Ddx19a	13680
P60843	Eukaryotic initiation factor 4A-I OS=Mus musculus OX=10090 GN=Eif4a1 PE=1 SV=1	Eif4a1	13681		Eif4a1	13681
P10630	Eukaryotic initiation factor 4A-II OS=Mus musculus OX=10090 GN=Eif4a2 PE=1 SV=2	Eif4a2	13682		Eif4a2	13682
P63073	Eukaryotic translation initiation factor 4E OS=Mus musculus OX=10090 GN=Eif4e PE=1 SV=1	Eif4e	13684		Eif4e	13684
Q60876	Eukaryotic translation initiation factor 4E-binding protein 1 OS=Mus musculus OX=10090 GN=Eif4ebp1 PE=1 SV=3	Eif4ebp1	13685		Eif4ebp1	13685
Q62448	Eukaryotic translation initiation factor 4 gamma 2 OS=Mus musculus OX=10090 GN=Eif4g2 PE=1 SV=2	Eif4g2	13690		Eif4g2	13690
P31230	Aminoacyl tRNA synthase complex-interacting multifunctional protein 1 OS=Mus musculus OX=10090 GN=Aimp1 PE=1 SV=2	Aimp1	13722		Aimp1	13722
Q05512	Serine/threonine-protein kinase MARK2 OS=Mus musculus OX=10090 GN=Mark2 PE=1 SV=3	Mark2	13728		Mark2	13728
O88662	Epithelial membrane protein 2 OS=Mus musculus OX=10090 GN=Emp2 PE=1 SV=1	Emp2	13731		Emp2	13731
Q03173	Protein enabled homolog OS=Mus musculus OX=10090 GN=Enah PE=1 SV=2	Enah	13800		Enah	13800
Q63961	Endoglin OS=Mus musculus OX=10090 GN=Eng PE=1 SV=2	Eng	13805		Eng	13805
P17182	Alpha-enolase OS=Mus musculus OX=10090 GN=Eno1 PE=1 SV=3	Eno1	13806		Eno1	13806
P21550	Beta-enolase OS=Mus musculus OX=10090 GN=Eno3 PE=1 SV=3	Eno3	13808		Eno3	13808
Q9Z2H5	Band 4.1-like protein 1 OS=Mus musculus OX=10090 GN=Epb41l1 PE=1 SV=2	Epb41l1	13821		Epb41l1	13821
O70318	Band 4.1-like protein 2 OS=Mus musculus OX=10090 GN=Epb41l2 PE=1 SV=2	Epb41l2	13822		Epb41l2	13822
P54116	Stomatin OS=Mus musculus OX=10090 GN=Stom PE=1 SV=3	Stom	13830		Stom	13830
Q03145	Ephrin type-A receptor 2 OS=Mus musculus OX=10090 GN=Epha2 PE=1 SV=3	Epha2	13836		Epha2	13836
P54763	Ephrin type-B receptor 2 OS=Mus musculus OX=10090 GN=Ephb2 PE=1 SV=3	Ephb2	13844		Ephb2	13844
P54761	Ephrin type-B receptor 4 OS=Mus musculus OX=10090 GN=Ephb4 PE=1 SV=2	Ephb4	13846		Ephb4	13846
Q00262	Syntaxin-2 OS=Mus musculus OX=10090 GN=Stx2 PE=1 SV=1	Stx2	13852		Stx2	13852
Q80VP1	Epsin-1 OS=Mus musculus OX=10090 GN=Epn1 PE=1 SV=3	Epn1	13854		Epn1	13854
Q8CHU3	Epsin-2 OS=Mus musculus OX=10090 GN=Epn2 PE=1 SV=1	Epn2	13855		Epn2	13855
P42567	Epidermal growth factor receptor substrate 15 OS=Mus musculus OX=10090 GN=Eps15 PE=1 SV=1	Eps15	13858		Eps15	13858
Q60902	Epidermal growth factor receptor substrate 15-like 1 OS=Mus musculus OX=10090 GN=Eps15l1 PE=1 SV=3	Eps15l1	13859		Eps15l1	13859
Q08509	Epidermal growth factor receptor kinase substrate 8 OS=Mus musculus OX=10090 GN=Eps8 PE=1 SV=2	Eps8	13860		Eps8	13860
P70424	Receptor tyrosine-protein kinase erbB-2 OS=Mus musculus OX=10090 GN=Erbb2 PE=1 SV=3	Erbb2	13866		Erbb2	13866
P84089	Enhancer of rudimentary homolog OS=Mus musculus OX=10090 GN=Erh PE=1 SV=1	Erh	13877		Erh	13877
Q9R0P3	S-formylglutathione hydrolase OS=Mus musculus OX=10090 GN=Esd PE=1 SV=1	Esd	13885		Esd	13885
P20934	Protein EVI2A OS=Mus musculus OX=10090 GN=Evi2a PE=1 SV=2	Evi2a	14017		Evi2a	14017
P97366	Ecotropic viral integration site 5 protein OS=Mus musculus OX=10090 GN=Evi5 PE=1 SV=2	Evi5	14020		Evi5	14020
Q61545	RNA-binding protein EWS OS=Mus musculus OX=10090 GN=Ewsr1 PE=1 SV=2	Ewsr1	14030		Ewsr1	14030
Q99JR1	Sideroflexin-1 OS=Mus musculus OX=10090 GN=Sfxn1 PE=1 SV=3	Sfxn1	14057		Sfxn1	14057
Q61160	FAS-associated death domain protein OS=Mus musculus OX=10090 GN=Fadd PE=1 SV=1	Fadd	14082		Fadd	14082
P34152	Focal adhesion kinase 1 OS=Mus musculus OX=10090 GN=Ptk2 PE=1 SV=4	Ptk2	14083		Ptk2	14083
P54731	FAS-associated factor 1 OS=Mus musculus OX=10090 GN=Faf1 PE=1 SV=2	Faf1	14084		Faf1	14084
P35505	Fumarylacetoacetase OS=Mus musculus OX=10090 GN=Fah PE=1 SV=2	Fah	14085		Fah	14085
Q61553	Fascin OS=Mus musculus OX=10090 GN=Fscn1 PE=1 SV=4	Fscn1	14086		Fscn1	14086
P19096	Fatty acid synthase OS=Mus musculus OX=10090 GN=Fasn PE=1 SV=2	Fasn	14104		Fasn	14104
Q9R0U0	Serine/arginine-rich splicing factor 10 OS=Mus musculus OX=10090 GN=Srsf10 PE=1 SV=2	Srsf10	14105		Srsf10	14105
P35550	rRNA 2'-O-methyltransferase fibrillarin OS=Mus musculus OX=10090 GN=Fbl PE=1 SV=2	Fbl	14113		Fbl	14113
P37889	Fibulin-2 OS=Mus musculus OX=10090 GN=Fbln2 PE=1 SV=2	Fbln2	14115		Fbln2	14115
P53798	Squalene synthase OS=Mus musculus OX=10090 GN=Fdft1 PE=1 SV=2	Fdft1	14137		Fdft1	14137
P39749	Flap endonuclease 1 OS=Mus musculus OX=10090 GN=Fen1 PE=1 SV=1	Fen1	14156		Fen1	14156
O70514	Fibroblast growth factor-binding protein 1 OS=Mus musculus OX=10090 GN=Fgfbp1 PE=1 SV=1	Fgfbp1	14181		Fgfbp1	14181
P21803	Fibroblast growth factor receptor 2 OS=Mus musculus OX=10090 GN=Fgfr2 PE=1 SV=4	Fgfr2	14183		Fgfr2	14183
P45377	Aldose reductase-related protein 2 OS=Mus musculus OX=10090 GN=Akr1b8 PE=1 SV=2	Akr1b8	14187		Akr1b8	14187
P97807	Fumarate hydratase, mitochondrial OS=Mus musculus OX=10090 GN=Fh PE=1 SV=3	Fh	14194		Fh	14194
O70433	Four and a half LIM domains protein 2 OS=Mus musculus OX=10090 GN=Fhl2 PE=1 SV=1	Fhl2	14200		Fhl2	14200
Q9R059	Four and a half LIM domains protein 3 OS=Mus musculus OX=10090 GN=Fhl3 PE=1 SV=2	Fhl3	14201		Fhl3	14201
Q61074	Protein phosphatase 1G OS=Mus musculus OX=10090 GN=Ppm1g PE=1 SV=3	Ppm1g	14208		Ppm1g	14208
Q8CG48	Structural maintenance of chromosomes protein 2 OS=Mus musculus OX=10090 GN=Smc2 PE=1 SV=2	Smc2	14211		Smc2	14211
P26883	Peptidyl-prolyl cis-trans isomerase FKBP1A OS=Mus musculus OX=10090 GN=Fkbp1a PE=1 SV=2	Fkbp1a	14225		Fkbp1a	14225
P45878	Peptidyl-prolyl cis-trans isomerase FKBP2 OS=Mus musculus OX=10090 GN=Fkbp2 PE=1 SV=1	Fkbp2	14227		Fkbp2	14227
P30416	Peptidyl-prolyl cis-trans isomerase FKBP4 OS=Mus musculus OX=10090 GN=Fkbp4 PE=1 SV=5	Fkbp4	14228		Fkbp4	14228
Q64378	Peptidyl-prolyl cis-trans isomerase FKBP5 OS=Mus musculus OX=10090 GN=Fkbp5 PE=1 SV=1	Fkbp5	14229		Fkbp5	14229
O35465	Peptidyl-prolyl cis-trans isomerase FKBP8 OS=Mus musculus OX=10090 GN=Fkbp8 PE=1 SV=2	Fkbp8	14232		Fkbp8	14232
Q9JJ28	Protein flightless-1 homolog OS=Mus musculus OX=10090 GN=Flii PE=1 SV=1	Flii	14248		Flii	14248
O08917	Flotillin-1 OS=Mus musculus OX=10090 GN=Flot1 PE=1 SV=1	Flot1	14251		Flot1	14251
Q60634	Flotillin-2 OS=Mus musculus OX=10090 GN=Flot2 PE=1 SV=2	Flot2	14252		Flot2	14252
P35922	Synaptic functional regulator FMR1 OS=Mus musculus OX=10090 GN=Fmr1 PE=1 SV=1	Fmr1	14265		Fmr1	14265
P11276	Fibronectin OS=Mus musculus OX=10090 GN=Fn1 PE=1 SV=4	Fn1	14268		Fn1	14268
Q91Z67	SLIT-ROBO Rho GTPase-activating protein 2 OS=Mus musculus OX=10090 GN=Srgap2 PE=1 SV=2	Srgap2	14270		Srgap2	14270
Q61239	Protein farnesyltransferase/geranylgeranyltransferase type-1 subunit alpha OS=Mus musculus OX=10090 GN=Fnta PE=1 SV=1	Fnta	14272		Fnta	14272
Q8BNY6	Neuronal calcium sensor 1 OS=Mus musculus OX=10090 GN=Ncs1 PE=1 SV=3	Ncs1	14299		Ncs1	14299
P97376	Protein FRG1 OS=Mus musculus OX=10090 GN=Frg1 PE=1 SV=2	Frg1	14300		Frg1	14300
Q922K9	Tyrosine-protein kinase FRK OS=Mus musculus OX=10090 GN=Frk PE=1 SV=3	Frk	14302		Frk	14302
P09528	Ferritin heavy chain OS=Mus musculus OX=10090 GN=Fth1 PE=1 SV=2	Fth1	14319		Fth1	14319
Q64362	AKT-interacting protein OS=Mus musculus OX=10090 GN=Aktip PE=1 SV=1	Aktip	14339		Aktip	14339
P11370	Retrovirus-related Env polyprotein from Fv-4 locus OS=Mus musculus OX=10090 GN=Fv4 PE=1 SV=2	Fv4	14352		Fv4	14352
Q61584	Fragile X mental retardation syndrome-related protein 1 OS=Mus musculus OX=10090 GN=Fxr1 PE=1 SV=2	Fxr1	14359		Fxr1	14359
P39688	Tyrosine-protein kinase Fyn OS=Mus musculus OX=10090 GN=Fyn PE=1 SV=4	Fyn	14360		Fyn	14360
Q61090	Frizzled-7 OS=Mus musculus OX=10090 GN=Fzd7 PE=1 SV=2	Fzd7	14369		Fzd7	14369
P23475	X-ray repair cross-complementing protein 6 OS=Mus musculus OX=10090 GN=Xrcc6 PE=1 SV=5	Xrcc6	14375		Xrcc6	14375
Q8BHN3	Neutral alpha-glucosidase AB OS=Mus musculus OX=10090 GN=Ganab PE=1 SV=1	Ganab	14376		Ganab	14376
Q00612	Glucose-6-phosphate 1-dehydrogenase X OS=Mus musculus OX=10090 GN=G6pdx PE=1 SV=3	G6pdx	14381		G6pdx	14381
P54818	Galactocerebrosidase OS=Mus musculus OX=10090 GN=Galc PE=1 SV=2	Galc	14420		Galc	14420
P70419	Polypeptide N-acetylgalactosaminyltransferase 3 OS=Mus musculus OX=10090 GN=Galnt3 PE=1 SV=3	Galnt3	14425		Galnt3	14425
P16858	Glyceraldehyde-3-phosphate dehydrogenase OS=Mus musculus OX=10090 GN=Gapdh PE=1 SV=2	Gapdh	14433		Gapdh	14433
Q64737	Trifunctional purine biosynthetic protein adenosine-3 OS=Mus musculus OX=10090 GN=Gart PE=1 SV=3	Gart	14450		Gart	14450
P17439	Lysosomal acid glucosylceramidase OS=Mus musculus OX=10090 GN=Gba PE=1 SV=1	Gba	14466		Gba	14466
Q01514	Guanylate-binding protein 1 OS=Mus musculus OX=10090 GN=Gbp1 PE=1 SV=1	Gbp1	14468		Gbp1	14468
Q9Z0E6	Guanylate-binding protein 2 OS=Mus musculus OX=10090 GN=Gbp2 PE=1 SV=1	Gbp2	14469		Gbp2	14469
Q8R5H1	Ubiquitin carboxyl-terminal hydrolase 15 OS=Mus musculus OX=10090 GN=Usp15 PE=1 SV=1	Usp15	14479		Usp15	14479
P62774	Myotrophin OS=Mus musculus OX=10090 GN=Mtpn PE=1 SV=2	Mtpn	14489		Mtpn	14489
P50396	Rab GDP dissociation inhibitor alpha OS=Mus musculus OX=10090 GN=Gdi1 PE=1 SV=3	Gdi1	14567		Gdi1	14567
Q61598	Rab GDP dissociation inhibitor beta OS=Mus musculus OX=10090 GN=Gdi2 PE=1 SV=1	Gdi2	14569		Gdi2	14569
Q64521	Glycerol-3-phosphate dehydrogenase, mitochondrial OS=Mus musculus OX=10090 GN=Gpd2 PE=1 SV=2	Gpd2	14571		Gpd2	14571
P47856	Glutamine--fructose-6-phosphate aminotransferase [isomerizing] 1 OS=Mus musculus OX=10090 GN=Gfpt1 PE=1 SV=3	Gfpt1	14583		Gfpt1	14583
Q9WTN0	Geranylgeranyl pyrophosphate synthase OS=Mus musculus OX=10090 GN=Ggps1 PE=1 SV=1	Ggps1	14593		Ggps1	14593
P23336	N-acetyllactosaminide alpha-1,3-galactosyltransferase OS=Mus musculus OX=10090 GN=Ggta1 PE=2 SV=1	Ggta1	14594		Ggta1	14594
P23242	Gap junction alpha-1 protein OS=Mus musculus OX=10090 GN=Gja1 PE=1 SV=2	Gja1	14609		Gja1	14609
P28229	Gap junction gamma-1 protein OS=Mus musculus OX=10090 GN=Gjc1 PE=1 SV=1	Gjc1	14615		Gjc1	14615
P97494	Glutamate--cysteine ligase catalytic subunit OS=Mus musculus OX=10090 GN=Gclc PE=1 SV=4	Gclc	14629		Gclc	14629
O09172	Glutamate--cysteine ligase regulatory subunit OS=Mus musculus OX=10090 GN=Gclm PE=1 SV=1	Gclm	14630		Gclm	14630
Q9R0N0	Galactokinase OS=Mus musculus OX=10090 GN=Galk1 PE=1 SV=2	Galk1	14635		Galk1	14635
Q99KB8	Hydroxyacylglutathione hydrolase, mitochondrial OS=Mus musculus OX=10090 GN=Hagh PE=1 SV=2	Hagh	14651		Hagh	14651
D3Z7P3	Glutaminase kidney isoform, mitochondrial OS=Mus musculus OX=10090 GN=Gls PE=1 SV=1	Gls	14660		Gls	14660
P26443	Glutamate dehydrogenase 1, mitochondrial OS=Mus musculus OX=10090 GN=Glud1 PE=1 SV=1	Glud1	14661		Glud1	14661
P28571	Sodium- and chloride-dependent glycine transporter 1 OS=Mus musculus OX=10090 GN=Slc6a9 PE=1 SV=3	Slc6a9	14664		Slc6a9	14664
Q60648	Ganglioside GM2 activator OS=Mus musculus OX=10090 GN=Gm2a PE=1 SV=2	Gm2a	14667		Gm2a	14667
P36916	Guanine nucleotide-binding protein-like 1 OS=Mus musculus OX=10090 GN=Gnl1 PE=1 SV=4	Gnl1	14670		Gnl1	14670
P21278	Guanine nucleotide-binding protein subunit alpha-11 OS=Mus musculus OX=10090 GN=Gna11 PE=1 SV=1	Gna11	14672		Gna11	14672
P27601	Guanine nucleotide-binding protein subunit alpha-13 OS=Mus musculus OX=10090 GN=Gna13 PE=1 SV=1	Gna13	14674		Gna13	14674
P30677	Guanine nucleotide-binding protein subunit alpha-14 OS=Mus musculus OX=10090 GN=Gna14 PE=1 SV=2	Gna14	14675		Gna14	14675
P08752	Guanine nucleotide-binding protein G(i) subunit alpha-2 OS=Mus musculus OX=10090 GN=Gnai2 PE=1 SV=5	Gnai2	14678		Gnai2	14678
Q9DC51	Guanine nucleotide-binding protein G(i) subunit alpha-3 OS=Mus musculus OX=10090 GN=Gnai3 PE=1 SV=3	Gnai3	14679		Gnai3	14679
P18872	Guanine nucleotide-binding protein G(o) subunit alpha OS=Mus musculus OX=10090 GN=Gnao1 PE=1 SV=3	Gnao1	14681		Gnao1	14681
P21279	Guanine nucleotide-binding protein G(q) subunit alpha OS=Mus musculus OX=10090 GN=Gnaq PE=1 SV=4	Gnaq	14682		Gnaq	14682
Q6R0H7	Guanine nucleotide-binding protein G(s) subunit alpha isoforms XLas OS=Mus musculus OX=10090 GN=Gnas PE=1 SV=1	Gnas	14683		Gnas	14683
P62874	Guanine nucleotide-binding protein G(I)/G(S)/G(T) subunit beta-1 OS=Mus musculus OX=10090 GN=Gnb1 PE=1 SV=3	Gnb1	14688		Gnb1	14688
P62880	Guanine nucleotide-binding protein G(I)/G(S)/G(T) subunit beta-2 OS=Mus musculus OX=10090 GN=Gnb2 PE=1 SV=3	Gnb2	14693		Gnb2	14693
P68040	Receptor of activated protein C kinase 1 OS=Mus musculus OX=10090 GN=Rack1 PE=1 SV=3	Rack1	14694		Rack1	14694
P29387	Guanine nucleotide-binding protein subunit beta-4 OS=Mus musculus OX=10090 GN=Gnb4 PE=1 SV=4	Gnb4	14696		Gnb4	14696
Q9CXP8	Guanine nucleotide-binding protein G(I)/G(S)/G(O) subunit gamma-10 OS=Mus musculus OX=10090 GN=Gng10 PE=3 SV=1	Gng10	14700		Gng10	14700
Q9DAS9	Guanine nucleotide-binding protein G(I)/G(S)/G(O) subunit gamma-12 OS=Mus musculus OX=10090 GN=Gng12 PE=1 SV=3	Gng12	14701		Gng12	14701
P63213	Guanine nucleotide-binding protein G(I)/G(S)/G(O) subunit gamma-2 OS=Mus musculus OX=10090 GN=Gng2 PE=1 SV=2	Gng2	14702		Gng2	14702
Q80SZ7	Guanine nucleotide-binding protein G(I)/G(S)/G(O) subunit gamma-5 OS=Mus musculus OX=10090 GN=Gng5 PE=1 SV=2	Gng5	14707		Gng5	14707
P05201	Aspartate aminotransferase, cytoplasmic OS=Mus musculus OX=10090 GN=Got1 PE=1 SV=3	Got1	14718		Got1	14718
P05202	Aspartate aminotransferase, mitochondrial OS=Mus musculus OX=10090 GN=Got2 PE=1 SV=1	Got2	14719		Got2	14719
Q9QZF2	Glypican-1 OS=Mus musculus OX=10090 GN=Gpc1 PE=1 SV=1	Gpc1	14733		Gpc1	14733
P51655	Glypican-4 OS=Mus musculus OX=10090 GN=Gpc4 PE=1 SV=2	Gpc4	14735		Gpc4	14735
P35803	Neuronal membrane glycoprotein M6-b OS=Mus musculus OX=10090 GN=Gpm6b PE=1 SV=2	Gpm6b	14758		Gpm6b	14758
O89112	Glutathione S-transferase LANCL1 OS=Mus musculus OX=10090 GN=Lancl1 PE=1 SV=1	Lancl1	14768		Lancl1	14768
P11352	Glutathione peroxidase 1 OS=Mus musculus OX=10090 GN=Gpx1 PE=1 SV=2	Gpx1	14775		Gpx1	14775
P47791	Glutathione reductase, mitochondrial OS=Mus musculus OX=10090 GN=Gsr PE=1 SV=3	Gsr	14782		Gsr	14782
Q60631	Growth factor receptor-bound protein 2 OS=Mus musculus OX=10090 GN=Grb2 PE=1 SV=1	Grb2	14784		Grb2	14784
O35127	Protein C10 OS=Mus musculus OX=10090 GN=Grcc10 PE=1 SV=1	Grcc10	14790		Grcc10	14790
O35130	Ribosomal RNA small subunit methyltransferase NEP1 OS=Mus musculus OX=10090 GN=Emg1 PE=1 SV=1	Emg1	14791		Emg1	14791
B1AS29	Glutamate receptor ionotropic, kainate 3 OS=Mus musculus OX=10090 GN=Grik3 PE=1 SV=1	Grik3	14807		Grik3	14807
P28798	Progranulin OS=Mus musculus OX=10090 GN=Grn PE=1 SV=2	Grn	14824		Grn	14824
P12850	Growth-regulated alpha protein OS=Mus musculus OX=10090 GN=Cxcl1 PE=1 SV=1	Cxcl1	14825		Cxcl1	14825
P27773	Protein disulfide-isomerase A3 OS=Mus musculus OX=10090 GN=Pdia3 PE=1 SV=2	Pdia3	14827		Pdia3	14827
P20029	Endoplasmic reticulum chaperone BiP OS=Mus musculus OX=10090 GN=Hspa5 PE=1 SV=3	Hspa5	14828		Hspa5	14828
Q8R050	Eukaryotic peptide chain release factor GTP-binding subunit ERF3A OS=Mus musculus OX=10090 GN=Gspt1 PE=1 SV=2	Gspt1	14852		Gspt1	14852
P51855	Glutathione synthetase OS=Mus musculus OX=10090 GN=Gss PE=1 SV=1	Gss	14854		Gss	14854
P13745	Glutathione S-transferase A1 OS=Mus musculus OX=10090 GN=Gsta1 PE=1 SV=2	Gsta1	14857		Gsta1	14857
P24472	Glutathione S-transferase A4 OS=Mus musculus OX=10090 GN=Gsta4 PE=1 SV=3	Gsta4	14860		Gsta4	14860
P15626	Glutathione S-transferase Mu 2 OS=Mus musculus OX=10090 GN=Gstm2 PE=1 SV=2	Gstm2	14863		Gstm2	14863
P19157	Glutathione S-transferase P 1 OS=Mus musculus OX=10090 GN=Gstp1 PE=1 SV=2	Gstp1	14870		Gstp1	14870
Q64471	Glutathione S-transferase theta-1 OS=Mus musculus OX=10090 GN=Gstt1 PE=1 SV=4	Gstt1	14871		Gstt1	14871
O09131	Glutathione S-transferase omega-1 OS=Mus musculus OX=10090 GN=Gsto1 PE=1 SV=2	Gsto1	14873		Gsto1	14873
Q9ESZ8	General transcription factor II-I OS=Mus musculus OX=10090 GN=Gtf2i PE=1 SV=3	Gtf2i	14886		Gtf2i	14886
Q8BTU1	Cilia- and flagella-associated protein 20 OS=Mus musculus OX=10090 GN=Cfap20 PE=1 SV=1	Cfap20	14894		Cfap20	14894
G5E870	E3 ubiquitin-protein ligase TRIP12 OS=Mus musculus OX=10090 GN=Trip12 PE=1 SV=1	Trip12	14897		Trip12	14897
O08582	GTP-binding protein 1 OS=Mus musculus OX=10090 GN=Gtpbp1 PE=1 SV=2	Gtpbp1	14904		Gtpbp1	14904
P97770	THUMP domain-containing protein 3 OS=Mus musculus OX=10090 GN=Thumpd3 PE=1 SV=1	Thumpd3	14911		Thumpd3	14911
Q64520	Guanylate kinase OS=Mus musculus OX=10090 GN=Guk1 PE=1 SV=2	Guk1	14923		Guk1	14923
Q64516	Glycerol kinase OS=Mus musculus OX=10090 GN=Gk PE=1 SV=2	Gk	14933		Gk	14933
Q9Z1E4	Glycogen [starch] synthase, muscle OS=Mus musculus OX=10090 GN=Gys1 PE=1 SV=2	Gys1	14936		Gys1	14936
Q9D8V0	Minor histocompatibility antigen H13 OS=Mus musculus OX=10090 GN=Hm13 PE=1 SV=1	Hm13	14950		Hm13	14950
P43277	Histone H1.3 OS=Mus musculus OX=10090 GN=H1-3 PE=1 SV=2	H1-3	14957		H1-3	14957
P10922	Histone H1.0 OS=Mus musculus OX=10090 GN=H1-0 PE=2 SV=4	H1-0	14958		H1-0	14958
P01899	H-2 class I histocompatibility antigen, D-B alpha chain OS=Mus musculus OX=10090 GN=H2-D1 PE=1 SV=2	H2-D1	14964		H2-D1	14964
P01900	H-2 class I histocompatibility antigen, D-D alpha chain OS=Mus musculus OX=10090 GN=H2-D1 PE=1 SV=1	H2-D1	14964		H2-K1	14972
P01902	H-2 class I histocompatibility antigen, K-D alpha chain OS=Mus musculus OX=10090 GN=H2-K1 PE=1 SV=1	H2-K1	14972		Pfdn6	14976
Q03958	Prefoldin subunit 6 OS=Mus musculus OX=10090 GN=Pfdn6 PE=1 SV=1	Pfdn6	14976		H2-L	14980
P01897	H-2 class I histocompatibility antigen, L-D alpha chain OS=Mus musculus OX=10090 GN=H2-L PE=1 SV=2	H2-L	14980		H2-Q8	15019
P14430	H-2 class I histocompatibility antigen, Q8 alpha chain OS=Mus musculus OX=10090 GN=H2-Q8 PE=3 SV=1	H2-Q8	15019		H3-3a	15078
P84244	Histone H3.3 OS=Mus musculus OX=10090 GN=H3-3a PE=1 SV=2	H3-3a	15078		Hsd17b10	15108
O08756	3-hydroxyacyl-CoA dehydrogenase type-2 OS=Mus musculus OX=10090 GN=Hsd17b10 PE=1 SV=4	Hsd17b10	15108		Hars1	15115
Q61035	Histidine--tRNA ligase, cytoplasmic OS=Mus musculus OX=10090 GN=Hars1 PE=1 SV=2	Hars1	15115		Has2	15117
P70312	Hyaluronan synthase 2 OS=Mus musculus OX=10090 GN=Has2 PE=1 SV=4	Has2	15117		Hcfc1	15161
Q61191	Host cell factor 1 OS=Mus musculus OX=10090 GN=Hcfc1 PE=1 SV=2	Hcfc1	15161		Ptpn6	15170
P29351	Tyrosine-protein phosphatase non-receptor type 6 OS=Mus musculus OX=10090 GN=Ptpn6 PE=1 SV=2	Ptpn6	15170		Hdac2	15182
P70288	Histone deacetylase 2 OS=Mus musculus OX=10090 GN=Hdac2 PE=1 SV=1	Hdac2	15182		Hdac6	15185
Q9Z2V5	Histone deacetylase 6 OS=Mus musculus OX=10090 GN=Hdac6 PE=1 SV=3	Hdac6	15185		Hdgf	15191
P51859	Hepatoma-derived growth factor OS=Mus musculus OX=10090 GN=Hdgf PE=1 SV=2	Hdgf	15191		Htt	15194
P42859	Huntingtin OS=Mus musculus OX=10090 GN=Htt PE=1 SV=2	Htt	15194		Hgs	15239
Q99LI8	Hepatocyte growth factor-regulated tyrosine kinase substrate OS=Mus musculus OX=10090 GN=Hgs PE=1 SV=2	Hgs	15239		Hhip	15245
Q7TN16	Hedgehog-interacting protein OS=Mus musculus OX=10090 GN=Hhip PE=1 SV=2	Hhip	15245		Hint1	15254
P70349	Histidine triad nucleotide-binding protein 1 OS=Mus musculus OX=10090 GN=Hint1 PE=1 SV=3	Hint1	15254		H2ax	15270
P27661	Histone H2AX OS=Mus musculus OX=10090 GN=H2ax PE=1 SV=2	H2ax	15270		Hk1	15275
P17710	Hexokinase-1 OS=Mus musculus OX=10090 GN=Hk1 PE=1 SV=3	Hk1	15275		Hk2	15277
O08528	Hexokinase-2 OS=Mus musculus OX=10090 GN=Hk2 PE=1 SV=1	Hk2	15277		Hmbs	15288
P22907	Porphobilinogen deaminase OS=Mus musculus OX=10090 GN=Hmbs PE=1 SV=2	Hmbs	15288		Hmgb1	15289
P63158	High mobility group protein B1 OS=Mus musculus OX=10090 GN=Hmgb1 PE=1 SV=2	Hmgb1	15289		Hmgcl	15356
P38060	Hydroxymethylglutaryl-CoA lyase, mitochondrial OS=Mus musculus OX=10090 GN=Hmgcl PE=1 SV=2	Hmgcl	15356		Hmga2	15364
P52927	High mobility group protein HMGI-C OS=Mus musculus OX=10090 GN=Hmga2 PE=1 SV=1	Hmga2	15364		Hmmr	15366
Q00547	Hyaluronan mediated motility receptor OS=Mus musculus OX=10090 GN=Hmmr PE=1 SV=4	Hmmr	15366		Hmox1	15368
P14901	Heme oxygenase 1 OS=Mus musculus OX=10090 GN=Hmox1 PE=1 SV=1	Hmox1	15368		Hmox2	15369
O70252	Heme oxygenase 2 OS=Mus musculus OX=10090 GN=Hmox2 PE=1 SV=1	Hmox2	15369		Jpt1	15374
P97825	Jupiter microtubule associated homolog 1 OS=Mus musculus OX=10090 GN=Jpt1 PE=1 SV=3	Jpt1	15374		Hnrnpc	15381
Q9Z204	Heterogeneous nuclear ribonucleoproteins C1/C2 OS=Mus musculus OX=10090 GN=Hnrnpc PE=1 SV=1	Hnrnpc	15381		Hnrnpa1	15382
P49312	Heterogeneous nuclear ribonucleoprotein A1 OS=Mus musculus OX=10090 GN=Hnrnpa1 PE=1 SV=2	Hnrnpa1	15382		Hnrnpab	15384
Q99020	Heterogeneous nuclear ribonucleoprotein A/B OS=Mus musculus OX=10090 GN=Hnrnpab PE=1 SV=1	Hnrnpab	15384		Hnrnpk	15387
P61979	Heterogeneous nuclear ribonucleoprotein K OS=Mus musculus OX=10090 GN=Hnrnpk PE=1 SV=1	Hnrnpk	15387		Hnrnpl	15388
Q8R081	Heterogeneous nuclear ribonucleoprotein L OS=Mus musculus OX=10090 GN=Hnrnpl PE=1 SV=2	Hnrnpl	15388		Hp	15439
Q61646	Haptoglobin OS=Mus musculus OX=10090 GN=Hp PE=1 SV=1	Hp	15439		Hp1bp3	15441
Q3TEA8	Heterochromatin protein 1-binding protein 3 OS=Mus musculus OX=10090 GN=Hp1bp3 PE=1 SV=1	Hp1bp3	15441		Hras	15461
Q61411	GTPase HRas OS=Mus musculus OX=10090 GN=Hras PE=1 SV=2	Hras	15461		Agfg1	15463
Q8K2K6	Arf-GAP domain and FG repeat-containing protein 1 OS=Mus musculus OX=10090 GN=Agfg1 PE=1 SV=2	Agfg1	15463		Prmt1	15469
Q9JIF0	Protein arginine N-methyltransferase 1 OS=Mus musculus OX=10090 GN=Prmt1 PE=1 SV=1	Prmt1	15469		Rida	15473
P52760	2-iminobutanoate/2-iminopropanoate deaminase OS=Mus musculus OX=10090 GN=Rida PE=1 SV=3	Rida	15473		Hspa8	15481
P63017	Heat shock cognate 71 kDa protein OS=Mus musculus OX=10090 GN=Hspa8 PE=1 SV=1	Hspa8	15481		Hspa1l	15482
P16627	Heat shock 70 kDa protein 1-like OS=Mus musculus OX=10090 GN=Hspa1l PE=1 SV=4	Hspa1l	15482		Hsd17b4	15488
P51660	Peroxisomal multifunctional enzyme type 2 OS=Mus musculus OX=10090 GN=Hsd17b4 PE=1 SV=3	Hsd17b4	15488		Hsd17b7	15490
O88736	3-keto-steroid reductase/17-beta-hydroxysteroid dehydrogenase 7 OS=Mus musculus OX=10090 GN=Hsd17b7 PE=1 SV=1	Hsd17b7	15490		Dnaja1	15502
P63037	DnaJ homolog subfamily A member 1 OS=Mus musculus OX=10090 GN=Dnaja1 PE=1 SV=1	Dnaja1	15502		Hsph1	15505
Q61699	Heat shock protein 105 kDa OS=Mus musculus OX=10090 GN=Hsph1 PE=1 SV=2	Hsph1	15505		Hspd1	15510
P63038	60 kDa heat shock protein, mitochondrial OS=Mus musculus OX=10090 GN=Hspd1 PE=1 SV=1	Hspd1	15510		Hspa1b	15511
P17879	Heat shock 70 kDa protein 1B OS=Mus musculus OX=10090 GN=Hspa1b PE=1 SV=3	Hspa1b	15511		Hspa2	15512
P17156	Heat shock-related 70 kDa protein 2 OS=Mus musculus OX=10090 GN=Hspa2 PE=1 SV=2	Hspa2	15512		Hsp90ab1	15516
P11499	Heat shock protein HSP 90-beta OS=Mus musculus OX=10090 GN=Hsp90ab1 PE=1 SV=3	Hsp90ab1	15516		Hsp90aa1	15519
P07901	Heat shock protein HSP 90-alpha OS=Mus musculus OX=10090 GN=Hsp90aa1 PE=1 SV=4	Hsp90aa1	15519		Hspa4	15525
Q61316	Heat shock 70 kDa protein 4 OS=Mus musculus OX=10090 GN=Hspa4 PE=1 SV=1	Hspa4	15525		Hspa9	15526
P38647	Stress-70 protein, mitochondrial OS=Mus musculus OX=10090 GN=Hspa9 PE=1 SV=3	Hspa9	15526		Hspe1	15528
Q64433	10 kDa heat shock protein, mitochondrial OS=Mus musculus OX=10090 GN=Hspe1 PE=1 SV=2	Hspe1	15528		Hspg2	15530
Q05793	Basement membrane-specific heparan sulfate proteoglycan core protein OS=Mus musculus OX=10090 GN=Hspg2 PE=1 SV=1	Hspg2	15530		Trmt2a	15547
Q8BNV1	tRNA (uracil-5-)-methyltransferase homolog A OS=Mus musculus OX=10090 GN=Trmt2a PE=1 SV=1	Trmt2a	15547		Elavl1	15568
P70372	ELAV-like protein 1 OS=Mus musculus OX=10090 GN=Elavl1 PE=1 SV=2	Elavl1	15568		Hyal2	15587
O35632	Hyaluronidase-2 OS=Mus musculus OX=10090 GN=Hyal2 PE=1 SV=2	Hyal2	15587		Icam1	15894
P13597	Intercellular adhesion molecule 1 OS=Mus musculus OX=10090 GN=Icam1 PE=1 SV=1	Icam1	15894		Ide	15925
Q9JHR7	Insulin-degrading enzyme OS=Mus musculus OX=10090 GN=Ide PE=1 SV=1	Ide	15925		Idh1	15926
O88844	Isocitrate dehydrogenase [NADP] cytoplasmic OS=Mus musculus OX=10090 GN=Idh1 PE=1 SV=2	Idh1	15926		Idh3g	15929
P70404	Isocitrate dehydrogenase [NAD] subunit gamma 1, mitochondrial OS=Mus musculus OX=10090 GN=Idh3g PE=1 SV=1	Idh3g	15929		Irgm1	15944
Q60766	Immunity-related GTPase family M protein 1 OS=Mus musculus OX=10090 GN=Irgm1 PE=1 SV=1	Irgm1	15944		Ifi204	15951
P0DOV2	Interferon-activable protein 204 OS=Mus musculus OX=10090 GN=Ifi204 PE=1 SV=1	Ifi204	15951		Ifrd1	15982
P19182	Interferon-related developmental regulator 1 OS=Mus musculus OX=10090 GN=Ifrd1 PE=1 SV=2	Ifrd1	15982		Igf1r	16001
Q60751	Insulin-like growth factor 1 receptor OS=Mus musculus OX=10090 GN=Igf1r PE=1 SV=3	Igf1r	16001		Igf2r	16004
Q07113	Cation-independent mannose-6-phosphate receptor OS=Mus musculus OX=10090 GN=Igf2r PE=1 SV=1	Igf2r	16004		Ccn1	16007
P18406	CCN family member 1 OS=Mus musculus OX=10090 GN=Ccn1 PE=1 SV=1	Ccn1	16007		Igfbp4	16010
P47879	Insulin-like growth factor-binding protein 4 OS=Mus musculus OX=10090 GN=Igfbp4 PE=1 SV=2	Igfbp4	16010		Ikbkb	16150
O88351	Inhibitor of nuclear factor kappa-B kinase subunit beta OS=Mus musculus OX=10090 GN=Ikbkb PE=1 SV=1	Ikbkb	16150		Ikbkg	16151
O88522	NF-kappa-B essential modulator OS=Mus musculus OX=10090 GN=Ikbkg PE=1 SV=2	Ikbkg	16151		Il10rb	16155
Q61190	Interleukin-10 receptor subunit beta OS=Mus musculus OX=10090 GN=Il10rb PE=1 SV=1	Il10rb	16155		Il1rap	16180
Q61730	Interleukin-1 receptor accessory protein OS=Mus musculus OX=10090 GN=Il1rap PE=1 SV=1	Il1rap	16180		Il4r	16190
P16382	Interleukin-4 receptor subunit alpha OS=Mus musculus OX=10090 GN=Il4r PE=1 SV=1	Il4r	16190		Il6st	16195
Q00560	Interleukin-6 receptor subunit beta OS=Mus musculus OX=10090 GN=Il6st PE=1 SV=2	Il6st	16195		Ilf3	16201
Q9Z1X4	Interleukin enhancer-binding factor 3 OS=Mus musculus OX=10090 GN=Ilf3 PE=1 SV=2	Ilf3	16201		Ilk	16202
O55222	Integrin-linked protein kinase OS=Mus musculus OX=10090 GN=Ilk PE=1 SV=2	Ilk	16202		Lrig1	16206
P70193	Leucine-rich repeats and immunoglobulin-like domains protein 1 OS=Mus musculus OX=10090 GN=Lrig1 PE=1 SV=2	Lrig1	16206		Kpnb1	16211
P70168	Importin subunit beta-1 OS=Mus musculus OX=10090 GN=Kpnb1 PE=1 SV=2	Kpnb1	16211		Incenp	16319
Q9WU62	Inner centromere protein OS=Mus musculus OX=10090 GN=Incenp PE=1 SV=2	Incenp	16319		Inpp1	16329
P49442	Inositol polyphosphate 1-phosphatase OS=Mus musculus OX=10090 GN=Inpp1 PE=1 SV=2	Inpp1	16329		Insr	16337
P15208	Insulin receptor OS=Mus musculus OX=10090 GN=Insr PE=1 SV=2	Insr	16337		Eif3e	16341
P60229	Eukaryotic translation initiation factor 3 subunit E OS=Mus musculus OX=10090 GN=Eif3e PE=1 SV=1	Eif3e	16341		Itch	16396
Q8C863	E3 ubiquitin-protein ligase Itchy OS=Mus musculus OX=10090 GN=Itch PE=1 SV=2	Itch	16396		Itga2	16398
Q62469	Integrin alpha-2 OS=Mus musculus OX=10090 GN=Itga2 PE=1 SV=2	Itga2	16398		Itga3	16400
Q62470	Integrin alpha-3 OS=Mus musculus OX=10090 GN=Itga3 PE=1 SV=1	Itga3	16400		Itga5	16402
P11688	Integrin alpha-5 OS=Mus musculus OX=10090 GN=Itga5 PE=1 SV=3	Itga5	16402		Itga6	16403
Q61739	Integrin alpha-6 OS=Mus musculus OX=10090 GN=Itga6 PE=1 SV=3	Itga6	16403		Itga7	16404
Q61738	Integrin alpha-7 OS=Mus musculus OX=10090 GN=Itga7 PE=1 SV=3	Itga7	16404		Itgav	16410
P43406	Integrin alpha-V OS=Mus musculus OX=10090 GN=Itgav PE=1 SV=2	Itgav	16410		Itgb1	16412
P09055	Integrin beta-1 OS=Mus musculus OX=10090 GN=Itgb1 PE=1 SV=1	Itgb1	16412		Itgb1bp1	16413
O35671	Integrin beta-1-binding protein 1 OS=Mus musculus OX=10090 GN=Itgb1bp1 PE=1 SV=1	Itgb1bp1	16413		Itgb3	16416
O54890	Integrin beta-3 OS=Mus musculus OX=10090 GN=Itgb3 PE=1 SV=2	Itgb3	16416		Eif6	16418
O55135	Eukaryotic translation initiation factor 6 OS=Mus musculus OX=10090 GN=Eif6 PE=1 SV=2	Eif6	16418		Itgb5	16419
O70309	Integrin beta-5 OS=Mus musculus OX=10090 GN=Itgb5 PE=1 SV=2	Itgb5	16419		Cd47	16423
Q61735	Leukocyte surface antigen CD47 OS=Mus musculus OX=10090 GN=Cd47 PE=1 SV=2	Cd47	16423		Stt3a	16430
P03975	IgE-binding protein OS=Mus musculus OX=10090 GN=Iap PE=2 SV=1	Iap	16423		Itm2b	16432
P46978	Dolichyl-diphosphooligosaccharide--protein glycosyltransferase subunit STT3A OS=Mus musculus OX=10090 GN=Stt3a PE=1 SV=1	Stt3a	16430		Itpa	16434
O89051	Integral membrane protein 2B OS=Mus musculus OX=10090 GN=Itm2b PE=1 SV=1	Itm2b	16432		Itpr3	16440
Q9D892	Inosine triphosphate pyrophosphatase OS=Mus musculus OX=10090 GN=Itpa PE=1 SV=2	Itpa	16434		Jak1	16451
P70227	Inositol 1,4,5-trisphosphate receptor type 3 OS=Mus musculus OX=10090 GN=Itpr3 PE=1 SV=3	Itpr3	16440		Jak2	16452
P52332	Tyrosine-protein kinase JAK1 OS=Mus musculus OX=10090 GN=Jak1 PE=1 SV=1	Jak1	16451		F11r	16456
Q62120	Tyrosine-protein kinase JAK2 OS=Mus musculus OX=10090 GN=Jak2 PE=1 SV=3	Jak2	16452		Jup	16480
O88792	Junctional adhesion molecule A OS=Mus musculus OX=10090 GN=F11r PE=1 SV=2	F11r	16456		Kcnab2	16498
Q02257	Junction plakoglobin OS=Mus musculus OX=10090 GN=Jup PE=1 SV=3	Jup	16480		Kcnk1	16525
P62482	Voltage-gated potassium channel subunit beta-2 OS=Mus musculus OX=10090 GN=Kcnab2 PE=1 SV=1	Kcnab2	16498		Kcnn4	16534
O08581	Potassium channel subfamily K member 1 OS=Mus musculus OX=10090 GN=Kcnk1 PE=1 SV=2	Kcnk1	16525		Khsrp	16549
O89109	Intermediate conductance calcium-activated potassium channel protein 4 OS=Mus musculus OX=10090 GN=Kcnn4 PE=2 SV=1	Kcnn4	16534		Kif11	16551
Q3U0V1	Far upstream element-binding protein 2 OS=Mus musculus OX=10090 GN=Khsrp PE=1 SV=2	Khsrp	16549		Kif1b	16561
Q6P9P6	Kinesin-like protein KIF11 OS=Mus musculus OX=10090 GN=Kif11 PE=1 SV=1	Kif11	16551		Kif2a	16563
Q60575	Kinesin-like protein KIF1B OS=Mus musculus OX=10090 GN=Kif1b PE=1 SV=2	Kif1b	16561		Kif3a	16568
P28740	Kinesin-like protein KIF2A OS=Mus musculus OX=10090 GN=Kif2a PE=1 SV=2	Kif2a	16563		Kif3b	16569
P28741	Kinesin-like protein KIF3A OS=Mus musculus OX=10090 GN=Kif3a PE=1 SV=2	Kif3a	16568		Kif4	16571
Q61771	Kinesin-like protein KIF3B OS=Mus musculus OX=10090 GN=Kif3b PE=1 SV=1	Kif3b	16569		Kif5b	16573
P33174	Chromosome-associated kinesin KIF4 OS=Mus musculus OX=10090 GN=Kif4 PE=1 SV=3	Kif4	16571		Kifap3	16579
Q61768	Kinesin-1 heavy chain OS=Mus musculus OX=10090 GN=Kif5b PE=1 SV=3	Kif5b	16573		Fabp5	16592
P70188	Kinesin-associated protein 3 OS=Mus musculus OX=10090 GN=Kifap3 PE=1 SV=1	Kifap3	16579		Klc1	16593
Q05816	Fatty acid-binding protein 5 OS=Mus musculus OX=10090 GN=Fabp5 PE=1 SV=3	Fabp5	16592		Klc2	16594
O88447	Kinesin light chain 1 OS=Mus musculus OX=10090 GN=Klc1 PE=1 SV=3	Klc1	16593		Kpna2	16647
O88448	Kinesin light chain 2 OS=Mus musculus OX=10090 GN=Klc2 PE=1 SV=1	Klc2	16594		Kpna3	16648
P52293	Importin subunit alpha-1 OS=Mus musculus OX=10090 GN=Kpna2 PE=1 SV=2	Kpna2	16647		Kpna4	16649
O35344	Importin subunit alpha-4 OS=Mus musculus OX=10090 GN=Kpna3 PE=1 SV=1	Kpna3	16648		Kpna6	16650
O35343	Importin subunit alpha-3 OS=Mus musculus OX=10090 GN=Kpna4 PE=1 SV=1	Kpna4	16649		Kras	16653
O35345	Importin subunit alpha-7 OS=Mus musculus OX=10090 GN=Kpna6 PE=1 SV=2	Kpna6	16650		Ktn1	16709
P32883	GTPase KRas OS=Mus musculus OX=10090 GN=Kras PE=1 SV=1	Kras	16653		Lad1	16763
Q61595	Kinectin OS=Mus musculus OX=10090 GN=Ktn1 PE=1 SV=1	Ktn1	16709		Stmn1	16765
P57016	Ladinin-1 OS=Mus musculus OX=10090 GN=Lad1 PE=1 SV=1	Lad1	16763		Lama1	16772
P54227	Stathmin OS=Mus musculus OX=10090 GN=Stmn1 PE=1 SV=2	Stmn1	16765		Lama3	16774
P19137	Laminin subunit alpha-1 OS=Mus musculus OX=10090 GN=Lama1 PE=1 SV=2	Lama1	16772		Lama5	16776
Q61789	Laminin subunit alpha-3 OS=Mus musculus OX=10090 GN=Lama3 PE=1 SV=4	Lama3	16774		Lamb1	16777
Q61001	Laminin subunit alpha-5 OS=Mus musculus OX=10090 GN=Lama5 PE=1 SV=4	Lama5	16776		Lamb2	16779
P02469	Laminin subunit beta-1 OS=Mus musculus OX=10090 GN=Lamb1 PE=1 SV=3	Lamb1	16777		Lamb3	16780
Q61292	Laminin subunit beta-2 OS=Mus musculus OX=10090 GN=Lamb2 PE=1 SV=2	Lamb2	16779		Lamc2	16782
Q61087	Laminin subunit beta-3 OS=Mus musculus OX=10090 GN=Lamb3 PE=1 SV=2	Lamb3	16780		Lamp1	16783
Q61092	Laminin subunit gamma-2 OS=Mus musculus OX=10090 GN=Lamc2 PE=1 SV=2	Lamc2	16782		Lamp2	16784
P11438	Lysosome-associated membrane glycoprotein 1 OS=Mus musculus OX=10090 GN=Lamp1 PE=1 SV=2	Lamp1	16783		Rpsa	16785
P17047	Lysosome-associated membrane glycoprotein 2 OS=Mus musculus OX=10090 GN=Lamp2 PE=1 SV=2	Lamp2	16784		Lasp1	16796
P14206	40S ribosomal protein SA OS=Mus musculus OX=10090 GN=Rpsa PE=1 SV=4	Rpsa	16785		Arhgef2	16800
Q61792	LIM and SH3 domain protein 1 OS=Mus musculus OX=10090 GN=Lasp1 PE=1 SV=1	Lasp1	16796		Arhgef1	16801
Q60875	Rho guanine nucleotide exchange factor 2 OS=Mus musculus OX=10090 GN=Arhgef2 PE=1 SV=4	Arhgef2	16800		Lcn2	16819
Q61210	Rho guanine nucleotide exchange factor 1 OS=Mus musculus OX=10090 GN=Arhgef1 PE=1 SV=2	Arhgef1	16801		Ldha	16828
P11672	Neutrophil gelatinase-associated lipocalin OS=Mus musculus OX=10090 GN=Lcn2 PE=1 SV=1	Lcn2	16819		Ldhb	16832
P06151	L-lactate dehydrogenase A chain OS=Mus musculus OX=10090 GN=Ldha PE=1 SV=3	Ldha	16828		Cog1	16834
P16125	L-lactate dehydrogenase B chain OS=Mus musculus OX=10090 GN=Ldhb PE=1 SV=2	Ldhb	16832		Ldlr	16835
Q9Z160	Conserved oligomeric Golgi complex subunit 1 OS=Mus musculus OX=10090 GN=Cog1 PE=1 SV=3	Cog1	16834		Lgals1	16852
P35951	Low-density lipoprotein receptor OS=Mus musculus OX=10090 GN=Ldlr PE=1 SV=2	Ldlr	16835		Lgals3	16854
P16045	Galectin-1 OS=Mus musculus OX=10090 GN=Lgals1 PE=1 SV=3	Lgals1	16852		Eif2d	16865
P16110	Galectin-3 OS=Mus musculus OX=10090 GN=Lgals3 PE=1 SV=3	Lgals3	16854		Lhcgr	16867
Q61211	Eukaryotic translation initiation factor 2D OS=Mus musculus OX=10090 GN=Eif2d PE=1 SV=3	Eif2d	16865		Lig1	16881
P30730	Lutropin-choriogonadotropic hormone receptor OS=Mus musculus OX=10090 GN=Lhcgr PE=2 SV=1	Lhcgr	16867		Lipg	16891
P37913	DNA ligase 1 OS=Mus musculus OX=10090 GN=Lig1 PE=1 SV=2	Lig1	16881		Llgl1	16897
Q9WVG5	Endothelial lipase OS=Mus musculus OX=10090 GN=Lipg PE=2 SV=3	Lipg	16891		Rps2	16898
Q80Y17	Lethal(2) giant larvae protein homolog 1 OS=Mus musculus OX=10090 GN=Llgl1 PE=1 SV=1	Llgl1	16897		Lmna	16905
P25444	40S ribosomal protein S2 OS=Mus musculus OX=10090 GN=Rps2 PE=1 SV=3	Rps2	16898		Lmnb1	16906
P48678	Prelamin-A/C OS=Mus musculus OX=10090 GN=Lmna PE=1 SV=2	Lmna	16905		Psmb8	16913
P14733	Lamin-B1 OS=Mus musculus OX=10090 GN=Lmnb1 PE=1 SV=3	Lmnb1	16906		Loxl3	16950
P28063	Proteasome subunit beta type-8 OS=Mus musculus OX=10090 GN=Psmb8 PE=1 SV=2	Psmb8	16913		Anxa1	16952
Q9Z175	Lysyl oxidase homolog 3 OS=Mus musculus OX=10090 GN=Loxl3 PE=1 SV=2	Loxl3	16950		Lrp1	16971
P10107	Annexin A1 OS=Mus musculus OX=10090 GN=Anxa1 PE=1 SV=2	Anxa1	16952		Lrpap1	16976
Q91ZX7	Prolow-density lipoprotein receptor-related protein 1 OS=Mus musculus OX=10090 GN=Lrp1 PE=1 SV=1	Lrp1	16971		Lrrfip1	16978
P55302	Alpha-2-macroglobulin receptor-associated protein OS=Mus musculus OX=10090 GN=Lrpap1 PE=1 SV=1	Lrpap1	16976		Lss	16987
Q3UZ39	Leucine-rich repeat flightless-interacting protein 1 OS=Mus musculus OX=10090 GN=Lrrfip1 PE=1 SV=2	Lrrfip1	16978		Lta4h	16993
Q8BLN5	Lanosterol synthase OS=Mus musculus OX=10090 GN=Lss PE=1 SV=2	Lss	16987		Ltbp2	16997
P24527	Leukotriene A-4 hydrolase OS=Mus musculus OX=10090 GN=Lta4h PE=1 SV=4	Lta4h	16993		Ltbp3	16998
O08999	Latent-transforming growth factor beta-binding protein 2 OS=Mus musculus OX=10090 GN=Ltbp2 PE=1 SV=2	Ltbp2	16997		Alad	17025
Q61810	Latent-transforming growth factor beta-binding protein 3 OS=Mus musculus OX=10090 GN=Ltbp3 PE=1 SV=4	Ltbp3	16998		Lxn	17035
P10518	Delta-aminolevulinic acid dehydratase OS=Mus musculus OX=10090 GN=Alad PE=1 SV=1	Alad	17025		Ly6e	17069
P70202	Latexin OS=Mus musculus OX=10090 GN=Lxn PE=1 SV=2	Lxn	17035		Epcam	17075
Q64253	Lymphocyte antigen 6E OS=Mus musculus OX=10090 GN=Ly6e PE=1 SV=3	Ly6e	17069		Ly75	17076
Q99JW5	Epithelial cell adhesion molecule OS=Mus musculus OX=10090 GN=Epcam PE=1 SV=1	Epcam	17075		Ly9	17085
Q60767	Lymphocyte antigen 75 OS=Mus musculus OX=10090 GN=Ly75 PE=1 SV=2	Ly75	17076		Lyar	17089
Q01965	T-lymphocyte surface antigen Ly-9 OS=Mus musculus OX=10090 GN=Ly9 PE=1 SV=2	Ly9	17085		Lyn	17096
Q08288	Cell growth-regulating nucleolar protein OS=Mus musculus OX=10090 GN=Lyar PE=1 SV=2	Lyar	17089		Tm4sf1	17112
P25911	Tyrosine-protein kinase Lyn OS=Mus musculus OX=10090 GN=Lyn PE=1 SV=4	Lyn	17096		M6pr	17113
Q64302	Transmembrane 4 L6 family member 1 OS=Mus musculus OX=10090 GN=Tm4sf1 PE=1 SV=1	Tm4sf1	17112		Marcks	17118
P24668	Cation-dependent mannose-6-phosphate receptor OS=Mus musculus OX=10090 GN=M6pr PE=1 SV=1	M6pr	17113		Mad1l1	17120
P26645	Myristoylated alanine-rich C-kinase substrate OS=Mus musculus OX=10090 GN=Marcks PE=1 SV=2	Marcks	17118		Smad1	17125
Q9WTX8	Mitotic spindle assembly checkpoint protein MAD1 OS=Mus musculus OX=10090 GN=Mad1l1 PE=1 SV=1	Mad1l1	17120		Smad3	17127
P70340	Mothers against decapentaplegic homolog 1 OS=Mus musculus OX=10090 GN=Smad1 PE=1 SV=2	Smad1	17125		Smad4	17128
Q8BUN5	Mothers against decapentaplegic homolog 3 OS=Mus musculus OX=10090 GN=Smad3 PE=1 SV=2	Smad3	17127		Man1a1	17155
P97471	Mothers against decapentaplegic homolog 4 OS=Mus musculus OX=10090 GN=Smad4 PE=1 SV=2	Smad4	17128		Man1a2	17156
P45700	Mannosyl-oligosaccharide 1,2-alpha-mannosidase IA OS=Mus musculus OX=10090 GN=Man1a1 PE=1 SV=1	Man1a1	17155		Man2a1	17158
P39098	Mannosyl-oligosaccharide 1,2-alpha-mannosidase IB OS=Mus musculus OX=10090 GN=Man1a2 PE=1 SV=1	Man1a2	17156		Maoa	17161
P27046	Alpha-mannosidase 2 OS=Mus musculus OX=10090 GN=Man2a1 PE=1 SV=2	Man2a1	17158		Mark3	17169
Q64133	Amine oxidase [flavin-containing] A OS=Mus musculus OX=10090 GN=Maoa PE=1 SV=3	Maoa	17161		Matn2	17181
Q03141	MAP/microtubule affinity-regulating kinase 3 OS=Mus musculus OX=10090 GN=Mark3 PE=1 SV=2	Mark3	17169		Matr3	17184
O08746	Matrilin-2 OS=Mus musculus OX=10090 GN=Matn2 PE=2 SV=2	Matn2	17181		Mbd3	17192
Q8K310	Matrin-3 OS=Mus musculus OX=10090 GN=Matr3 PE=1 SV=1	Matr3	17184		Mcm3	17215
Q9Z2D8	Methyl-CpG-binding domain protein 3 OS=Mus musculus OX=10090 GN=Mbd3 PE=1 SV=1	Mbd3	17192		Mcm2	17216
P25206	DNA replication licensing factor MCM3 OS=Mus musculus OX=10090 GN=Mcm3 PE=1 SV=2	Mcm3	17215		Mcm4	17217
P97310	DNA replication licensing factor MCM2 OS=Mus musculus OX=10090 GN=Mcm2 PE=1 SV=3	Mcm2	17216		Mcm5	17218
P49717	DNA replication licensing factor MCM4 OS=Mus musculus OX=10090 GN=Mcm4 PE=1 SV=1	Mcm4	17217		Mcm6	17219
P49718	DNA replication licensing factor MCM5 OS=Mus musculus OX=10090 GN=Mcm5 PE=1 SV=2	Mcm5	17218		Mcm7	17220
P97311	DNA replication licensing factor MCM6 OS=Mus musculus OX=10090 GN=Mcm6 PE=1 SV=1	Mcm6	17219		Anapc1	17222
Q61881	DNA replication licensing factor MCM7 OS=Mus musculus OX=10090 GN=Mcm7 PE=1 SV=1	Mcm7	17220		Mgrn1	17237
P53995	Anaphase-promoting complex subunit 1 OS=Mus musculus OX=10090 GN=Anapc1 PE=1 SV=2	Anapc1	17222		Abcc1	17250
Q9D074	E3 ubiquitin-protein ligase MGRN1 OS=Mus musculus OX=10090 GN=Mgrn1 PE=1 SV=2	Mgrn1	17237		Rdh11	17252
O35379	Multidrug resistance-associated protein 1 OS=Mus musculus OX=10090 GN=Abcc1 PE=1 SV=1	Abcc1	17250		Slc3a2	17254
Q9QYF1	Retinol dehydrogenase 11 OS=Mus musculus OX=10090 GN=Rdh11 PE=1 SV=2	Rdh11	17252		Rab8a	17274
P10852	4F2 cell-surface antigen heavy chain OS=Mus musculus OX=10090 GN=Slc3a2 PE=1 SV=1	Slc3a2	17254		Met	17295
P55258	Ras-related protein Rab-8A OS=Mus musculus OX=10090 GN=Rab8a PE=1 SV=2	Rab8a	17274		Mfge8	17304
P16056	Hepatocyte growth factor receptor OS=Mus musculus OX=10090 GN=Met PE=1 SV=1	Met	17295		Mif	17319
P21956	Lactadherin OS=Mus musculus OX=10090 GN=Mfge8 PE=1 SV=3	Mfge8	17304		Afdn	17356
P34884	Macrophage migration inhibitory factor OS=Mus musculus OX=10090 GN=Mif PE=1 SV=2	Mif	17319		Marcksl1	17357
Q9QZQ1	Afadin OS=Mus musculus OX=10090 GN=Afdn PE=1 SV=3	Afdn	17356		Mmp10	17384
P28667	MARCKS-related protein OS=Mus musculus OX=10090 GN=Marcksl1 PE=1 SV=2	Marcksl1	17357		Mmp13	17386
O55123	Stromelysin-2 OS=Mus musculus OX=10090 GN=Mmp10 PE=2 SV=1	Mmp10	17384		Mmp14	17387
P33435	Collagenase 3 OS=Mus musculus OX=10090 GN=Mmp13 PE=1 SV=1	Mmp13	17386		Mmp3	17392
P53690	Matrix metalloproteinase-14 OS=Mus musculus OX=10090 GN=Mmp14 PE=2 SV=3	Mmp14	17387		Mmp9	17395
P28862	Stromelysin-1 OS=Mus musculus OX=10090 GN=Mmp3 PE=2 SV=2	Mmp3	17392		Me1	17436
P41245	Matrix metalloproteinase-9 OS=Mus musculus OX=10090 GN=Mmp9 PE=1 SV=2	Mmp9	17395		Mdh2	17448
P06801	NADP-dependent malic enzyme OS=Mus musculus OX=10090 GN=Me1 PE=1 SV=2	Me1	17436		Mdh1	17449
P08249	Malate dehydrogenase, mitochondrial OS=Mus musculus OX=10090 GN=Mdh2 PE=1 SV=3	Mdh2	17448		Mov10	17454
P14152	Malate dehydrogenase, cytoplasmic OS=Mus musculus OX=10090 GN=Mdh1 PE=1 SV=3	Mdh1	17449		Psmd7	17463
P23249	Putative helicase MOV-10 OS=Mus musculus OX=10090 GN=Mov10 PE=1 SV=2	Mov10	17454		Mpp1	17524
P26516	26S proteasome non-ATPase regulatory subunit 7 OS=Mus musculus OX=10090 GN=Psmd7 PE=1 SV=2	Psmd7	17463		Mras	17532
P70290	55 kDa erythrocyte membrane protein OS=Mus musculus OX=10090 GN=Mpp1 PE=1 SV=1	Mpp1	17524		Mre11	17535
O08989	Ras-related protein M-Ras OS=Mus musculus OX=10090 GN=Mras PE=1 SV=1	Mras	17532		Msh2	17685
Q61216	Double-strand break repair protein MRE11 OS=Mus musculus OX=10090 GN=Mre11 PE=1 SV=1	Mre11	17535		Msh6	17688
P43247	DNA mismatch repair protein Msh2 OS=Mus musculus OX=10090 GN=Msh2 PE=1 SV=1	Msh2	17685		Msn	17698
P54276	DNA mismatch repair protein Msh6 OS=Mus musculus OX=10090 GN=Msh6 PE=1 SV=3	Msh6	17688		Mtco2	17709
P26041	Moesin OS=Mus musculus OX=10090 GN=Msn PE=1 SV=3	Msn	17698		Grpel1	17713
P00405	Cytochrome c oxidase subunit 2 OS=Mus musculus OX=10090 GN=Mtco2 PE=1 SV=1	Mtco2	17709		Mt1	17748
Q99LP6	GrpE protein homolog 1, mitochondrial OS=Mus musculus OX=10090 GN=Grpel1 PE=1 SV=1	Grpel1	17713		Map1b	17755
P02802	Metallothionein-1 OS=Mus musculus OX=10090 GN=Mt1 PE=1 SV=1	Mt1	17748		Map4	17758
P14873	Microtubule-associated protein 1B OS=Mus musculus OX=10090 GN=Map1b PE=1 SV=2	Map1b	17755		Commd1	17846
P27546	Microtubule-associated protein 4 OS=Mus musculus OX=10090 GN=Map4 PE=1 SV=3	Map4	17758		Myef2	17876
Q8K4M5	COMM domain-containing protein 1 OS=Mus musculus OX=10090 GN=Commd1 PE=1 SV=2	Commd1	17846		Myh11	17880
Q8C854	Myelin expression factor 2 OS=Mus musculus OX=10090 GN=Myef2 PE=1 SV=1	Myef2	17876		Myh9	17886
O08638	Myosin-11 OS=Mus musculus OX=10090 GN=Myh11 PE=1 SV=1	Myh11	17880		Myl6	17904
Q8VDD5	Myosin-9 OS=Mus musculus OX=10090 GN=Myh9 PE=1 SV=4	Myh9	17886		Myo10	17909
Q60605	Myosin light polypeptide 6 OS=Mus musculus OX=10090 GN=Myl6 PE=1 SV=3	Myl6	17904		Myo1b	17912
F8VQB6	Unconventional myosin-X OS=Mus musculus OX=10090 GN=Myo10 PE=1 SV=1	Myo10	17909		Myo1c	17913
P46735	Unconventional myosin-Ib OS=Mus musculus OX=10090 GN=Myo1b PE=1 SV=3	Myo1b	17912		Myo5a	17918
Q9WTI7	Unconventional myosin-Ic OS=Mus musculus OX=10090 GN=Myo1c PE=1 SV=2	Myo1c	17913		Myo6	17920
Q99104	Unconventional myosin-Va OS=Mus musculus OX=10090 GN=Myo5a PE=1 SV=2	Myo5a	17918		Myo9b	17925
Q64331	Unconventional myosin-VI OS=Mus musculus OX=10090 GN=Myo6 PE=1 SV=1	Myo6	17920		Ppp1r12a	17931
Q9QY06	Unconventional myosin-IXb OS=Mus musculus OX=10090 GN=Myo9b PE=1 SV=2	Myo9b	17925		Naca	17938
Q9DBR7	Protein phosphatase 1 regulatory subunit 12A OS=Mus musculus OX=10090 GN=Ppp1r12a PE=1 SV=2	Ppp1r12a	17931		Nap1l4	17955
Q60817	Nascent polypeptide-associated complex subunit alpha OS=Mus musculus OX=10090 GN=Naca PE=1 SV=1	Naca	17938		Nck1	17973
Q78ZA7	Nucleosome assembly protein 1-like 4 OS=Mus musculus OX=10090 GN=Nap1l4 PE=1 SV=1	Nap1l4	17955		Nck2	17974
Q99M51	Cytoplasmic protein NCK1 OS=Mus musculus OX=10090 GN=Nck1 PE=1 SV=1	Nck1	17973		Ncl	17975
O55033	Cytoplasmic protein NCK2 OS=Mus musculus OX=10090 GN=Nck2 PE=1 SV=1	Nck2	17974		Ndrg1	17988
P09405	Nucleolin OS=Mus musculus OX=10090 GN=Ncl PE=1 SV=2	Ncl	17975		Ndufv1	17995
Q62433	Protein NDRG1 OS=Mus musculus OX=10090 GN=Ndrg1 PE=1 SV=1	Ndrg1	17988		Nedd1	17997
Q91YT0	NADH dehydrogenase [ubiquinone] flavoprotein 1, mitochondrial OS=Mus musculus OX=10090 GN=Ndufv1 PE=1 SV=1	Ndufv1	17995		Nedd4	17999
P33215	Protein NEDD1 OS=Mus musculus OX=10090 GN=Nedd1 PE=1 SV=2	Nedd1	17997		Septin2	18000
P46935	E3 ubiquitin-protein ligase NEDD4 OS=Mus musculus OX=10090 GN=Nedd4 PE=1 SV=3	Nedd4	17999		Nedd8	18002
P42208	Septin-2 OS=Mus musculus OX=10090 GN=Septin2 PE=1 SV=2	Septin2	18000		Neo1	18007
P29595	NEDD8 OS=Mus musculus OX=10090 GN=Nedd8 PE=1 SV=2	Nedd8	18002		Nes	18008
P97798	Neogenin OS=Mus musculus OX=10090 GN=Neo1 PE=1 SV=1	Neo1	18007		Nf1	18015
Q6P5H2	Nestin OS=Mus musculus OX=10090 GN=Nes PE=1 SV=1	Nes	18008		Nfkb1	18033
Q04690	Neurofibromin OS=Mus musculus OX=10090 GN=Nf1 PE=1 SV=1	Nf1	18015		Nfkb2	18034
P25799	Nuclear factor NF-kappa-B p105 subunit OS=Mus musculus OX=10090 GN=Nfkb1 PE=1 SV=2	Nfkb1	18033		Nipsnap1	18082
Q9WTK5	Nuclear factor NF-kappa-B p100 subunit OS=Mus musculus OX=10090 GN=Nfkb2 PE=1 SV=1	Nfkb2	18034		Nme1	18102
O55125	Protein NipSnap homolog 1 OS=Mus musculus OX=10090 GN=Nipsnap1 PE=1 SV=1	Nipsnap1	18082		Nme2	18103
P15532	Nucleoside diphosphate kinase A OS=Mus musculus OX=10090 GN=Nme1 PE=1 SV=1	Nme1	18102		Nqo1	18104
Q01768	Nucleoside diphosphate kinase B OS=Mus musculus OX=10090 GN=Nme2 PE=1 SV=1	Nme2	18103		Nqo2	18105
Q64669	NAD(P)H dehydrogenase [quinone] 1 OS=Mus musculus OX=10090 GN=Nqo1 PE=1 SV=3	Nqo1	18104		Nmt1	18107
Q9JI75	Ribosyldihydronicotinamide dehydrogenase [quinone] OS=Mus musculus OX=10090 GN=Nqo2 PE=1 SV=3	Nqo2	18105		Nmt2	18108
O70310	Glycylpeptide N-tetradecanoyltransferase 1 OS=Mus musculus OX=10090 GN=Nmt1 PE=1 SV=1	Nmt1	18107		Nnt	18115
O70311	Glycylpeptide N-tetradecanoyltransferase 2 OS=Mus musculus OX=10090 GN=Nmt2 PE=1 SV=1	Nmt2	18108		Emc8	18117
Q61941	NAD(P) transhydrogenase, mitochondrial OS=Mus musculus OX=10090 GN=Nnt PE=1 SV=2	Nnt	18115		Notch2	18129
O70378	ER membrane protein complex subunit 8 OS=Mus musculus OX=10090 GN=Emc8 PE=1 SV=1	Emc8	18117		Ints6	18130
O35516	Neurogenic locus notch homolog protein 2 OS=Mus musculus OX=10090 GN=Notch2 PE=1 SV=2	Notch2	18129		Npm1	18148
Q6PCM2	Integrator complex subunit 6 OS=Mus musculus OX=10090 GN=Ints6 PE=1 SV=1	Ints6	18130		Npm3	18150
Q61937	Nucleophosmin OS=Mus musculus OX=10090 GN=Npm1 PE=1 SV=1	Npm1	18148		Nptx1	18164
Q9CPP0	Nucleoplasmin-3 OS=Mus musculus OX=10090 GN=Npm3 PE=1 SV=3	Npm3	18150		Nras	18176
Q62443	Neuronal pentraxin-1 OS=Mus musculus OX=10090 GN=Nptx1 PE=1 SV=1	Nptx1	18164		Nrp2	18187
P08556	GTPase NRas OS=Mus musculus OX=10090 GN=Nras PE=1 SV=1	Nras	18176		Nsdhl	18194
O35375	Neuropilin-2 OS=Mus musculus OX=10090 GN=Nrp2 PE=1 SV=2	Nrp2	18187		Nsf	18195
Q9R1J0	Sterol-4-alpha-carboxylate 3-dehydrogenase, decarboxylating OS=Mus musculus OX=10090 GN=Nsdhl PE=1 SV=1	Nsdhl	18194		Ntn1	18208
P46460	Vesicle-fusing ATPase OS=Mus musculus OX=10090 GN=Nsf PE=1 SV=2	Nsf	18195		Ddr2	18214
O09118	Netrin-1 OS=Mus musculus OX=10090 GN=Ntn1 PE=1 SV=3	Ntn1	18208		Nucb1	18220
Q62371	Discoidin domain-containing receptor 2 OS=Mus musculus OX=10090 GN=Ddr2 PE=1 SV=2	Ddr2	18214		Nudc	18221
Q02819	Nucleobindin-1 OS=Mus musculus OX=10090 GN=Nucb1 PE=1 SV=2	Nucb1	18220		Nup62	18226
O35685	Nuclear migration protein nudC OS=Mus musculus OX=10090 GN=Nudc PE=1 SV=1	Nudc	18221		Nxn	18230
Q63850	Nuclear pore glycoprotein p62 OS=Mus musculus OX=10090 GN=Nup62 PE=1 SV=2	Nup62	18226		Oat	18242
P97346	Nucleoredoxin OS=Mus musculus OX=10090 GN=Nxn PE=1 SV=1	Nxn	18230		Ocln	18260
P29758	Ornithine aminotransferase, mitochondrial OS=Mus musculus OX=10090 GN=Oat PE=1 SV=1	Oat	18242		Ogdh	18293
Q61146	Occludin OS=Mus musculus OX=10090 GN=Ocln PE=1 SV=1	Ocln	18260		Sqstm1	18412
Q60597	2-oxoglutarate dehydrogenase, mitochondrial OS=Mus musculus OX=10090 GN=Ogdh PE=1 SV=3	Ogdh	18293		Hspa4l	18415
Q64337	Sequestosome-1 OS=Mus musculus OX=10090 GN=Sqstm1 PE=1 SV=1	Sqstm1	18412		Mybbp1a	18432
P48722	Heat shock 70 kDa protein 4L OS=Mus musculus OX=10090 GN=Hspa4l PE=1 SV=2	Hspa4l	18415		P4ha1	18451
Q7TPV4	Myb-binding protein 1A OS=Mus musculus OX=10090 GN=Mybbp1a PE=1 SV=2	Mybbp1a	18432		P4hb	18453
Q60715	Prolyl 4-hydroxylase subunit alpha-1 OS=Mus musculus OX=10090 GN=P4ha1 PE=1 SV=2	P4ha1	18451		Pabpc1	18458
P09103	Protein disulfide-isomerase OS=Mus musculus OX=10090 GN=P4hb PE=1 SV=2	P4hb	18453		Pafah1b1	18472
P29341	Polyadenylate-binding protein 1 OS=Mus musculus OX=10090 GN=Pabpc1 PE=1 SV=2	Pabpc1	18458		Pafah1b2	18475
P63005	Platelet-activating factor acetylhydrolase IB subunit beta OS=Mus musculus OX=10090 GN=Pafah1b1 PE=1 SV=2	Pafah1b1	18472		Pafah1b3	18476
Q61206	Platelet-activating factor acetylhydrolase IB subunit alpha2 OS=Mus musculus OX=10090 GN=Pafah1b2 PE=1 SV=2	Pafah1b2	18475		Prdx1	18477
Q61205	Platelet-activating factor acetylhydrolase IB subunit alpha1 OS=Mus musculus OX=10090 GN=Pafah1b3 PE=1 SV=1	Pafah1b3	18476		Pak1	18479
P35700	Peroxiredoxin-1 OS=Mus musculus OX=10090 GN=Prdx1 PE=1 SV=1	Prdx1	18477		Palm	18483
O88643	Serine/threonine-protein kinase PAK 1 OS=Mus musculus OX=10090 GN=Pak1 PE=1 SV=1	Pak1	18479		Igbp1	18518
Q9Z0P4	Paralemmin-1 OS=Mus musculus OX=10090 GN=Palm PE=1 SV=1	Palm	18483		Pcbp2	18521
Q61249	Immunoglobulin-binding protein 1 OS=Mus musculus OX=10090 GN=Igbp1 PE=1 SV=1	Igbp1	18518		Pcm1	18536
Q61990	Poly(rC)-binding protein 2 OS=Mus musculus OX=10090 GN=Pcbp2 PE=1 SV=1	Pcbp2	18521		Pcmt1	18537
Q9R0L6	Pericentriolar material 1 protein OS=Mus musculus OX=10090 GN=Pcm1 PE=1 SV=2	Pcm1	18536		Pcna	18538
P23506	Protein-L-isoaspartate(D-aspartate) O-methyltransferase OS=Mus musculus OX=10090 GN=Pcmt1 PE=1 SV=3	Pcmt1	18537		Pcolce	18542
P17918	Proliferating cell nuclear antigen OS=Mus musculus OX=10090 GN=Pcna PE=1 SV=2	Pcna	18538		Pdcd2	18567
Q61398	Procollagen C-endopeptidase enhancer 1 OS=Mus musculus OX=10090 GN=Pcolce PE=1 SV=2	Pcolce	18542		Pdcd4	18569
P46718	Programmed cell death protein 2 OS=Mus musculus OX=10090 GN=Pdcd2 PE=2 SV=2	Pdcd2	18567		Pdcd6	18570
Q61823	Programmed cell death protein 4 OS=Mus musculus OX=10090 GN=Pdcd4 PE=1 SV=1	Pdcd4	18569		Pdcd6ip	18571
P12815	Programmed cell death protein 6 OS=Mus musculus OX=10090 GN=Pdcd6 PE=1 SV=2	Pdcd6	18570		Pdcd11	18572
Q9WU78	Programmed cell death 6-interacting protein OS=Mus musculus OX=10090 GN=Pdcd6ip PE=1 SV=3	Pdcd6ip	18571		Pde6d	18582
Q6NS46	Protein RRP5 homolog OS=Mus musculus OX=10090 GN=Pdcd11 PE=1 SV=2	Pdcd11	18572		Pdha1	18597
O55057	Retinal rod rhodopsin-sensitive cGMP 3',5'-cyclic phosphodiesterase subunit delta OS=Mus musculus OX=10090 GN=Pde6d PE=1 SV=1	Pde6d	18582		Padi4	18602
P35486	Pyruvate dehydrogenase E1 component subunit alpha, somatic form, mitochondrial OS=Mus musculus OX=10090 GN=Pdha1 PE=1 SV=1	Pdha1	18597		Enpp1	18605
Q9Z183	Protein-arginine deiminase type-4 OS=Mus musculus OX=10090 GN=Padi4 PE=1 SV=3	Padi4	18602		Pdpk1	18607
P06802	Ectonucleotide pyrophosphatase/phosphodiesterase family member 1 OS=Mus musculus OX=10090 GN=Enpp1 PE=1 SV=4	Enpp1	18605		Pea15	18611
Q9Z2A0	3-phosphoinositide-dependent protein kinase 1 OS=Mus musculus OX=10090 GN=Pdpk1 PE=1 SV=2	Pdpk1	18607		Pepd	18624
Q62048	Astrocytic phosphoprotein PEA-15 OS=Mus musculus OX=10090 GN=Pea15 PE=1 SV=1	Pea15	18611		Pfdn2	18637
Q11136	Xaa-Pro dipeptidase OS=Mus musculus OX=10090 GN=Pepd PE=1 SV=3	Pepd	18624		Pfkl	18641
O70591	Prefoldin subunit 2 OS=Mus musculus OX=10090 GN=Pfdn2 PE=1 SV=2	Pfdn2	18637		Pfkm	18642
P12382	ATP-dependent 6-phosphofructokinase, liver type OS=Mus musculus OX=10090 GN=Pfkl PE=1 SV=4	Pfkl	18641		Pgam1	18648
P47857	ATP-dependent 6-phosphofructokinase, muscle type OS=Mus musculus OX=10090 GN=Pfkm PE=1 SV=3	Pfkm	18642		Pgk1	18655
Q9DBJ1	Phosphoglycerate mutase 1 OS=Mus musculus OX=10090 GN=Pgam1 PE=1 SV=3	Pgam1	18648		Pgk2	18663
P09411	Phosphoglycerate kinase 1 OS=Mus musculus OX=10090 GN=Pgk1 PE=1 SV=4	Pgk1	18655		Abcb1b	18669
P09041	Phosphoglycerate kinase 2 OS=Mus musculus OX=10090 GN=Pgk2 PE=1 SV=4	Pgk2	18663		Phb	18673
P06795	ATP-dependent translocase ABCB1 OS=Mus musculus OX=10090 GN=Abcb1b PE=1 SV=1	Abcb1b	18669		Slc25a3	18674
P67778	Prohibitin OS=Mus musculus OX=10090 GN=Phb PE=1 SV=1	Phb	18673		Pik3r1	18708
Q8VEM8	Phosphate carrier protein, mitochondrial OS=Mus musculus OX=10090 GN=Slc25a3 PE=1 SV=1	Slc25a3	18674		Pik3r2	18709
P26450	Phosphatidylinositol 3-kinase regulatory subunit alpha OS=Mus musculus OX=10090 GN=Pik3r1 PE=1 SV=2	Pik3r1	18708		Pip5k1c	18717
O08908	Phosphatidylinositol 3-kinase regulatory subunit beta OS=Mus musculus OX=10090 GN=Pik3r2 PE=1 SV=2	Pik3r2	18709		Pip4k2a	18718
O70161	Phosphatidylinositol 4-phosphate 5-kinase type-1 gamma OS=Mus musculus OX=10090 GN=Pip5k1c PE=1 SV=2	Pip5k1c	18717		Pip5k1a	18720
O70172	Phosphatidylinositol 5-phosphate 4-kinase type-2 alpha OS=Mus musculus OX=10090 GN=Pip4k2a PE=1 SV=1	Pip4k2a	18718		Pitpna	18738
P70182	Phosphatidylinositol 4-phosphate 5-kinase type-1 alpha OS=Mus musculus OX=10090 GN=Pip5k1a PE=1 SV=2	Pip5k1a	18720		Pkm	18746
P53810	Phosphatidylinositol transfer protein alpha isoform OS=Mus musculus OX=10090 GN=Pitpna PE=1 SV=2	Pitpna	18738		Prkaca	18747
P52480	Pyruvate kinase PKM OS=Mus musculus OX=10090 GN=Pkm PE=1 SV=4	Pkm	18746		Prkacb	18749
P05132	cAMP-dependent protein kinase catalytic subunit alpha OS=Mus musculus OX=10090 GN=Prkaca PE=1 SV=3	Prkaca	18747		Prkca	18750
P68181	cAMP-dependent protein kinase catalytic subunit beta OS=Mus musculus OX=10090 GN=Prkacb PE=1 SV=2	Prkacb	18749		Prkcb	18751
P20444	Protein kinase C alpha type OS=Mus musculus OX=10090 GN=Prkca PE=1 SV=3	Prkca	18750		Prkcd	18753
P68404	Protein kinase C beta type OS=Mus musculus OX=10090 GN=Prkcb PE=1 SV=4	Prkcb	18751		Prkci	18759
P28867	Protein kinase C delta type OS=Mus musculus OX=10090 GN=Prkcd PE=1 SV=3	Prkcd	18753		Lypla1	18777
Q62074	Protein kinase C iota type OS=Mus musculus OX=10090 GN=Prkci PE=1 SV=3	Prkci	18759		Pla2g4a	18783
P97823	Acyl-protein thioesterase 1 OS=Mus musculus OX=10090 GN=Lypla1 PE=1 SV=1	Lypla1	18777		Plaa	18786
P47713	Cytosolic phospholipase A2 OS=Mus musculus OX=10090 GN=Pla2g4a PE=1 SV=1	Pla2g4a	18783		Plau	18792
P27612	Phospholipase A-2-activating protein OS=Mus musculus OX=10090 GN=Plaa PE=1 SV=4	Plaa	18786		Plaur	18793
P06869	Urokinase-type plasminogen activator OS=Mus musculus OX=10090 GN=Plau PE=1 SV=1	Plau	18792		Plcb3	18797
P35456	Urokinase plasminogen activator surface receptor OS=Mus musculus OX=10090 GN=Plaur PE=1 SV=1	Plaur	18793		Plcg1	18803
P51432	1-phosphatidylinositol 4,5-bisphosphate phosphodiesterase beta-3 OS=Mus musculus OX=10090 GN=Plcb3 PE=1 SV=2	Plcb3	18797		Pld1	18805
Q62077	1-phosphatidylinositol 4,5-bisphosphate phosphodiesterase gamma-1 OS=Mus musculus OX=10090 GN=Plcg1 PE=1 SV=2	Plcg1	18803		Plec	18810
Q9Z280	Phospholipase D1 OS=Mus musculus OX=10090 GN=Pld1 PE=1 SV=1	Pld1	18805		Pa2g4	18813
Q9QXS1	Plectin OS=Mus musculus OX=10090 GN=Plec PE=1 SV=3	Plec	18810		Plk1	18817
P50580	Proliferation-associated protein 2G4 OS=Mus musculus OX=10090 GN=Pa2g4 PE=1 SV=3	Pa2g4	18813		Plod1	18822
Q07832	Serine/threonine-protein kinase PLK1 OS=Mus musculus OX=10090 GN=Plk1 PE=1 SV=2	Plk1	18817		Plp2	18824
Q9R0E2	Procollagen-lysine,2-oxoglutarate 5-dioxygenase 1 OS=Mus musculus OX=10090 GN=Plod1 PE=1 SV=1	Plod1	18822		Lcp1	18826
Q9R1Q7	Proteolipid protein 2 OS=Mus musculus OX=10090 GN=Plp2 PE=1 SV=1	Plp2	18824		Plscr2	18828
Q61233	Plastin-2 OS=Mus musculus OX=10090 GN=Lcp1 PE=1 SV=4	Lcp1	18826		Plxna1	18844
Q9DCW2	Phospholipid scramblase 2 OS=Mus musculus OX=10090 GN=Plscr2 PE=1 SV=3	Plscr2	18828		Pml	18854
P70206	Plexin-A1 OS=Mus musculus OX=10090 GN=Plxna1 PE=1 SV=1	Plxna1	18844		Ppp1r14b	18938
Q60953	Protein PML OS=Mus musculus OX=10090 GN=Pml PE=1 SV=3	Pml	18854		Pnn	18949
Q62084	Protein phosphatase 1 regulatory subunit 14B OS=Mus musculus OX=10090 GN=Ppp1r14b PE=1 SV=2	Ppp1r14b	18938		Pnp	18950
O35691	Pinin OS=Mus musculus OX=10090 GN=Pnn PE=1 SV=4	Pnn	18949		Cnot7	18983
P23492	Purine nucleoside phosphorylase OS=Mus musculus OX=10090 GN=Pnp PE=1 SV=2	Pnp	18950		Por	18984
Q60809	CCR4-NOT transcription complex subunit 7 OS=Mus musculus OX=10090 GN=Cnot7 PE=1 SV=1	Cnot7	18983		Med1	19014
P37040	NADPH--cytochrome P450 reductase OS=Mus musculus OX=10090 GN=Por PE=1 SV=2	Por	18984		Ctsa	19025
Q925J9	Mediator of RNA polymerase II transcription subunit 1 OS=Mus musculus OX=10090 GN=Med1 PE=1 SV=2	Med1	19014		Sypl1	19027
P16675	Lysosomal protective protein OS=Mus musculus OX=10090 GN=Ctsa PE=1 SV=1	Ctsa	19025		Ppib	19035
O09117	Synaptophysin-like protein 1 OS=Mus musculus OX=10090 GN=Sypl1 PE=1 SV=2	Sypl1	19027		Lgals3bp	19039
P24369	Peptidyl-prolyl cis-trans isomerase B OS=Mus musculus OX=10090 GN=Ppib PE=1 SV=2	Ppib	19035		Ppl	19041
Q07797	Galectin-3-binding protein OS=Mus musculus OX=10090 GN=Lgals3bp PE=1 SV=1	Lgals3bp	19039		Ppm1a	19042
Q9R269	Periplakin OS=Mus musculus OX=10090 GN=Ppl PE=1 SV=1	Ppl	19041		Ppm1b	19043
P49443	Protein phosphatase 1A OS=Mus musculus OX=10090 GN=Ppm1a PE=1 SV=1	Ppm1a	19042		Ppp1ca	19045
P36993	Protein phosphatase 1B OS=Mus musculus OX=10090 GN=Ppm1b PE=1 SV=1	Ppm1b	19043		Ppp1cb	19046
P62137	Serine/threonine-protein phosphatase PP1-alpha catalytic subunit OS=Mus musculus OX=10090 GN=Ppp1ca PE=1 SV=1	Ppp1ca	19045		Ppp1cc	19047
P62141	Serine/threonine-protein phosphatase PP1-beta catalytic subunit OS=Mus musculus OX=10090 GN=Ppp1cb PE=1 SV=3	Ppp1cb	19046		Ppp2ca	19052
P63087	Serine/threonine-protein phosphatase PP1-gamma catalytic subunit OS=Mus musculus OX=10090 GN=Ppp1cc PE=1 SV=1	Ppp1cc	19047		Ppp2cb	19053
P63330	Serine/threonine-protein phosphatase 2A catalytic subunit alpha isoform OS=Mus musculus OX=10090 GN=Ppp2ca PE=1 SV=1	Ppp2ca	19052		Ppp3ca	19055
P62715	Serine/threonine-protein phosphatase 2A catalytic subunit beta isoform OS=Mus musculus OX=10090 GN=Ppp2cb PE=1 SV=1	Ppp2cb	19053		Ppp3r1	19058
P63328	Serine/threonine-protein phosphatase 2B catalytic subunit alpha isoform OS=Mus musculus OX=10090 GN=Ppp3ca PE=1 SV=1	Ppp3ca	19055		Ppp5c	19060
Q63810	Calcineurin subunit B type 1 OS=Mus musculus OX=10090 GN=Ppp3r1 PE=1 SV=3	Ppp3r1	19058		Ppt1	19063
Q60676	Serine/threonine-protein phosphatase 5 OS=Mus musculus OX=10090 GN=Ppp5c PE=1 SV=3	Ppp5c	19060		Nup88	19069
O88531	Palmitoyl-protein thioesterase 1 OS=Mus musculus OX=10090 GN=Ppt1 PE=1 SV=2	Ppt1	19063		Mob4	19070
Q8CEC0	Nuclear pore complex protein Nup88 OS=Mus musculus OX=10090 GN=Nup88 PE=1 SV=1	Nup88	19069		Prep	19072
Q6PEB6	MOB-like protein phocein OS=Mus musculus OX=10090 GN=Mob4 PE=1 SV=1	Mob4	19070		Prim1	19075
Q9QUR6	Prolyl endopeptidase OS=Mus musculus OX=10090 GN=Prep PE=1 SV=1	Prep	19072		Prim2	19076
P20664	DNA primase small subunit OS=Mus musculus OX=10090 GN=Prim1 PE=1 SV=1	Prim1	19075		Prkab1	19079
P33610	DNA primase large subunit OS=Mus musculus OX=10090 GN=Prim2 PE=1 SV=1	Prim2	19076		Prkag1	19082
Q9R078	5'-AMP-activated protein kinase subunit beta-1 OS=Mus musculus OX=10090 GN=Prkab1 PE=1 SV=2	Prkab1	19079		Prkar1a	19084
O54950	5'-AMP-activated protein kinase subunit gamma-1 OS=Mus musculus OX=10090 GN=Prkag1 PE=1 SV=2	Prkag1	19082		Prkar2a	19087
Q9DBC7	cAMP-dependent protein kinase type I-alpha regulatory subunit OS=Mus musculus OX=10090 GN=Prkar1a PE=1 SV=3	Prkar1a	19084		Prkar2b	19088
P12367	cAMP-dependent protein kinase type II-alpha regulatory subunit OS=Mus musculus OX=10090 GN=Prkar2a PE=1 SV=2	Prkar2a	19087		Prkcsh	19089
P31324	cAMP-dependent protein kinase type II-beta regulatory subunit OS=Mus musculus OX=10090 GN=Prkar2b PE=1 SV=3	Prkar2b	19088		Prnp	19122
O08795	Glucosidase 2 subunit beta OS=Mus musculus OX=10090 GN=Prkcsh PE=1 SV=1	Prkcsh	19089		Procr	19124
P04925	Major prion protein OS=Mus musculus OX=10090 GN=Prnp PE=1 SV=2	Prnp	19122		Prpf4b	19134
Q64695	Endothelial protein C receptor OS=Mus musculus OX=10090 GN=Procr PE=1 SV=3	Procr	19124		Prps1	19139
Q61136	Serine/threonine-protein kinase PRP4 homolog OS=Mus musculus OX=10090 GN=Prpf4b PE=1 SV=3	Prpf4b	19134		Lgmn	19141
Q9D7G0	Ribose-phosphate pyrophosphokinase 1 OS=Mus musculus OX=10090 GN=Prps1 PE=1 SV=4	Prps1	19139		St14	19143
O89017	Legumain OS=Mus musculus OX=10090 GN=Lgmn PE=1 SV=1	Lgmn	19141		Npepps	19155
P56677	Suppressor of tumorigenicity 14 protein homolog OS=Mus musculus OX=10090 GN=St14 PE=1 SV=2	St14	19143		Psap	19156
Q11011	Puromycin-sensitive aminopeptidase OS=Mus musculus OX=10090 GN=Npepps PE=1 SV=2	Npepps	19155		Cyth2	19158
Q61207	Prosaposin OS=Mus musculus OX=10090 GN=Psap PE=1 SV=2	Psap	19156		Psen1	19164
P63034	Cytohesin-2 OS=Mus musculus OX=10090 GN=Cyth2 PE=1 SV=2	Cyth2	19158		Psma2	19166
P49769	Presenilin-1 OS=Mus musculus OX=10090 GN=Psen1 PE=1 SV=1	Psen1	19164		Psma3	19167
P49722	Proteasome subunit alpha type-2 OS=Mus musculus OX=10090 GN=Psma2 PE=1 SV=3	Psma2	19166		Psmb1	19170
O70435	Proteasome subunit alpha type-3 OS=Mus musculus OX=10090 GN=Psma3 PE=1 SV=3	Psma3	19167		Psmb10	19171
O09061	Proteasome subunit beta type-1 OS=Mus musculus OX=10090 GN=Psmb1 PE=1 SV=1	Psmb1	19170		Psmb4	19172
O35955	Proteasome subunit beta type-10 OS=Mus musculus OX=10090 GN=Psmb10 PE=1 SV=1	Psmb10	19171		Psmb5	19173
P99026	Proteasome subunit beta type-4 OS=Mus musculus OX=10090 GN=Psmb4 PE=1 SV=1	Psmb4	19172		Psmb6	19175
O55234	Proteasome subunit beta type-5 OS=Mus musculus OX=10090 GN=Psmb5 PE=1 SV=3	Psmb5	19173		Psmb7	19177
Q60692	Proteasome subunit beta type-6 OS=Mus musculus OX=10090 GN=Psmb6 PE=1 SV=3	Psmb6	19175		Psmc1	19179
P70195	Proteasome subunit beta type-7 OS=Mus musculus OX=10090 GN=Psmb7 PE=1 SV=1	Psmb7	19177		Psmc2	19181
P62192	26S proteasome regulatory subunit 4 OS=Mus musculus OX=10090 GN=Psmc1 PE=1 SV=1	Psmc1	19179		Psmc3	19182
P46471	26S proteasome regulatory subunit 7 OS=Mus musculus OX=10090 GN=Psmc2 PE=1 SV=5	Psmc2	19181		Psmc5	19184
O88685	26S proteasome regulatory subunit 6A OS=Mus musculus OX=10090 GN=Psmc3 PE=1 SV=2	Psmc3	19182		Psmd4	19185
P62196	26S proteasome regulatory subunit 8 OS=Mus musculus OX=10090 GN=Psmc5 PE=1 SV=1	Psmc5	19184		Psme1	19186
O35226	26S proteasome non-ATPase regulatory subunit 4 OS=Mus musculus OX=10090 GN=Psmd4 PE=1 SV=1	Psmd4	19185		Psme2	19188
P97371	Proteasome activator complex subunit 1 OS=Mus musculus OX=10090 GN=Psme1 PE=1 SV=2	Psme1	19186		Psme3	19192
P97372	Proteasome activator complex subunit 2 OS=Mus musculus OX=10090 GN=Psme2 PE=1 SV=4	Psme2	19188		Ptbp1	19205
P61290	Proteasome activator complex subunit 3 OS=Mus musculus OX=10090 GN=Psme3 PE=1 SV=1	Psme3	19192		Pter	19212
P17225	Polypyrimidine tract-binding protein 1 OS=Mus musculus OX=10090 GN=Ptbp1 PE=1 SV=2	Ptbp1	19205		Ptgfrn	19221
Q60866	Phosphotriesterase-related protein OS=Mus musculus OX=10090 GN=Pter PE=1 SV=1	Pter	19212		Ptgs2	19225
Q9WV91	Prostaglandin F2 receptor negative regulator OS=Mus musculus OX=10090 GN=Ptgfrn PE=1 SV=2	Ptgfrn	19221		Twf1	19230
Q05769	Prostaglandin G/H synthase 2 OS=Mus musculus OX=10090 GN=Ptgs2 PE=1 SV=1	Ptgs2	19225		Ptma	19231
Q91YR1	Twinfilin-1 OS=Mus musculus OX=10090 GN=Twf1 PE=1 SV=2	Twf1	19230		Tmsb10	19240
P26350	Prothymosin alpha OS=Mus musculus OX=10090 GN=Ptma PE=1 SV=2	Ptma	19231		Ptp4a1	19243
Q6ZWY8	Thymosin beta-10 OS=Mus musculus OX=10090 GN=Tmsb10 PE=1 SV=3	Tmsb10	19240		Ptp4a2	19244
Q63739	Protein tyrosine phosphatase type IVA 1 OS=Mus musculus OX=10090 GN=Ptp4a1 PE=1 SV=1	Ptp4a1	19243		Ptpn11	19247
O70274	Protein tyrosine phosphatase type IVA 2 OS=Mus musculus OX=10090 GN=Ptp4a2 PE=1 SV=1	Ptp4a2	19244		Ptpn12	19248
P35235	Tyrosine-protein phosphatase non-receptor type 11 OS=Mus musculus OX=10090 GN=Ptpn11 PE=1 SV=3	Ptpn11	19247		Ptpn14	19250
P35831	Tyrosine-protein phosphatase non-receptor type 12 OS=Mus musculus OX=10090 GN=Ptpn12 PE=1 SV=3	Ptpn12	19248		Ptpn2	19255
Q62130	Tyrosine-protein phosphatase non-receptor type 14 OS=Mus musculus OX=10090 GN=Ptpn14 PE=1 SV=2	Ptpn14	19250		Ptpra	19262
Q06180	Tyrosine-protein phosphatase non-receptor type 2 OS=Mus musculus OX=10090 GN=Ptpn2 PE=1 SV=2	Ptpn2	19255		Ptprd	19266
P18052	Receptor-type tyrosine-protein phosphatase alpha OS=Mus musculus OX=10090 GN=Ptpra PE=1 SV=3	Ptpra	19262		Ptpre	19267
Q64487	Receptor-type tyrosine-protein phosphatase delta OS=Mus musculus OX=10090 GN=Ptprd PE=1 SV=3	Ptprd	19266		Ptprj	19271
P49446	Receptor-type tyrosine-protein phosphatase epsilon OS=Mus musculus OX=10090 GN=Ptpre PE=1 SV=3	Ptpre	19267		Ptprk	19272
Q64455	Receptor-type tyrosine-protein phosphatase eta OS=Mus musculus OX=10090 GN=Ptprj PE=1 SV=2	Ptprj	19271		Ptprn2	19276
P35822	Receptor-type tyrosine-protein phosphatase kappa OS=Mus musculus OX=10090 GN=Ptprk PE=1 SV=1	Ptprk	19272		Cavin1	19285
P80560	Receptor-type tyrosine-protein phosphatase N2 OS=Mus musculus OX=10090 GN=Ptprn2 PE=1 SV=2	Ptprn2	19276		Pura	19290
O54724	Caveolae-associated protein 1 OS=Mus musculus OX=10090 GN=Cavin1 PE=1 SV=1	Cavin1	19285		Purb	19291
P42669	Transcriptional activator protein Pur-alpha OS=Mus musculus OX=10090 GN=Pura PE=1 SV=1	Pura	19290		Pex19	19298
O35295	Transcriptional activator protein Pur-beta OS=Mus musculus OX=10090 GN=Purb PE=1 SV=3	Purb	19291		Abcd3	19299
Q8VCI5	Peroxisomal biogenesis factor 19 OS=Mus musculus OX=10090 GN=Pex19 PE=1 SV=1	Pex19	19298		Pxn	19303
P55096	ATP-binding cassette sub-family D member 3 OS=Mus musculus OX=10090 GN=Abcd3 PE=1 SV=2	Abcd3	19299		Pygm	19309
Q8VI36	Paxillin OS=Mus musculus OX=10090 GN=Pxn PE=1 SV=1	Pxn	19303		Rab1A	19324
Q9WUB3	Glycogen phosphorylase, muscle form OS=Mus musculus OX=10090 GN=Pygm PE=1 SV=3	Pygm	19309		Rab10	19325
P62821	Ras-related protein Rab-1A OS=Mus musculus OX=10090 GN=Rab1A PE=1 SV=3	Rab1A	19324		Rab11b	19326
P61027	Ras-related protein Rab-10 OS=Mus musculus OX=10090 GN=Rab10 PE=1 SV=1	Rab10	19325		Rab12	19328
P46638	Ras-related protein Rab-11B OS=Mus musculus OX=10090 GN=Rab11b PE=1 SV=3	Rab11b	19326		Rab18	19330
P35283	Ras-related protein Rab-12 OS=Mus musculus OX=10090 GN=Rab12 PE=1 SV=3	Rab12	19328		Rab22a	19334
P35293	Ras-related protein Rab-18 OS=Mus musculus OX=10090 GN=Rab18 PE=1 SV=2	Rab18	19330		Rab23	19335
P35285	Ras-related protein Rab-22A OS=Mus musculus OX=10090 GN=Rab22a PE=1 SV=2	Rab22a	19334		Rab3a	19339
P35288	Ras-related protein Rab-23 OS=Mus musculus OX=10090 GN=Rab23 PE=1 SV=2	Rab23	19335		Rab5b	19344
P63011	Ras-related protein Rab-3A OS=Mus musculus OX=10090 GN=Rab3a PE=1 SV=1	Rab3a	19339		Rab5c	19345
P61021	Ras-related protein Rab-5B OS=Mus musculus OX=10090 GN=Rab5b PE=1 SV=1	Rab5b	19344		Rab6a	19346
P35278	Ras-related protein Rab-5C OS=Mus musculus OX=10090 GN=Rab5c PE=1 SV=2	Rab5c	19345		Kif20a	19348
P35279	Ras-related protein Rab-6A OS=Mus musculus OX=10090 GN=Rab6a PE=1 SV=4	Rab6a	19346		Rab7a	19349
P97329	Kinesin-like protein KIF20A OS=Mus musculus OX=10090 GN=Kif20a PE=1 SV=1	Kif20a	19348		Rac1	19353
P51150	Ras-related protein Rab-7a OS=Mus musculus OX=10090 GN=Rab7a PE=1 SV=2	Rab7a	19349		Rad21	19357
P63001	Ras-related C3 botulinum toxin substrate 1 OS=Mus musculus OX=10090 GN=Rac1 PE=1 SV=1	Rac1	19353		Rad23b	19359
Q61550	Double-strand-break repair protein rad21 homolog OS=Mus musculus OX=10090 GN=Rad21 PE=1 SV=3	Rad21	19357		Rad50	19360
P54728	UV excision repair protein RAD23 homolog B OS=Mus musculus OX=10090 GN=Rad23b PE=1 SV=2	Rad23b	19359		Raet1c	19370
P70388	DNA repair protein RAD50 OS=Mus musculus OX=10090 GN=Rad50 PE=1 SV=1	Rad50	19360		Rab34	19376
O08604	Retinoic acid early-inducible protein 1-gamma OS=Mus musculus OX=10090 GN=Raet1c PE=1 SV=1	Raet1c	19370		Raly	19383
Q64008	Ras-related protein Rab-34 OS=Mus musculus OX=10090 GN=Rab34 PE=1 SV=2	Rab34	19376		Ran	19384
Q64012	RNA-binding protein Raly OS=Mus musculus OX=10090 GN=Raly PE=1 SV=3	Raly	19383		Ranbp1	19385
P62827	GTP-binding nuclear protein Ran OS=Mus musculus OX=10090 GN=Ran PE=1 SV=3	Ran	19384		Ranbp2	19386
P34022	Ran-specific GTPase-activating protein OS=Mus musculus OX=10090 GN=Ranbp1 PE=1 SV=2	Ranbp1	19385		Rangap1	19387
Q9ERU9	E3 SUMO-protein ligase RanBP2 OS=Mus musculus OX=10090 GN=Ranbp2 PE=1 SV=2	Ranbp2	19386		Rasa3	19414
P46061	Ran GTPase-activating protein 1 OS=Mus musculus OX=10090 GN=Rangap1 PE=1 SV=2	Rangap1	19387		Rbbp4	19646
Q60790	Ras GTPase-activating protein 3 OS=Mus musculus OX=10090 GN=Rasa3 PE=1 SV=2	Rasa3	19414		Rbm3	19652
Q60972	Histone-binding protein RBBP4 OS=Mus musculus OX=10090 GN=Rbbp4 PE=1 SV=5	Rbbp4	19646		Rbmxl1	19656
O89086	RNA-binding protein 3 OS=Mus musculus OX=10090 GN=Rbm3 PE=1 SV=1	Rbm3	19652		Rbpj	19664
Q91VM5	RNA binding motif protein, X-linked-like-1 OS=Mus musculus OX=10090 GN=Rbmxl1 PE=2 SV=1	Rbmxl1	19656		Rcn1	19672
P31266	Recombining binding protein suppressor of hairless OS=Mus musculus OX=10090 GN=Rbpj PE=1 SV=1	Rbpj	19664		Rdx	19684
Q05186	Reticulocalbin-1 OS=Mus musculus OX=10090 GN=Rcn1 PE=1 SV=1	Rcn1	19672		Rfc1	19687
P26043	Radixin OS=Mus musculus OX=10090 GN=Rdx PE=1 SV=3	Rdx	19684		Rela	19697
P35601	Replication factor C subunit 1 OS=Mus musculus OX=10090 GN=Rfc1 PE=1 SV=2	Rfc1	19687		Upf1	19704
Q04207	Transcription factor p65 OS=Mus musculus OX=10090 GN=Rela PE=1 SV=1	Rela	19697		Rfc2	19718
Q9EPU0	Regulator of nonsense transcripts 1 OS=Mus musculus OX=10090 GN=Upf1 PE=1 SV=2	Upf1	19704		Rheb	19744
Q9WUK4	Replication factor C subunit 2 OS=Mus musculus OX=10090 GN=Rfc2 PE=1 SV=1	Rfc2	19718		Rnf2	19821
Q921J2	GTP-binding protein Rheb OS=Mus musculus OX=10090 GN=Rheb PE=1 SV=1	Rheb	19744		Rnf7	19823
Q9CQJ4	E3 ubiquitin-protein ligase RING2 OS=Mus musculus OX=10090 GN=Rnf2 PE=1 SV=1	Rnf2	19821		Rnps1	19826
Q9WTZ1	RING-box protein 2 OS=Mus musculus OX=10090 GN=Rnf7 PE=1 SV=1	Rnf7	19823		Rock1	19877
Q99M28	RNA-binding protein with serine-rich domain 1 OS=Mus musculus OX=10090 GN=Rnps1 PE=1 SV=1	Rnps1	19826		Rock2	19878
P70335	Rho-associated protein kinase 1 OS=Mus musculus OX=10090 GN=Rock1 PE=1 SV=1	Rock1	19877		Rp2	19889
P70336	Rho-associated protein kinase 2 OS=Mus musculus OX=10090 GN=Rock2 PE=1 SV=1	Rock2	19878		Rpa2	19891
Q9EPK2	Protein XRP2 OS=Mus musculus OX=10090 GN=Rp2 PE=1 SV=3	Rp2	19889		Rpia	19895
Q62193	Replication protein A 32 kDa subunit OS=Mus musculus OX=10090 GN=Rpa2 PE=1 SV=1	Rpa2	19891		Rpl10a	19896
P47968	Ribose-5-phosphate isomerase OS=Mus musculus OX=10090 GN=Rpia PE=1 SV=2	Rpia	19895		Rpl18	19899
P53026	60S ribosomal protein L10a OS=Mus musculus OX=10090 GN=Rpl10a PE=1 SV=3	Rpl10a	19896		Rpl19	19921
P35980	60S ribosomal protein L18 OS=Mus musculus OX=10090 GN=Rpl18 PE=1 SV=3	Rpl18	19899		Rpl21	19933
P84099	60S ribosomal protein L19 OS=Mus musculus OX=10090 GN=Rpl19 PE=1 SV=1	Rpl19	19921		Rpl22	19934
O09167	60S ribosomal protein L21 OS=Mus musculus OX=10090 GN=Rpl21 PE=1 SV=3	Rpl21	19933		Rpl26	19941
P67984	60S ribosomal protein L22 OS=Mus musculus OX=10090 GN=Rpl22 PE=1 SV=2	Rpl22	19934		Rpl27	19942
P61255	60S ribosomal protein L26 OS=Mus musculus OX=10090 GN=Rpl26 PE=1 SV=1	Rpl26	19941		Rpl28	19943
P61358	60S ribosomal protein L27 OS=Mus musculus OX=10090 GN=Rpl27 PE=1 SV=2	Rpl27	19942		Rpl29	19944
P41105	60S ribosomal protein L28 OS=Mus musculus OX=10090 GN=Rpl28 PE=1 SV=2	Rpl28	19943		Rpl30	19946
P47915	60S ribosomal protein L29 OS=Mus musculus OX=10090 GN=Rpl29 PE=1 SV=2	Rpl29	19944		Rpl32	19951
P62889	60S ribosomal protein L30 OS=Mus musculus OX=10090 GN=Rpl30 PE=1 SV=2	Rpl30	19946		Rpl37a	19981
P62911	60S ribosomal protein L32 OS=Mus musculus OX=10090 GN=Rpl32 PE=1 SV=2	Rpl32	19951		Rpl36a	19982
P61514	60S ribosomal protein L37a OS=Mus musculus OX=10090 GN=Rpl37a PE=1 SV=2	Rpl37a	19981		Rpl6	19988
P83882	60S ribosomal protein L36a OS=Mus musculus OX=10090 GN=Rpl36a PE=3 SV=2	Rpl36a	19982		Rpl7	19989
P47911	60S ribosomal protein L6 OS=Mus musculus OX=10090 GN=Rpl6 PE=1 SV=3	Rpl6	19988		Rpl9	20005
P14148	60S ribosomal protein L7 OS=Mus musculus OX=10090 GN=Rpl7 PE=1 SV=2	Rpl7	19989		Rpn2	20014
P51410	60S ribosomal protein L9 OS=Mus musculus OX=10090 GN=Rpl9 PE=1 SV=2	Rpl9	20005		Polr1c	20016
Q9DBG6	Dolichyl-diphosphooligosaccharide--protein glycosyltransferase subunit 2 OS=Mus musculus OX=10090 GN=Rpn2 PE=1 SV=1	Rpn2	20014		Polr1b	20017
P52432	DNA-directed RNA polymerases I and III subunit RPAC1 OS=Mus musculus OX=10090 GN=Polr1c PE=1 SV=3	Polr1c	20016		Polr1d	20018
P70700	DNA-directed RNA polymerase I subunit RPA2 OS=Mus musculus OX=10090 GN=Polr1b PE=1 SV=2	Polr1b	20017		Polr1a	20019
P97304	DNA-directed RNA polymerases I and III subunit RPAC2 OS=Mus musculus OX=10090 GN=Polr1d PE=1 SV=1	Polr1d	20018		Polr2a	20020
O35134	DNA-directed RNA polymerase I subunit RPA1 OS=Mus musculus OX=10090 GN=Polr1a PE=1 SV=2	Polr1a	20019		Polr2c	20021
P08775	DNA-directed RNA polymerase II subunit RPB1 OS=Mus musculus OX=10090 GN=Polr2a PE=1 SV=3	Polr2a	20020		Sub1	20024
P97760	DNA-directed RNA polymerase II subunit RPB3 OS=Mus musculus OX=10090 GN=Polr2c PE=1 SV=2	Polr2c	20021		Rps12	20042
P11031	Activated RNA polymerase II transcriptional coactivator p15 OS=Mus musculus OX=10090 GN=Sub1 PE=1 SV=3	Sub1	20024		Rps14	20044
P63323	40S ribosomal protein S12 OS=Mus musculus OX=10090 GN=Rps12 PE=1 SV=2	Rps12	20042		Rps15	20054
P62264	40S ribosomal protein S14 OS=Mus musculus OX=10090 GN=Rps14 PE=1 SV=3	Rps14	20044		Rps16	20055
P62843	40S ribosomal protein S15 OS=Mus musculus OX=10090 GN=Rps15 PE=1 SV=2	Rps15	20054		Rps17	20068
P14131	40S ribosomal protein S16 OS=Mus musculus OX=10090 GN=Rps16 PE=1 SV=4	Rps16	20055		Rps18	20084
P63276	40S ribosomal protein S17 OS=Mus musculus OX=10090 GN=Rps17 PE=1 SV=2	Rps17	20068		Rps19	20085
P62270	40S ribosomal protein S18 OS=Mus musculus OX=10090 GN=Rps18 PE=1 SV=3	Rps18	20084		Rps24	20088
Q9CZX8	40S ribosomal protein S19 OS=Mus musculus OX=10090 GN=Rps19 PE=1 SV=3	Rps19	20085		Rps29	20090
P62849	40S ribosomal protein S24 OS=Mus musculus OX=10090 GN=Rps24 PE=1 SV=1	Rps24	20088		Rps3a	20091
P62274	40S ribosomal protein S29 OS=Mus musculus OX=10090 GN=Rps29 PE=1 SV=2	Rps29	20090		Rps4x	20102
P97351	40S ribosomal protein S3a OS=Mus musculus OX=10090 GN=Rps3a PE=1 SV=3	Rps3a	20091		Rps5	20103
P62702	40S ribosomal protein S4, X isoform OS=Mus musculus OX=10090 GN=Rps4x PE=1 SV=2	Rps4x	20102		Rps6	20104
P97461	40S ribosomal protein S5 OS=Mus musculus OX=10090 GN=Rps5 PE=1 SV=3	Rps5	20103		Rps6ka1	20111
P62754	40S ribosomal protein S6 OS=Mus musculus OX=10090 GN=Rps6 PE=1 SV=1	Rps6	20104		Rps7	20115
P18653	Ribosomal protein S6 kinase alpha-1 OS=Mus musculus OX=10090 GN=Rps6ka1 PE=1 SV=1	Rps6ka1	20111		Rps8	20116
P62082	40S ribosomal protein S7 OS=Mus musculus OX=10090 GN=Rps7 PE=2 SV=1	Rps7	20115		Rras	20130
P62242	40S ribosomal protein S8 OS=Mus musculus OX=10090 GN=Rps8 PE=1 SV=2	Rps8	20116		Rrm1	20133
P10833	Ras-related protein R-Ras OS=Mus musculus OX=10090 GN=Rras PE=1 SV=1	Rras	20130		Rrm2	20135
P07742	Ribonucleoside-diphosphate reductase large subunit OS=Mus musculus OX=10090 GN=Rrm1 PE=1 SV=2	Rrm1	20133		Rsu1	20163
P11157	Ribonucleoside-diphosphate reductase subunit M2 OS=Mus musculus OX=10090 GN=Rrm2 PE=1 SV=1	Rrm2	20135		Rtkn	20166
Q01730	Ras suppressor protein 1 OS=Mus musculus OX=10090 GN=Rsu1 PE=1 SV=3	Rsu1	20163		Rtn3	20168
Q8C6B2	Rhotekin OS=Mus musculus OX=10090 GN=Rtkn PE=1 SV=3	Rtkn	20166		Ruvbl2	20174
Q9ES97	Reticulon-3 OS=Mus musculus OX=10090 GN=Rtn3 PE=1 SV=2	Rtn3	20168		S100a1	20193
Q9WTM5	RuvB-like 2 OS=Mus musculus OX=10090 GN=Ruvbl2 PE=1 SV=3	Ruvbl2	20174		S100a10	20194
P56565	Protein S100-A1 OS=Mus musculus OX=10090 GN=S100a1 PE=1 SV=2	S100a1	20193		S100a11	20195
P08207	Protein S100-A10 OS=Mus musculus OX=10090 GN=S100a10 PE=1 SV=2	S100a10	20194		S100a13	20196
P50543	Protein S100-A11 OS=Mus musculus OX=10090 GN=S100a11 PE=1 SV=1	S100a11	20195		S100a4	20198
P97352	Protein S100-A13 OS=Mus musculus OX=10090 GN=S100a13 PE=1 SV=1	S100a13	20196		S100a6	20200
P07091	Protein S100-A4 OS=Mus musculus OX=10090 GN=S100a4 PE=1 SV=1	S100a4	20198		Khdrbs1	20218
P14069	Protein S100-A6 OS=Mus musculus OX=10090 GN=S100a6 PE=1 SV=3	S100a6	20200		Sf3a2	20222
Q60749	KH domain-containing, RNA-binding, signal transduction-associated protein 1 OS=Mus musculus OX=10090 GN=Khdrbs1 PE=1 SV=2	Khdrbs1	20218		Sar1a	20224
Q62203	Splicing factor 3A subunit 2 OS=Mus musculus OX=10090 GN=Sf3a2 PE=1 SV=2	Sf3a2	20222		Sars1	20226
P36536	GTP-binding protein SAR1a OS=Mus musculus OX=10090 GN=Sar1a PE=1 SV=1	Sar1a	20224		Atxn2	20239
P26638	Serine--tRNA ligase, cytoplasmic OS=Mus musculus OX=10090 GN=Sars1 PE=1 SV=3	Sars1	20226		Scd2	20250
O70305	Ataxin-2 OS=Mus musculus OX=10090 GN=Atxn2 PE=1 SV=1	Atxn2	20239		Scin	20259
P13011	Stearoyl-CoA desaturase 2 OS=Mus musculus OX=10090 GN=Scd2 PE=1 SV=2	Scd2	20250		Scp2	20280
Q60604	Adseverin OS=Mus musculus OX=10090 GN=Scin PE=1 SV=3	Scin	20259		Cxcl5	20311
P32020	Sterol carrier protein 2 OS=Mus musculus OX=10090 GN=Scp2 PE=1 SV=3	Scp2	20280		Sdf2	20316
P50228	C-X-C motif chemokine 5 OS=Mus musculus OX=10090 GN=Cxcl5 PE=1 SV=2	Cxcl5	20311		Nptn	20320
Q9DCT5	Stromal cell-derived factor 2 OS=Mus musculus OX=10090 GN=Sdf2 PE=1 SV=1	Sdf2	20316		FRRS1	20321
P97300	Neuroplastin OS=Mus musculus OX=10090 GN=Nptn PE=1 SV=3	Nptn	20320		Sec22b	20333
Q8K385	Ferric-chelate reductase 1 OS=Mus musculus OX=10090 GN=FRRS1 PE=1 SV=1	FRRS1	20321		Sec23a	20334
O08547	Vesicle-trafficking protein SEC22b OS=Mus musculus OX=10090 GN=Sec22b PE=1 SV=3	Sec22b	20333		Exoc4	20336
Q01405	Protein transport protein Sec23A OS=Mus musculus OX=10090 GN=Sec23a PE=1 SV=2	Sec23a	20334		Glg1	20340
O35382	Exocyst complex component 4 OS=Mus musculus OX=10090 GN=Exoc4 PE=1 SV=2	Exoc4	20336		Sema3e	20349
Q61543	Golgi apparatus protein 1 OS=Mus musculus OX=10090 GN=Glg1 PE=1 SV=1	Glg1	20340		Sema4c	20353
P70275	Semaphorin-3E OS=Mus musculus OX=10090 GN=Sema3e PE=1 SV=3	Sema3e	20349		Sema7a	20361
Q64151	Semaphorin-4C OS=Mus musculus OX=10090 GN=Sema4c PE=1 SV=1	Sema4c	20353		Septin8	20362
Q9QUR8	Semaphorin-7A OS=Mus musculus OX=10090 GN=Sema7a PE=1 SV=1	Sema7a	20361		Sfrp1	20377
Q8CHH9	Septin-8 OS=Mus musculus OX=10090 GN=Septin8 PE=1 SV=4	Septin8	20362		Srsf2	20382
Q8C4U3	Secreted frizzled-related protein 1 OS=Mus musculus OX=10090 GN=Sfrp1 PE=1 SV=3	Sfrp1	20377		Srsf3	20383
Q62093	Serine/arginine-rich splicing factor 2 OS=Mus musculus OX=10090 GN=Srsf2 PE=1 SV=4	Srsf2	20382		Srsf5	20384
P84104	Serine/arginine-rich splicing factor 3 OS=Mus musculus OX=10090 GN=Srsf3 PE=1 SV=1	Srsf3	20383		Sgpl1	20397
O35326	Serine/arginine-rich splicing factor 5 OS=Mus musculus OX=10090 GN=Srsf5 PE=1 SV=2	Srsf5	20384		Sh2b1	20399
Q8R0X7	Sphingosine-1-phosphate lyase 1 OS=Mus musculus OX=10090 GN=Sgpl1 PE=1 SV=1	Sgpl1	20397		Sh3bp1	20401
Q91ZM2	SH2B adapter protein 1 OS=Mus musculus OX=10090 GN=Sh2b1 PE=1 SV=2	Sh2b1	20399		Sh3gl1	20405
P55194	SH3 domain-binding protein 1 OS=Mus musculus OX=10090 GN=Sh3bp1 PE=1 SV=3	Sh3bp1	20401		Ostf1	20409
Q62419	Endophilin-A2 OS=Mus musculus OX=10090 GN=Sh3gl1 PE=1 SV=1	Sh3gl1	20405		Shc1	20416
Q62422	Osteoclast-stimulating factor 1 OS=Mus musculus OX=10090 GN=Ostf1 PE=1 SV=2	Ostf1	20409		Shcbp1	20419
P98083	SHC-transforming protein 1 OS=Mus musculus OX=10090 GN=Shc1 PE=1 SV=3	Shc1	20416		Shmt1	20425
Q9Z179	SHC SH2 domain-binding protein 1 OS=Mus musculus OX=10090 GN=Shcbp1 PE=1 SV=1	Shcbp1	20419		Cyfip1	20430
P50431	Serine hydroxymethyltransferase, cytosolic OS=Mus musculus OX=10090 GN=Shmt1 PE=1 SV=3	Shmt1	20425		St3gal1	20442
Q7TMB8	Cytoplasmic FMR1-interacting protein 1 OS=Mus musculus OX=10090 GN=Cyfip1 PE=1 SV=1	Cyfip1	20430		Tra2b	20462
P54751	CMP-N-acetylneuraminate-beta-galactosamide-alpha-2,3-sialyltransferase 1 OS=Mus musculus OX=10090 GN=St3gal1 PE=1 SV=1	St3gal1	20442		Sin3a	20466
P62996	Transformer-2 protein homolog beta OS=Mus musculus OX=10090 GN=Tra2b PE=1 SV=1	Tra2b	20462		Sipa1	20469
Q60520	Paired amphipathic helix protein Sin3a OS=Mus musculus OX=10090 GN=Sin3a PE=1 SV=3	Sin3a	20466		Vps4b	20479
P46062	Signal-induced proliferation-associated protein 1 OS=Mus musculus OX=10090 GN=Sipa1 PE=1 SV=2	Sipa1	20469		Slc12a2	20496
P46467	Vacuolar protein sorting-associated protein 4B OS=Mus musculus OX=10090 GN=Vps4b PE=1 SV=2	Vps4b	20479		Slc12a4	20498
P55012	Solute carrier family 12 member 2 OS=Mus musculus OX=10090 GN=Slc12a2 PE=1 SV=2	Slc12a2	20496		Slc12a7	20499
Q9JIS8	Solute carrier family 12 member 4 OS=Mus musculus OX=10090 GN=Slc12a4 PE=1 SV=2	Slc12a4	20498		Slc16a1	20501
Q9WVL3	Solute carrier family 12 member 7 OS=Mus musculus OX=10090 GN=Slc12a7 PE=1 SV=1	Slc12a7	20499		Slc1a5	20514
P53986	Monocarboxylate transporter 1 OS=Mus musculus OX=10090 GN=Slc16a1 PE=1 SV=1	Slc16a1	20501		Slc20a1	20515
P51912	Neutral amino acid transporter B(0) OS=Mus musculus OX=10090 GN=Slc1a5 PE=1 SV=2	Slc1a5	20514		Slc20a2	20516
Q61609	Sodium-dependent phosphate transporter 1 OS=Mus musculus OX=10090 GN=Slc20a1 PE=1 SV=1	Slc20a1	20515		Slc22a1	20517
Q80UP8	Sodium-dependent phosphate transporter 2 OS=Mus musculus OX=10090 GN=Slc20a2 PE=1 SV=2	Slc20a2	20516		Slc2a1	20525
O08966	Solute carrier family 22 member 1 OS=Mus musculus OX=10090 GN=Slc22a1 PE=1 SV=2	Slc22a1	20517		Slc7a5	20539
P17809	Solute carrier family 2, facilitated glucose transporter member 1 OS=Mus musculus OX=10090 GN=Slc2a1 PE=1 SV=4	Slc2a1	20525		Slc9a1	20544
Q9Z127	Large neutral amino acids transporter small subunit 1 OS=Mus musculus OX=10090 GN=Slc7a5 PE=1 SV=2	Slc7a5	20539		Slpi	20568
Q61165	Sodium/hydrogen exchanger 1 OS=Mus musculus OX=10090 GN=Slc9a1 PE=1 SV=1	Slc9a1	20544		Smarca4	20586
P97430	Antileukoproteinase OS=Mus musculus OX=10090 GN=Slpi PE=1 SV=1	Slpi	20568		Smarcb1	20587
Q3TKT4	Transcription activator BRG1 OS=Mus musculus OX=10090 GN=Smarca4 PE=1 SV=1	Smarca4	20586		Smarcc1	20588
Q9Z0H3	SWI/SNF-related matrix-associated actin-dependent regulator of chromatin subfamily B member 1 OS=Mus musculus OX=10090 GN=Smarcb1 PE=1 SV=1	Smarcb1	20587		Smn1	20595
P97496	SWI/SNF complex subunit SMARCC1 OS=Mus musculus OX=10090 GN=Smarcc1 PE=1 SV=2	Smarcc1	20588		Sms	20603
P97801	Survival motor neuron protein OS=Mus musculus OX=10090 GN=Smn1 PE=1 SV=1	Smn1	20595		Snap23	20619
P97355	Spermine synthase OS=Mus musculus OX=10090 GN=Sms PE=1 SV=1	Sms	20603		Eftud2	20624
O09044	Synaptosomal-associated protein 23 OS=Mus musculus OX=10090 GN=Snap23 PE=1 SV=1	Snap23	20619		Snrpc	20630
O08810	116 kDa U5 small nuclear ribonucleoprotein component OS=Mus musculus OX=10090 GN=Eftud2 PE=1 SV=1	Eftud2	20624		Snrnp70	20637
Q62241	U1 small nuclear ribonucleoprotein C OS=Mus musculus OX=10090 GN=Snrpc PE=1 SV=1	Snrpc	20630		Snrpb	20638
Q62376	U1 small nuclear ribonucleoprotein 70 kDa OS=Mus musculus OX=10090 GN=Snrnp70 PE=1 SV=2	Snrnp70	20637		Snrpb2	20639
P27048	Small nuclear ribonucleoprotein-associated protein B OS=Mus musculus OX=10090 GN=Snrpb PE=1 SV=1	Snrpb	20638		Snrpd1	20641
Q9CQI7	U2 small nuclear ribonucleoprotein B'' OS=Mus musculus OX=10090 GN=Snrpb2 PE=1 SV=1	Snrpb2	20639		Snrpe	20643
P62315	Small nuclear ribonucleoprotein Sm D1 OS=Mus musculus OX=10090 GN=Snrpd1 PE=1 SV=1	Snrpd1	20641		Sntb2	20650
P62305	Small nuclear ribonucleoprotein E OS=Mus musculus OX=10090 GN=Snrpe PE=1 SV=1	Snrpe	20643		Sod1	20655
Q61235	Beta-2-syntrophin OS=Mus musculus OX=10090 GN=Sntb2 PE=1 SV=2	Sntb2	20650		Sod2	20656
P08228	Superoxide dismutase [Cu-Zn] OS=Mus musculus OX=10090 GN=Sod1 PE=1 SV=2	Sod1	20655		Sorl1	20660
P09671	Superoxide dismutase [Mn], mitochondrial OS=Mus musculus OX=10090 GN=Sod2 PE=1 SV=3	Sod2	20656		Sparc	20692
O88307	Sortilin-related receptor OS=Mus musculus OX=10090 GN=Sorl1 PE=1 SV=3	Sorl1	20660		Serpinb6	20719
P07214	SPARC OS=Mus musculus OX=10090 GN=Sparc PE=1 SV=1	Sparc	20692		Serpine2	20720
Q60854	Serpin B6 OS=Mus musculus OX=10090 GN=Serpinb6 PE=1 SV=1	Serpinb6	20719		Serpinb5	20724
Q07235	Glia-derived nexin OS=Mus musculus OX=10090 GN=Serpine2 PE=1 SV=2	Serpine2	20720		Spint2	20733
P70124	Serpin B5 OS=Mus musculus OX=10090 GN=Serpinb5 PE=1 SV=1	Serpinb5	20724		Spn	20737
Q9WU03	Kunitz-type protease inhibitor 2 OS=Mus musculus OX=10090 GN=Spint2 PE=1 SV=1	Spint2	20733		Sptan1	20740
P15702	Leukosialin OS=Mus musculus OX=10090 GN=Spn PE=1 SV=1	Spn	20737		Sptbn1	20742
P16546	Spectrin alpha chain, non-erythrocytic 1 OS=Mus musculus OX=10090 GN=Sptan1 PE=1 SV=4	Sptan1	20740		Spp1	20750
Q62261	Spectrin beta chain, non-erythrocytic 1 OS=Mus musculus OX=10090 GN=Sptbn1 PE=1 SV=2	Sptbn1	20742		Spr	20751
P10923	Osteopontin OS=Mus musculus OX=10090 GN=Spp1 PE=1 SV=1	Spp1	20750		Sptlc2	20773
Q64105	Sepiapterin reductase OS=Mus musculus OX=10090 GN=Spr PE=1 SV=1	Spr	20751		Scarb1	20778
P97363	Serine palmitoyltransferase 2 OS=Mus musculus OX=10090 GN=Sptlc2 PE=1 SV=2	Sptlc2	20773		Src	20779
Q61009	Scavenger receptor class B member 1 OS=Mus musculus OX=10090 GN=Scarb1 PE=1 SV=1	Scarb1	20778		Srm	20810
P05480	Neuronal proto-oncogene tyrosine-protein kinase Src OS=Mus musculus OX=10090 GN=Src PE=1 SV=5	Src	20779		Srp14	20813
Q64674	Spermidine synthase OS=Mus musculus OX=10090 GN=Srm PE=1 SV=1	Srm	20810		Srpk1	20815
P16254	Signal recognition particle 14 kDa protein OS=Mus musculus OX=10090 GN=Srp14 PE=1 SV=1	Srp14	20813		Srpk2	20817
O70551	SRSF protein kinase 1 OS=Mus musculus OX=10090 GN=Srpk1 PE=1 SV=2	Srpk1	20815		Srprb	20818
O54781	SRSF protein kinase 2 OS=Mus musculus OX=10090 GN=Srpk2 PE=1 SV=2	Srpk2	20817		RO60	20822
P47758	Signal recognition particle receptor subunit beta OS=Mus musculus OX=10090 GN=Srprb PE=1 SV=1	Srprb	20818		Ssb	20823
O08848	60 kDa SS-A/Ro ribonucleoprotein OS=Mus musculus OX=10090 GN=RO60 PE=1 SV=1	RO60	20822		Snu13	20826
P32067	Lupus La protein homolog OS=Mus musculus OX=10090 GN=Ssb PE=1 SV=1	Ssb	20823		Ssr4	20832
Q9D0T1	NHP2-like protein 1 OS=Mus musculus OX=10090 GN=Snu13 PE=1 SV=4	Snu13	20826		Ssrp1	20833
Q62186	Translocon-associated protein subunit delta OS=Mus musculus OX=10090 GN=Ssr4 PE=1 SV=1	Ssr4	20832		Stag1	20842
Q08943	FACT complex subunit SSRP1 OS=Mus musculus OX=10090 GN=Ssrp1 PE=1 SV=2	Ssrp1	20833		Stag2	20843
Q9D3E6	Cohesin subunit SA-1 OS=Mus musculus OX=10090 GN=Stag1 PE=1 SV=3	Stag1	20842		Stam	20844
O35638	Cohesin subunit SA-2 OS=Mus musculus OX=10090 GN=Stag2 PE=1 SV=3	Stag2	20843		Stat1	20846
P70297	Signal transducing adapter molecule 1 OS=Mus musculus OX=10090 GN=Stam PE=1 SV=3	Stam	20844		Stat3	20848
P42225	Signal transducer and activator of transcription 1 OS=Mus musculus OX=10090 GN=Stat1 PE=1 SV=1	Stat1	20846		Stat6	20852
P42227	Signal transducer and activator of transcription 3 OS=Mus musculus OX=10090 GN=Stat3 PE=1 SV=2	Stat3	20848		Stau1	20853
P52633	Signal transducer and transcription activator 6 OS=Mus musculus OX=10090 GN=Stat6 PE=1 SV=2	Stat6	20852		Stip1	20867
Q9Z108	Double-stranded RNA-binding protein Staufen homolog 1 OS=Mus musculus OX=10090 GN=Stau1 PE=1 SV=1	Stau1	20853		Stk10	20868
Q60864	Stress-induced-phosphoprotein 1 OS=Mus musculus OX=10090 GN=Stip1 PE=1 SV=1	Stip1	20867		Stk16	20872
O55098	Serine/threonine-protein kinase 10 OS=Mus musculus OX=10090 GN=Stk10 PE=1 SV=2	Stk10	20868		Slk	20874
O88697	Serine/threonine-protein kinase 16 OS=Mus musculus OX=10090 GN=Stk16 PE=1 SV=3	Stk16	20872		Aurkb	20877
O54988	STE20-like serine/threonine-protein kinase OS=Mus musculus OX=10090 GN=Slk PE=1 SV=2	Slk	20874		Strap	20901
O70126	Aurora kinase B OS=Mus musculus OX=10090 GN=Aurkb PE=1 SV=2	Aurkb	20877		Stx3	20908
Q9Z1Z2	Serine-threonine kinase receptor-associated protein OS=Mus musculus OX=10090 GN=Strap PE=1 SV=2	Strap	20901		Stx4	20909
Q64704	Syntaxin-3 OS=Mus musculus OX=10090 GN=Stx3 PE=1 SV=1	Stx3	20908		Stxbp1	20910
P70452	Syntaxin-4 OS=Mus musculus OX=10090 GN=Stx4 PE=1 SV=1	Stx4	20909		Stxbp2	20911
O08599	Syntaxin-binding protein 1 OS=Mus musculus OX=10090 GN=Stxbp1 PE=1 SV=2	Stxbp1	20910		Stxbp3	20912
Q64324	Syntaxin-binding protein 2 OS=Mus musculus OX=10090 GN=Stxbp2 PE=1 SV=1	Stxbp2	20911		Eif1	20918
Q60770	Syntaxin-binding protein 3 OS=Mus musculus OX=10090 GN=Stxbp3 PE=1 SV=1	Stxbp3	20912		Supt5h	20924
P48024	Eukaryotic translation initiation factor 1 OS=Mus musculus OX=10090 GN=Eif1 PE=1 SV=2	Eif1	20918		Supt6h	20926
O55201	Transcription elongation factor SPT5 OS=Mus musculus OX=10090 GN=Supt5h PE=1 SV=1	Supt5h	20924		Surf4	20932
Q62383	Transcription elongation factor SPT6 OS=Mus musculus OX=10090 GN=Supt6h PE=1 SV=2	Supt6h	20926		Swap70	20947
Q64310	Surfeit locus protein 4 OS=Mus musculus OX=10090 GN=Surf4 PE=1 SV=1	Surf4	20932		Vamp7	20955
Q6A028	Switch-associated protein 70 OS=Mus musculus OX=10090 GN=Swap70 PE=1 SV=2	Swap70	20947		Sdc1	20969
P70280	Vesicle-associated membrane protein 7 OS=Mus musculus OX=10090 GN=Vamp7 PE=1 SV=1	Vamp7	20955		Sdc4	20971
P18828	Syndecan-1 OS=Mus musculus OX=10090 GN=Sdc1 PE=1 SV=1	Sdc1	20969		Syngr2	20973
O35988	Syndecan-4 OS=Mus musculus OX=10090 GN=Sdc4 PE=1 SV=1	Sdc4	20971		Tagln2	21346
O55101	Synaptogyrin-2 OS=Mus musculus OX=10090 GN=Syngr2 PE=2 SV=1	Syngr2	20973		Taldo1	21351
Q9WVA4	Transgelin-2 OS=Mus musculus OX=10090 GN=Tagln2 PE=1 SV=4	Tagln2	21346		Slc6a6	21366
Q93092	Transaldolase OS=Mus musculus OX=10090 GN=Taldo1 PE=1 SV=2	Taldo1	21351		Tbca	21371
O35316	Sodium- and chloride-dependent taurine transporter OS=Mus musculus OX=10090 GN=Slc6a6 PE=1 SV=2	Slc6a6	21366		Tbl1x	21372
P48428	Tubulin-specific chaperone A OS=Mus musculus OX=10090 GN=Tbca PE=1 SV=3	Tbca	21371		Tcea1	21399
Q9QXE7	F-box-like/WD repeat-containing protein TBL1X OS=Mus musculus OX=10090 GN=Tbl1x PE=1 SV=2	Tbl1x	21372		Skp1	21402
P10711	Transcription elongation factor A protein 1 OS=Mus musculus OX=10090 GN=Tcea1 PE=1 SV=2	Tcea1	21399		Ubtf	21429
Q9WTX5	S-phase kinase-associated protein 1 OS=Mus musculus OX=10090 GN=Skp1 PE=1 SV=3	Skp1	21402		Tcp1	21454
P25976	Nucleolar transcription factor 1 OS=Mus musculus OX=10090 GN=Ubtf PE=1 SV=1	Ubtf	21429		Prdx2	21672
P11983	T-complex protein 1 subunit alpha OS=Mus musculus OX=10090 GN=Tcp1 PE=1 SV=3	Tcp1	21454		Alyref	21681
Q61171	Peroxiredoxin-2 OS=Mus musculus OX=10090 GN=Prdx2 PE=1 SV=3	Prdx2	21672		Tec	21682
O08583	THO complex subunit 4 OS=Mus musculus OX=10090 GN=Alyref PE=1 SV=3	Alyref	21681		Tep1	21745
P24604	Tyrosine-protein kinase Tec OS=Mus musculus OX=10090 GN=Tec PE=1 SV=2	Tec	21682		Tes	21753
P97499	Telomerase protein component 1 OS=Mus musculus OX=10090 GN=Tep1 PE=1 SV=1	Tep1	21745		Psmd2	21762
P47226	Testin OS=Mus musculus OX=10090 GN=Tes PE=1 SV=1	Tes	21753		Utp4	21771
Q8VDM4	26S proteasome non-ATPase regulatory subunit 2 OS=Mus musculus OX=10090 GN=Psmd2 PE=1 SV=1	Psmd2	21762		Tgfb1	21803
Q8R2N2	U3 small nucleolar RNA-associated protein 4 homolog OS=Mus musculus OX=10090 GN=Utp4 PE=2 SV=3	Utp4	21771		Tsc22d1	21807
P04202	Transforming growth factor beta-1 proprotein OS=Mus musculus OX=10090 GN=Tgfb1 PE=1 SV=1	Tgfb1	21803		Tgfbr1	21812
P62500	TSC22 domain family protein 1 OS=Mus musculus OX=10090 GN=Tsc22d1 PE=1 SV=2	Tsc22d1	21807		Tgfbr2	21813
Q64729	TGF-beta receptor type-1 OS=Mus musculus OX=10090 GN=Tgfbr1 PE=1 SV=1	Tgfbr1	21812		Tgm2	21817
Q62312	TGF-beta receptor type-2 OS=Mus musculus OX=10090 GN=Tgfbr2 PE=1 SV=1	Tgfbr2	21813		Thbs1	21825
P21981	Protein-glutamine gamma-glutamyltransferase 2 OS=Mus musculus OX=10090 GN=Tgm2 PE=1 SV=4	Tgm2	21817		Tial1	21843
P35441	Thrombospondin-1 OS=Mus musculus OX=10090 GN=Thbs1 PE=1 SV=1	Thbs1	21825		Trim28	21849
P70318	Nucleolysin TIAR OS=Mus musculus OX=10090 GN=Tial1 PE=1 SV=1	Tial1	21843		Timp1	21857
Q62318	Transcription intermediary factor 1-beta OS=Mus musculus OX=10090 GN=Trim28 PE=1 SV=3	Trim28	21849		Timp2	21858
P12032	Metalloproteinase inhibitor 1 OS=Mus musculus OX=10090 GN=Timp1 PE=1 SV=2	Timp1	21857		Tjp1	21872
P25785	Metalloproteinase inhibitor 2 OS=Mus musculus OX=10090 GN=Timp2 PE=1 SV=2	Timp2	21858		Tjp2	21873
P39447	Tight junction protein ZO-1 OS=Mus musculus OX=10090 GN=Tjp1 PE=1 SV=2	Tjp1	21872		Tk1	21877
Q9Z0U1	Tight junction protein ZO-2 OS=Mus musculus OX=10090 GN=Tjp2 PE=1 SV=2	Tjp2	21873		Tkt	21881
P04184	Thymidine kinase, cytosolic OS=Mus musculus OX=10090 GN=Tk1 PE=1 SV=3	Tk1	21877		Tln1	21894
P40142	Transketolase OS=Mus musculus OX=10090 GN=Tkt PE=1 SV=1	Tkt	21881		Dtymk	21915
P26039	Talin-1 OS=Mus musculus OX=10090 GN=Tln1 PE=1 SV=2	Tln1	21894		Tmpo	21917
P97930	Thymidylate kinase OS=Mus musculus OX=10090 GN=Dtymk PE=1 SV=2	Dtymk	21915		Tnc	21923
Q61033	Lamina-associated polypeptide 2, isoforms alpha/zeta OS=Mus musculus OX=10090 GN=Tmpo PE=1 SV=4	Tmpo	21917		Tnfrsf10b	21933
Q80YX1	Tenascin OS=Mus musculus OX=10090 GN=Tnc PE=1 SV=1	Tnc	21923		Tnfsf9	21950
Q9QZM4	Tumor necrosis factor receptor superfamily member 10B OS=Mus musculus OX=10090 GN=Tnfrsf10b PE=1 SV=3	Tnfrsf10b	21933		Tom1	21968
P41274	Tumor necrosis factor ligand superfamily member 9 OS=Mus musculus OX=10090 GN=Tnfsf9 PE=1 SV=1	Tnfsf9	21950		Top1	21969
O88746	Target of Myb protein 1 OS=Mus musculus OX=10090 GN=Tom1 PE=1 SV=1	Tom1	21968		Top2a	21973
Q04750	DNA topoisomerase 1 OS=Mus musculus OX=10090 GN=Top1 PE=1 SV=2	Top1	21969		Top2b	21974
Q01320	DNA topoisomerase 2-alpha OS=Mus musculus OX=10090 GN=Top2a PE=1 SV=2	Top2a	21973		Tpbg	21983
Q64511	DNA topoisomerase 2-beta OS=Mus musculus OX=10090 GN=Top2b PE=1 SV=2	Top2b	21974		Tpd52	21985
Q9Z0L0	Trophoblast glycoprotein OS=Mus musculus OX=10090 GN=Tpbg PE=1 SV=3	Tpbg	21983		Tpi1	21991
Q62393	Tumor protein D52 OS=Mus musculus OX=10090 GN=Tpd52 PE=1 SV=2	Tpd52	21985		Tpm1	22003
P17751	Triosephosphate isomerase OS=Mus musculus OX=10090 GN=Tpi1 PE=1 SV=5	Tpi1	21991		Tpmt	22017
P58771	Tropomyosin alpha-1 chain OS=Mus musculus OX=10090 GN=Tpm1 PE=1 SV=1	Tpm1	22003		Tpp2	22019
O55060	Thiopurine S-methyltransferase OS=Mus musculus OX=10090 GN=Tpmt PE=1 SV=1	Tpmt	22017		Hsp90b1	22027
Q64514	Tripeptidyl-peptidase 2 OS=Mus musculus OX=10090 GN=Tpp2 PE=1 SV=3	Tpp2	22019		Traf2	22030
P08113	Endoplasmin OS=Mus musculus OX=10090 GN=Hsp90b1 PE=1 SV=2	Hsp90b1	22027		Plscr1	22038
P39429	TNF receptor-associated factor 2 OS=Mus musculus OX=10090 GN=Traf2 PE=1 SV=1	Traf2	22030		Tfrc	22042
Q9JJ00	Phospholipid scramblase 1 OS=Mus musculus OX=10090 GN=Plscr1 PE=1 SV=1	Plscr1	22038		Trip6	22051
Q62351	Transferrin receptor protein 1 OS=Mus musculus OX=10090 GN=Tfrc PE=1 SV=1	Tfrc	22042		Tpt1	22070
Q9Z1Y4	Thyroid receptor-interacting protein 6 OS=Mus musculus OX=10090 GN=Trip6 PE=1 SV=1	Trip6	22051		Ctr9	22083
P63028	Translationally-controlled tumor protein OS=Mus musculus OX=10090 GN=Tpt1 PE=1 SV=1	Tpt1	22070		Tsg101	22088
Q62018	RNA polymerase-associated protein CTR9 homolog OS=Mus musculus OX=10090 GN=Ctr9 PE=1 SV=2	Ctr9	22083		Tsn	22099
Q61187	Tumor susceptibility gene 101 protein OS=Mus musculus OX=10090 GN=Tsg101 PE=1 SV=2	Tsg101	22088		Phlda2	22113
Q62348	Translin OS=Mus musculus OX=10090 GN=Tsn PE=1 SV=1	Tsn	22099		Tst	22117
O08969	Pleckstrin homology-like domain family A member 2 OS=Mus musculus OX=10090 GN=Phlda2 PE=1 SV=1	Phlda2	22113		Rpl13a	22121
P52196	Thiosulfate sulfurtransferase OS=Mus musculus OX=10090 GN=Tst PE=1 SV=3	Tst	22117		Gfus	22122
P19253	60S ribosomal protein L13a OS=Mus musculus OX=10090 GN=Rpl13a PE=1 SV=4	Rpl13a	22121		Psmd3	22123
P23591	GDP-L-fucose synthase OS=Mus musculus OX=10090 GN=Gfus PE=1 SV=3	Gfus	22122		Ttn	22138
P14685	26S proteasome non-ATPase regulatory subunit 3 OS=Mus musculus OX=10090 GN=Psmd3 PE=1 SV=3	Psmd3	22123		Tuba1a	22142
A2ASS6	Titin OS=Mus musculus OX=10090 GN=Ttn PE=1 SV=1	Ttn	22138		Tuba1b	22143
P68369	Tubulin alpha-1A chain OS=Mus musculus OX=10090 GN=Tuba1a PE=1 SV=1	Tuba1a	22142		Tuba4a	22145
P05213	Tubulin alpha-1B chain OS=Mus musculus OX=10090 GN=Tuba1b PE=1 SV=2	Tuba1b	22143		Tuba1c	22146
P68368	Tubulin alpha-4A chain OS=Mus musculus OX=10090 GN=Tuba4a PE=1 SV=1	Tuba4a	22145		Tubb2a	22151
P68373	Tubulin alpha-1C chain OS=Mus musculus OX=10090 GN=Tuba1c PE=1 SV=1	Tuba1c	22146		Tubb3	22152
Q7TMM9	Tubulin beta-2A chain OS=Mus musculus OX=10090 GN=Tubb2a PE=1 SV=1	Tubb2a	22151		Tubb5	22154
Q9ERD7	Tubulin beta-3 chain OS=Mus musculus OX=10090 GN=Tubb3 PE=1 SV=1	Tubb3	22152		Tulp3	22158
P99024	Tubulin beta-5 chain OS=Mus musculus OX=10090 GN=Tubb5 PE=1 SV=1	Tubb5	22154		Txn	22166
O88413	Tubby-related protein 3 OS=Mus musculus OX=10090 GN=Tulp3 PE=1 SV=1	Tulp3	22158		Tyms	22171
P10639	Thioredoxin OS=Mus musculus OX=10090 GN=Txn PE=1 SV=3	Txn	22166		U2af2	22185
P07607	Thymidylate synthase OS=Mus musculus OX=10090 GN=Tyms PE=1 SV=1	Tyms	22171		Ube2m	22192
P26369	Splicing factor U2AF 65 kDa subunit OS=Mus musculus OX=10090 GN=U2af2 PE=1 SV=3	U2af2	22185		Ube2e1	22194
P61082	NEDD8-conjugating enzyme Ubc12 OS=Mus musculus OX=10090 GN=Ube2m PE=1 SV=1	Ube2m	22192		Ube2l3	22195
P52482	Ubiquitin-conjugating enzyme E2 E1 OS=Mus musculus OX=10090 GN=Ube2e1 PE=1 SV=1	Ube2e1	22194		Ube2i	22196
P68037	Ubiquitin-conjugating enzyme E2 L3 OS=Mus musculus OX=10090 GN=Ube2l3 PE=1 SV=1	Ube2l3	22195		Uba3	22200
P63280	SUMO-conjugating enzyme UBC9 OS=Mus musculus OX=10090 GN=Ube2i PE=1 SV=1	Ube2i	22196		Uba1	22201
Q8C878	NEDD8-activating enzyme E1 catalytic subunit OS=Mus musculus OX=10090 GN=Uba3 PE=1 SV=2	Uba3	22200		Ube3a	22215
Q02053	Ubiquitin-like modifier-activating enzyme 1 OS=Mus musculus OX=10090 GN=Uba1 PE=1 SV=1	Uba1	22201		Sumo1	22218
O08759	Ubiquitin-protein ligase E3A OS=Mus musculus OX=10090 GN=Ube3a PE=1 SV=2	Ube3a	22215		Ubr1	22222
P63166	Small ubiquitin-related modifier 1 OS=Mus musculus OX=10090 GN=Sumo1 PE=1 SV=1	Sumo1	22218		Usp10	22224
O70481	E3 ubiquitin-protein ligase UBR1 OS=Mus musculus OX=10090 GN=Ubr1 PE=1 SV=2	Ubr1	22222		Usp5	22225
P52479	Ubiquitin carboxyl-terminal hydrolase 10 OS=Mus musculus OX=10090 GN=Usp10 PE=1 SV=3	Usp10	22224		Ufd1	22230
P56399	Ubiquitin carboxyl-terminal hydrolase 5 OS=Mus musculus OX=10090 GN=Usp5 PE=1 SV=1	Usp5	22225		Ugdh	22235
P70362	Ubiquitin recognition factor in ER-associated degradation protein 1 OS=Mus musculus OX=10090 GN=Ufd1 PE=1 SV=2	Ufd1	22230		Umps	22247
O70475	UDP-glucose 6-dehydrogenase OS=Mus musculus OX=10090 GN=Ugdh PE=1 SV=1	Ugdh	22235		Usp4	22258
P13439	Uridine 5'-monophosphate synthase OS=Mus musculus OX=10090 GN=Umps PE=1 SV=3	Umps	22247		Upp1	22271
P35123	Ubiquitin carboxyl-terminal hydrolase 4 OS=Mus musculus OX=10090 GN=Usp4 PE=1 SV=3	Usp4	22258		Uqcrc1	22273
P52624	Uridine phosphorylase 1 OS=Mus musculus OX=10090 GN=Upp1 PE=1 SV=2	Upp1	22271		Urod	22275
Q9CZ13	Cytochrome b-c1 complex subunit 1, mitochondrial OS=Mus musculus OX=10090 GN=Uqcrc1 PE=1 SV=2	Uqcrc1	22273		Usp9x	22284
P70697	Uroporphyrinogen decarboxylase OS=Mus musculus OX=10090 GN=Urod PE=1 SV=2	Urod	22275		Vamp3	22319
P70398	Probable ubiquitin carboxyl-terminal hydrolase FAF-X OS=Mus musculus OX=10090 GN=Usp9x PE=1 SV=2	Usp9x	22284		Vamp8	22320
P63024	Vesicle-associated membrane protein 3 OS=Mus musculus OX=10090 GN=Vamp3 PE=1 SV=1	Vamp3	22319		Vars1	22321
O70404	Vesicle-associated membrane protein 8 OS=Mus musculus OX=10090 GN=Vamp8 PE=1 SV=1	Vamp8	22320		Vasp	22323
Q9Z1Q9	Valine--tRNA ligase OS=Mus musculus OX=10090 GN=Vars1 PE=1 SV=1	Vars1	22321		Vbp1	22327
P70460	Vasodilator-stimulated phosphoprotein OS=Mus musculus OX=10090 GN=Vasp PE=1 SV=4	Vasp	22323		Vcam1	22329
P61759	Prefoldin subunit 3 OS=Mus musculus OX=10090 GN=Vbp1 PE=1 SV=2	Vbp1	22327		Vcl	22330
P29533	Vascular cell adhesion protein 1 OS=Mus musculus OX=10090 GN=Vcam1 PE=1 SV=1	Vcam1	22329		Vdac1	22333
Q64727	Vinculin OS=Mus musculus OX=10090 GN=Vcl PE=1 SV=4	Vcl	22330		Vdac2	22334
Q60932	Voltage-dependent anion-selective channel protein 1 OS=Mus musculus OX=10090 GN=Vdac1 PE=1 SV=3	Vdac1	22333		Vdac3	22335
Q60930	Voltage-dependent anion-selective channel protein 2 OS=Mus musculus OX=10090 GN=Vdac2 PE=1 SV=2	Vdac2	22334		Lin7c	22343
Q60931	Voltage-dependent anion-selective channel protein 3 OS=Mus musculus OX=10090 GN=Vdac3 PE=1 SV=1	Vdac3	22335		Ezr	22350
O88952	Protein lin-7 homolog C OS=Mus musculus OX=10090 GN=Lin7c PE=1 SV=2	Lin7c	22343		Vim	22352
P26040	Ezrin OS=Mus musculus OX=10090 GN=Ezr PE=1 SV=3	Ezr	22350		Vrk1	22367
P20152	Vimentin OS=Mus musculus OX=10090 GN=Vim PE=1 SV=3	Vim	22352		Wars1	22375
Q80X41	Serine/threonine-protein kinase VRK1 OS=Mus musculus OX=10090 GN=Vrk1 PE=1 SV=2	Vrk1	22367		Wbp2	22378
P32921	Tryptophan--tRNA ligase, cytoplasmic OS=Mus musculus OX=10090 GN=Wars1 PE=1 SV=2	Wars1	22375		Fmnl3	22379
P97765	WW domain-binding protein 2 OS=Mus musculus OX=10090 GN=Wbp2 PE=1 SV=1	Wbp2	22378		Eif4h	22384
Q6ZPF4	Formin-like protein 3 OS=Mus musculus OX=10090 GN=Fmnl3 PE=1 SV=2	Fmnl3	22379		Baz1b	22385
Q9WUK2	Eukaryotic translation initiation factor 4H OS=Mus musculus OX=10090 GN=Eif4h PE=1 SV=3	Eif4h	22384		Wdr1	22388
Q9Z277	Tyrosine-protein kinase BAZ1B OS=Mus musculus OX=10090 GN=Baz1b PE=1 SV=2	Baz1b	22385		Dctn6	22428
O88342	WD repeat-containing protein 1 OS=Mus musculus OX=10090 GN=Wdr1 PE=1 SV=3	Wdr1	22388		Xdh	22436
Q9WUB4	Dynactin subunit 6 OS=Mus musculus OX=10090 GN=Dctn6 PE=1 SV=1	Dctn6	22428		Xpc	22591
Q00519	Xanthine dehydrogenase/oxidase OS=Mus musculus OX=10090 GN=Xdh PE=1 SV=5	Xdh	22436		Yap1	22601
P51612	DNA repair protein complementing XP-C cells homolog OS=Mus musculus OX=10090 GN=Xpc PE=1 SV=2	Xpc	22591		Ybx1	22608
P46938	Transcriptional coactivator YAP1 OS=Mus musculus OX=10090 GN=Yap1 PE=1 SV=2	Yap1	22601		Yes1	22612
P62960	Y-box-binding protein 1 OS=Mus musculus OX=10090 GN=Ybx1 PE=1 SV=3	Ybx1	22608		Ywhae	22627
Q04736	Tyrosine-protein kinase Yes OS=Mus musculus OX=10090 GN=Yes1 PE=1 SV=3	Yes1	22612		Ywhag	22628
P62259	14-3-3 protein epsilon OS=Mus musculus OX=10090 GN=Ywhae PE=1 SV=1	Ywhae	22627		Ywhah	22629
P61982	14-3-3 protein gamma OS=Mus musculus OX=10090 GN=Ywhag PE=1 SV=2	Ywhag	22628		Ywhaq	22630
P68510	14-3-3 protein eta OS=Mus musculus OX=10090 GN=Ywhah PE=1 SV=2	Ywhah	22629		Ywhaz	22631
P68254	14-3-3 protein theta OS=Mus musculus OX=10090 GN=Ywhaq PE=1 SV=1	Ywhaq	22630		Sf1	22668
P63101	14-3-3 protein zeta/delta OS=Mus musculus OX=10090 GN=Ywhaz PE=1 SV=1	Ywhaz	22631		Znf207	22680
Q64213	Splicing factor 1 OS=Mus musculus OX=10090 GN=Sf1 PE=1 SV=6	Sf1	22668		Zpr1	22687
Q9JMD0	BUB3-interacting and GLEBS motif-containing protein ZNF207 OS=Mus musculus OX=10090 GN=Znf207 PE=1 SV=1	Znf207	22680		Zfr	22763
Q62384	Zinc finger protein ZPR1 OS=Mus musculus OX=10090 GN=Zpr1 PE=1 SV=1	Zpr1	22687		Slc30a1	22782
O88532	Zinc finger RNA-binding protein OS=Mus musculus OX=10090 GN=Zfr PE=1 SV=2	Zfr	22763		Dnajc2	22791
Q60738	Zinc transporter 1 OS=Mus musculus OX=10090 GN=Slc30a1 PE=1 SV=1	Slc30a1	22782		Zyx	22793
P54103	DnaJ homolog subfamily C member 2 OS=Mus musculus OX=10090 GN=Dnajc2 PE=1 SV=2	Dnajc2	22791		Coro1b	23789
Q62523	Zyxin OS=Mus musculus OX=10090 GN=Zyx PE=1 SV=2	Zyx	22793		Coro1c	23790
Q9WUM3	Coronin-1B OS=Mus musculus OX=10090 GN=Coro1b PE=1 SV=1	Coro1b	23789		Arih1	23806
Q9WUM4	Coronin-1C OS=Mus musculus OX=10090 GN=Coro1c PE=1 SV=2	Coro1c	23790		Arih2	23807
Q9Z1K5	E3 ubiquitin-protein ligase ARIH1 OS=Mus musculus OX=10090 GN=Arih1 PE=1 SV=3	Arih1	23806		Ash2l	23808
Q9Z1K6	E3 ubiquitin-protein ligase ARIH2 OS=Mus musculus OX=10090 GN=Arih2 PE=1 SV=1	Arih2	23807		Banf1	23825
Q91X20	Set1/Ash2 histone methyltransferase complex subunit ASH2 OS=Mus musculus OX=10090 GN=Ash2l PE=1 SV=1	Ash2l	23808		Bpnt1	23827
O54962	Barrier-to-autointegration factor OS=Mus musculus OX=10090 GN=Banf1 PE=1 SV=1	Banf1	23825		Faim	23873
Q9Z0S1	3'(2'),5'-bisphosphate nucleotidase 1 OS=Mus musculus OX=10090 GN=Bpnt1 PE=1 SV=2	Bpnt1	23827		Farsb	23874
Q9WUD8	Fas apoptotic inhibitory molecule 1 OS=Mus musculus OX=10090 GN=Faim PE=1 SV=1	Faim	23873		Fxr2	23879
Q9WUA2	Phenylalanine--tRNA ligase beta subunit OS=Mus musculus OX=10090 GN=Farsb PE=1 SV=2	Farsb	23874		G3bp2	23881
Q9WVR4	Fragile X mental retardation syndrome-related protein 2 OS=Mus musculus OX=10090 GN=Fxr2 PE=1 SV=1	Fxr2	23879		Hs2st1	23908
P97379	Ras GTPase-activating protein-binding protein 2 OS=Mus musculus OX=10090 GN=G3bp2 PE=1 SV=2	G3bp2	23881		Impdh1	23917
Q8R3H7	Heparan sulfate 2-O-sulfotransferase 1 OS=Mus musculus OX=10090 GN=Hs2st1 PE=1 SV=2	Hs2st1	23908		Impdh2	23918
P50096	Inosine-5'-monophosphate dehydrogenase 1 OS=Mus musculus OX=10090 GN=Impdh1 PE=1 SV=2	Impdh1	23917		Mta2	23942
P24547	Inosine-5'-monophosphate dehydrogenase 2 OS=Mus musculus OX=10090 GN=Impdh2 PE=1 SV=2	Impdh2	23918		Esyt1	23943
Q9R190	Metastasis-associated protein MTA2 OS=Mus musculus OX=10090 GN=Mta2 PE=1 SV=1	Mta2	23942		Dnajb6	23950
Q3U7R1	Extended synaptotagmin-1 OS=Mus musculus OX=10090 GN=Esyt1 PE=1 SV=2	Esyt1	23943		Nt5e	23959
O54946	DnaJ homolog subfamily B member 6 OS=Mus musculus OX=10090 GN=Dnajb6 PE=1 SV=4	Dnajb6	23950		Pacsin2	23970
Q61503	5'-nucleotidase OS=Mus musculus OX=10090 GN=Nt5e PE=1 SV=2	Nt5e	23959		Papss1	23971
Q9WVE8	Protein kinase C and casein kinase substrate in neurons protein 2 OS=Mus musculus OX=10090 GN=Pacsin2 PE=1 SV=1	Pacsin2	23970		Pebp1	23980
Q60967	Bifunctional 3'-phosphoadenosine 5'-phosphosulfate synthase 1 OS=Mus musculus OX=10090 GN=Papss1 PE=1 SV=1	Papss1	23971		Pcbp1	23983
P70296	Phosphatidylethanolamine-binding protein 1 OS=Mus musculus OX=10090 GN=Pebp1 PE=1 SV=3	Pebp1	23980		Pin1	23988
P60335	Poly(rC)-binding protein 1 OS=Mus musculus OX=10090 GN=Pcbp1 PE=1 SV=1	Pcbp1	23983		Med24	23989
Q9QUR7	Peptidyl-prolyl cis-trans isomerase NIMA-interacting 1 OS=Mus musculus OX=10090 GN=Pin1 PE=1 SV=1	Pin1	23988		Prkra	23992
Q99K74	Mediator of RNA polymerase II transcription subunit 24 OS=Mus musculus OX=10090 GN=Med24 PE=1 SV=1	Med24	23989		Psmc4	23996
Q9WTX2	Interferon-inducible double-stranded RNA-dependent protein kinase activator A OS=Mus musculus OX=10090 GN=Prkra PE=1 SV=1	Prkra	23992		Psmd13	23997
P54775	26S proteasome regulatory subunit 6B OS=Mus musculus OX=10090 GN=Psmc4 PE=1 SV=2	Psmc4	23996		Twf2	23999
Q9WVJ2	26S proteasome non-ATPase regulatory subunit 13 OS=Mus musculus OX=10090 GN=Psmd13 PE=1 SV=1	Psmd13	23997		Ptpn21	24000
Q9Z0P5	Twinfilin-2 OS=Mus musculus OX=10090 GN=Twf2 PE=1 SV=1	Twf2	23999		Abce1	24015
Q62136	Tyrosine-protein phosphatase non-receptor type 21 OS=Mus musculus OX=10090 GN=Ptpn21 PE=1 SV=1	Ptpn21	24000		Scamp2	24044
P61222	ATP-binding cassette sub-family E member 1 OS=Mus musculus OX=10090 GN=Abce1 PE=1 SV=1	Abce1	24015		Scamp3	24045
Q9ERN0	Secretory carrier-associated membrane protein 2 OS=Mus musculus OX=10090 GN=Scamp2 PE=1 SV=1	Scamp2	24044		Sigirr	24058
O35609	Secretory carrier-associated membrane protein 3 OS=Mus musculus OX=10090 GN=Scamp3 PE=1 SV=3	Scamp3	24045		Slco2a1	24059
Q9JLZ8	Single Ig IL-1-related receptor OS=Mus musculus OX=10090 GN=Sigirr PE=1 SV=2	Sigirr	24058		Smc1a	24061
Q9EPT5	Solute carrier organic anion transporter family member 2A1 OS=Mus musculus OX=10090 GN=Slco2a1 PE=1 SV=2	Slco2a1	24059		Srp54	24067
Q9CU62	Structural maintenance of chromosomes protein 1A OS=Mus musculus OX=10090 GN=Smc1a PE=1 SV=4	Smc1a	24061		Taf10	24075
P14576	Signal recognition particle 54 kDa protein OS=Mus musculus OX=10090 GN=Srp54 PE=1 SV=2	Srp54	24067		Tlr2	24088
Q8K0H5	Transcription initiation factor TFIID subunit 10 OS=Mus musculus OX=10090 GN=Taf10 PE=1 SV=1	Taf10	24075		Ubl3	24109
Q9QUN7	Toll-like receptor 2 OS=Mus musculus OX=10090 GN=Tlr2 PE=1 SV=1	Tlr2	24088		Xrn1	24127
Q9Z2M6	Ubiquitin-like protein 3 OS=Mus musculus OX=10090 GN=Ubl3 PE=1 SV=1	Ubl3	24109		Xrn2	24128
P97789	5'-3' exoribonuclease 1 OS=Mus musculus OX=10090 GN=Xrn1 PE=1 SV=1	Xrn1	24127		Abcg2	26357
Q9DBR1	5'-3' exoribonuclease 2 OS=Mus musculus OX=10090 GN=Xrn2 PE=1 SV=1	Xrn2	24128		Angptl2	26360
Q7TMS5	Broad substrate specificity ATP-binding cassette transporter ABCG2 OS=Mus musculus OX=10090 GN=Abcg2 PE=1 SV=1	Abcg2	26357		Axl	26362
Q9R045	Angiopoietin-related protein 2 OS=Mus musculus OX=10090 GN=Angptl2 PE=2 SV=2	Angptl2	26360		Ciao1	26371
Q00993	Tyrosine-protein kinase receptor UFO OS=Mus musculus OX=10090 GN=Axl PE=1 SV=2	Axl	26362		Clcn7	26373
Q99KN2	Probable cytosolic iron-sulfur protein assembly protein CIAO1 OS=Mus musculus OX=10090 GN=Ciao1 PE=1 SV=1	Ciao1	26371		Gnpda1	26384
O70496	H(+)/Cl(-) exchange transporter 7 OS=Mus musculus OX=10090 GN=Clcn7 PE=1 SV=1	Clcn7	26373		Grk6	26385
O88958	Glucosamine-6-phosphate isomerase 1 OS=Mus musculus OX=10090 GN=Gnpda1 PE=1 SV=3	Gnpda1	26384		Ifi202	26388
O70293	G protein-coupled receptor kinase 6 OS=Mus musculus OX=10090 GN=Grk6 PE=1 SV=1	Grk6	26385		Lypla2	26394
Q9R002	Interferon-activable protein 202 OS=Mus musculus OX=10090 GN=Ifi202 PE=1 SV=3	Ifi202	26388		Map2k1	26395
Q9WTL7	Acyl-protein thioesterase 2 OS=Mus musculus OX=10090 GN=Lypla2 PE=1 SV=1	Lypla2	26394		Map2k2	26396
P31938	Dual specificity mitogen-activated protein kinase kinase 1 OS=Mus musculus OX=10090 GN=Map2k1 PE=1 SV=2	Map2k1	26395		Map2k3	26397
Q63932	Dual specificity mitogen-activated protein kinase kinase 2 OS=Mus musculus OX=10090 GN=Map2k2 PE=1 SV=2	Map2k2	26396		Map2k4	26398
O09110	Dual specificity mitogen-activated protein kinase kinase 3 OS=Mus musculus OX=10090 GN=Map2k3 PE=1 SV=2	Map2k3	26397		Map3k5	26408
P47809	Dual specificity mitogen-activated protein kinase kinase 4 OS=Mus musculus OX=10090 GN=Map2k4 PE=1 SV=2	Map2k4	26398		Mapk1	26413
O35099	Mitogen-activated protein kinase kinase kinase 5 OS=Mus musculus OX=10090 GN=Map3k5 PE=1 SV=3	Map3k5	26408		Mapk13	26415
P63085	Mitogen-activated protein kinase 1 OS=Mus musculus OX=10090 GN=Mapk1 PE=1 SV=3	Mapk1	26413		Mapk14	26416
Q9Z1B7	Mitogen-activated protein kinase 13 OS=Mus musculus OX=10090 GN=Mapk13 PE=1 SV=2	Mapk13	26415		Mapk3	26417
P47811	Mitogen-activated protein kinase 14 OS=Mus musculus OX=10090 GN=Mapk14 PE=1 SV=3	Mapk14	26416		Mapk9	26420
Q63844	Mitogen-activated protein kinase 3 OS=Mus musculus OX=10090 GN=Mapk3 PE=1 SV=5	Mapk3	26417		Nubp1	26425
Q9WTU6	Mitogen-activated protein kinase 9 OS=Mus musculus OX=10090 GN=Mapk9 PE=1 SV=2	Mapk9	26420		Nubp2	26426
Q9R060	Cytosolic Fe-S cluster assembly factor NUBP1 OS=Mus musculus OX=10090 GN=Nubp1 PE=1 SV=1	Nubp1	26425		Parg	26430
Q9R061	Cytosolic Fe-S cluster assembly factor NUBP2 OS=Mus musculus OX=10090 GN=Nubp2 PE=1 SV=1	Nubp2	26426		Git2	26431
O88622	Poly(ADP-ribose) glycohydrolase OS=Mus musculus OX=10090 GN=Parg PE=1 SV=2	Parg	26430		Plod2	26432
Q9JLQ2	ARF GTPase-activating protein GIT2 OS=Mus musculus OX=10090 GN=Git2 PE=1 SV=2	Git2	26431		Plod3	26433
Q9R0B9	Procollagen-lysine,2-oxoglutarate 5-dioxygenase 2 OS=Mus musculus OX=10090 GN=Plod2 PE=1 SV=2	Plod2	26432		Psma1	26440
Q9R0E1	Multifunctional procollagen lysine hydroxylase and glycosyltransferase LH3 OS=Mus musculus OX=10090 GN=Plod3 PE=1 SV=1	Plod3	26433		Psma4	26441
Q9R1P4	Proteasome subunit alpha type-1 OS=Mus musculus OX=10090 GN=Psma1 PE=1 SV=1	Psma1	26440		Psma5	26442
Q9R1P0	Proteasome subunit alpha type-4 OS=Mus musculus OX=10090 GN=Psma4 PE=1 SV=1	Psma4	26441		Psma6	26443
Q9Z2U1	Proteasome subunit alpha type-5 OS=Mus musculus OX=10090 GN=Psma5 PE=1 SV=1	Psma5	26442		Psma7	26444
Q9QUM9	Proteasome subunit alpha type-6 OS=Mus musculus OX=10090 GN=Psma6 PE=1 SV=1	Psma6	26443		Psmb2	26445
Q9Z2U0	Proteasome subunit alpha type-7 OS=Mus musculus OX=10090 GN=Psma7 PE=1 SV=1	Psma7	26444		Psmb3	26446
Q9R1P3	Proteasome subunit beta type-2 OS=Mus musculus OX=10090 GN=Psmb2 PE=1 SV=1	Psmb2	26445		Rpl27a	26451
Q9R1P1	Proteasome subunit beta type-3 OS=Mus musculus OX=10090 GN=Psmb3 PE=1 SV=1	Psmb3	26446		Cul3	26554
P14115	60S ribosomal protein L27a OS=Mus musculus OX=10090 GN=Rpl27a PE=1 SV=5	Rpl27a	26451		Ncdn	26562
Q9JLV5	Cullin-3 OS=Mus musculus OX=10090 GN=Cul3 PE=1 SV=1	Cul3	26554		Cops3	26572
Q9Z0E0	Neurochondrin OS=Mus musculus OX=10090 GN=Ncdn PE=1 SV=1	Ncdn	26562		Rcn2	26611
O88543	COP9 signalosome complex subunit 3 OS=Mus musculus OX=10090 GN=Cops3 PE=1 SV=3	Cops3	26572		Cops5	26754
Q8BP92	Reticulocalbin-2 OS=Mus musculus OX=10090 GN=Rcn2 PE=1 SV=1	Rcn2	26611		Pclo	26875
O35864	COP9 signalosome complex subunit 5 OS=Mus musculus OX=10090 GN=Cops5 PE=1 SV=3	Cops5	26754		Cops4	26891
Q9QYX7	Protein piccolo OS=Mus musculus OX=10090 GN=Pclo PE=1 SV=4	Pclo	26875		Cops6	26893
O88544	COP9 signalosome complex subunit 4 OS=Mus musculus OX=10090 GN=Cops4 PE=1 SV=1	Cops4	26891		Cops7a	26894
O88545	COP9 signalosome complex subunit 6 OS=Mus musculus OX=10090 GN=Cops6 PE=1 SV=1	Cops6	26893		Med14	26896
Q9CZ04	COP9 signalosome complex subunit 7a OS=Mus musculus OX=10090 GN=Cops7a PE=1 SV=2	Cops7a	26894		Ddx3y	26900
A2ABV5	Mediator of RNA polymerase II transcription subunit 14 OS=Mus musculus OX=10090 GN=Med14 PE=1 SV=1	Med14	26896		Eif2s3x	26905
Q62095	ATP-dependent RNA helicase DDX3Y OS=Mus musculus OX=10090 GN=Ddx3y PE=1 SV=2	Ddx3y	26900		Gcat	26912
Q9Z0N1	Eukaryotic translation initiation factor 2 subunit 3, X-linked OS=Mus musculus OX=10090 GN=Eif2s3x PE=1 SV=2	Eif2s3x	26905		Macroh2a1	26914
O88986	2-amino-3-ketobutyrate coenzyme A ligase, mitochondrial OS=Mus musculus OX=10090 GN=Gcat PE=1 SV=2	Gcat	26912		Map4k4	26921
Q9QZQ8	Core histone macro-H2A.1 OS=Mus musculus OX=10090 GN=Macroh2a1 PE=1 SV=3	Macroh2a1	26914		Mecr	26922
P97820	Mitogen-activated protein kinase kinase kinase kinase 4 OS=Mus musculus OX=10090 GN=Map4k4 PE=1 SV=1	Map4k4	26921		Aifm1	26926
Q9DCS3	Enoyl-[acyl-carrier-protein] reductase, mitochondrial OS=Mus musculus OX=10090 GN=Mecr PE=1 SV=2	Mecr	26922		Ppp2r5c	26931
Q9Z0X1	Apoptosis-inducing factor 1, mitochondrial OS=Mus musculus OX=10090 GN=Aifm1 PE=1 SV=1	Aifm1	26926		Ppp2r5e	26932
Q60996	Serine/threonine-protein phosphatase 2A 56 kDa regulatory subunit gamma isoform OS=Mus musculus OX=10090 GN=Ppp2r5c PE=1 SV=2	Ppp2r5c	26931		Racgap1	26934
Q61151	Serine/threonine-protein phosphatase 2A 56 kDa regulatory subunit epsilon isoform OS=Mus musculus OX=10090 GN=Ppp2r5e PE=1 SV=3	Ppp2r5e	26932		Slc9a3r1	26941
Q9WVM1	Rac GTPase-activating protein 1 OS=Mus musculus OX=10090 GN=Racgap1 PE=1 SV=1	Racgap1	26934		Vat1	26949
P70441	Na(+)/H(+) exchange regulatory cofactor NHE-RF1 OS=Mus musculus OX=10090 GN=Slc9a3r1 PE=1 SV=3	Slc9a3r1	26941		Zw10	26951
Q62465	Synaptic vesicle membrane protein VAT-1 homolog OS=Mus musculus OX=10090 GN=Vat1 PE=1 SV=3	Vat1	26949		Rpl8	26961
O54692	Centromere/kinetochore protein zw10 homolog OS=Mus musculus OX=10090 GN=Zw10 PE=1 SV=3	Zw10	26951		Cul1	26965
P62918	60S ribosomal protein L8 OS=Mus musculus OX=10090 GN=Rpl8 PE=1 SV=2	Rpl8	26961		Eif4e2	26987
Q9WTX6	Cullin-1 OS=Mus musculus OX=10090 GN=Cul1 PE=1 SV=1	Cul1	26965		G3bp1	27041
Q8BMB3	Eukaryotic translation initiation factor 4E type 2 OS=Mus musculus OX=10090 GN=Eif4e2 PE=1 SV=1	Eif4e2	26987		Nit1	27045
P97855	Ras GTPase-activating protein-binding protein 1 OS=Mus musculus OX=10090 GN=G3bp1 PE=1 SV=1	G3bp1	27041		Rps3	27050
Q8VDK1	Deaminated glutathione amidase OS=Mus musculus OX=10090 GN=Nit1 PE=1 SV=2	Nit1	27045		Asns	27053
P62908	40S ribosomal protein S3 OS=Mus musculus OX=10090 GN=Rps3 PE=1 SV=1	Rps3	27050		Sec23b	27054
Q61024	Asparagine synthetase [glutamine-hydrolyzing] OS=Mus musculus OX=10090 GN=Asns PE=1 SV=3	Asns	27053		Fkbp9	27055
Q9D662	Protein transport protein Sec23B OS=Mus musculus OX=10090 GN=Sec23b PE=1 SV=1	Sec23b	27054		Srp9	27058
Q9Z247	Peptidyl-prolyl cis-trans isomerase FKBP9 OS=Mus musculus OX=10090 GN=Fkbp9 PE=1 SV=1	Fkbp9	27055		Bcap31	27061
P49962	Signal recognition particle 9 kDa protein OS=Mus musculus OX=10090 GN=Srp9 PE=1 SV=2	Srp9	27058		Rpl7a	27176
Q61335	B-cell receptor-associated protein 31 OS=Mus musculus OX=10090 GN=Bcap31 PE=1 SV=4	Bcap31	27061		Podxl	27205
P12970	60S ribosomal protein L7a OS=Mus musculus OX=10090 GN=Rpl7a PE=1 SV=2	Rpl7a	27176		Rps11	27207
Q9R0M4	Podocalyxin OS=Mus musculus OX=10090 GN=Podxl PE=1 SV=2	Podxl	27205		Cars1	27267
P62281	40S ribosomal protein S11 OS=Mus musculus OX=10090 GN=Rps11 PE=1 SV=3	Rps11	27207		Tnfrsf12a	27279
Q9ER72	Cysteine--tRNA ligase, cytoplasmic OS=Mus musculus OX=10090 GN=Cars1 PE=1 SV=2	Cars1	27267		Pald1	27355
Q9CR75	Tumor necrosis factor receptor superfamily member 12A OS=Mus musculus OX=10090 GN=Tnfrsf12a PE=2 SV=1	Tnfrsf12a	27279		Gyg1	27357
P70261	Paladin OS=Mus musculus OX=10090 GN=Pald1 PE=1 SV=1	Pald1	27355		Add3	27360
Q9R062	Glycogenin-1 OS=Mus musculus OX=10090 GN=Gyg1 PE=1 SV=3	Gyg1	27357		Dnajb9	27362
Q9QYB5	Gamma-adducin OS=Mus musculus OX=10090 GN=Add3 PE=1 SV=2	Add3	27360		Rpl3	27367
Q9QYI6	DnaJ homolog subfamily B member 9 OS=Mus musculus OX=10090 GN=Dnajb9 PE=1 SV=2	Dnajb9	27362		Rps26	27370
P27659	60S ribosomal protein L3 OS=Mus musculus OX=10090 GN=Rpl3 PE=1 SV=3	Rpl3	27367		Prmt5	27374
P62855	40S ribosomal protein S26 OS=Mus musculus OX=10090 GN=Rps26 PE=1 SV=3	Rps26	27370		Abcf3	27406
Q8CIG8	Protein arginine N-methyltransferase 5 OS=Mus musculus OX=10090 GN=Prmt5 PE=1 SV=3	Prmt5	27374		Abcf2	27407
Q8K268	ATP-binding cassette sub-family F member 3 OS=Mus musculus OX=10090 GN=Abcf3 PE=1 SV=1	Abcf3	27406		Abcb11	27413
Q99LE6	ATP-binding cassette sub-family F member 2 OS=Mus musculus OX=10090 GN=Abcf2 PE=1 SV=1	Abcf2	27407		Mkln1	27418
Q9QY30	Bile salt export pump OS=Mus musculus OX=10090 GN=Abcb11 PE=1 SV=2	Abcb11	27413		Atp5mg	27425
O89050	Muskelin OS=Mus musculus OX=10090 GN=Mkln1 PE=1 SV=1	Mkln1	27418		Snf8	27681
Q9CPQ8	ATP synthase subunit g, mitochondrial OS=Mus musculus OX=10090 GN=Atp5mg PE=1 SV=1	Atp5mg	27425		Lsm2	27756
Q9CZ28	Vacuolar-sorting protein SNF8 OS=Mus musculus OX=10090 GN=Snf8 PE=1 SV=1	Snf8	27681		Commd8	27784
O35900	U6 snRNA-associated Sm-like protein LSm2 OS=Mus musculus OX=10090 GN=Lsm2 PE=1 SV=1	Lsm2	27756		Zdhhc8	27801
Q9CZG3	COMM domain-containing protein 8 OS=Mus musculus OX=10090 GN=Commd8 PE=1 SV=1	Commd8	27784		Spg21	27965
Q5Y5T5	Palmitoyltransferase ZDHHC8 OS=Mus musculus OX=10090 GN=Zdhhc8 PE=1 SV=1	Zdhhc8	27801		Rrp9	27966
Q9CQC8	Maspardin OS=Mus musculus OX=10090 GN=Spg21 PE=1 SV=1	Spg21	27965		Cherp	27967
Q91WM3	U3 small nucleolar RNA-interacting protein 2 OS=Mus musculus OX=10090 GN=Rrp9 PE=1 SV=1	Rrp9	27966		Eif3b	27979
Q8CGZ0	Calcium homeostasis endoplasmic reticulum protein OS=Mus musculus OX=10090 GN=Cherp PE=1 SV=1	Cherp	27967		Efhd2	27984
Q8JZQ9	Eukaryotic translation initiation factor 3 subunit B OS=Mus musculus OX=10090 GN=Eif3b PE=1 SV=1	Eif3b	27979		Exosc5	27998
Q9D8Y0	EF-hand domain-containing protein D2 OS=Mus musculus OX=10090 GN=Efhd2 PE=1 SV=1	Efhd2	27984		Fam3c	27999
Q9CRA8	Exosome complex component RRP46 OS=Mus musculus OX=10090 GN=Exosc5 PE=1 SV=1	Exosc5	27998		Prpf19	28000
Q91VU0	Protein FAM3C OS=Mus musculus OX=10090 GN=Fam3c PE=1 SV=1	Fam3c	27999		Washc2	28006
Q99KP6	Pre-mRNA-processing factor 19 OS=Mus musculus OX=10090 GN=Prpf19 PE=1 SV=1	Prpf19	28000		Gfm1	28030
Q6PGL7	WASH complex subunit 2 OS=Mus musculus OX=10090 GN=Washc2 PE=1 SV=1	Washc2	28006		Usp39	28035
Q8K0D5	Elongation factor G, mitochondrial OS=Mus musculus OX=10090 GN=Gfm1 PE=1 SV=1	Gfm1	28030		Larp7	28036
Q3TIX9	U4/U6.U5 tri-snRNP-associated protein 2 OS=Mus musculus OX=10090 GN=Usp39 PE=1 SV=2	Usp39	28035		Polr1f	28071
Q05CL8	La-related protein 7 OS=Mus musculus OX=10090 GN=Larp7 PE=1 SV=2	Larp7	28036		Med10	28077
Q78WZ7	DNA-directed RNA polymerase I subunit RPA43 OS=Mus musculus OX=10090 GN=Polr1f PE=1 SV=1	Polr1f	28071		Atp5po	28080
Q9CXU0	Mediator of RNA polymerase II transcription subunit 10 OS=Mus musculus OX=10090 GN=Med10 PE=1 SV=1	Med10	28077		Vps25	28084
Q9DB20	ATP synthase subunit O, mitochondrial OS=Mus musculus OX=10090 GN=Atp5po PE=1 SV=1	Atp5po	28080		Rtcb	28088
Q9CQ80	Vacuolar protein-sorting-associated protein 25 OS=Mus musculus OX=10090 GN=Vps25 PE=1 SV=1	Vps25	28084		Mydgf	28106
Q99LF4	RNA-splicing ligase RtcB homolog OS=Mus musculus OX=10090 GN=Rtcb PE=1 SV=1	Rtcb	28088		Nsun2	28114
Q9CPT4	Myeloid-derived growth factor OS=Mus musculus OX=10090 GN=Mydgf PE=1 SV=1	Mydgf	28106		Tomm70	28185
Q1HFZ0	RNA cytosine C(5)-methyltransferase NSUN2 OS=Mus musculus OX=10090 GN=Nsun2 PE=1 SV=2	Nsun2	28114		Dcaf11	28199
Q9CZW5	Mitochondrial import receptor subunit TOM70 OS=Mus musculus OX=10090 GN=Tomm70 PE=1 SV=2	Tomm70	28185		Gatd3a	28295
Q91VU6	DDB1- and CUL4-associated factor 11 OS=Mus musculus OX=10090 GN=Dcaf11 PE=1 SV=1	Dcaf11	28199		Bag3	29810
Q9D172	Glutamine amidotransferase-like class 1 domain-containing protein 3A, mitochondrial OS=Mus musculus OX=10090 GN=Gatd3a PE=1 SV=1	Gatd3a	28295		Ndrg3	29812
Q9JLV1	BAG family molecular chaperone regulator 3 OS=Mus musculus OX=10090 GN=Bag3 PE=1 SV=2	Bag3	29810		Igfbp7	29817
Q9QYF9	Protein NDRG3 OS=Mus musculus OX=10090 GN=Ndrg3 PE=1 SV=1	Ndrg3	29812		Rnf11	29864
Q61581	Insulin-like growth factor-binding protein 7 OS=Mus musculus OX=10090 GN=Igfbp7 PE=1 SV=3	Igfbp7	29817		Iqgap1	29875
Q9QYK7	RING finger protein 11 OS=Mus musculus OX=10090 GN=Rnf11 PE=1 SV=1	Rnf11	29864		Clic4	29876
Q9JKF1	Ras GTPase-activating-like protein IQGAP1 OS=Mus musculus OX=10090 GN=Iqgap1 PE=1 SV=2	Iqgap1	29875		Timm13	30055
Q9QYB1	Chloride intracellular channel protein 4 OS=Mus musculus OX=10090 GN=Clic4 PE=1 SV=3	Clic4	29876		Timm8a1	30058
P62075	Mitochondrial import inner membrane translocase subunit Tim13 OS=Mus musculus OX=10090 GN=Timm13 PE=1 SV=1	Timm13	30055		Fkbp3	30795
Q9WVA2	Mitochondrial import inner membrane translocase subunit Tim8 A OS=Mus musculus OX=10090 GN=Timm8a1 PE=1 SV=1	Timm8a1	30058		Adamts8	30806
Q62446	Peptidyl-prolyl cis-trans isomerase FKBP3 OS=Mus musculus OX=10090 GN=Fkbp3 PE=1 SV=2	Fkbp3	30795		Mlf2	30853
P57110	A disintegrin and metalloproteinase with thrombospondin motifs 8 OS=Mus musculus OX=10090 GN=Adamts8 PE=2 SV=1	Adamts8	30806		Glrx3	30926
Q99KX1	Myeloid leukemia factor 2 OS=Mus musculus OX=10090 GN=Mlf2 PE=1 SV=1	Mlf2	30853		Vps26a	30930
Q9CQM9	Glutaredoxin-3 OS=Mus musculus OX=10090 GN=Glrx3 PE=1 SV=1	Glrx3	30926		Bin1	30948
P40336	Vacuolar protein sorting-associated protein 26A OS=Mus musculus OX=10090 GN=Vps26a PE=1 SV=1	Vps26a	30930		Vapa	30960
O08539	Myc box-dependent-interacting protein 1 OS=Mus musculus OX=10090 GN=Bin1 PE=1 SV=1	Bin1	30948		Thop1	50492
Q9WV55	Vesicle-associated membrane protein-associated protein A OS=Mus musculus OX=10090 GN=Vapa PE=1 SV=2	Vapa	30960		Txnrd1	50493
Q8C1A5	Thimet oligopeptidase OS=Mus musculus OX=10090 GN=Thop1 PE=1 SV=1	Thop1	50492		Hspa14	50497
Q9JMH6	Thioredoxin reductase 1, cytoplasmic OS=Mus musculus OX=10090 GN=Txnrd1 PE=1 SV=3	Txnrd1	50493		Ero1a	50527
Q99M31	Heat shock 70 kDa protein 14 OS=Mus musculus OX=10090 GN=Hspa14 PE=1 SV=2	Hspa14	50497		H1-2	50708
Q8R180	ERO1-like protein alpha OS=Mus musculus OX=10090 GN=Ero1a PE=1 SV=2	Ero1a	50527		H1-4	50709
P15864	Histone H1.2 OS=Mus musculus OX=10090 GN=H1-2 PE=1 SV=2	H1-2	50708		Fbxo6	50762
P43274	Histone H1.4 OS=Mus musculus OX=10090 GN=H1-4 PE=1 SV=2	H1-4	50709		Atp11a	50770
Q9QZN4	F-box only protein 6 OS=Mus musculus OX=10090 GN=Fbxo6 PE=1 SV=1	Fbxo6	50762		Mapk6	50772
P98197	Phospholipid-transporting ATPase IH OS=Mus musculus OX=10090 GN=Atp11a PE=1 SV=1	Atp11a	50770		Nt5c	50773
Q61532	Mitogen-activated protein kinase 6 OS=Mus musculus OX=10090 GN=Mapk6 PE=1 SV=3	Mapk6	50772		Plpp2	50784
Q9JM14	5'(3')-deoxyribonucleotidase, cytosolic type OS=Mus musculus OX=10090 GN=Nt5c PE=1 SV=1	Nt5c	50773		Acsl4	50790
Q9DAX2	Phospholipid phosphatase 2 OS=Mus musculus OX=10090 GN=Plpp2 PE=1 SV=1	Plpp2	50784		Copb2	50797
Q9QUJ7	Long-chain-fatty-acid--CoA ligase 4 OS=Mus musculus OX=10090 GN=Acsl4 PE=1 SV=2	Acsl4	50790		Gne	50798
O55029	Coatomer subunit beta' OS=Mus musculus OX=10090 GN=Copb2 PE=1 SV=2	Copb2	50797		Keap1	50868
Q91WG8	Bifunctional UDP-N-acetylglucosamine 2-epimerase/N-acetylmannosamine kinase OS=Mus musculus OX=10090 GN=Gne PE=1 SV=1	Gne	50798		Tmod3	50875
Q9Z2X8	Kelch-like ECH-associated protein 1 OS=Mus musculus OX=10090 GN=Keap1 PE=1 SV=1	Keap1	50868		Nckap1	50884
Q9JHJ0	Tropomodulin-3 OS=Mus musculus OX=10090 GN=Tmod3 PE=1 SV=1	Tmod3	50875		Preb	50907
P28660	Nck-associated protein 1 OS=Mus musculus OX=10090 GN=Nckap1 PE=1 SV=2	Nckap1	50884		C1sa	50908
Q9WUQ2	Prolactin regulatory element-binding protein OS=Mus musculus OX=10090 GN=Preb PE=1 SV=1	Preb	50907		C1ra	50909
Q8CG14	Complement C1s-A subcomponent OS=Mus musculus OX=10090 GN=C1sa PE=2 SV=2	C1sa	50908		Exosc9	50911
Q8CG16	Complement C1r-A subcomponent OS=Mus musculus OX=10090 GN=C1ra PE=1 SV=1	C1ra	50909		Exosc10	50912
Q9JHI7	Exosome complex component RRP45 OS=Mus musculus OX=10090 GN=Exosc9 PE=1 SV=1	Exosc9	50911		Myadm	50918
P56960	Exosome component 10 OS=Mus musculus OX=10090 GN=Exosc10 PE=1 SV=2	Exosc10	50912		Hnrnpdl	50926
O35682	Myeloid-associated differentiation marker OS=Mus musculus OX=10090 GN=Myadm PE=1 SV=2	Myadm	50918		Nasp	50927
Q9Z130	Heterogeneous nuclear ribonucleoprotein D-like OS=Mus musculus OX=10090 GN=Hnrnpdl PE=1 SV=1	Hnrnpdl	50926		Mink1	50932
Q99MD9	Nuclear autoantigenic sperm protein OS=Mus musculus OX=10090 GN=Nasp PE=1 SV=2	Nasp	50927		Uchl3	50933
Q9JM52	Misshapen-like kinase 1 OS=Mus musculus OX=10090 GN=Mink1 PE=1 SV=3	Mink1	50932		Uba2	50995
Q9JKB1	Ubiquitin carboxyl-terminal hydrolase isozyme L3 OS=Mus musculus OX=10090 GN=Uchl3 PE=1 SV=2	Uchl3	50933		Cpsf2	51786
Q9Z1F9	SUMO-activating enzyme subunit 2 OS=Mus musculus OX=10090 GN=Uba2 PE=1 SV=1	Uba2	50995		Ppp2r1a	51792
O35218	Cleavage and polyadenylation specificity factor subunit 2 OS=Mus musculus OX=10090 GN=Cpsf2 PE=1 SV=1	Cpsf2	51786		Ddah2	51793
Q76MZ3	Serine/threonine-protein phosphatase 2A 65 kDa regulatory subunit A alpha isoform OS=Mus musculus OX=10090 GN=Ppp2r1a PE=1 SV=3	Ppp2r1a	51792		Srrm1	51796
Q99LD8	N(G),N(G)-dimethylarginine dimethylaminohydrolase 2 OS=Mus musculus OX=10090 GN=Ddah2 PE=1 SV=1	Ddah2	51793		Ctps1	51797
Q52KI8	Serine/arginine repetitive matrix protein 1 OS=Mus musculus OX=10090 GN=Srrm1 PE=1 SV=2	Srrm1	51796		Hnrnpu	51810
P70698	CTP synthase 1 OS=Mus musculus OX=10090 GN=Ctps1 PE=1 SV=2	Ctps1	51797		Tubgcp4	51885
Q8VEK3	Heterogeneous nuclear ribonucleoprotein U OS=Mus musculus OX=10090 GN=Hnrnpu PE=1 SV=1	Hnrnpu	51810		Fubp1	51886
Q9D4F8	Gamma-tubulin complex component 4 OS=Mus musculus OX=10090 GN=Tubgcp4 PE=1 SV=2	Tubgcp4	51885		Jpt2	52009
Q91WJ8	Far upstream element-binding protein 1 OS=Mus musculus OX=10090 GN=Fubp1 PE=1 SV=1	Fubp1	51886		Pbk	52033
Q6PGH2	Jupiter microtubule associated homolog 2 OS=Mus musculus OX=10090 GN=Jpt2 PE=1 SV=1	Jpt2	52009		Ppp6r3	52036
Q9JJ78	Lymphokine-activated killer T-cell-originated protein kinase OS=Mus musculus OX=10090 GN=Pbk PE=1 SV=1	Pbk	52033		Camk1	52163
Q922D4	Serine/threonine-protein phosphatase 6 regulatory subunit 3 OS=Mus musculus OX=10090 GN=Ppp6r3 PE=1 SV=1	Ppp6r3	52036		Anapc4	52206
Q91YS8	Calcium/calmodulin-dependent protein kinase type 1 OS=Mus musculus OX=10090 GN=Camk1 PE=1 SV=1	Camk1	52163		Commd2	52245
Q91W96	Anaphase-promoting complex subunit 4 OS=Mus musculus OX=10090 GN=Anapc4 PE=1 SV=1	Anapc4	52206		Septin11	52398
Q8BXC6	COMM domain-containing protein 2 OS=Mus musculus OX=10090 GN=Commd2 PE=1 SV=1	Commd2	52245		Ctdsp2	52468
Q8C1B7	Septin-11 OS=Mus musculus OX=10090 GN=Septin11 PE=1 SV=4	Septin11	52398		Carhsp1	52502
Q8BX07	Carboxy-terminal domain RNA polymerase II polypeptide A small phosphatase 2 OS=Mus musculus OX=10090 GN=Ctdsp2 PE=2 SV=1	Ctdsp2	52468		Ddx56	52513
Q9CR86	Calcium-regulated heat stable protein 1 OS=Mus musculus OX=10090 GN=Carhsp1 PE=1 SV=1	Carhsp1	52502		Nhp2	52530
Q9D0R4	Probable ATP-dependent RNA helicase DDX56 OS=Mus musculus OX=10090 GN=Ddx56 PE=2 SV=1	Ddx56	52513		Acaa2	52538
Q9CRB2	H/ACA ribonucleoprotein complex subunit 2 OS=Mus musculus OX=10090 GN=Nhp2 PE=1 SV=1	Nhp2	52530		Sgta	52551
Q8BWT1	3-ketoacyl-CoA thiolase, mitochondrial OS=Mus musculus OX=10090 GN=Acaa2 PE=1 SV=3	Acaa2	52538		Cdc23	52563
Q8BJU0	Small glutamine-rich tetratricopeptide repeat-containing protein alpha OS=Mus musculus OX=10090 GN=Sgta PE=1 SV=2	Sgta	52551		Dhrs1	52585
Q8BGZ4	Cell division cycle protein 23 homolog OS=Mus musculus OX=10090 GN=Cdc23 PE=1 SV=2	Cdc23	52563		Tspan14	52588
Q99L04	Dehydrogenase/reductase SDR family member 1 OS=Mus musculus OX=10090 GN=Dhrs1 PE=1 SV=1	Dhrs1	52585		Nit2	52633
Q8QZY6	Tetraspanin-14 OS=Mus musculus OX=10090 GN=Tspan14 PE=1 SV=1	Tspan14	52588		Esyt2	52635
Q9JHW2	Omega-amidase NIT2 OS=Mus musculus OX=10090 GN=Nit2 PE=1 SV=1	Nit2	52633		Nudcd2	52653
Q3TZZ7	Extended synaptotagmin-2 OS=Mus musculus OX=10090 GN=Esyt2 PE=1 SV=1	Esyt2	52635		Setd3	52690
Q9CQ48	NudC domain-containing protein 2 OS=Mus musculus OX=10090 GN=Nudcd2 PE=1 SV=1	Nudcd2	52653		Zwint	52696
Q91WC0	Actin-histidine N-methyltransferase OS=Mus musculus OX=10090 GN=Setd3 PE=1 SV=1	Setd3	52690		Txndc17	52700
Q9CQU5	ZW10 interactor OS=Mus musculus OX=10090 GN=Zwint PE=1 SV=1	Zwint	52696		Pum3	52874
Q9CQM5	Thioredoxin domain-containing protein 17 OS=Mus musculus OX=10090 GN=Txndc17 PE=1 SV=1	Txndc17	52700		Dlg3	53310
Q8BKS9	Pumilio homolog 3 OS=Mus musculus OX=10090 GN=Pum3 PE=1 SV=2	Pum3	52874		Nub1	53312
P70175	Disks large homolog 3 OS=Mus musculus OX=10090 GN=Dlg3 PE=1 SV=1	Dlg3	53310		Plrg1	53317
P54729	NEDD8 ultimate buster 1 OS=Mus musculus OX=10090 GN=Nub1 PE=1 SV=2	Nub1	53312		Nxf1	53319
Q922V4	Pleiotropic regulator 1 OS=Mus musculus OX=10090 GN=Plrg1 PE=1 SV=1	Plrg1	53317		Ube2k	53323
Q99JX7	Nuclear RNA export factor 1 OS=Mus musculus OX=10090 GN=Nxf1 PE=1 SV=3	Nxf1	53319		Pgrmc1	53328
P61087	Ubiquitin-conjugating enzyme E2 K OS=Mus musculus OX=10090 GN=Ube2k PE=1 SV=3	Ube2k	53323		Stx7	53331
O55022	Membrane-associated progesterone receptor component 1 OS=Mus musculus OX=10090 GN=Pgrmc1 PE=1 SV=4	Pgrmc1	53328		Tomm40	53333
O70439	Syntaxin-7 OS=Mus musculus OX=10090 GN=Stx7 PE=1 SV=3	Stx7	53331		Eif3g	53356
Q9QYA2	Mitochondrial import receptor subunit TOM40 homolog OS=Mus musculus OX=10090 GN=Tomm40 PE=1 SV=3	Tomm40	53333		Sdcbp	53378
Q9Z1D1	Eukaryotic translation initiation factor 3 subunit G OS=Mus musculus OX=10090 GN=Eif3g PE=1 SV=2	Eif3g	53356		Hnrnpa2b1	53379
O08992	Syntenin-1 OS=Mus musculus OX=10090 GN=Sdcbp PE=1 SV=1	Sdcbp	53378		Psmd10	53380
O88569	Heterogeneous nuclear ribonucleoproteins A2/B1 OS=Mus musculus OX=10090 GN=Hnrnpa2b1 PE=1 SV=2	Hnrnpa2b1	53379		Prdx4	53381
Q9Z2X2	26S proteasome non-ATPase regulatory subunit 10 OS=Mus musculus OX=10090 GN=Psmd10 PE=1 SV=3	Psmd10	53380		Txnl1	53382
O08807	Peroxiredoxin-4 OS=Mus musculus OX=10090 GN=Prdx4 PE=1 SV=1	Prdx4	53381		Exoc7	53413
Q8CDN6	Thioredoxin-like protein 1 OS=Mus musculus OX=10090 GN=Txnl1 PE=1 SV=3	Txnl1	53382		Bysl	53414
O35250	Exocyst complex component 7 OS=Mus musculus OX=10090 GN=Exoc7 PE=1 SV=2	Exoc7	53413		Stk39	53416
O54825	Bystin OS=Mus musculus OX=10090 GN=Bysl PE=1 SV=3	Bysl	53414		B4galt2	53418
Q9Z1W9	STE20/SPS1-related proline-alanine-rich protein kinase OS=Mus musculus OX=10090 GN=Stk39 PE=1 SV=1	Stk39	53416		Sec61a1	53421
Q9Z2Y2	Beta-1,4-galactosyltransferase 2 OS=Mus musculus OX=10090 GN=B4galt2 PE=2 SV=1	B4galt2	53418		Tsnax	53424
P61620	Protein transport protein Sec61 subunit alpha isoform 1 OS=Mus musculus OX=10090 GN=Sec61a1 PE=1 SV=2	Sec61a1	53421		Dctn3	53598
Q9QZE7	Translin-associated protein X OS=Mus musculus OX=10090 GN=Tsnax PE=1 SV=1	Tsnax	53424		Hpcal1	53602
Q9Z0Y1	Dynactin subunit 3 OS=Mus musculus OX=10090 GN=Dctn3 PE=1 SV=2	Dctn3	53598		Nap1l1	53605
P62748	Hippocalcin-like protein 1 OS=Mus musculus OX=10090 GN=Hpcal1 PE=1 SV=2	Hpcal1	53602		Snrpa	53607
P28656	Nucleosome assembly protein 1-like 1 OS=Mus musculus OX=10090 GN=Nap1l1 PE=1 SV=2	Nap1l1	53605		Nono	53610
Q62189	U1 small nuclear ribonucleoprotein A OS=Mus musculus OX=10090 GN=Snrpa PE=1 SV=3	Snrpa	53607		Cldn7	53624
Q99K48	Non-POU domain-containing octamer-binding protein OS=Mus musculus OX=10090 GN=Nono PE=1 SV=3	Nono	53610		Ddx39b	53817
Q9Z261	Claudin-7 OS=Mus musculus OX=10090 GN=Cldn7 PE=1 SV=1	Cldn7	53624		Septin9	53860
Q9Z1N5	Spliceosome RNA helicase Ddx39b OS=Mus musculus OX=10090 GN=Ddx39b PE=1 SV=1	Ddx39b	53817		Caprin1	53872
Q80UG5	Septin-9 OS=Mus musculus OX=10090 GN=Septin9 PE=1 SV=1	Septin9	53860		Slc5a3	53881
Q60865	Caprin-1 OS=Mus musculus OX=10090 GN=Caprin1 PE=1 SV=2	Caprin1	53872		Sart3	53890
Q9JKZ2	Sodium/myo-inositol cotransporter OS=Mus musculus OX=10090 GN=Slc5a3 PE=1 SV=2	Slc5a3	53881		Nudt5	53893
Q9JLI8	Squamous cell carcinoma antigen recognized by T-cells 3 OS=Mus musculus OX=10090 GN=Sart3 PE=1 SV=1	Sart3	53890		Ddx20	53975
Q9JKX6	ADP-sugar pyrophosphatase OS=Mus musculus OX=10090 GN=Nudt5 PE=1 SV=1	Nudt5	53893		Diaph2	54004
Q9JJY4	Probable ATP-dependent RNA helicase DDX20 OS=Mus musculus OX=10090 GN=Ddx20 PE=1 SV=2	Ddx20	53975		Gipc2	54120
O70566	Protein diaphanous homolog 2 OS=Mus musculus OX=10090 GN=Diaph2 PE=1 SV=2	Diaph2	54004		Uevld	54122
Q9Z2H7	PDZ domain-containing protein GIPC2 OS=Mus musculus OX=10090 GN=Gipc2 PE=1 SV=1	Gipc2	54120		Arhgef7	54126
Q3U1V6	Ubiquitin-conjugating enzyme E2 variant 3 OS=Mus musculus OX=10090 GN=Uevld PE=1 SV=1	Uevld	54122		Rps28	54127
Q9ES28	Rho guanine nucleotide exchange factor 7 OS=Mus musculus OX=10090 GN=Arhgef7 PE=1 SV=2	Arhgef7	54126		Pmm2	54128
P62858	40S ribosomal protein S28 OS=Mus musculus OX=10090 GN=Rps28 PE=1 SV=1	Rps28	54127		Actr1a	54130
Q9Z2M7	Phosphomannomutase 2 OS=Mus musculus OX=10090 GN=Pmm2 PE=1 SV=1	Pmm2	54128		Lsr	54135
P61164	Alpha-centractin OS=Mus musculus OX=10090 GN=Actr1a PE=1 SV=1	Actr1a	54130		Atxn10	54138
Q99KG5	Lipolysis-stimulated lipoprotein receptor OS=Mus musculus OX=10090 GN=Lsr PE=1 SV=1	Lsr	54135		Irf6	54139
P28658	Ataxin-10 OS=Mus musculus OX=10090 GN=Atxn10 PE=1 SV=2	Atxn10	54138		Copg2	54160
P97431	Interferon regulatory factor 6 OS=Mus musculus OX=10090 GN=Irf6 PE=1 SV=2	Irf6	54139		Copg1	54161
Q9QXK3	Coatomer subunit gamma-2 OS=Mus musculus OX=10090 GN=Copg2 PE=1 SV=1	Copg2	54160		Rragc	54170
Q9QZE5	Coatomer subunit gamma-1 OS=Mus musculus OX=10090 GN=Copg1 PE=1 SV=1	Copg1	54161		Pabpn1	54196
Q99K70	Ras-related GTP-binding protein C OS=Mus musculus OX=10090 GN=Rragc PE=1 SV=1	Rragc	54170		Snx3	54198
Q8CCS6	Polyadenylate-binding protein 2 OS=Mus musculus OX=10090 GN=Pabpn1 PE=1 SV=3	Pabpn1	54196		Arl6ip1	54208
O70492	Sorting nexin-3 OS=Mus musculus OX=10090 GN=Snx3 PE=1 SV=3	Snx3	54198		Golga4	54214
Q9JKW0	ADP-ribosylation factor-like protein 6-interacting protein 1 OS=Mus musculus OX=10090 GN=Arl6ip1 PE=1 SV=1	Arl6ip1	54208		Rpl36	54217
Q91VW5	Golgin subfamily A member 4 OS=Mus musculus OX=10090 GN=Golga4 PE=1 SV=2	Golga4	54214		Slc23a2	54338
P47964	60S ribosomal protein L36 OS=Mus musculus OX=10090 GN=Rpl36 PE=1 SV=2	Rpl36	54217		Gnpnat1	54342
Q9EPR4	Solute carrier family 23 member 2 OS=Mus musculus OX=10090 GN=Slc23a2 PE=1 SV=2	Slc23a2	54338		Rpp30	54364
Q9JK38	Glucosamine 6-phosphate N-acetyltransferase OS=Mus musculus OX=10090 GN=Gnpnat1 PE=1 SV=1	Gnpnat1	54342		Rfk	54391
O88796	Ribonuclease P protein subunit p30 OS=Mus musculus OX=10090 GN=Rpp30 PE=1 SV=1	Rpp30	54364		Crlf3	54394
Q8CFV9	Riboflavin kinase OS=Mus musculus OX=10090 GN=Rfk PE=1 SV=2	Rfk	54391		Ywhab	54401
Q9Z2L7	Cytokine receptor-like factor 3 OS=Mus musculus OX=10090 GN=Crlf3 PE=1 SV=1	Crlf3	54394		Atp6ap1	54411
Q9CQV8	14-3-3 protein beta/alpha OS=Mus musculus OX=10090 GN=Ywhab PE=1 SV=3	Ywhab	54401		Tollip	54473
Q9R1Q9	V-type proton ATPase subunit S1 OS=Mus musculus OX=10090 GN=Atp6ap1 PE=1 SV=1	Atp6ap1	54411		Apbb1ip	54519
Q9QZ06	Toll-interacting protein OS=Mus musculus OX=10090 GN=Tollip PE=1 SV=1	Tollip	54473		Praf2	54637
Q8R5A3	Amyloid beta A4 precursor protein-binding family B member 1-interacting protein OS=Mus musculus OX=10090 GN=Apbb1ip PE=1 SV=2	Apbb1ip	54519		Ccdc22	54638
Q9JIG8	PRA1 family protein 2 OS=Mus musculus OX=10090 GN=Praf2 PE=1 SV=1	Praf2	54637		Atp8b2	54667
Q9JIG7	Coiled-coil domain-containing protein 22 OS=Mus musculus OX=10090 GN=Ccdc22 PE=1 SV=1	Ccdc22	54638		Sh3glb1	54673
P98199	Phospholipid-transporting ATPase ID OS=Mus musculus OX=10090 GN=Atp8b2 PE=1 SV=2	Atp8b2	54667		Prdx5	54683
Q9JK48	Endophilin-B1 OS=Mus musculus OX=10090 GN=Sh3glb1 PE=1 SV=1	Sh3glb1	54673		Eif3i	54709
P99029	Peroxiredoxin-5, mitochondrial OS=Mus musculus OX=10090 GN=Prdx5 PE=1 SV=2	Prdx5	54683		Tyk2	54721
Q9QZD9	Eukaryotic translation initiation factor 3 subunit I OS=Mus musculus OX=10090 GN=Eif3i PE=1 SV=1	Eif3i	54709		Ctps2	55936
Q9R117	Non-receptor tyrosine-protein kinase TYK2 OS=Mus musculus OX=10090 GN=Tyk2 PE=1 SV=3	Tyk2	54721		Eif3d	55944
P70303	CTP synthase 2 OS=Mus musculus OX=10090 GN=Ctps2 PE=1 SV=1	Ctps2	55936		Ap3m1	55946
O70194	Eukaryotic translation initiation factor 3 subunit D OS=Mus musculus OX=10090 GN=Eif3d PE=1 SV=2	Eif3d	55944		Sfn	55948
Q9JKC8	AP-3 complex subunit mu-1 OS=Mus musculus OX=10090 GN=Ap3m1 PE=1 SV=1	Ap3m1	55946		Eef1b	55949
O70456	14-3-3 protein sigma OS=Mus musculus OX=10090 GN=Sfn PE=1 SV=2	Sfn	55948		Slc1a4	55963
O70251	Elongation factor 1-beta OS=Mus musculus OX=10090 GN=Eef1b PE=1 SV=5	Eef1b	55949		Impa1	55980
O35874	Neutral amino acid transporter A OS=Mus musculus OX=10090 GN=Slc1a4 PE=1 SV=1	Slc1a4	55963		Snx12	55988
O55023	Inositol monophosphatase 1 OS=Mus musculus OX=10090 GN=Impa1 PE=1 SV=1	Impa1	55980		Nop58	55989
O70493	Sorting nexin-12 OS=Mus musculus OX=10090 GN=Snx12 PE=1 SV=1	Snx12	55988		Rplp1	56040
Q6DFW4	Nucleolar protein 58 OS=Mus musculus OX=10090 GN=Nop58 PE=1 SV=1	Nop58	55989		Uso1	56041
P47955	60S acidic ribosomal protein P1 OS=Mus musculus OX=10090 GN=Rplp1 PE=1 SV=1	Rplp1	56040		Rala	56044
Q9Z1Z0	General vesicular transport factor p115 OS=Mus musculus OX=10090 GN=Uso1 PE=1 SV=2	Uso1	56041		Samhd1	56045
P63321	Ras-related protein Ral-A OS=Mus musculus OX=10090 GN=Rala PE=1 SV=1	Rala	56044		Msln	56047
Q60710	Deoxynucleoside triphosphate triphosphohydrolase SAMHD1 OS=Mus musculus OX=10090 GN=Samhd1 PE=1 SV=3	Samhd1	56045		Tcerg1	56070
Q61468	Mesothelin OS=Mus musculus OX=10090 GN=Msln PE=1 SV=1	Msln	56047		Ubqln1	56085
Q8CGF7	Transcription elongation regulator 1 OS=Mus musculus OX=10090 GN=Tcerg1 PE=1 SV=2	Tcerg1	56070		Set	56086
Q8R317	Ubiquilin-1 OS=Mus musculus OX=10090 GN=Ubqln1 PE=1 SV=1	Ubqln1	56085		Psmg1	56088
Q9EQU5	Protein SET OS=Mus musculus OX=10090 GN=Set PE=1 SV=1	Set	56086		Ftsj3	56095
Q9JK23	Proteasome assembly chaperone 1 OS=Mus musculus OX=10090 GN=Psmg1 PE=1 SV=1	Psmg1	56088		Mad2l1	56150
Q9DBE9	pre-rRNA 2'-O-ribose RNA methyltransferase FTSJ3 OS=Mus musculus OX=10090 GN=Ftsj3 PE=1 SV=1	Ftsj3	56095		Rabggta	56187
Q9Z1B5	Mitotic spindle assembly checkpoint protein MAD2A OS=Mus musculus OX=10090 GN=Mad2l1 PE=1 SV=2	Mad2l1	56150		Prpf40a	56194
Q9JHK4	Geranylgeranyl transferase type-2 subunit alpha OS=Mus musculus OX=10090 GN=Rabggta PE=1 SV=1	Rabggta	56187		Ddx21	56200
Q9R1C7	Pre-mRNA-processing factor 40 homolog A OS=Mus musculus OX=10090 GN=Prpf40a PE=1 SV=1	Prpf40a	56194		Uchl5	56207
Q9JIK5	Nucleolar RNA helicase 2 OS=Mus musculus OX=10090 GN=Ddx21 PE=1 SV=3	Ddx21	56200		Becn1	56208
Q9WUP7	Ubiquitin carboxyl-terminal hydrolase isozyme L5 OS=Mus musculus OX=10090 GN=Uchl5 PE=1 SV=2	Uchl5	56207		Rhog	56212
O88597	Beclin-1 OS=Mus musculus OX=10090 GN=Becn1 PE=1 SV=3	Becn1	56208		Htra1	56213
P84096	Rho-related GTP-binding protein RhoG OS=Mus musculus OX=10090 GN=Rhog PE=1 SV=1	Rhog	56212		Scamp4	56214
Q9R118	Serine protease HTRA1 OS=Mus musculus OX=10090 GN=Htra1 PE=1 SV=2	Htra1	56213		Acin1	56215
Q9JKV5	Secretory carrier-associated membrane protein 4 OS=Mus musculus OX=10090 GN=Scamp4 PE=1 SV=1	Scamp4	56214		Tspan5	56224
Q9JIX8	Apoptotic chromatin condensation inducer in the nucleus OS=Mus musculus OX=10090 GN=Acin1 PE=1 SV=3	Acin1	56215		Hnrnph2	56258
P62080	Tetraspanin-5 OS=Mus musculus OX=10090 GN=Tspan5 PE=1 SV=1	Tspan5	56224		Pex14	56273
P70333	Heterogeneous nuclear ribonucleoprotein H2 OS=Mus musculus OX=10090 GN=Hnrnph2 PE=1 SV=1	Hnrnph2	56258		Stk3	56274
Q9R0A0	Peroxisomal membrane protein PEX14 OS=Mus musculus OX=10090 GN=Pex14 PE=1 SV=1	Pex14	56273		Rbm14	56275
Q9JI10	Serine/threonine-protein kinase 3 OS=Mus musculus OX=10090 GN=Stk3 PE=1 SV=1	Stk3	56274		Naa10	56292
Q8C2Q3	RNA-binding protein 14 OS=Mus musculus OX=10090 GN=Rbm14 PE=1 SV=1	Rbm14	56275		Ptpn9	56294
Q9QY36	N-alpha-acetyltransferase 10 OS=Mus musculus OX=10090 GN=Naa10 PE=1 SV=1	Naa10	56292		Arl6	56297
O35239	Tyrosine-protein phosphatase non-receptor type 9 OS=Mus musculus OX=10090 GN=Ptpn9 PE=1 SV=2	Ptpn9	56294		Atl2	56298
O88848	ADP-ribosylation factor-like protein 6 OS=Mus musculus OX=10090 GN=Arl6 PE=1 SV=1	Arl6	56297		Pitpnb	56305
Q6PA06	Atlastin-2 OS=Mus musculus OX=10090 GN=Atl2 PE=1 SV=1	Atl2	56298		Mycbp	56309
P53811	Phosphatidylinositol transfer protein beta isoform OS=Mus musculus OX=10090 GN=Pitpnb PE=1 SV=2	Pitpnb	56305		Anapc7	56317
Q9EQS3	c-Myc-binding protein OS=Mus musculus OX=10090 GN=Mycbp PE=1 SV=5	Mycbp	56309		Dbn1	56320
Q9WVM3	Anaphase-promoting complex subunit 7 OS=Mus musculus OX=10090 GN=Anapc7 PE=1 SV=3	Anapc7	56317		Stam2	56324
Q9QXS6	Drebrin OS=Mus musculus OX=10090 GN=Dbn1 PE=1 SV=4	Dbn1	56320		Arl2	56327
O88811	Signal transducing adapter molecule 2 OS=Mus musculus OX=10090 GN=Stam2 PE=1 SV=1	Stam2	56324		Pdcd5	56330
Q9D0J4	ADP-ribosylation factor-like protein 2 OS=Mus musculus OX=10090 GN=Arl2 PE=1 SV=1	Arl2	56327		Tmed2	56334
P56812	Programmed cell death protein 5 OS=Mus musculus OX=10090 GN=Pdcd5 PE=1 SV=3	Pdcd5	56330		Txnip	56338
Q9R0Q3	Transmembrane emp24 domain-containing protein 2 OS=Mus musculus OX=10090 GN=Tmed2 PE=1 SV=1	Tmed2	56334		Eif3c	56347
Q8BG60	Thioredoxin-interacting protein OS=Mus musculus OX=10090 GN=Txnip PE=1 SV=1	Txnip	56338		Hsd17b12	56348
Q8R1B4	Eukaryotic translation initiation factor 3 subunit C OS=Mus musculus OX=10090 GN=Eif3c PE=1 SV=1	Eif3c	56347		Arl3	56350
O70503	Very-long-chain 3-oxoacyl-CoA reductase OS=Mus musculus OX=10090 GN=Hsd17b12 PE=1 SV=1	Hsd17b12	56348		Ptges3	56351
Q9WUL7	ADP-ribosylation factor-like protein 3 OS=Mus musculus OX=10090 GN=Arl3 PE=1 SV=1	Arl3	56350		Dnajc7	56354
Q9R0Q7	Prostaglandin E synthase 3 OS=Mus musculus OX=10090 GN=Ptges3 PE=1 SV=1	Ptges3	56351		Acot9	56360
Q9QYI3	DnaJ homolog subfamily C member 7 OS=Mus musculus OX=10090 GN=Dnajc7 PE=1 SV=2	Dnajc7	56354		Pus1	56361
Q9R0X4	Acyl-coenzyme A thioesterase 9, mitochondrial OS=Mus musculus OX=10090 GN=Acot9 PE=1 SV=1	Acot9	56360		Scoc	56367
Q9WU56	tRNA pseudouridine synthase A OS=Mus musculus OX=10090 GN=Pus1 PE=1 SV=2	Pus1	56361		Tagln3	56370
Q78YZ6	Short coiled-coil protein OS=Mus musculus OX=10090 GN=Scoc PE=1 SV=1	Scoc	56367		Tmem59	56374
Q9R1Q8	Transgelin-3 OS=Mus musculus OX=10090 GN=Tagln3 PE=1 SV=1	Tagln3	56370		Pdlim5	56376
Q9QY73	Transmembrane protein 59 OS=Mus musculus OX=10090 GN=Tmem59 PE=1 SV=2	Tmem59	56374		Arpc3	56378
Q8CI51	PDZ and LIM domain protein 5 OS=Mus musculus OX=10090 GN=Pdlim5 PE=1 SV=4	Pdlim5	56376		Rab9a	56382
Q9JM76	Actin-related protein 2/3 complex subunit 3 OS=Mus musculus OX=10090 GN=Arpc3 PE=1 SV=3	Arpc3	56378		Znrd2	56390
Q9R0M6	Ras-related protein Rab-9A OS=Mus musculus OX=10090 GN=Rab9a PE=1 SV=1	Rab9a	56382		Shoc2	56392
P56873	Protein ZNRD2 OS=Mus musculus OX=10090 GN=Znrd2 PE=1 SV=1	Znrd2	56390		Chp1	56398
O88520	Leucine-rich repeat protein SHOC-2 OS=Mus musculus OX=10090 GN=Shoc2 PE=1 SV=2	Shoc2	56392		P3h1	56401
P61022	Calcineurin B homologous protein 1 OS=Mus musculus OX=10090 GN=Chp1 PE=1 SV=2	Chp1	56398		Syncrip	56403
Q3V1T4	Prolyl 3-hydroxylase 1 OS=Mus musculus OX=10090 GN=P3h1 PE=1 SV=2	P3h1	56401		Nudt3	56409
Q7TMK9	Heterogeneous nuclear ribonucleoprotein Q OS=Mus musculus OX=10090 GN=Syncrip PE=1 SV=2	Syncrip	56403		Ykt6	56418
Q9JI46	Diphosphoinositol polyphosphate phosphohydrolase 1 OS=Mus musculus OX=10090 GN=Nudt3 PE=1 SV=1	Nudt3	56409		Diaph3	56419
Q9CQW1	Synaptobrevin homolog YKT6 OS=Mus musculus OX=10090 GN=Ykt6 PE=1 SV=1	Ykt6	56418		Ppp4c	56420
Q9Z207	Protein diaphanous homolog 3 OS=Mus musculus OX=10090 GN=Diaph3 PE=1 SV=1	Diaph3	56419		Pfkp	56421
P97470	Serine/threonine-protein phosphatase 4 catalytic subunit OS=Mus musculus OX=10090 GN=Ppp4c PE=1 SV=2	Ppp4c	56420		Hbs1l	56422
Q9WUA3	ATP-dependent 6-phosphofructokinase, platelet type OS=Mus musculus OX=10090 GN=Pfkp PE=1 SV=1	Pfkp	56421		Stub1	56424
Q69ZS7	HBS1-like protein OS=Mus musculus OX=10090 GN=Hbs1l PE=1 SV=2	Hbs1l	56422		Pdcd10	56426
Q9WUD1	E3 ubiquitin-protein ligase CHIP OS=Mus musculus OX=10090 GN=Stub1 PE=1 SV=1	Stub1	56424		Mtch2	56428
Q8VE70	Programmed cell death protein 10 OS=Mus musculus OX=10090 GN=Pdcd10 PE=1 SV=1	Pdcd10	56426		Clip1	56430
Q791V5	Mitochondrial carrier homolog 2 OS=Mus musculus OX=10090 GN=Mtch2 PE=1 SV=1	Mtch2	56428		Dstn	56431
Q922J3	CAP-Gly domain-containing linker protein 1 OS=Mus musculus OX=10090 GN=Clip1 PE=1 SV=1	Clip1	56430		Vps29	56433
Q9R0P5	Destrin OS=Mus musculus OX=10090 GN=Dstn PE=1 SV=3	Dstn	56431		Adrm1	56436
Q9QZ88	Vacuolar protein sorting-associated protein 29 OS=Mus musculus OX=10090 GN=Vps29 PE=1 SV=1	Vps29	56433		Snx1	56440
Q9JKV1	Proteasomal ubiquitin receptor ADRM1 OS=Mus musculus OX=10090 GN=Adrm1 PE=1 SV=2	Adrm1	56436		Serinc1	56442
Q9WV80	Sorting nexin-1 OS=Mus musculus OX=10090 GN=Snx1 PE=1 SV=1	Snx1	56440		Arpc1a	56443
Q9QZI8	Serine incorporator 1 OS=Mus musculus OX=10090 GN=Serinc1 PE=1 SV=1	Serinc1	56442		Actr10	56444
Q9R0Q6	Actin-related protein 2/3 complex subunit 1A OS=Mus musculus OX=10090 GN=Arpc1a PE=1 SV=1	Arpc1a	56443		Dnaja2	56445
Q9QZB7	Actin-related protein 10 OS=Mus musculus OX=10090 GN=Actr10 PE=1 SV=2	Actr10	56444		Copz1	56447
Q9QYJ0	DnaJ homolog subfamily A member 2 OS=Mus musculus OX=10090 GN=Dnaja2 PE=1 SV=1	Dnaja2	56445		Ybx3	56449
P61924	Coatomer subunit zeta-1 OS=Mus musculus OX=10090 GN=Copz1 PE=1 SV=1	Copz1	56447		Suclg1	56451
Q9JKB3	Y-box-binding protein 3 OS=Mus musculus OX=10090 GN=Ybx3 PE=1 SV=2	Ybx3	56449		Mbtps1	56453
Q9WUM5	Succinate--CoA ligase [ADP/GDP-forming] subunit alpha, mitochondrial OS=Mus musculus OX=10090 GN=Suclg1 PE=1 SV=4	Suclg1	56451		Dynll1	56455
Q9WTZ2	Membrane-bound transcription factor site-1 protease OS=Mus musculus OX=10090 GN=Mbtps1 PE=1 SV=1	Mbtps1	56453		Actl6a	56456
P63168	Dynein light chain 1, cytoplasmic OS=Mus musculus OX=10090 GN=Dynll1 PE=1 SV=1	Dynll1	56455		Sae1	56459
Q9Z2N8	Actin-like protein 6A OS=Mus musculus OX=10090 GN=Actl6a PE=1 SV=2	Actl6a	56456		Pkp3	56460
Q9R1T2	SUMO-activating enzyme subunit 1 OS=Mus musculus OX=10090 GN=Sae1 PE=1 SV=1	Sae1	56459		Snd1	56463
Q9QY23	Plakophilin-3 OS=Mus musculus OX=10090 GN=Pkp3 PE=1 SV=2	Pkp3	56460		Rgs19	56470
Q78PY7	Staphylococcal nuclease domain-containing protein 1 OS=Mus musculus OX=10090 GN=Snd1 PE=1 SV=1	Snd1	56463		Fads2	56473
Q9CX84	Regulator of G-protein signaling 19 OS=Mus musculus OX=10090 GN=Rgs19 PE=1 SV=1	Rgs19	56470		Tbk1	56480
Q9Z0R9	Acyl-CoA 6-desaturase OS=Mus musculus OX=10090 GN=Fads2 PE=1 SV=1	Fads2	56473		Nxt1	56488
Q9WUN2	Serine/threonine-protein kinase TBK1 OS=Mus musculus OX=10090 GN=Tbk1 PE=1 SV=1	Tbk1	56480		Vapb	56491
Q9QZV9	NTF2-related export protein 1 OS=Mus musculus OX=10090 GN=Nxt1 PE=1 SV=2	Nxt1	56488		Get3	56495
Q9QY76	Vesicle-associated membrane protein-associated protein B OS=Mus musculus OX=10090 GN=Vapb PE=1 SV=3	Vapb	56491		Ruvbl1	56505
O54984	ATPase GET3 OS=Mus musculus OX=10090 GN=Get3 PE=1 SV=2	Get3	56495		Pals2	56524
P60122	RuvB-like 1 OS=Mus musculus OX=10090 GN=Ruvbl1 PE=1 SV=1	Ruvbl1	56505		Septin6	56526
Q9JLB0	Protein PALS2 OS=Mus musculus OX=10090 GN=Pals2 PE=1 SV=1	Pals2	56524		Sec11a	56529
Q9R1T4	Septin-6 OS=Mus musculus OX=10090 GN=Septin6 PE=1 SV=4	Septin6	56526		Cnpy2	56530
Q9R0P6	Signal peptidase complex catalytic subunit SEC11A OS=Mus musculus OX=10090 GN=Sec11a PE=1 SV=1	Sec11a	56529		Txn2	56551
Q9QXT0	Protein canopy homolog 2 OS=Mus musculus OX=10090 GN=Cnpy2 PE=1 SV=1	Cnpy2	56530		Pfdn5	56612
P97493	Thioredoxin, mitochondrial OS=Mus musculus OX=10090 GN=Txn2 PE=1 SV=1	Txn2	56551		Mgst1	56615
Q9WU28	Prefoldin subunit 5 OS=Mus musculus OX=10090 GN=Pfdn5 PE=1 SV=1	Pfdn5	56612		Gsk3b	56637
Q91VS7	Microsomal glutathione S-transferase 1 OS=Mus musculus OX=10090 GN=Mgst1 PE=1 SV=3	Mgst1	56615		Lamtor3	56692
Q9WV60	Glycogen synthase kinase-3 beta OS=Mus musculus OX=10090 GN=Gsk3b PE=1 SV=2	Gsk3b	56637		Crtap	56693
O88653	Ragulator complex protein LAMTOR3 OS=Mus musculus OX=10090 GN=Lamtor3 PE=1 SV=1	Lamtor3	56692		Glmp	56700
Q9CYD3	Cartilage-associated protein OS=Mus musculus OX=10090 GN=Crtap PE=1 SV=3	Crtap	56693		H1-5	56702
Q9JHJ3	Glycosylated lysosomal membrane protein OS=Mus musculus OX=10090 GN=Glmp PE=1 SV=1	Glmp	56700		Ranbp9	56705
P43276	Histone H1.5 OS=Mus musculus OX=10090 GN=H1-5 PE=1 SV=2	H1-5	56702		Mlst8	56716
P69566	Ran-binding protein 9 OS=Mus musculus OX=10090 GN=Ranbp9 PE=1 SV=1	Ranbp9	56705		Mtor	56717
Q9DCJ1	Target of rapamycin complex subunit LST8 OS=Mus musculus OX=10090 GN=Mlst8 PE=1 SV=1	Mlst8	56716		Sh3bgrl	56726
Q9JLN9	Serine/threonine-protein kinase mTOR OS=Mus musculus OX=10090 GN=Mtor PE=1 SV=2	Mtor	56717		Alg2	56737
Q9JJU8	SH3 domain-binding glutamic acid-rich-like protein OS=Mus musculus OX=10090 GN=Sh3bgrl PE=1 SV=1	Sh3bgrl	56726		Aldh9a1	56752
Q9DBE8	Alpha-1,3/1,6-mannosyltransferase ALG2 OS=Mus musculus OX=10090 GN=Alg2 PE=1 SV=2	Alg2	56737		Tacstd2	56753
Q9JLJ2	4-trimethylaminobutyraldehyde dehydrogenase OS=Mus musculus OX=10090 GN=Aldh9a1 PE=1 SV=1	Aldh9a1	56752		Mbnl1	56758
Q8BGV3	Tumor-associated calcium signal transducer 2 OS=Mus musculus OX=10090 GN=Tacstd2 PE=1 SV=1	Tacstd2	56753		Med20	56771
Q9JKP5	Muscleblind-like protein 1 OS=Mus musculus OX=10090 GN=Mbnl1 PE=1 SV=1	Mbnl1	56758		Dnajb2	56812
Q9R0X0	Mediator of RNA polymerase II transcription subunit 20 OS=Mus musculus OX=10090 GN=Med20 PE=1 SV=1	Med20	56771		Pdxp	57028
Q9QYI5	DnaJ homolog subfamily B member 2 OS=Mus musculus OX=10090 GN=Dnajb2 PE=1 SV=3	Dnajb2	56812		Vav3	57257
P60487	Chronophin OS=Mus musculus OX=10090 GN=Pdxp PE=1 SV=1	Pdxp	57028		Xpo4	57258
Q9R0C8	Guanine nucleotide exchange factor VAV3 OS=Mus musculus OX=10090 GN=Vav3 PE=1 SV=2	Vav3	57257		Rps27	57294
Q9ESJ0	Exportin-4 OS=Mus musculus OX=10090 GN=Xpo4 PE=1 SV=2	Xpo4	57258		Psmd8	57296
Q6ZWU9	40S ribosomal protein S27 OS=Mus musculus OX=10090 GN=Rps27 PE=1 SV=3	Rps27	57294		Wdr46	57315
Q9CX56	26S proteasome non-ATPase regulatory subunit 8 OS=Mus musculus OX=10090 GN=Psmd8 PE=1 SV=2	Psmd8	57296		Srsf4	57317
Q9Z0H1	WD repeat-containing protein 46 OS=Mus musculus OX=10090 GN=Wdr46 PE=2 SV=1	Wdr46	57315		Park7	57320
Q8VE97	Serine/arginine-rich splicing factor 4 OS=Mus musculus OX=10090 GN=Srsf4 PE=2 SV=1	Srsf4	57317		Parva	57342
Q99LX0	Parkinson disease protein 7 homolog OS=Mus musculus OX=10090 GN=Park7 PE=1 SV=1	Park7	57320		Smarce1	57376
Q9EPC1	Alpha-parvin OS=Mus musculus OX=10090 GN=Parva PE=1 SV=1	Parva	57342		Mogs	57377
O54941	SWI/SNF-related matrix-associated actin-dependent regulator of chromatin subfamily E member 1 OS=Mus musculus OX=10090 GN=Smarce1 PE=1 SV=1	Smarce1	57376		Atp5mf	57423
Q80UM7	Mannosyl-oligosaccharide glucosidase OS=Mus musculus OX=10090 GN=Mogs PE=1 SV=1	Mogs	57377		Golga7	57437
P56135	ATP synthase subunit f, mitochondrial OS=Mus musculus OX=10090 GN=Atp5mf PE=1 SV=3	Atp5mf	57423		Isg20	57444
Q91W53	Golgin subfamily A member 7 OS=Mus musculus OX=10090 GN=Golga7 PE=1 SV=1	Golga7	57437		Noc2l	57741
Q9JL16	Interferon-stimulated gene 20 kDa protein OS=Mus musculus OX=10090 GN=Isg20 PE=1 SV=1	Isg20	57444		Wdr12	57750
Q9WV70	Nucleolar complex protein 2 homolog OS=Mus musculus OX=10090 GN=Noc2l PE=1 SV=2	Noc2l	57741		Wdr4	57773
Q9JJA4	Ribosome biogenesis protein WDR12 OS=Mus musculus OX=10090 GN=Wdr12 PE=1 SV=1	Wdr12	57750		Fmnl1	57778
Q9EP82	tRNA (guanine-N(7)-)-methyltransferase non-catalytic subunit WDR4 OS=Mus musculus OX=10090 GN=Wdr4 PE=1 SV=2	Wdr4	57773		Rpl35a	57808
Q9JL26	Formin-like protein 1 OS=Mus musculus OX=10090 GN=Fmnl1 PE=1 SV=1	Fmnl1	57778		Spata5	57815
O55142	60S ribosomal protein L35a OS=Mus musculus OX=10090 GN=Rpl35a PE=1 SV=2	Rpl35a	57808		Hacd3	57874
Q3UMC0	ATPase family protein 2 homolog OS=Mus musculus OX=10090 GN=Spata5 PE=1 SV=2	Spata5	57815		Cdc42se1	57912
Q8K2C9	Very-long-chain (3R)-3-hydroxyacyl-CoA dehydratase 3 OS=Mus musculus OX=10090 GN=Hacd3 PE=1 SV=2	Hacd3	57874		Hic2	58180
Q8BHL7	CDC42 small effector protein 1 OS=Mus musculus OX=10090 GN=Cdc42se1 PE=1 SV=1	Cdc42se1	57912		Cnot9	58184
Q9JLZ6	Hypermethylated in cancer 2 protein OS=Mus musculus OX=10090 GN=Hic2 PE=2 SV=4	Hic2	58180		Sh3kbp1	58194
Q9JKY0	CCR4-NOT transcription complex subunit 9 OS=Mus musculus OX=10090 GN=Cnot9 PE=1 SV=1	Cnot9	58184		Pard6b	58220
Q8R550	SH3 domain-containing kinase-binding protein 1 OS=Mus musculus OX=10090 GN=Sh3kbp1 PE=1 SV=1	Sh3kbp1	58194		Dnaja4	58233
Q9JK83	Partitioning defective 6 homolog beta OS=Mus musculus OX=10090 GN=Pard6b PE=1 SV=2	Pard6b	58220		Hs1bp3	58240
Q9JMC3	DnaJ homolog subfamily A member 4 OS=Mus musculus OX=10090 GN=Dnaja4 PE=1 SV=1	Dnaja4	58233		Elp2	58523
Q3TC93	HCLS1-binding protein 3 OS=Mus musculus OX=10090 GN=Hs1bp3 PE=1 SV=2	Hs1bp3	58240		Rnase4	58809
Q91WG4	Elongator complex protein 2 OS=Mus musculus OX=10090 GN=Elp2 PE=1 SV=1	Elp2	58523		Akr1a1	58810
Q9JJH1	Ribonuclease 4 OS=Mus musculus OX=10090 GN=Rnase4 PE=1 SV=1	Rnase4	58809		Efemp2	58859
Q9JII6	Aldo-keto reductase family 1 member A1 OS=Mus musculus OX=10090 GN=Akr1a1 PE=1 SV=3	Akr1a1	58810		Pole3	59001
Q9WVJ9	EGF-containing fibulin-like extracellular matrix protein 2 OS=Mus musculus OX=10090 GN=Efemp2 PE=1 SV=1	Efemp2	58859		Maea	59003
Q9JKP7	DNA polymerase epsilon subunit 3 OS=Mus musculus OX=10090 GN=Pole3 PE=1 SV=1	Pole3	59001		Trappc2l	59005
Q4VC33	E3 ubiquitin-protein transferase MAEA OS=Mus musculus OX=10090 GN=Maea PE=1 SV=1	Maea	59003		Anapc5	59008
Q9JME7	Trafficking protein particle complex subunit 2-like protein OS=Mus musculus OX=10090 GN=Trappc2l PE=1 SV=1	Trappc2l	59005		Moxd1	59012
Q8BTZ4	Anaphase-promoting complex subunit 5 OS=Mus musculus OX=10090 GN=Anapc5 PE=1 SV=1	Anapc5	59008		Hnrnph1	59013
Q9CXI3	DBH-like monooxygenase protein 1 OS=Mus musculus OX=10090 GN=Moxd1 PE=1 SV=1	Moxd1	59012		Rrs1	59014
O35737	Heterogeneous nuclear ribonucleoprotein H OS=Mus musculus OX=10090 GN=Hnrnph1 PE=1 SV=3	Hnrnph1	59013		Nup160	59015
Q9CYH6	Ribosome biogenesis regulatory protein homolog OS=Mus musculus OX=10090 GN=Rrs1 PE=1 SV=1	Rrs1	59014		Rab2a	59021
Q9Z0W3	Nuclear pore complex protein Nup160 OS=Mus musculus OX=10090 GN=Nup160 PE=1 SV=2	Nup160	59015		Edf1	59022
P53994	Ras-related protein Rab-2A OS=Mus musculus OX=10090 GN=Rab2a PE=1 SV=1	Rab2a	59021		Usp14	59025
Q9JMG1	Endothelial differentiation-related factor 1 OS=Mus musculus OX=10090 GN=Edf1 PE=1 SV=1	Edf1	59022		Huwe1	59026
Q9JMA1	Ubiquitin carboxyl-terminal hydrolase 14 OS=Mus musculus OX=10090 GN=Usp14 PE=1 SV=3	Usp14	59025		Nampt	59027
Q7TMY8	E3 ubiquitin-protein ligase HUWE1 OS=Mus musculus OX=10090 GN=Huwe1 PE=1 SV=5	Huwe1	59026		Psmd14	59029
Q99KQ4	Nicotinamide phosphoribosyltransferase OS=Mus musculus OX=10090 GN=Nampt PE=1 SV=1	Nampt	59027		Slc4a8	59033
O35593	26S proteasome non-ATPase regulatory subunit 14 OS=Mus musculus OX=10090 GN=Psmd14 PE=1 SV=2	Psmd14	59029		Carm1	59035
Q8JZR6	Electroneutral sodium bicarbonate exchanger 1 OS=Mus musculus OX=10090 GN=Slc4a8 PE=2 SV=1	Slc4a8	59033		Stk25	59041
Q9WVG6	Histone-arginine methyltransferase CARM1 OS=Mus musculus OX=10090 GN=Carm1 PE=1 SV=2	Carm1	59035		Cope	59042
Q9Z2W1	Serine/threonine-protein kinase 25 OS=Mus musculus OX=10090 GN=Stk25 PE=1 SV=2	Stk25	59041		Hgh1	59053
O89079	Coatomer subunit epsilon OS=Mus musculus OX=10090 GN=Cope PE=1 SV=3	Cope	59042		Tpm3	59069
Q8C3I8	Protein HGH1 homolog OS=Mus musculus OX=10090 GN=Hgh1 PE=1 SV=1	Hgh1	59053		Erbin	59079
P21107	Tropomyosin alpha-3 chain OS=Mus musculus OX=10090 GN=Tpm3 PE=1 SV=3	Tpm3	59069		Nek7	59125
Q80TH2	Erbin OS=Mus musculus OX=10090 GN=Erbin PE=1 SV=3	Erbin	59079		Nek6	59126
Q9ES74	Serine/threonine-protein kinase Nek7 OS=Mus musculus OX=10090 GN=Nek7 PE=1 SV=1	Nek7	59125		Ncstn	59287
Q9ES70	Serine/threonine-protein kinase Nek6 OS=Mus musculus OX=10090 GN=Nek6 PE=1 SV=1	Nek6	59126		Dctn5	59288
P57716	Nicastrin OS=Mus musculus OX=10090 GN=Ncstn PE=1 SV=3	Ncstn	59287		Gpa33	59290
Q9QZB9	Dynactin subunit 5 OS=Mus musculus OX=10090 GN=Dctn5 PE=1 SV=1	Dctn5	59288		Myg1	60315
Q9JKA5	Cell surface A33 antigen OS=Mus musculus OX=10090 GN=Gpa33 PE=2 SV=2	Gpa33	59290		Rbm8a	60365
Q9JK81	MYG1 exonuclease OS=Mus musculus OX=10090 GN=Myg1 PE=1 SV=1	Myg1	60315		Trappc4	60409
Q9CWZ3	RNA-binding protein 8A OS=Mus musculus OX=10090 GN=Rbm8a PE=1 SV=4	Rbm8a	60365		Qtrt1	60507
Q9ES56	Trafficking protein particle complex subunit 4 OS=Mus musculus OX=10090 GN=Trappc4 PE=1 SV=1	Trappc4	60409		Actn4	60595
Q9JMA2	Queuine tRNA-ribosyltransferase catalytic subunit 1 OS=Mus musculus OX=10090 GN=Qtrt1 PE=1 SV=2	Qtrt1	60507		Trpv4	63873
P57780	Alpha-actinin-4 OS=Mus musculus OX=10090 GN=Actn4 PE=1 SV=1	Actn4	60595		Niban1	63913
Q9EPK8	Transient receptor potential cation channel subfamily V member 4 OS=Mus musculus OX=10090 GN=Trpv4 PE=1 SV=1	Trpv4	63873		Ube4b	63958
Q3UW53	Protein Niban 1 OS=Mus musculus OX=10090 GN=Niban1 PE=1 SV=2	Niban1	63913		Slc29a1	63959
Q9ES00	Ubiquitin conjugation factor E4 B OS=Mus musculus OX=10090 GN=Ube4b PE=1 SV=3	Ube4b	63958		Gmfb	63985
Q9JIM1	Equilibrative nucleoside transporter 1 OS=Mus musculus OX=10090 GN=Slc29a1 PE=1 SV=3	Slc29a1	63959		Syne1	64009
Q9CQI3	Glia maturation factor beta OS=Mus musculus OX=10090 GN=Gmfb PE=1 SV=3	Gmfb	63985		Sdf2l1	64136
Q6ZWR6	Nesprin-1 OS=Mus musculus OX=10090 GN=Syne1 PE=1 SV=2	Syne1	64009		Ctsz	64138
Q9ESP1	Stromal cell-derived factor 2-like protein 1 OS=Mus musculus OX=10090 GN=Sdf2l1 PE=1 SV=2	Sdf2l1	64136		Ralb	64143
Q9WUU7	Cathepsin Z OS=Mus musculus OX=10090 GN=Ctsz PE=1 SV=1	Ctsz	64138		Itm2c	64294
Q9JIW9	Ras-related protein Ral-B OS=Mus musculus OX=10090 GN=Ralb PE=1 SV=1	Ralb	64143		Dip2a	64451
Q91VK4	Integral membrane protein 2C OS=Mus musculus OX=10090 GN=Itm2c PE=1 SV=2	Itm2c	64294		Tspan4	64540
Q8BWT5	Disco-interacting protein 2 homolog A OS=Mus musculus OX=10090 GN=Dip2a PE=1 SV=3	Dip2a	64451		Nisch	64652
Q9DCK3	Tetraspanin-4 OS=Mus musculus OX=10090 GN=Tspan4 PE=1 SV=1	Tspan4	64540		Nmi	64685
Q80TM9	Nischarin OS=Mus musculus OX=10090 GN=Nisch PE=1 SV=2	Nisch	64652		Pes1	64934
O35309	N-myc-interactor OS=Mus musculus OX=10090 GN=Nmi PE=1 SV=1	Nmi	64685		Cldn12	64945
Q9EQ61	Pescadillo homolog OS=Mus musculus OX=10090 GN=Pes1 PE=1 SV=1	Pes1	64934		Rpl23	65019
Q9ET43	Claudin-12 OS=Mus musculus OX=10090 GN=Cldn12 PE=1 SV=2	Cldn12	64945		Nif3l1	65102
P62830	60S ribosomal protein L23 OS=Mus musculus OX=10090 GN=Rpl23 PE=1 SV=1	Rpl23	65019		Arl6ip5	65106
Q9EQ80	NIF3-like protein 1 OS=Mus musculus OX=10090 GN=Nif3l1 PE=1 SV=4	Nif3l1	65102		Vps35	65114
Q8R5J9	PRA1 family protein 3 OS=Mus musculus OX=10090 GN=Arl6ip5 PE=1 SV=2	Arl6ip5	65106		Xpo7	65246
Q9EQH3	Vacuolar protein sorting-associated protein 35 OS=Mus musculus OX=10090 GN=Vps35 PE=1 SV=1	Vps35	65114		Clstn1	65945
Q9EPK7	Exportin-7 OS=Mus musculus OX=10090 GN=Xpo7 PE=1 SV=3	Xpo7	65246		Twsg1	65960
Q9EPL2	Calsyntenin-1 OS=Mus musculus OX=10090 GN=Clstn1 PE=1 SV=1	Clstn1	65945		Utp3	65961
Q9EP52	Twisted gastrulation protein homolog 1 OS=Mus musculus OX=10090 GN=Twsg1 PE=1 SV=1	Twsg1	65960		Tmem176b	65963
Q9JI13	Something about silencing protein 10 OS=Mus musculus OX=10090 GN=Utp3 PE=1 SV=1	Utp3	65961		Map3k20	65964
Q9R1Q6	Transmembrane protein 176B OS=Mus musculus OX=10090 GN=Tmem176b PE=1 SV=1	Tmem176b	65963		Lima1	65970
Q9ESL4	Mitogen-activated protein kinase kinase kinase 20 OS=Mus musculus OX=10090 GN=Map3k20 PE=1 SV=1	Map3k20	65964		Asph	65973
Q9ERG0	LIM domain and actin-binding protein 1 OS=Mus musculus OX=10090 GN=Lima1 PE=1 SV=3	Lima1	65970		Atp5f1d	66043
Q8BSY0	Aspartyl/asparaginyl beta-hydroxylase OS=Mus musculus OX=10090 GN=Asph PE=1 SV=1	Asph	65973		Trappc2	66050
Q9D3D9	ATP synthase subunit delta, mitochondrial OS=Mus musculus OX=10090 GN=Atp5f1d PE=1 SV=1	Atp5f1d	66043		Cndp2	66054
Q9CQP2	Trafficking protein particle complex subunit 2 OS=Mus musculus OX=10090 GN=Trappc2 PE=1 SV=1	Trappc2	66050		Sf3b6	66055
Q9D1A2	Cytosolic non-specific dipeptidase OS=Mus musculus OX=10090 GN=Cndp2 PE=1 SV=1	Cndp2	66054		Cystm1	66060
P59708	Splicing factor 3B subunit 6 OS=Mus musculus OX=10090 GN=Sf3b6 PE=1 SV=1	Sf3b6	66055		Ethe1	66071
Q8K353	Cysteine-rich and transmembrane domain-containing protein 1 OS=Mus musculus OX=10090 GN=Cystm1 PE=1 SV=1	Cystm1	66060		Txndc12	66073
Q9DCM0	Persulfide dioxygenase ETHE1, mitochondrial OS=Mus musculus OX=10090 GN=Ethe1 PE=1 SV=2	Ethe1	66071		Eif3f	66085
Q9CQU0	Thioredoxin domain-containing protein 12 OS=Mus musculus OX=10090 GN=Txndc12 PE=1 SV=1	Txndc12	66073		Emc3	66087
Q9DCH4	Eukaryotic translation initiation factor 3 subunit F OS=Mus musculus OX=10090 GN=Eif3f PE=1 SV=2	Eif3f	66085		Lamtor4	66096
Q99KI3	ER membrane protein complex subunit 3 OS=Mus musculus OX=10090 GN=Emc3 PE=1 SV=3	Emc3	66087		Ppih	66101
Q8CF66	Ragulator complex protein LAMTOR4 OS=Mus musculus OX=10090 GN=Lamtor4 PE=1 SV=2	Lamtor4	66096		Ube2d3	66105
Q9D868	Peptidyl-prolyl cis-trans isomerase H OS=Mus musculus OX=10090 GN=Ppih PE=1 SV=1	Ppih	66101		Sarnp	66118
P61079	Ubiquitin-conjugating enzyme E2 D3 OS=Mus musculus OX=10090 GN=Ube2d3 PE=1 SV=1	Ube2d3	66105		Tomm6	66119
Q9D1J3	SAP domain-containing ribonucleoprotein OS=Mus musculus OX=10090 GN=Sarnp PE=1 SV=3	Sarnp	66118		Sf3b5	66125
Q9CQN3	Mitochondrial import receptor subunit TOM6 homolog OS=Mus musculus OX=10090 GN=Tomm6 PE=3 SV=1	Tomm6	66119		Ifitm3	66141
Q923D4	Splicing factor 3B subunit 5 OS=Mus musculus OX=10090 GN=Sf3b5 PE=1 SV=1	Sf3b5	66125		Eef1e1	66143
Q9CQW9	Interferon-induced transmembrane protein 3 OS=Mus musculus OX=10090 GN=Ifitm3 PE=1 SV=1	Ifitm3	66141		Atp6v1f	66144
Q9D1M4	Eukaryotic translation elongation factor 1 epsilon-1 OS=Mus musculus OX=10090 GN=Eef1e1 PE=1 SV=1	Eef1e1	66143		Necap2	66147
Q9D1K2	V-type proton ATPase subunit F OS=Mus musculus OX=10090 GN=Atp6v1f PE=1 SV=2	Atp6v1f	66144		Uqcr10	66152
Q9D1J1	Adaptin ear-binding coat-associated protein 2 OS=Mus musculus OX=10090 GN=Necap2 PE=1 SV=1	Necap2	66147		Bola2	66162
Q8R1I1	Cytochrome b-c1 complex subunit 9 OS=Mus musculus OX=10090 GN=Uqcr10 PE=1 SV=1	Uqcr10	66152		Nip7	66164
Q8BGS2	BolA-like protein 2 OS=Mus musculus OX=10090 GN=Bola2 PE=1 SV=1	Bola2	66162		Pgls	66171
Q9CXK8	60S ribosome subunit biogenesis protein NIP7 homolog OS=Mus musculus OX=10090 GN=Nip7 PE=1 SV=1	Nip7	66164		Med11	66172
Q9CQ60	6-phosphogluconolactonase OS=Mus musculus OX=10090 GN=Pgls PE=1 SV=1	Pgls	66171		Ubl5	66177
Q9D8C6	Mediator of RNA polymerase II transcription subunit 11 OS=Mus musculus OX=10090 GN=Med11 PE=1 SV=1	Med11	66172		Nop10	66181
Q9EPV8	Ubiquitin-like protein 5 OS=Mus musculus OX=10090 GN=Ubl5 PE=1 SV=1	Ubl5	66177		Ier3ip1	66191
Q9CQS2	H/ACA ribonucleoprotein complex subunit 3 OS=Mus musculus OX=10090 GN=Nop10 PE=3 SV=1	Nop10	66181		Pycr3	66194
Q9CR20	Immediate early response 3-interacting protein 1 OS=Mus musculus OX=10090 GN=Ier3ip1 PE=3 SV=1	Ier3ip1	66191		Cks2	66197
Q9DCC4	Pyrroline-5-carboxylate reductase 3 OS=Mus musculus OX=10090 GN=Pycr3 PE=1 SV=2	Pycr3	66194		Commd4	66199
P56390	Cyclin-dependent kinases regulatory subunit 2 OS=Mus musculus OX=10090 GN=Cks2 PE=1 SV=1	Cks2	66197		Vta1	66201
Q9CQ02	COMM domain-containing protein 4 OS=Mus musculus OX=10090 GN=Commd4 PE=1 SV=1	Commd4	66199		Acyp1	66204
Q9CR26	Vacuolar protein sorting-associated protein VTA1 homolog OS=Mus musculus OX=10090 GN=Vta1 PE=1 SV=1	Vta1	66201		Sec61b	66212
P56376	Acylphosphatase-1 OS=Mus musculus OX=10090 GN=Acyp1 PE=1 SV=2	Acyp1	66204		Rpl7l1	66229
Q9CQS8	Protein transport protein Sec61 subunit beta OS=Mus musculus OX=10090 GN=Sec61b PE=1 SV=3	Sec61b	66212		Thoc7	66231
Q9D8M4	60S ribosomal protein L7-like 1 OS=Mus musculus OX=10090 GN=Rpl7l1 PE=1 SV=1	Rpl7l1	66229		Msmo1	66234
Q7TMY4	THO complex subunit 7 homolog OS=Mus musculus OX=10090 GN=Thoc7 PE=1 SV=2	Thoc7	66231		Eif1ax	66235
Q9CRA4	Methylsterol monooxygenase 1 OS=Mus musculus OX=10090 GN=Msmo1 PE=1 SV=1	Msmo1	66234		Nemf	66244
Q8BMJ3	Eukaryotic translation initiation factor 1A, X-chromosomal OS=Mus musculus OX=10090 GN=Eif1ax PE=2 SV=3	Eif1ax	66235		Hspbp1	66245
Q8CCP0	Nuclear export mediator factor Nemf OS=Mus musculus OX=10090 GN=Nemf PE=1 SV=2	Nemf	66244		Osgep	66246
Q99P31	Hsp70-binding protein 1 OS=Mus musculus OX=10090 GN=Hspbp1 PE=1 SV=1	Hspbp1	66245		Pno1	66249
Q8BWU5	Probable tRNA N6-adenosine threonylcarbamoyltransferase OS=Mus musculus OX=10090 GN=Osgep PE=1 SV=2	Osgep	66246		Atp6v1g1	66290
Q9CPS7	RNA-binding protein PNO1 OS=Mus musculus OX=10090 GN=Pno1 PE=1 SV=1	Pno1	66249		Tpd52l2	66314
Q9CR51	V-type proton ATPase subunit G 1 OS=Mus musculus OX=10090 GN=Atp6v1g1 PE=1 SV=3	Atp6v1g1	66290		Wdr61	66317
Q9CYZ2	Tumor protein D54 OS=Mus musculus OX=10090 GN=Tpd52l2 PE=1 SV=1	Tpd52l2	66314		Atp6v1c1	66335
Q9ERF3	WD repeat-containing protein 61 OS=Mus musculus OX=10090 GN=Wdr61 PE=1 SV=1	Wdr61	66317		Snw1	66354
Q9Z1G3	V-type proton ATPase subunit C 1 OS=Mus musculus OX=10090 GN=Atp6v1c1 PE=1 SV=4	Atp6v1c1	66335		Ostc	66357
Q9CSN1	SNW domain-containing protein 1 OS=Mus musculus OX=10090 GN=Snw1 PE=1 SV=3	Snw1	66354		Exosc3	66362
Q78XF5	Oligosaccharyltransferase complex subunit OSTC OS=Mus musculus OX=10090 GN=Ostc PE=1 SV=1	Ostc	66357		RtcA	66368
Q7TQK4	Exosome complex component RRP40 OS=Mus musculus OX=10090 GN=Exosc3 PE=1 SV=3	Exosc3	66362		Chmp4c	66371
Q9D7H3	RNA 3'-terminal phosphate cyclase OS=Mus musculus OX=10090 GN=RtcA PE=1 SV=2	RtcA	66368		--	66374
Q9D7F7	Charged multivesicular body protein 4c OS=Mus musculus OX=10090 GN=Chmp4c PE=2 SV=1	Chmp4c	66371		Srp19	66384
Q9D7E4	UPF0449 protein C19orf25 homolog OS=Mus musculus OX=10090 PE=1 SV=1	--	66374		Ppp1r7	66385
Q9D7A6	Signal recognition particle 19 kDa protein OS=Mus musculus OX=10090 GN=Srp19 PE=1 SV=1	Srp19	66384		Sar1b	66397
Q3UM45	Protein phosphatase 1 regulatory subunit 7 OS=Mus musculus OX=10090 GN=Ppp1r7 PE=1 SV=2	Ppp1r7	66385		Commd5	66398
Q9CQC9	GTP-binding protein SAR1b OS=Mus musculus OX=10090 GN=Sar1b PE=1 SV=1	Sar1b	66397		Tsfm	66399
Q8R395	COMM domain-containing protein 5 OS=Mus musculus OX=10090 GN=Commd5 PE=1 SV=1	Commd5	66398		Nudt2	66401
Q9CZR8	Elongation factor Ts, mitochondrial OS=Mus musculus OX=10090 GN=Tsfm PE=1 SV=1	Tsfm	66399		Rsl1d1	66409
P56380	Bis(5'-nucleosyl)-tetraphosphatase [asymmetrical] OS=Mus musculus OX=10090 GN=Nudt2 PE=1 SV=3	Nudt2	66401		Tbcb	66411
Q8BVY0	Ribosomal L1 domain-containing protein 1 OS=Mus musculus OX=10090 GN=Rsl1d1 PE=1 SV=1	Rsl1d1	66409		Psmd6	66413
Q9D1E6	Tubulin-folding cofactor B OS=Mus musculus OX=10090 GN=Tbcb PE=1 SV=2	Tbcb	66411		Polr2e	66420
Q99JI4	26S proteasome non-ATPase regulatory subunit 6 OS=Mus musculus OX=10090 GN=Psmd6 PE=1 SV=1	Psmd6	66413		Dctpp1	66422
Q80UW8	DNA-directed RNA polymerases I, II, and III subunit RPABC1 OS=Mus musculus OX=10090 GN=Polr2e PE=1 SV=1	Polr2e	66420		Cyb5b	66427
Q9QY93	dCTP pyrophosphatase 1 OS=Mus musculus OX=10090 GN=Dctpp1 PE=1 SV=1	Dctpp1	66422		Fis1	66437
Q9CQX2	Cytochrome b5 type B OS=Mus musculus OX=10090 GN=Cyb5b PE=1 SV=1	Cyb5b	66427		Cdc26	66440
Q9CQ92	Mitochondrial fission 1 protein OS=Mus musculus OX=10090 GN=Fis1 PE=1 SV=1	Fis1	66437		Magohb	66441
Q99JP4	Anaphase-promoting complex subunit CDC26 OS=Mus musculus OX=10090 GN=Cdc26 PE=1 SV=1	Cdc26	66440		Cyc1	66445
Q9CQL1	Protein mago nashi homolog 2 OS=Mus musculus OX=10090 GN=Magohb PE=2 SV=1	Magohb	66441		Exosc7	66446
Q9D0M3	Cytochrome c1, heme protein, mitochondrial OS=Mus musculus OX=10090 GN=Cyc1 PE=1 SV=1	Cyc1	66445		Cnpy4	66455
Q9D0M0	Exosome complex exonuclease RRP42 OS=Mus musculus OX=10090 GN=Exosc7 PE=1 SV=2	Exosc7	66446		Rex1bd	66462
Q8BQ47	Protein canopy homolog 4 OS=Mus musculus OX=10090 GN=Cnpy4 PE=1 SV=1	Cnpy4	66455		Anp32e	66471
Q9CYZ6	Required for excision 1-B domain-containing protein OS=Mus musculus OX=10090 GN=Rex1bd PE=1 SV=1	Rex1bd	66462		Rps23	66475
P97822	Acidic leucine-rich nuclear phosphoprotein 32 family member E OS=Mus musculus OX=10090 GN=Anp32e PE=1 SV=2	Anp32e	66471		Atp5mk	66477
P62267	40S ribosomal protein S23 OS=Mus musculus OX=10090 GN=Rps23 PE=1 SV=3	Rps23	66475		Rpl15	66480
Q78IK2	ATP synthase membrane subunit K, mitochondrial OS=Mus musculus OX=10090 GN=Atp5mk PE=1 SV=1	Atp5mk	66477		Rps21	66481
Q9CZM2	60S ribosomal protein L15 OS=Mus musculus OX=10090 GN=Rpl15 PE=1 SV=4	Rpl15	66480		Exoc2	66482
Q9CQR2	40S ribosomal protein S21 OS=Mus musculus OX=10090 GN=Rps21 PE=1 SV=1	Rps21	66481		Rpl35	66489
Q9D4H1	Exocyst complex component 2 OS=Mus musculus OX=10090 GN=Exoc2 PE=1 SV=1	Exoc2	66482		Polr2l	66491
Q6ZWV7	60S ribosomal protein L35 OS=Mus musculus OX=10090 GN=Rpl35 PE=1 SV=1	Rpl35	66489		Lamtor1	66508
P62876	DNA-directed RNA polymerases I, II, and III subunit RPABC5 OS=Mus musculus OX=10090 GN=Polr2l PE=3 SV=1	Polr2l	66491		Tab1	66513
Q9CQ22	Ragulator complex protein LAMTOR1 OS=Mus musculus OX=10090 GN=Lamtor1 PE=1 SV=1	Lamtor1	66508		Rwdd1	66521
Q8CF89	TGF-beta-activated kinase 1 and MAP3K7-binding protein 1 OS=Mus musculus OX=10090 GN=Tab1 PE=1 SV=2	Tab1	66513		Timm50	66525
Q9CQK7	RWD domain-containing protein 1 OS=Mus musculus OX=10090 GN=Rwdd1 PE=1 SV=1	Rwdd1	66521		Sppl2a	66552
Q9D880	Mitochondrial import inner membrane translocase subunit TIM50 OS=Mus musculus OX=10090 GN=Timm50 PE=1 SV=1	Timm50	66525		Uqcrh	66576
Q9JJF9	Signal peptide peptidase-like 2A OS=Mus musculus OX=10090 GN=Sppl2a PE=1 SV=2	Sppl2a	66552		Esf1	66580
P99028	Cytochrome b-c1 complex subunit 6, mitochondrial OS=Mus musculus OX=10090 GN=Uqcrh PE=1 SV=2	Uqcrh	66576		Exosc1	66583
Q3V1V3	ESF1 homolog OS=Mus musculus OX=10090 GN=Esf1 PE=1 SV=1	Esf1	66580		Snrnp40	66585
Q9DAA6	Exosome complex component CSL4 OS=Mus musculus OX=10090 GN=Exosc1 PE=1 SV=1	Exosc1	66583		Cmpk1	66588
Q6PE01	U5 small nuclear ribonucleoprotein 40 kDa protein OS=Mus musculus OX=10090 GN=Snrnp40 PE=1 SV=1	Snrnp40	66585		Ube2v1	66589
Q9DBP5	UMP-CMP kinase OS=Mus musculus OX=10090 GN=Cmpk1 PE=1 SV=1	Cmpk1	66588		Farsa	66590
Q9CZY3	Ubiquitin-conjugating enzyme E2 variant 1 OS=Mus musculus OX=10090 GN=Ube2v1 PE=1 SV=1	Ube2v1	66589		Stoml2	66592
Q8C0C7	Phenylalanine--tRNA ligase alpha subunit OS=Mus musculus OX=10090 GN=Farsa PE=1 SV=1	Farsa	66590		Lrrc57	66606
Q99JB2	Stomatin-like protein 2, mitochondrial OS=Mus musculus OX=10090 GN=Stoml2 PE=1 SV=1	Stoml2	66592		Cryzl1	66609
Q9D1G5	Leucine-rich repeat-containing protein 57 OS=Mus musculus OX=10090 GN=Lrrc57 PE=1 SV=1	Lrrc57	66606		Atg4b	66615
Q921W4	Quinone oxidoreductase-like protein 1 OS=Mus musculus OX=10090 GN=Cryzl1 PE=1 SV=1	Cryzl1	66609		Snx9	66616
Q8BGE6	Cysteine protease ATG4B OS=Mus musculus OX=10090 GN=Atg4b PE=1 SV=2	Atg4b	66615		Ntmt1	66617
Q91VH2	Sorting nexin-9 OS=Mus musculus OX=10090 GN=Snx9 PE=1 SV=1	Snx9	66616		Spcs2	66624
Q8R2U4	N-terminal Xaa-Pro-Lys N-methyltransferase 1 OS=Mus musculus OX=10090 GN=Ntmt1 PE=1 SV=3	Ntmt1	66617		Dph6	66632
Q9CYN2	Signal peptidase complex subunit 2 OS=Mus musculus OX=10090 GN=Spcs2 PE=1 SV=1	Spcs2	66624		Ctnnbl1	66642
Q9CQ28	Diphthine--ammonia ligase OS=Mus musculus OX=10090 GN=Dph6 PE=1 SV=1	Dph6	66632		Pspc1	66645
Q9CWL8	Beta-catenin-like protein 1 OS=Mus musculus OX=10090 GN=Ctnnbl1 PE=1 SV=1	Ctnnbl1	66642		Rpe	66646
Q8R326	Paraspeckle component 1 OS=Mus musculus OX=10090 GN=Pspc1 PE=1 SV=1	Pspc1	66645		Eef1d	66656
Q8VEE0	Ribulose-phosphate 3-epimerase OS=Mus musculus OX=10090 GN=Rpe PE=1 SV=1	Rpe	66646		Sltm	66660
P57776	Elongation factor 1-delta OS=Mus musculus OX=10090 GN=Eef1d PE=1 SV=3	Eef1d	66656		Uba5	66663
Q8CH25	SAFB-like transcription modulator OS=Mus musculus OX=10090 GN=Sltm PE=1 SV=1	Sltm	66660		Spryd7	66674
Q8VE47	Ubiquitin-like modifier-activating enzyme 5 OS=Mus musculus OX=10090 GN=Uba5 PE=1 SV=2	Uba5	66663		Rae1	66679
Q3TFQ1	SPRY domain-containing protein 7 OS=Mus musculus OX=10090 GN=Spryd7 PE=1 SV=2	Spryd7	66674		Pgm2	66681
Q8C570	mRNA export factor OS=Mus musculus OX=10090 GN=Rae1 PE=1 SV=1	Rae1	66679		Trappc5	66682
Q7TSV4	Phosphoglucomutase-2 OS=Mus musculus OX=10090 GN=Pgm2 PE=1 SV=1	Pgm2	66681		Tbc1d15	66687
Q9CQA1	Trafficking protein particle complex subunit 5 OS=Mus musculus OX=10090 GN=Trappc5 PE=1 SV=1	Trappc5	66682		Gapvd1	66691
Q9CXF4	TBC1 domain family member 15 OS=Mus musculus OX=10090 GN=Tbc1d15 PE=1 SV=1	Tbc1d15	66687		Uqcrfs1	66694
Q6PAR5	GTPase-activating protein and VPS9 domain-containing protein 1 OS=Mus musculus OX=10090 GN=Gapvd1 PE=1 SV=2	Gapvd1	66691		Chmp3	66700
Q9CR68	Cytochrome b-c1 complex subunit Rieske, mitochondrial OS=Mus musculus OX=10090 GN=Uqcrfs1 PE=1 SV=1	Uqcrfs1	66694		Sbds	66711
Q9CQ10	Charged multivesicular body protein 3 OS=Mus musculus OX=10090 GN=Chmp3 PE=1 SV=3	Chmp3	66700		Actr2	66713
P70122	Ribosome maturation protein SBDS OS=Mus musculus OX=10090 GN=Sbds PE=1 SV=4	Sbds	66711		Emc2	66736
P61161	Actin-related protein 2 OS=Mus musculus OX=10090 GN=Actr2 PE=1 SV=1	Actr2	66713		Gid4	66771
Q9CRD2	ER membrane protein complex subunit 2 OS=Mus musculus OX=10090 GN=Emc2 PE=1 SV=1	Emc2	66736		Ttc1	66827
Q9CPY6	Glucose-induced degradation protein 4 homolog OS=Mus musculus OX=10090 GN=Gid4 PE=1 SV=1	Gid4	66771		Wdr45b	66840
Q91Z38	Tetratricopeptide repeat protein 1 OS=Mus musculus OX=10090 GN=Ttc1 PE=1 SV=1	Ttc1	66827		Tanc1	66860
Q9CR39	WD repeat domain phosphoinositide-interacting protein 3 OS=Mus musculus OX=10090 GN=Wdr45b PE=1 SV=2	Wdr45b	66840		Dnajc10	66861
Q0VGY8	Protein TANC1 OS=Mus musculus OX=10090 GN=Tanc1 PE=1 SV=2	Tanc1	66860		Pmpca	66865
Q9DC23	DnaJ homolog subfamily C member 10 OS=Mus musculus OX=10090 GN=Dnajc10 PE=1 SV=2	Dnajc10	66861		Nhlrc2	66866
Q9DC61	Mitochondrial-processing peptidase subunit alpha OS=Mus musculus OX=10090 GN=Pmpca PE=1 SV=1	Pmpca	66865		Serbp1	66870
Q8BZW8	NHL repeat-containing protein 2 OS=Mus musculus OX=10090 GN=Nhlrc2 PE=1 SV=1	Nhlrc2	66866		Cpne8	66871
Q9CY58	Plasminogen activator inhibitor 1 RNA-binding protein OS=Mus musculus OX=10090 GN=Serbp1 PE=1 SV=2	Serbp1	66870		Pcyox1	66881
Q9DC53	Copine-8 OS=Mus musculus OX=10090 GN=Cpne8 PE=2 SV=3	Cpne8	66871		Bzw1	66882
Q9CQF9	Prenylcysteine oxidase OS=Mus musculus OX=10090 GN=Pcyox1 PE=1 SV=1	Pcyox1	66881		Lman2	66890
Q9CQC6	Basic leucine zipper and W2 domain-containing protein 1 OS=Mus musculus OX=10090 GN=Bzw1 PE=1 SV=1	Bzw1	66882		Wwp2	66894
Q9DBH5	Vesicular integral-membrane protein VIP36 OS=Mus musculus OX=10090 GN=Lman2 PE=1 SV=2	Lman2	66890		Naa16	66897
Q9DBH0	NEDD4-like E3 ubiquitin-protein ligase WWP2 OS=Mus musculus OX=10090 GN=Wwp2 PE=1 SV=1	Wwp2	66894		Mtap	66902
Q9DBB4	N-alpha-acetyltransferase 16, NatA auxiliary subunit OS=Mus musculus OX=10090 GN=Naa16 PE=2 SV=1	Naa16	66897		Plin3	66905
Q9CQ65	S-methyl-5'-thioadenosine phosphorylase OS=Mus musculus OX=10090 GN=Mtap PE=1 SV=1	Mtap	66902		Bzw2	66912
Q9DBG5	Perilipin-3 OS=Mus musculus OX=10090 GN=Plin3 PE=1 SV=1	Plin3	66905		Vps28	66914
Q91VK1	Basic leucine zipper and W2 domain-containing protein 2 OS=Mus musculus OX=10090 GN=Bzw2 PE=1 SV=1	Bzw2	66912		Chordc1	66917
Q9D1C8	Vacuolar protein sorting-associated protein 28 homolog OS=Mus musculus OX=10090 GN=Vps28 PE=1 SV=1	Vps28	66914		Prpf38b	66921
Q9D1P4	Cysteine and histidine-rich domain-containing protein 1 OS=Mus musculus OX=10090 GN=Chordc1 PE=1 SV=1	Chordc1	66917		Rras2	66922
Q80SY5	Pre-mRNA-splicing factor 38B OS=Mus musculus OX=10090 GN=Prpf38b PE=1 SV=1	Prpf38b	66921		Trmt6	66926
P62071	Ras-related protein R-Ras2 OS=Mus musculus OX=10090 GN=Rras2 PE=1 SV=1	Rras2	66922		Ddx18	66942
Q8CE96	tRNA (adenine(58)-N(1))-methyltransferase non-catalytic subunit TRM6 OS=Mus musculus OX=10090 GN=Trmt6 PE=1 SV=1	Trmt6	66926		Sdha	66945
Q8K363	ATP-dependent RNA helicase DDX18 OS=Mus musculus OX=10090 GN=Ddx18 PE=1 SV=1	Ddx18	66942		Pacc1	66950
Q8K2B3	Succinate dehydrogenase [ubiquinone] flavoprotein subunit, mitochondrial OS=Mus musculus OX=10090 GN=Sdha PE=1 SV=1	Sdha	66945		--	66952
Q9D771	Proton-activated chloride channel OS=Mus musculus OX=10090 GN=Pacc1 PE=1 SV=1	Pacc1	66950		MINDY3	66960
Q9D8L0	Uncharacterized protein C11orf52 homolog OS=Mus musculus OX=10090 PE=2 SV=1	--	66952		Golt1b	66964
Q9CV28	Ubiquitin carboxyl-terminal hydrolase MINDY-3 OS=Mus musculus OX=10090 GN=MINDY3 PE=1 SV=2	MINDY3	66960		Luc7l	66978
Q9CR60	Vesicle transport protein GOT1B OS=Mus musculus OX=10090 GN=Golt1b PE=1 SV=1	Golt1b	66964		Lap3	66988
Q9CYI4	Putative RNA-binding protein Luc7-like 1 OS=Mus musculus OX=10090 GN=Luc7l PE=1 SV=2	Luc7l	66978		Smarcd3	66993
Q9CPY7	Cytosol aminopeptidase OS=Mus musculus OX=10090 GN=Lap3 PE=1 SV=3	Lap3	66988		Psmd12	66997
Q6P9Z1	SWI/SNF-related matrix-associated actin-dependent regulator of chromatin subfamily D member 3 OS=Mus musculus OX=10090 GN=Smarcd3 PE=1 SV=2	Smarcd3	66993		Psmd5	66998
Q9D8W5	26S proteasome non-ATPase regulatory subunit 12 OS=Mus musculus OX=10090 GN=Psmd12 PE=1 SV=4	Psmd12	66997		Med28	66999
Q8BJY1	26S proteasome non-ATPase regulatory subunit 5 OS=Mus musculus OX=10090 GN=Psmd5 PE=1 SV=4	Psmd5	66998		Uqcrc2	67003
Q920D3	Mediator of RNA polymerase II transcription subunit 28 OS=Mus musculus OX=10090 GN=Med28 PE=1 SV=2	Med28	66999		Cisd2	67006
Q9DB77	Cytochrome b-c1 complex subunit 2, mitochondrial OS=Mus musculus OX=10090 GN=Uqcrc2 PE=1 SV=1	Uqcrc2	67003		Rpl11	67025
Q9CQB5	CDGSH iron-sulfur domain-containing protein 2 OS=Mus musculus OX=10090 GN=Cisd2 PE=1 SV=1	Cisd2	67006		Chmp1b2	67028
Q9CXW4	60S ribosomal protein L11 OS=Mus musculus OX=10090 GN=Rpl11 PE=1 SV=4	Rpl11	67025		Dnajb4	67035
Q9CQD4	Charged multivesicular body protein 1b-2 OS=Mus musculus OX=10090 GN=Chmp1b2 PE=2 SV=2	Chmp1b2	67028		Pmf1	67037
Q9D832	DnaJ homolog subfamily B member 4 OS=Mus musculus OX=10090 GN=Dnajb4 PE=1 SV=1	Dnajb4	67035		Rbm25	67039
Q9CPV5	Polyamine-modulated factor 1 OS=Mus musculus OX=10090 GN=Pmf1 PE=1 SV=1	Pmf1	67037		Ddx17	67040
B2RY56	RNA-binding protein 25 OS=Mus musculus OX=10090 GN=Rbm25 PE=1 SV=2	Rbm25	67039		Oxct1	67041
Q501J6	Probable ATP-dependent RNA helicase DDX17 OS=Mus musculus OX=10090 GN=Ddx17 PE=1 SV=1	Ddx17	67040		Riok2	67045
Q9D0K2	Succinyl-CoA:3-ketoacid coenzyme A transferase 1, mitochondrial OS=Mus musculus OX=10090 GN=Oxct1 PE=1 SV=1	Oxct1	67041		Paics	67054
Q9CQS5	Serine/threonine-protein kinase RIO2 OS=Mus musculus OX=10090 GN=Riok2 PE=1 SV=1	Riok2	67045		Ola1	67059
Q9DCL9	Multifunctional protein ADE2 OS=Mus musculus OX=10090 GN=Paics PE=1 SV=4	Paics	67054		Dynlrb1	67068
Q9CZ30	Obg-like ATPase 1 OS=Mus musculus OX=10090 GN=Ola1 PE=1 SV=1	Ola1	67059		Pi4k2b	67073
P62627	Dynein light chain roadblock-type 1 OS=Mus musculus OX=10090 GN=Dynlrb1 PE=1 SV=3	Dynlrb1	67068		Mon2	67074
Q8CBQ5	Phosphatidylinositol 4-kinase type 2-beta OS=Mus musculus OX=10090 GN=Pi4k2b PE=1 SV=1	Pi4k2b	67073		Pgp	67078
Q80TL7	Protein MON2 homolog OS=Mus musculus OX=10090 GN=Mon2 PE=1 SV=2	Mon2	67074		Cand2	67088
Q8CHP8	Glycerol-3-phosphate phosphatase OS=Mus musculus OX=10090 GN=Pgp PE=1 SV=1	Pgp	67078		Psmc6	67089
Q6ZQ73	Cullin-associated NEDD8-dissociated protein 2 OS=Mus musculus OX=10090 GN=Cand2 PE=1 SV=2	Cand2	67088		Rps10	67097
P62334	26S proteasome regulatory subunit 10B OS=Mus musculus OX=10090 GN=Psmc6 PE=1 SV=1	Psmc6	67089		Ptgr1	67103
P63325	40S ribosomal protein S10 OS=Mus musculus OX=10090 GN=Rps10 PE=1 SV=1	Rps10	67097		Rpl14	67115
Q91YR9	Prostaglandin reductase 1 OS=Mus musculus OX=10090 GN=Ptgr1 PE=1 SV=2	Ptgr1	67103		Tspan31	67125
Q9CR57	60S ribosomal protein L14 OS=Mus musculus OX=10090 GN=Rpl14 PE=1 SV=3	Rpl14	67115		Nop56	67134
Q9CQ88	Tetraspanin-31 OS=Mus musculus OX=10090 GN=Tspan31 PE=1 SV=1	Tspan31	67125		Lrrc40	67144
Q9D6Z1	Nucleolar protein 56 OS=Mus musculus OX=10090 GN=Nop56 PE=1 SV=2	Nop56	67134		Tomm34	67145
Q9CRC8	Leucine-rich repeat-containing protein 40 OS=Mus musculus OX=10090 GN=Lrrc40 PE=1 SV=2	Lrrc40	67144		Psmd9	67151
Q9CYG7	Mitochondrial import receptor subunit TOM34 OS=Mus musculus OX=10090 GN=Tomm34 PE=1 SV=1	Tomm34	67145		Mtdh	67154
Q9CR00	26S proteasome non-ATPase regulatory subunit 9 OS=Mus musculus OX=10090 GN=Psmd9 PE=1 SV=1	Psmd9	67151		Eef1g	67160
Q80WJ7	Protein LYRIC OS=Mus musculus OX=10090 GN=Mtdh PE=1 SV=1	Mtdh	67154		Ccdc47	67163
Q9D8N0	Elongation factor 1-gamma OS=Mus musculus OX=10090 GN=Eef1g PE=1 SV=3	Eef1g	67160		Arl8b	67166
Q9D024	PAT complex subunit CCDC47 OS=Mus musculus OX=10090 GN=Ccdc47 PE=1 SV=2	Ccdc47	67163		Ccdc25	67179
Q9CQW2	ADP-ribosylation factor-like protein 8B OS=Mus musculus OX=10090 GN=Arl8b PE=1 SV=1	Arl8b	67166		Yipf5	67180
Q78PG9	Coiled-coil domain-containing protein 25 OS=Mus musculus OX=10090 GN=Ccdc25 PE=1 SV=1	Ccdc25	67179		Rplp2	67186
Q9EQQ2	Protein YIPF5 OS=Mus musculus OX=10090 GN=Yipf5 PE=1 SV=1	Yipf5	67180		Pfdn1	67199
P99027	60S acidic ribosomal protein P2 OS=Mus musculus OX=10090 GN=Rplp2 PE=1 SV=3	Rplp2	67186		Glod4	67201
Q9CWM4	Prefoldin subunit 1 OS=Mus musculus OX=10090 GN=Pfdn1 PE=1 SV=1	Pfdn1	67199		Eif2s2	67204
Q9CPV4	Glyoxalase domain-containing protein 4 OS=Mus musculus OX=10090 GN=Glod4 PE=1 SV=1	Glod4	67201		Lsm1	67207
Q99L45	Eukaryotic translation initiation factor 2 subunit 2 OS=Mus musculus OX=10090 GN=Eif2s2 PE=1 SV=1	Eif2s2	67204		Med29	67224
Q8VC85	U6 snRNA-associated Sm-like protein LSm1 OS=Mus musculus OX=10090 GN=Lsm1 PE=1 SV=1	Lsm1	67207		Rpf2	67239
Q9DB91	Mediator of RNA polymerase II transcription subunit 29 OS=Mus musculus OX=10090 GN=Med29 PE=2 SV=1	Med29	67224		Washc3	67282
Q9JJ80	Ribosome production factor 2 homolog OS=Mus musculus OX=10090 GN=Rpf2 PE=2 SV=2	Rpf2	67239		Dock7	67299
Q9CR27	WASH complex subunit 3 OS=Mus musculus OX=10090 GN=Washc3 PE=1 SV=1	Washc3	67282		Cltc	67300
Q8R1A4	Dedicator of cytokinesis protein 7 OS=Mus musculus OX=10090 GN=Dock7 PE=1 SV=3	Dock7	67299		Nanp	67311
Q68FD5	Clathrin heavy chain 1 OS=Mus musculus OX=10090 GN=Cltc PE=1 SV=3	Cltc	67300		Snrpd3	67332
Q9CPT3	N-acylneuraminate-9-phosphatase OS=Mus musculus OX=10090 GN=Nanp PE=1 SV=1	Nanp	67311		Cstf1	67337
P62320	Small nuclear ribonucleoprotein Sm D3 OS=Mus musculus OX=10090 GN=Snrpd3 PE=1 SV=1	Snrpd3	67332		Herc4	67345
Q99LC2	Cleavage stimulation factor subunit 1 OS=Mus musculus OX=10090 GN=Cstf1 PE=1 SV=1	Cstf1	67337		Med4	67381
Q6PAV2	Probable E3 ubiquitin-protein ligase HERC4 OS=Mus musculus OX=10090 GN=Herc4 PE=1 SV=2	Herc4	67345		Fundc2	67391
Q9CQA5	Mediator of RNA polymerase II transcription subunit 4 OS=Mus musculus OX=10090 GN=Med4 PE=2 SV=1	Med4	67381		Erp29	67397
Q9D6K8	FUN14 domain-containing protein 2 OS=Mus musculus OX=10090 GN=Fundc2 PE=1 SV=1	Fundc2	67391		Srpra	67398
P57759	Endoplasmic reticulum resident protein 29 OS=Mus musculus OX=10090 GN=Erp29 PE=1 SV=2	Erp29	67397		Pdlim7	67399
Q9DBG7	Signal recognition particle receptor subunit alpha OS=Mus musculus OX=10090 GN=Srpra PE=1 SV=1	Srpra	67398		Far1	67420
Q3TJD7	PDZ and LIM domain protein 7 OS=Mus musculus OX=10090 GN=Pdlim7 PE=1 SV=1	Pdlim7	67399		Rps20	67427
Q922J9	Fatty acyl-CoA reductase 1 OS=Mus musculus OX=10090 GN=Far1 PE=1 SV=1	Far1	67420		Nudcd1	67429
P60867	40S ribosomal protein S20 OS=Mus musculus OX=10090 GN=Rps20 PE=1 SV=1	Rps20	67427		Ssr3	67437
Q6PIP5	NudC domain-containing protein 1 OS=Mus musculus OX=10090 GN=Nudcd1 PE=1 SV=2	Nudcd1	67429		Xab2	67439
Q9DCF9	Translocon-associated protein subunit gamma OS=Mus musculus OX=10090 GN=Ssr3 PE=1 SV=1	Ssr3	67437		Map1lc3b	67443
Q9DCD2	Pre-mRNA-splicing factor SYF1 OS=Mus musculus OX=10090 GN=Xab2 PE=1 SV=1	Xab2	67439		Frmd8	67457
Q9CQV6	Microtubule-associated proteins 1A/1B light chain 3B OS=Mus musculus OX=10090 GN=Map1lc3b PE=1 SV=3	Map1lc3b	67443		Ergic1	67458
Q3UFK8	FERM domain-containing protein 8 OS=Mus musculus OX=10090 GN=Frmd8 PE=1 SV=2	Frmd8	67457		Sf3a1	67465
Q9DC16	Endoplasmic reticulum-Golgi intermediate compartment protein 1 OS=Mus musculus OX=10090 GN=Ergic1 PE=1 SV=1	Ergic1	67458		Abhd5	67469
Q8K4Z5	Splicing factor 3A subunit 1 OS=Mus musculus OX=10090 GN=Sf3a1 PE=1 SV=1	Sf3a1	67465		Eepd1	67484
Q9DBL9	1-acylglycerol-3-phosphate O-acyltransferase ABHD5 OS=Mus musculus OX=10090 GN=Abhd5 PE=1 SV=1	Abhd5	67469		Ccar1	67500
Q3TGW2	Endonuclease/exonuclease/phosphatase family domain-containing protein 1 OS=Mus musculus OX=10090 GN=Eepd1 PE=1 SV=1	Eepd1	67484		Ccdc50	67501
Q8CH18	Cell division cycle and apoptosis regulator protein 1 OS=Mus musculus OX=10090 GN=Ccar1 PE=1 SV=1	Ccar1	67500		Tmed9	67511
Q810U5	Coiled-coil domain-containing protein 50 OS=Mus musculus OX=10090 GN=Ccdc50 PE=1 SV=1	Ccdc50	67501		Uqcrb	67530
Q99KF1	Transmembrane emp24 domain-containing protein 9 OS=Mus musculus OX=10090 GN=Tmed9 PE=1 SV=2	Tmed9	67511		Ppfibp1	67533
Q9D855	Cytochrome b-c1 complex subunit 7 OS=Mus musculus OX=10090 GN=Uqcrb PE=1 SV=3	Uqcrb	67530		Wdr48	67561
Q8C8U0	Liprin-beta-1 OS=Mus musculus OX=10090 GN=Ppfibp1 PE=1 SV=3	Ppfibp1	67533		Loxl4	67573
Q8BH57	WD repeat-containing protein 48 OS=Mus musculus OX=10090 GN=Wdr48 PE=1 SV=1	Wdr48	67561		Lrrc18	67580
Q924C6	Lysyl oxidase homolog 4 OS=Mus musculus OX=10090 GN=Loxl4 PE=2 SV=2	Loxl4	67573		Get4	67604
Q9CQ07	Leucine-rich repeat-containing protein 18 OS=Mus musculus OX=10090 GN=Lrrc18 PE=2 SV=1	Lrrc18	67580		Nob1	67619
Q9D1H7	Golgi to ER traffic protein 4 homolog OS=Mus musculus OX=10090 GN=Get4 PE=1 SV=2	Get4	67604		Anp32b	67628
Q8BW10	RNA-binding protein NOB1 OS=Mus musculus OX=10090 GN=Nob1 PE=1 SV=1	Nob1	67619		Spc24	67629
Q9EST5	Acidic leucine-rich nuclear phosphoprotein 32 family member B OS=Mus musculus OX=10090 GN=Anp32b PE=1 SV=1	Anp32b	67628		Dctn4	67665
Q9D083	Kinetochore protein Spc24 OS=Mus musculus OX=10090 GN=Spc24 PE=1 SV=1	Spc24	67629		Hikeshi	67669
Q8CBY8	Dynactin subunit 4 OS=Mus musculus OX=10090 GN=Dctn4 PE=1 SV=1	Dctn4	67665		Rpl38	67671
Q9DD02	Protein Hikeshi OS=Mus musculus OX=10090 GN=Hikeshi PE=1 SV=1	Hikeshi	67669		Elob	67673
Q9JJI8	60S ribosomal protein L38 OS=Mus musculus OX=10090 GN=Rpl38 PE=1 SV=3	Rpl38	67671		Trmt112	67674
P62869	Elongin-B OS=Mus musculus OX=10090 GN=Elob PE=1 SV=1	Elob	67673		Lsm3	67678
Q9DCG9	Multifunctional methyltransferase subunit TRM112-like protein OS=Mus musculus OX=10090 GN=Trmt112 PE=1 SV=1	Trmt112	67674		Pbdc1	67683
P62311	U6 snRNA-associated Sm-like protein LSm3 OS=Mus musculus OX=10090 GN=Lsm3 PE=1 SV=2	Lsm3	67678		Luc7l3	67684
Q9D0B6	Protein PBDC1 OS=Mus musculus OX=10090 GN=Pbdc1 PE=1 SV=1	Pbdc1	67683		Hypk	67693
Q5SUF2	Luc7-like protein 3 OS=Mus musculus OX=10090 GN=Luc7l3 PE=1 SV=1	Luc7l3	67684		Wfdc2	67701
Q9CR41	Huntingtin-interacting protein K OS=Mus musculus OX=10090 GN=Hypk PE=1 SV=2	Hypk	67693		Fam114a2	67726
Q9DAU7	WAP four-disulfide core domain protein 2 OS=Mus musculus OX=10090 GN=Wfdc2 PE=1 SV=1	Wfdc2	67701		Ppid	67738
Q8VE88	Protein FAM114A2 OS=Mus musculus OX=10090 GN=Fam114a2 PE=1 SV=2	Fam114a2	67726		Samsn1	67742
Q9CR16	Peptidyl-prolyl cis-trans isomerase D OS=Mus musculus OX=10090 GN=Ppid PE=1 SV=3	Ppid	67738		Ddx47	67755
P57725	SAM domain-containing protein SAMSN-1 OS=Mus musculus OX=10090 GN=Samsn1 PE=1 SV=2	Samsn1	67742		Slc38a2	67760
Q9CWX9	Probable ATP-dependent RNA helicase DDX47 OS=Mus musculus OX=10090 GN=Ddx47 PE=2 SV=2	Ddx47	67755		Prpsap1	67763
Q8CFE6	Sodium-coupled neutral amino acid transporter 2 OS=Mus musculus OX=10090 GN=Slc38a2 PE=1 SV=1	Slc38a2	67760		N6amt1	67768
Q9D0M1	Phosphoribosyl pyrophosphate synthase-associated protein 1 OS=Mus musculus OX=10090 GN=Prpsap1 PE=1 SV=1	Prpsap1	67763		Arpc5	67771
Q6SKR2	Methyltransferase N6AMT1 OS=Mus musculus OX=10090 GN=N6amt1 PE=1 SV=1	N6amt1	67768		Vwa5a	67776
Q9CPW4	Actin-related protein 2/3 complex subunit 5 OS=Mus musculus OX=10090 GN=Arpc5 PE=1 SV=3	Arpc5	67771		Ilf2	67781
Q99KC8	von Willebrand factor A domain-containing protein 5A OS=Mus musculus OX=10090 GN=Vwa5a PE=1 SV=2	Vwa5a	67776		Limd2	67803
Q9CXY6	Interleukin enhancer-binding factor 2 OS=Mus musculus OX=10090 GN=Ilf2 PE=1 SV=1	Ilf2	67781		Snx2	67804
Q8BGB5	LIM domain-containing protein 2 OS=Mus musculus OX=10090 GN=Limd2 PE=1 SV=1	Limd2	67803		Ubxn4	67812
Q9CWK8	Sorting nexin-2 OS=Mus musculus OX=10090 GN=Snx2 PE=1 SV=2	Snx2	67804		Derl1	67819
Q8VCH8	UBX domain-containing protein 4 OS=Mus musculus OX=10090 GN=Ubxn4 PE=1 SV=1	Ubxn4	67812		Nmral1	67824
Q99J56	Derlin-1 OS=Mus musculus OX=10090 GN=Derl1 PE=1 SV=1	Derl1	67819		Snap47	67826
Q8K2T1	NmrA-like family domain-containing protein 1 OS=Mus musculus OX=10090 GN=Nmral1 PE=1 SV=1	Nmral1	67824		Brix1	67832
[truncated: 1,325 more rows]
