# Supplementary material for: Endosomal protein DENND10/FAM45A integrates extracellular vesicle release with cancer cell migration
Source: BMC Biol. 2024 Jul 10;22:154. doi: 10.1186/s12915-024-01948-4 (PMC11234546; doi:10.1186/s12915-024-01948-4)
Supplement: Supplementary file 2 — Additional file 2: Table S1. List of DENND10 expression in human breast cancer cell lines with adherent growth. Table S2. List of all proteins identified in the mass spectrometry analysis of EVs from 4T1-NC and DENND10-KO cells. Table S3. List of selected proteins of interest in the 4T1 EV mass spectrometry dataset. Table S4. Overlap among 4T1-EV proteomics dataset in this study, Vesiclepedia, and Exocarta databases. Table S5. Pathway enrichment of cellular components for all identified proteins in the 4T1-EV proteomics dataset. Table S6. List of all DEPs in DENND10-KO EVs. Table S7. Pathway enrichment of cellular components for DEPs. Table S8. Protein-protein interaction network among DEPs. [file 12915_2024_1948_MOESM2_ESM.zip › Table S5 Pathway enrichment for all Identified.xlsx]

## Sheet: Cellular component
Dataset: 4T1 EV
Enrichment analysis: Cellular component
Number of genes in the dataset: 3162
Number of genes in the dataset (which are available in Cellular component database) :2961
Number of genes in background: 14553
						Corrected p-values
Cellular component	No. of genes in the dataset	No.of genes in the background dataset	Percentage of genes	Fold enrichment	P-value (Hypergeometric test)	Bonferroni method	BH method	Q-value (Storey-Tibshirani method)	Mapped gene names
Exosomes	1024	2043	34.5829	2.46347	1.95294e-238	1.5311e-235	1.5311e-235	3.74001e-235	SOD1; EPCAM; GOT1; SLC44A1; ENPP4; OLA1; NME2; TPM4; TXNDC5; RAB11B; CTNNB1; TAGLN2; GSTO1; HSPH1; PSAT1; PSMB4; CLTC; SNX9; SCAMP2; TPM1; SLC2A1; FSCN1; CLDN4; ANXA3; GDI2; DDAH1; PSMB5; PSMA4; PSMA5; FLNC; PRKCD; NACA; CDH1; RNPEP; PSMA7; VAMP3; ANGPTL2; FDPS; ANXA2; LIMA1; PSMA1; PSMB2; MYL6; VCL; ALDOA; MYH9; PSMB3; PSMA3; SERBP1; VASP; ARHGDIA; LAMA3; PGAM1; MYO1E; LCP1; GSR; HIST4H4; AP2A1;…
Lysosome	837	1620	28.2675	2.53937	2.96806e-199	2.32696e-196	1.16348e-196	2.84203e-196	SOD1; GOT1; SLC44A1; ENPP4; OLA1; TPM4; TXNDC5; RAB11B; CTNNB1; TAGLN2; GSTO1; PSMB4; CLTC; SCAMP2; SLC2A1; LRRC59; ANXA3; GDI2; PSMA4; PSMA5; ANTXR2; TMEM30A; PTPN9; CDH1; RNPEP; LDLR; PSMA7; ANXA2; PSMA1; VCL; MYH9; PSMA3; ARHGDIA; LCP1; GSR; AP2A1; CYCS; PSME2; PSMB1; AK2; DDAH2; FLNB; PSMA6; ACTN4; DPP3; PKM; TMEM2; TXNRD1; CTNNA1; LDHA; CANX; CUL5; TPM3; ITGA6; PI4KA; TRAPPC4; CPNE1; IQGAP1;…
Cytoplasm	1835	5684	61.9723	1.58671	1.34102e-176	1.05136e-173	3.50454e-174	8.5605e-174	SOD1; MAP1B; UPP1; GOT1; ENPP4; OLA1; NME2; ZW10; TPM4; RAB11B; CTNNB1; GSTO1; EIF3G; HSPH1; NUDC; EIF4B; PTMA; PSMB4; CLTC; MAT2A; SCAMP2; TPM1; SLC2A1; HARS; FSCN1; CNNM4; ANXA3; CAMK2D; GDI2; DDAH1; PSMB5; IPO5; PSMA4; BCLAF1; PSMA5; FLNC; PRKCD; ANTXR2; CNN2; PTPN9; NACA; GBP2; CDH1; PSMA7; SNTB2; FABP5; FDPS; ANXA2; LIMA1; PSMA1; PSMB2; MYL6; VCL; ALDOA; MYH9; PSMB3; PSMA3; SERBP1; VASP; HDL…
Cytosol	564	1178	19.0476	2.35316	1.35477e-109	1.06214e-106	2.65536e-107	6.48621e-107	SOD1; GOT1; CTNNB1; EIF3G; HSPH1; PSAT1; EIF4B; C12orf10; HARS; FSCN1; CAMK2D; AP2B1; PSMB5; FLNC; PRKCD; VCL; ALDOA; MYH9; VASP; ARHGDIA; PTK2; PGAM1; LCP1; GSR; AP2A1; CYCS; IDI1; SET; ACTN1; MAP2K1; PKM; TXNRD1; LDHA; CUL5; HMGCS1; TPM3; EIF4G1; BAG6; MVD; AP1G1; DDB1; EIF4A1; G3BP1; AP2M1; NCK1; AP2A2; DYNC1H1; RPS28; AKR1B1; ATOX1; PRKCA; PRDX6; MLLT4; PRKAR1A; TXNDC17; MAD2L1; CPNE3; HSPA1A…
Centrosome	381	656	12.8673	2.85456	4.61877e-105	3.62112e-102	7.24223e-103	1.76905e-102	CTNNB1; HSPH1; PSAT1; PSMB4; CLTC; GDI2; IPO5; ANXA2; MCM3; PSMB2; MYL6; ALDOA; MYH9; SERBP1; PGAM1; LCP1; HIST4H4; PRPF8; HNRNPA2B1; MCM7; FLNB; LDHA; ELAVL1; HMGCS1; EIF4G1; PRDX2; U2AF2; FKBP3; PHB; SND1; SUB1; DDB1; EIF4A1; G3BP1; GANAB; S100A4; HNRNPA1; DYNC1H1; RPS28; CACYBP; MYOF; CLIC1; MYH10; ANP32E; HSD17B4; YWHAZ; ACTR1A; DCTN2; PA2G4; G6PD; H2AFY; DCTN1; HSP90AA1; TPI1; FKBP4; IFI16; …
Nucleolus	553	1257	18.6761	2.16226	7.29478e-89	5.71911e-86	9.53185e-87	2.32833e-86	OLA1; BCLAF1; PSMA7; ANXA2; MCM3; MYH9; SERBP1; HDLBP; NHP2; HIST4H4; SUMO1; DKC1; CYCS; ETF1; PRPF8; PSME2; HNRNPA2B1; BAZ1B; ACTN1; MCM7; SMC4; ACTN4; SMC2; LDHA; ELAVL1; EFTUD2; EIF4G1; HP1BP3; H2AFV; IQGAP1; U2AF2; OASL; MCM5; HDAC2; PHB; DNMT1; HSPA5; SUB1; DDB1; EIF4A1; NAT10; CSRP1; S100A4; P4HB; EIF6; HNRNPA1; DYNC1H1; RPS28; MYOF; CSTB; TRIM25; ANP32E; SUPT16H; WDR3; CIAPIN1; HSD17B4; HS…
Mitochondrion	463	1259	15.6366	1.80748	1.12779e-45	8.8419e-43	1.26313e-43	3.08543e-43	SOD1; GOT1; NME2; CLTC; AP2B1; IPO5; PRKCD; CNN2; MCM3; RAB32; ALDOA; MYH9; LCP1; GSR; AP2A1; CYCS; HNRNPA2B1; TRNT1; AK2; ACTN1; SMC4; PSMA6; ACTN4; SMC2; ELAVL1; P4HA1; CANX; IQGAP1; PDIA3; MCM5; PHB; DNMT1; PDIA4; HSPA5; SUB1; NME1; P4HB; GLOD4; RAB8A; HNRNPA1; DYNC1H1; FH; POR; HSD17B4; HSPA1A; PTRF; AIFM1; TMPO; MBD3; DNM2; HNRNPA0; CLU; COPB2; HSP90AA1; AKR1A1; TOMM34; FLNA; CALR; HSPA8; MD…
Ribosome	103	144	3.47855	3.5156	3.09035e-40	2.42284e-37	3.02855e-38	7.3978e-38	EIF4B; NACA; HDLBP; ETF1; PSMA6; EIF4A1; EIF6; RPS28; EIF4G2; NOP58; NOP56; RPLP1; EIF3B; RSL1D1; RPLP0; BLMH; SRP68; TARS; RPL37A; EIF3I; ABCF1; RPL11; DNAJC2; RPS5; RPS15A; PRPF4; RPL19; RPS21; RPL23; ILF3; EIF2S1; EIF3H; RPS27; RPS14; RPL22; RPL12; BRIX1; EEF1A1; GCN1; RPL13A; RPL31; GTPBP4; RPL24; RPL35A; RPL14; RPS27A; RPL32; RPS18; RPSA; APEX1; RPS15; QTRT1; RPL27A; RPL13; RPL10; RPS2; RPL5…
Nucleus	1463	5847	49.409	1.22978	2.5499e-30	1.99912e-27	2.22125e-28	5.42582e-28	SOD1; MAP1B; NME2; ZW10; TPM4; RAB11B; CTNNB1; GSTO1; HSPH1; NUDC; PTMA; PSMB4; TPM1; HARS; CNNM4; CAMK2D; PSMB5; IPO5; PSMA4; BCLAF1; PSMA5; FLNC; PRKCD; CNN2; NACA; RNPEP; PSMA7; SNTB2; ANXA2; MCM3; LIMA1; PSMA1; VCL; ALDOA; MYH9; PSMB3; PSMA3; SERBP1; VASP; HDLBP; PTK2; NHP2; TJP1; HIST4H4; SUMO1; DKC1; CYCS; PSME1; PRPF8; SUPT5H; ELP2; PSME2; HNRNPA2B1; TRNT1; BAZ1B; SET; ACTN1; MCM7; SMC4; F…
Ribonucleoprotein complex	51	65	1.72239	3.85645	1.08602e-23	8.51442e-21	8.51442e-22	2.07981e-21	HNRNPA2B1; ACTN4; HNRNPA1; HSPA1A; PA2G4; HSPA8; CELF1; NPM1; RPLP0; HNRNPU; YBX1; HNRNPAB; SSB; NCL; NCBP1; RPS5; PABPC1; DHX9; ILF3; CPSF6; RPL22; RBM14; RPL13A; NUP62; HNRNPH2; PABPN1; ILF2; TROVE2; PARP4; HNRNPA3; RPL5; DDX1; RPS7; RPS3; RPS6; RPL7; RPL4; RPS8; SYNCRIP; RPS4X; EEF2; HNRNPD; RPL27; HNRNPL; ATXN2; RPS3A; RPS9; XPO1; ACTB; BOP1; TEP1;
Cytoskeleton	175	427	5.91017	2.01436	4.43531e-23	3.47728e-20	3.16116e-21	7.72174e-21	TPM4; CTNNB1; TPM1; CNN2; ANXA2; LIMA1; MYL6; VCL; MYH9; VASP; ARHGDIA; PTK2; ACTN1; FLNB; ACTN4; TPM3; ITGA6; TBCA; PHB; EIF6; DYNC1H1; PPP1R12A; DYNC1LI1; ACTBL2; YWHAZ; FHOD1; DNM2; CLU; COPB2; TGFB1; TJP2; FLNA; CAPZB; DSP; MAEA; YWHAE; VIM; TRIOBP; RAB14; CASP8; PPIA; PRC1; PLK1; CFL1; RAE1; SPTBN1; FHL2; PHB2; ACTR10; NCK2; SEPT11; BASP1; PCBP1; ROCK2; OSTF1; CORO1B; ADD1; LIMS1; VDAC3; LRR…
Proteasome complex	32	34	1.08072	4.62585	2.362e-20	1.85181e-17	1.54318e-18	3.7695e-18	PSMB4; PSMB5; PSMA4; PSMA5; PSMA7; PSMA1; PSMB2; PSMB3; PSMA3; PSMB1; PSMA2; PSMB8; PSMD11; PSMD14; UBXN1; PSMD6; PSMC1; PSMD3; KIAA0368; PSMD5; PSMB7; ADRM1; PSMC4; PSMD4; PSMC5; VCP; PSMC6; PSMC3; PSMC2; PSMB10; DNAJB2; PSMD10;
Membrane	140	350	4.72813	1.96604	1.37392e-17	1.07715e-14	8.2858e-16	2.02396e-15	SLC44A1; SCAMP2; SLC2A1; LRRC59; ANXA3; CANX; PDIA4; TMEM106B; SIGIRR; GANAB; CD44; DERL1; MYOF; ITGAV; ITGB5; LNPEP; SCAMP3; SLC12A4; RPN1; ATP1B3; ALCAM; RPN2; STX4; ATP1A1; NT5E; TMED9; NCSTN; SLC44A2; PLP2; SLC38A2; TM9SF2; HSD17B12; ANKH; SLC16A1; HYOU1; RAP1B; TNC; ATP2B1; CD63; ESYT2; ATP2A2; ESYT1; MFGE8; TFRC; SDCBP; GLG1; ARFGEF2; GPC1; ATL3; TMED10; GPC4; RTN4; KHDRBS1; PTTG1IP; MSLN; …
Nucleoplasm	164	449	5.53867	1.79526	5.84582e-16	4.58312e-13	3.27366e-14	7.99653e-14	CAMK2D; MCM3; HIST4H4; DKC1; SUPT5H; MCM7; MCM5; PHB; DDB1; HNRNPA1; SUPT16H; TCEA1; PTRF; CTCF; ANXA11; POLR1D; ANAPC5; GEMIN5; IFI16; MCM4; MCM6; NPM1; CDK1; PLK1; POLR2C; H2AFX; MCM2; ANAPC4; KPNB1; RFC2; ANAPC7; ANAPC1; SSRP1; RAD23B; DUSP3; MRE11A; SMAD4; RPL11; ANAPC2; SMARCC1; NCBP1; SMARCC2; RFC3; TOP1; POLR2H; EXOSC10; POLR2B; NFKB1; CDC27; SKP1; RPA1; CASP3; CAMK2G; CDC23; NUMA1; KPNA2;…
Cytosolic small ribosomal subunit	30	36	1.01317	4.09596	8.45622e-16	6.62968e-13	4.41979e-14	1.07962e-13	RPS28; RPS5; RPS15A; RPS21; RPS27; RPS14; RPS27A; RPS18; RPS19; RPSA; RPS15; RPS2; RPS7; RPS3; RPS6; RPS24; RPS8; RPS20; RPS16; RPS23; RPS4X; RPS13; RPS25; RPS11; RPS10; RPS17; RPS3A; RPS9; RPS26; RPS29;
Microtubule	67	129	2.26275	2.55287	1.38458e-15	1.08551e-12	6.78444e-14	1.65723e-13	NME2; CLTC; SNTB2; SUMO1; TUBA1C; HSP90AA1; CDK1; HSP90AB1; PRC1; PLK1; RAE1; ANAPC7; DCTN4; SEPT11; CCT6A; NCAPD2; CCT2; CCT7; DNAJC2; RANGAP1; TCP1; CCT4; CCT8; CCT3; CLASP2; SEPT9; MAP4; MAPRE1; ARHGEF2; DPYSL2; NUMA1; SEPT2; PPP1CC; ARFGEF2; DYNC1LI2; NUP133; PPP2R1B; MAP1S; KIF14; KIF5B; KIF2A; KIF4A; RACGAP1; TUBB4B; KIF23; DYNLL1; PPP1CB; CKAP5; PPP2R1A; PIP5K1A; CLIP1; KTN1; KIF11; PPP1CA…
Actin cytoskeleton	67	132	2.26275	2.49486	6.15289e-15	4.82387e-12	2.83757e-13	6.93131e-13	TPM1; FSCN1; CDH1; LIMA1; ALDOA; MYH9; VASP; MYO1E; ACTN1; FLNB; ACTN4; TPM3; DSTN; FHOD1; FLNA; CAPZB; TRIOBP; FHL2; CDC42EP1; MARCKS; H1F0; BIN1; ACTR3; GSN; CD2AP; TMOD3; ARPC3; TWF1; ARPC1B; RPA1; SEPT2; RHOA; CORO1C; CLIC5; PPP1R18; HNRNPH2; ADAM17; ARPC2; CASK; DBNL; WASL; STAG2; WASF2; ARPC5; CAPZA2; EZR; MTSS1; SLC9A3R1; ANLN; PDLIM5; ACTR2; CLIC4; HNRNPH1; MVB12A; PDLIM2; ACTA1; PDLIM7; …
Kinetochore	51	90	1.72239	2.78534	3.51008e-14	2.75191e-11	1.52884e-12	3.73448e-12	ZW10; DYNC1LI1; KNTC1; MAD2L1; DCTN2; DCTN1; SMC3; PLK1; SMC1A; SUGT1; SEH1L; RANGAP1; SMARCC1; SMARCC2; NCAPH; CDC27; NUP85; NUP43; INCENP; SMARCE1; TPR; SEC13; NUP133; TOP2A; PAFAH1B1; FLOT1; SMARCA4; NUP37; TUBB; CLIP1; RANBP2; ACTL6A; XPO1; BUB3; CLASP1; NUP98; TOP2B; KIF2C; MED1; ZWILCH; GTF2B; ACTA1; GTF2F1; NUP107; MED21; ZWINT; CENPV; SPC24; MAD1L1; SMARCB1; NUP160;
Cytosolic large ribosomal subunit	28	36	0.945626	3.82299	2.09581e-13	1.64312e-10	8.64798e-12	2.11243e-11	RPL23A; RPLP1; RPLP0; RPL29; RPL11; RPL19; RPLP2; RPL18A; RPL22; RPL31; RPL24; RPL14; RPL27A; RPL10; RPL5; RPL30; RPL18; RPL28; RPL7A; RPL8; RPL7; RPL4; RPL3; RPL35; RPL38; RPL26; RPL6; RPL34;
Spliceosomal complex	31	46	1.04694	3.31255	6.35125e-12	4.97938e-09	2.48969e-10	6.08154e-10	HNRNPA2B1; EFTUD2; U2AF2; HNRNPA1; PRPF6; SNRNP200; BCAS2; PRPF4; HNRNPC; SNRPF; SF3B3; SNRPD3; SNRPE; U2AF1; SNRPG; HNRNPM; SNRNP70; SF3A1; SF3A3; SNRPD2; SF3B4; SNRPA; SNRPB; DDX39B; SNRPA1; IVNS1ABP; PRPF3; DHX8; CWC22; SNRPB2; SNW1;
Endosome	110	303	3.71496	1.78438	6.11159e-11	4.79149e-08	2.28166e-09	5.57339e-09	CLTC; LDLR; ANXA2; DYNC1H1; DYNC1LI1; ITGB5; DCTN2; RAB22A; SNX1; C3; EEA1; CRK; RAB21; COPB1; RAB10; TM9SF2; HGS; RAB5A; SNX12; VAMP8; VPS4B; AP1M1; ANKFY1; VPS37C; TIMP1; CD63; SPG21; VPS37B; VDAC1; ARF6; TMEM55A; TFRC; NPEPPS; VPS25; RAB5B; S100A11; RHOD; RAB9A; SNX27; YKT6; IFITM3; RAB34; APP; KIAA0368; IGF2R; CD81; SNX5; STAM; PTGFRN; LRP1; PLIN3; EHD1; TOM1; WDR48; TOLLIP; STEAP2; VPS35; LA…
Nuclear pore	28	42	0.945626	3.27698	1.00028e-10	7.84222e-08	3.56464e-09	8.70732e-09	IPO5; SUMO1; MAD2L1; EIF5A; RAE1; KPNB1; RANGAP1; IPO4; IPO7; NUP62; KPNA3; TPR; NUP133; NUP54; RAN; RANBP3; NUTF2; XPO7; RANBP2; NUP214; NXT1; NUP98; NUP107; NUP88; AGFG1; NDC1; MAD1L1; NUP160;
Focal adhesion	28	45	0.945626	3.05856	1.09208e-09	8.56191e-07	3.72257e-08	9.09308e-08	LIMA1; VCL; VASP; PTK2; ACTN1; TRIM25; FHL2; AFAP1; LIMS1; ZYX; GIT1; TRIP6; ADAM17; GIT2; ITGB1; PARVA; DAG1; SDC1; PXN; ITGA5; TLN1; PDLIM2; LASP1; TNS4; PDLIM7; SYNE2; MLF2; AIF1L;
Eukaryotic translation initiation factor 3 complex	14	15	0.472813	4.58744	2.47267e-09	1.93857e-06	8.07737e-08	1.97305e-07	EIF3G; EIF3J; EIF3B; EIF3I; EIF3F; EIF3H; EIF3M; EIF3K; EIF3D; EIF3L; EIF3E; EIF3A; COPS5; EIF3C;
Stress fiber	14	16	0.472813	4.3009	1.60427e-08	1.25775e-05	5.03099e-07	1.22891e-06	TPM4; TPM1; CNN2; LIMA1; MYH9; TPM3; MYH10; FERMT2; SEPT11; ZYX; SEPT9; SEPT7; MYO1C; ACTA1;
Golgi aparatus	248	897	8.37555	1.35889	3.82254e-08	2.99687e-05	1.15264e-06	2.81555e-06	TXNDC5; RAB11B; CLTC; SNX9; SCAMP2; SLC2A1; RNPEP; CANX; PI4KA; TRAPPC4; IQGAP1; CCAR1; AP1G1; SND1; OSBPL3; MAN1A1; HOOK3; RAB8A; RDX; DYNC1H1; NSFL1C; PDXDC1; MTA2; COPB2; COPG1; SCAMP3; STIP1; GOLGA3; YWHAE; RAB22A; VIM; RAB14; PLOD3; HSPD1; LYN; CDC42EP1; CALU; COPB1; COPA; RAB10; VPS33A; NCSTN; EHD4; DNM1L; H1F0; MOB4; GLS; NASP; SCAMP1; INTS7; ASAP2; CTSA; PRKAR2B; CLASP2; SNAP23; SEC23B; M…
Perinuclear region of cytoplasm	49	119	1.65485	2.02402	1.64226e-07	0.000128753	4.76864e-06	1.16483e-05	CTNNB1; CDH1; SET; ACTN4; HSPA5; S100A4; ATXN10; MAD2L1; HSPA1A; CALR; LMNA; NEDD4; DCTN3; MTDH; VPS33A; BAG5; SEPT9; UBQLN1; GNB2; HSP90B1; GTPBP4; TPD52L2; MAP1S; CSF1; APEX1; S100A6; ITM2C; HMGB2; ANP32A; YWHAB; SEC31A; FAF1; ECE1; INF2; CLIC4; ATXN2; VAPA; TPD52; LRPPRC; DNAJB6; VPS4A; FGFR1OP; GALNT3; S100A13; ATP7A; GALNT2; TAF10; ALG2; HDAC6;
ER-Golgi intermediate compartment	19	30	0.641675	3.11336	3.64423e-07	0.000285707	1.00603e-05	2.45742e-05	HSPA5; MAN1A1; P4HB; TMED9; FN1; PDIA6; SCYL1; LMAN2; IST1; TMED10; TMED2; SURF4; ERP44; SEC22B; TMED5; SERPINH1; NUCB1; ERGIC1; LMAN1;
Mitochondrial matrix	36	79	1.21581	2.24003	3.72128e-07	0.000291748	1.00603e-05	2.45742e-05	SOD1; FH; MDH2; GOT2; ATP5A1; ATP5D; HSPD1; KARS; ATP5B; SHMT2; GRPEL1; QARS; CS; ETFA; GARS; PPA2; HAGH; ACAT1; PIN4; OXCT1; ETFB; SOD2; OAT; HMGCL; TST; ECHS1; IARS2; HADHA; CPS1; LONP1; PITRM1; CCAR2; ATP5C1; HADHB; DNAJA3; ATP5F1;
Chromosome	29	59	0.979399	2.41621	7.13115e-07	0.000559082	1.86361e-05	4.55221e-05	ZW10; MCM3; MCM7; MCM5; EIF6; MAD2L1; H2AFY; MCM4; MCM6; SMC3; SMC1A; MCM2; ANAPC1; SSRP1; RAD21; PPP2R5E; RUVBL2; RUVBL1; STAG2; PPP2R5C; PPP2R2A; MAPK3; PPP2R1A; CBX5; ACTL6A; BUB3; PPP2R5A; AURKB; PPP2CA;
Heterogeneous nuclear ribonucleoprotein complex	13	17	0.439041	3.75912	1.03779e-06	0.000813624	2.62459e-05	6.41107e-05	HNRNPA2B1; HNRNPA1; HNRNPA0; RALY; RBMX; HNRNPU; HNRNPF; HNRNPH2; HNRNPUL1; HNRNPD; HNRNPL; HNRNPH1; HNRNPK;
Small ribosomal subunit	11	13	0.371496	4.15933	1.26024e-06	0.000988027	3.08759e-05	7.54202e-05	RPS28; RPS21; RPS27A; RPS18; RPS6; RPS24; RPS16; RPS4X; RPS25; RPS26; RPS29;
Intracellular	56	151	1.89125	1.82294	1.36545e-06	0.00107051	3.24397e-05	7.92402e-05	PRKCSH; TRNT1; NUDT5; LNPEP; CALR; FKBP4; HSPA8; RAB18; RAB14; NUDT4; PNP; LGALS1; DEPTOR; ANXA5; OSTF1; TGM2; NUDT9; RAP1B; NUDCD2; CDC23; ABI1; EEF1G; GSPT1; RAB5B; SNX6; SLFN13; RUVBL2; STMN1; NAA20; CTSB; MPP1; SAMHD1; WASF2; PROSC; NAA10; CLIC4; VARS; EDF1; GLMN; LGALSL; CAND2; CCND1; RPIA; CAV1; GABARAPL2; SMAD1; ARVCF; MAPK15; CHMP2B; MOB3A; SFRP1; MAP1LC3B; NECAP2; SMG9; RNF114; UBL3;
Proteasome regulatory particle	8	8	0.270179	4.91488	2.91482e-06	0.00228522	6.52921e-05	0.000159488	PSMD9; PSMD7; PSMD12; PSMD13; PSMD1; PSMD8; PSMD2; PSMD10;
Transcription export complex	8	8	0.270179	4.91488	2.91482e-06	0.00228522	6.52921e-05	0.000159488	THOC5; THOC2; ALYREF; THOC1; THOC7; THOC6; THOC3; DDX39B;
Nup107-160 complex	9	10	0.303951	4.42388	4.8368e-06	0.00379205	0.000105335	0.0002573	SEH1L; NUP85; NUP43; SEC13; NUP133; NUP37; NUP98; NUP107; NUP160;
Nuclear envelope	31	71	1.04694	2.14632	7.10869e-06	0.00557321	0.000150627	0.000367936	MYOF; CLIC1; ANXA11; TMPO; LMNA; RAE1; NUP155; SEH1L; NUP85; NUP43; NUP93; NUP62; RTN4; TPR; SEC13; NUP133; S100A6; PAFAH1B1; NUP54; LBR; CBX5; NUP37; SYNE1; XPO1; LMNB1; NUP98; BNIP2; SYNE2; NUP107; NUPL1; NUP160;
Ruffle	15	24	0.506586	3.07257	8.15186e-06	0.00639106	0.000163873	0.000400292	NME2; MYH9; PODXL; MYO5A; CD2AP; ARF6; S100A11; CDK6; S100A6; ITGB1; EZR; MTSS1; ITGA5; ITGB1BP1; BCAR1;
Microtubule associated complex	15	24	0.506586	3.07257	8.15186e-06	0.00639106	0.000163873	0.000400292	MAP1B; ACTR1A; RANBP9; MAP4; PEA15; RABGAP1; PAFAH1B1; PXN; FNTA; FNTB; EML2; KIFC1; CLIP2; STAU1; HDAC6;
Arp2/3 protein complex	7	7	0.236407	4.91488	1.43531e-05	0.0112528	0.000281321	0.000687179	ACTR3; ARPC3; ARPC1B; ARPC2; ARPC4; ARPC5; ACTR2;
Protein phosphatase type 2A complex	10	13	0.337724	3.78155	1.86563e-05	0.0146265	0.000356745	0.000871417	CYCS; PPP2R4; PPP2R5C; PPP2R2A; STRN; PPP2R1A; STRN3; PPP2R5A; PPP2CB; PPP2CA;
Eukaryotic translation initiation factor 4F complex	8	9	0.270179	4.36939	2.14992e-05	0.0168553	0.000401318	0.000980295	EIF4B; EIF4G1; EIF4A1; EIF4G2; EIF4H; EIF4E; EIF4G3; EIF4A2;
Endoplasmic reticulum	277	1104	9.35495	1.23321	3.98985e-05	0.0312804	0.000727451	0.00177694	ZW10; TXNDC5; CLTC; GDI2; PSMA4; PRKCD; ANTXR2; PRKCSH; FABP5; PSME2; SET; ACAT2; P4HA1; CANX; PDIA3; PDIA4; HSPA5; GANAB; PLOD2; MAN1A1; HOOK3; P4HB; PSMB8; DERL1; PRKCA; AHCYL1; POR; HSPA1A; PTGS2; G6PD; DCTN1; CALR; HSPA9; DDOST; EMC2; PLOD1; VIM; RPN1; MTDH; STUB1; PLOD3; TRPV4; LSS; EEF1D; BLMH; HSPD1; ERLIN2; RPN2; SRP68; ERP29; HMOX2; SDF2L1; RAB21; TMED9; CALU; COPB1; COPA; NCSTN; PXDN; A…
Cell junction	19	38	0.641675	2.45809	4.34565e-05	0.0340699	0.000774315	0.00189141	CTNNB1; CDH1; TJP1; CTNNA1; TRIM25; TJP2; CDC42; JUP; SDCBP; F11R; PPP1R18; FERMT1; LLGL1; DLG1; CDC42BPA; SCRIB; PTPRJ; DSG2; PDLIM7;
Spindle	16	30	0.540358	2.62203	6.39591e-05	0.050144	0.00111431	0.00272192	CLTC; ANXA11; MAEA; MAPRE1; CDC27; NUMA1; MMS19; INCENP; CDC16; KIF23; TUBGCP3; KIF11; PIN4; MZT1; FAM96B; MAD1L1;
DNA replication factor C complex	6	6	0.202634	4.91488	7.0658e-05	0.0553959	0.00118751	0.00290072	RFC2; RFC3; RFC4; RFC5; PCNA; RFC1;
NuRD complex	9	12	0.303951	3.68718	7.11899e-05	0.0558129	0.00118751	0.00290072	HDAC2; MTA2; MBD3; CHD4; HDAC1; RBBP7; APPL1; RBBP4; CSNK2A1;
MLL5-L complex	7	8	0.236407	4.30129	9.4421e-05	0.0740261	0.00151074	0.00369026	PPP1CC; STK38; HCFC1; PPP1CB; OGT; PPP1CA; ACTB;
Specific granule	7	8	0.236407	4.30129	9.4421e-05	0.0740261	0.00151074	0.00369026	ANXA3; ANXA11; STX4; STXBP3; SNAP23; STXBP2; STX3;
Mediator complex	13	23	0.439041	2.7789	0.0001443	0.113131	0.00226263	0.0055269	MED14; RBM14; THRAP3; MED4; MED1; MED24; MED6; MED21; MED30; MED8; MED11; MED29; MED20;
Cell-cell junction	18	38	0.607903	2.32878	0.00016771	0.131484	0.00257812	0.00629756	CTNNB1; CNN2; CTNNA1; MLLT4; PTPRK; JUP; F11R; ADAM17; STEAP1; PKP3; ITGA5; DLG1; CLIC4; SCRIB; STX3; PNN; DSG2; CDSN;
Mitochondrial proton-transporting ATP synthase complex	11	18	0.371496	3.0046	0.000185168	0.145172	0.00273909	0.00669074	ATP5A1; ATP5D; ATP5B; ATP5H; ATP5L; ATP5O; ATP5J; ATP5J2; ATP5I; ATP5C1; ATP5F1;
Anaphase-promoting complex	11	18	0.371496	3.0046	0.000185168	0.145172	0.00273909	0.00669074	ANAPC5; ANAPC4; ANAPC7; ANAPC1; ANAPC2; CDC27; CDC23; CDC16; UBE2C; UBE2S; CDC26;
SWI/SNF complex	9	13	0.303951	3.40377	0.000189391	0.148482	0.00274967	0.00671659	SMARCC1; SMARCC2; SMARCD2; SMARCE1; SMARCA4; ACTL6A; ARID1A; SMARCD3; SMARCB1;
Intracellular membrane-bounded organelle	43	127	1.45221	1.66435	0.0002484	0.194746	0.00354083	0.00864916	SCAMP2; G6PD; PITPNA; MMP3; PITPNB; MVP; LYN; HGS; SEC23B; PICALM; LGALS3BP; CTSH; NUP62; ARHGAP1; TMED2; PPP2R5E; RRAGA; PLIN3; PSAP; FLOT1; ACAA1; SEC31A; TAOK1; EPS15; RAB7A; SLC9A3R1; THRAP3; ATP6V1B2; LGMN; TLN1; GRN; VRK1; BNIP2; DIAPH2; C1QC; SLC30A1; AKAP9; EML2; AGFG1; RABEPK; ME2; TRIM33; HSD17B11;
Endoplasmic reticulum lumen	13	24	0.439041	2.66317	0.000256323	0.200957	0.00357325	0.00872834	PDIA4; HSPA5; PTGS2; CALR; RCN1; PDIA6; HSP90B1; ERP44; 9403; PPIB; FKBP2; ERAP1; MBTPS1;
Early endosome	27	69	0.911854	1.92365	0.00025979	0.203675	0.00357325	0.00872834	LDLR; SCAMP3; RAB22A; RAB14; CASP8; EEA1; HSPD1; VPS33A; HGS; RAB5A; VAMP8; VPS4B; USP10; KIAA0368; PRDX3; CD151; TOM1; STEAP2; TSG101; ECE1; CSK; CLCN3; FADD; FAM21C; SNX17; WASH1; MGRN1;
Small nuclear ribonucleoprotein complex	10	16	0.337724	3.07295	0.000284816	0.223296	0.00384993	0.00940418	SNRPF; SF3B3; SNRPD3; SNRPE; RRP9; SNRPG; SNRPD2; SNRPB; SNRPD1; SNRPA1;
Paraspeckles	5	5	0.168862	4.91488	0.000347745	0.272632	0.00421729	0.0103015	NUDT21; CPSF6; SFPQ; NONO; HNRNPM;
THO complex	5	5	0.168862	4.91488	0.000347745	0.272632	0.00421729	0.0103015	THOC5; THOC2; THOC1; THOC7; THOC6;
Proton-transporting two-sector ATPase complex	5	5	0.168862	4.91488	0.000347745	0.272632	0.00421729	0.0103015	ATP6V1C1; ATP6V1E1; ATP6V1A; ATP6V1F; ATP6AP1;
mRNA cap binding complex	5	5	0.168862	4.91488	0.000347745	0.272632	0.00421729	0.0103015	NCBP1; AGO2; EIF4E2; EIF4E; NCBP2;
THO complex part of transcription export complex	5	5	0.168862	4.91488	0.000347745	0.272632	0.00421729	0.0103015	THOC5; THOC2; THOC1; THOC7; THOC6;
Golgi transport complex	7	9	0.236407	3.8239	0.000349647	0.274124	0.00421729	0.0103015	GOLGA3; COG4; COG7; COG5; COG2; COG8; COG1;
Oligosaccharyltransferase complex	7	9	0.236407	3.8239	0.000349647	0.274124	0.00421729	0.0103015	DDOST; STT3A; RPN1; RPN2; STT3B; DAD1; OSTC;
Midbody	11	19	0.371496	2.84655	0.000358959	0.281424	0.004264	0.0104156	MYH10; ANXA11; CDK1; RALB; RACGAP1; KIF23; CLIC4; ARL8A; VPS4A; KLHL9; ARL8B;
WASH complex	6	7	0.202634	4.21376	0.000408488	0.320254	0.00477992	0.0116759	CAPZB; KIAA1033; KIAA0196; FAM21C; WASH1; CCDC53;
Zymogen granule	16	34	0.540358	2.31365	0.000421467	0.33043	0.00485927	0.0118697	P4HB; RAB8A; DCTN2; CLU; ATP5A1; ATP5B; RAP1B; VAMP8; DNAJC5; VDAC1; TMED10; VDAC2; CTSB; RAC1; EXOC4; ATP6V0A1;
Mitochondrial nucleoid	15	31	0.506586	2.37899	0.000437244	0.342799	0.0049681	0.0121355	LRRC59; HSPA9; ATP5B; SHMT2; SLC25A5; TUFM; VDAC1; VDAC2; DHX30; LRPPRC; HADHA; CPS1; LONP1; HADHB; DNAJA3;
Microtubule cytoskeleton	20	47	0.675447	2.09204	0.000444369	0.348385	0.00497693	0.0121571	PSMA3; NDRG1; TBCB; PRC1; CDC42; IGBP1; ALDH9A1; DPYSL2; RBM39; AKT1; TUBGCP4; MAPK1; MAPK3; PPP2R1A; CLIP1; GNE; CLIC4; GTF2F2; KIF2C; PPP2CA;
Cell surface	62	205	2.09389	1.48662	0.000468436	0.367254	0.00517259	0.012635	SNX9; GDI2; TJP1; HSPA5; CD44; P4HB; PLAUR; ITGAV; GJA1; DNM2; CALR; EPHB4; HSPA8; PTPRK; HSPA9; HSPD1; STX4; ATP5B; USP14; ANKH; TSPAN4; ABCB1; TIMP1; CD63; MIF; CD47; CD9; F11R; RALA; HMGB1; ADAM17; ENG; HYAL2; APP; IGF2R; SPN; SEPT8; STAT3; ITGB1; AREG; NRD1; PLAU; CLIC4; NOTCH2; ADAM10; SLC3A2; PDLIM2; FLOT2; M6PR; DCBLD2; PGRMC1; ADA; ENPP1; HSPA2; FGFR2; GJC1; CLCN3; VAMP7; SFRP1; TLR2; SEM…
Mitochondrial outer membrane	14	29	0.472813	2.37358	0.000697206	0.54661	0.0075918	0.0185444	TOMM34; CASP8; DNM1L; VDAC3; VDAC1; HK2; VDAC2; MSTO1; BAX; OPA1; GK; CYB5A; MAOA; SAMM50;
Nuclear membrane	28	78	0.945626	1.76472	0.00102664	0.804884	0.0109813	0.0268239	TAGLN2; CANX; TMPO; MTDH; NUP155; SEH1L; NUP43; NUP93; NUP62; TPR; SEC13; NUP54; CTSB; LBR; GCHFR; NUP37; TNPO1; SCD; NUP98; SUMO2; AQP1; TMEM109; PML; SYNE2; NUP88; NDC1; MGST1; NUP160;
Perinuclear region	42	131	1.41844	1.57602	0.0010365	0.812616	0.0109813	0.0268239	CTNNB1; PTMA; SNX9; TPM1; UBE2L3; PKM; GJA1; PRKCA; FHOD1; DNM2; ARHGEF40; CHERP; SEPT11; PDCD6IP; VPS4B; ARFGEF2; BAIAP2; SCYL2; CD151; RAP1A; PHACTR4; CTSB; DYNLL1; PLCG2; EIF4E; MAP4K4; HRAS; FAF1; CAST; VCP; LLGL2; PDCD6; CFL2; PTP4A2; TTYH2; VPS4A; GJC1; UBE2D3; S100A13; PTP4A1; TRAPPC2; KEAP1;
Cajal body	11	21	0.371496	2.57558	0.00111751	0.876132	0.0116818	0.0285349	EFTUD2; FBL; NOP58; SRRM2; PRPF31; PRPF4; SNRPC; SMN1; U2AF1; PRPF3; WRAP53;
Spindle microtubule	12	24	0.405268	2.45846	0.00113617	0.890757	0.0117205	0.0286295	CDK1; PRC1; TBL1X; CDC27; NUMA1; CDC16; PARP4; KIF2A; KIF4A; CALM1; KIF11; CLASP1;
Small nucleolar ribonucleoprotein complex	6	8	0.202634	3.68769	0.00135069	1	0.0137525	0.033593	NOP58; NOP56; SNRNP40; RRP9; SNRPB; NOP10;
DNA-directed RNA polymerase II, core complex	8	13	0.270179	3.02599	0.00139537	1	0.0140252	0.0342592	POLR2C; POLR2H; POLR2B; POLR2A; POLR2E; POLR2I; POLR2L; POLR2D;
Dynactin complex	4	4	0.135089	4.91488	0.00171097	1	0.0161763	0.0395137	ACTR1A; DCTN2; ACTR1B; DCTN3;
U4/U6 x U5 tri-snRNP complex	4	4	0.135089	4.91488	0.00171097	1	0.0161763	0.0395137	PRPF6; PRPF31; PPIH; CD2BP2;
Box C/D snoRNP complex	4	4	0.135089	4.91488	0.00171097	1	0.0161763	0.0395137	FBL; NOP58; NOP56; SNU13;
U5 snRNP	5	6	0.168862	4.0971	0.00173318	1	0.0161763	0.0395137	PRPF8; PRPF6; SNRNP200; SNRNP40; CD2BP2;
COPI vesicle coat	5	6	0.168862	4.0971	0.00173318	1	0.0161763	0.0395137	COPB2; COPA; SCYL1; COPG2; COPZ1;
Eukaryotic translation initiation factor 2B complex	5	6	0.168862	4.0971	0.00173318	1	0.0161763	0.0395137	EIF2S1; EIF2B5; EIF2B2; EIF2B1; EIF2B4;
Membrane fraction	93	346	3.14083	1.32116	0.00186502	1	0.0172021	0.0420194	SLC2A1; LRRC59; SNTB2; SLCO2A1; PI4KA; MAN1A1; CLIC1; PRKCA; GALK1; MAEA; SLC12A4; VIM; CASP8; EEA1; ATP1A1; NT5E; PLP2; PRKAR2B; SLC16A1; VAMP8; ARL6; ABCB1; GIPC1; SLC12A2; ARF6; CPD; RALA; RAB5B; CYTH2; CR1L; ENG; NRP2; CD151; PPP2R1B; SLC23A2; BAX; LRP1; TSPAN9; ADRM1; SLC29A1; MPP1; ITM2C; PRKACA; VPS35; FLOT1; RAC1; TMED5; ERO1A; LAMP1; RPS6KA1; RPL7A; PPP2R1A; EIF2B1; SLC5A6; PXN; SLC6A9; …
Cell cortex	10	20	0.337724	2.45867	0.00294697	1	0.0268654	0.065624	CTNNB1; MYH10; NEDD4; NCL; CLASP2; GIPC1; ARF6; PAFAH1B1; CLASP1; FGFR2;
Ubiquitin ligase complex	17	43	0.57413	1.94378	0.00304089	1	0.0274029	0.0669369	UBE2L3; SUGT1; RNF40; ARIH1; WWP2; DCUN1D1; WWP1; CAND1; UBE4B; BRCC3; UBE2E1; UBE4A; FBXO7; FBXW11; FBXO11; RNF2; RNF11;
Spindle pole	11	24	0.371496	2.25376	0.00432427	1	0.0385253	0.0941053	ZW10; DYNC1LI1; KNTC1; DCTN1; SMC3; SBDS; NUMA1; KIF2A; CALM1; KIF11; CCNB1;
Basement membrane	10	21	0.337724	2.34164	0.00461012	1	0.0406105	0.0991989	SMC3; COL7A1; ERBB2IP; LAMA5; LAMB1; LAMB2; DAG1; DST; EFEMP2; LAMA1;
Polysome	5	7	0.168862	3.51263	0.0050449	1	0.0429913	0.105015	PSMA1; EIF2S1; RPS4X; ATXN2; FXR1;
U7 snRNP	5	7	0.168862	3.51263	0.0050449	1	0.0429913	0.105015	SNRPF; SNRPD3; SNRPE; SNRPG; SNRPB;
Sin3 complex	5	7	0.168862	3.51263	0.0050449	1	0.0429913	0.105015	HDAC2; HDAC1; SIN3A; RBBP4; CSNK2A1;
Condensed chromosome	6	10	0.202634	2.95089	0.0069422	1	0.0573109	0.139993	SMC2; CTCF; NCAPD2; SMARCA5; HMGB1; HMGB2;
Filopodium	6	10	0.202634	2.95089	0.0069422	1	0.0573109	0.139993	PODXL; CDC42; ABI1; DAG1; EZR; MSN;
CRD-mediated mRNA stability complex	4	5	0.135089	3.93387	0.00716387	1	0.0573109	0.139993	HNRNPU; YBX1; DHX9; SYNCRIP;
Kinetochore microtubule	4	5	0.135089	3.93387	0.00716387	1	0.0573109	0.139993	ZW10; KNTC1; CLASP2; CLASP1;
MMXD complex	4	5	0.135089	3.93387	0.00716387	1	0.0573109	0.139993	SLC25A5; MMS19; CIAO1; FAM96B;
Condensin complex	4	5	0.135089	3.93387	0.00716387	1	0.0573109	0.139993	SMC4; SMC2; NCAPD2; NCAPH;
Integrator complex	7	13	0.236407	2.64822	0.00770258	1	0.0603882	0.14751	INTS7; INTS1; INTS4; INTS6; INTS3; INTS8; INTS5;
Cell-cell adherens junction	7	13	0.236407	2.64822	0.00770258	1	0.0603882	0.14751	CTNNB1; CDH1; VCL; TJP1; ZYX; JUP; SCRIB;
6-phosphofructokinase complex	3	3	0.101317	4.91488	0.00841603	1	0.0616651	0.150629	PFKM; PFKP; PFKL;
U2 snRNP	3	3	0.101317	4.91488	0.00841603	1	0.0616651	0.150629	PHF5A; SNRPA1; SNRPB2;
U4/U6 snRNP	3	3	0.101317	4.91488	0.00841603	1	0.0616651	0.150629	PRPF6; PRPF4; PPIH;
PeBoW complex	3	3	0.101317	4.91488	0.00841603	1	0.0616651	0.150629	WDR12; PES1; BOP1;
Exosome (RNase complex)	3	3	0.101317	4.91488	0.00841603	1	0.0616651	0.150629	DIS3; EXOSC7; EXOSC1;
Actomyosin contractile ring	3	3	0.101317	4.91488	0.00841603	1	0.0616651	0.150629	MYH9; MAEA; ANLN;
Eukaryotic translation elongation factor 1 complex	3	3	0.101317	4.91488	0.00841603	1	0.0616651	0.150629	EEF1D; EEF1B2; EEF1A1;
Late endosome	15	40	0.506586	1.84385	0.00921033	1	0.0668601	0.163319	VPS33A; SNAP23; VPS4B; RAB9A; KIAA0368; CD151; RAP1A; LAMP1; TSG101; RAB7A; MITD1; CSK; LAMP2; CLCN3; ATP7A;
Golgi membrane	19	55	0.641675	1.69845	0.00991685	1	0.0713286	0.174234	GJA1; GOLGA3; BSG; B2M; GLG1; ARFGEF2; ACO1; PLEKHB2; USO1; VAPA; LMAN1; PAK4; HLA-A; CAV1; ST3GAL1; ARF1; COG2; CORO7; B4GALT2;
Stress granule	5	8	0.168862	3.0741	0.0112019	1	0.0798392	0.195022	YBX1; MBNL1; DDX6; DDX1; ATXN2;
Intermediate filament cytoskeleton	6	11	0.202634	2.68287	0.0126624	1	0.0870817	0.212714	PSMB4; VIM; DRG1; PFDN5; NES; PSMD10;
Peroxisomal matrix	6	11	0.202634	2.68287	0.0126624	1	0.0870817	0.212714	HSD17B4; HSPD1; FAR1; ACAA1; CROT; PAOX;
Microvillus	6	11	0.202634	2.68287	0.0126624	1	0.0870817	0.212714	TBC1D10A; EZR; MYO1C; CLIC4; MSN; ANGPT1;
Ruffle membrane	6	11	0.202634	2.68287	0.0126624	1	0.0870817	0.212714	TPM1; ARHGEF2; ADAM17; ITGB1; RPS3; ITGA5;
Extracellular matrix	35	120	1.18203	1.4338	0.0132615	1	0.0904088	0.220841	SOD1; VASP; PCOLCE; COL6A1; CLU; HSPG2; HTRA1; COL12A1; COL5A1; LGALS1; PXDN; FN1; COL18A1; TNC; TINAGL1; LGALS3BP; MFGE8; LTBP4; STAT3; COL4A2; LAMA5; LAMB2; COL4A1; CTSD; PXN; SERPINE2; QSOX1; TGFBR2; LTBP2; LTBP1; COL1A1; FGFR2; SLPI; IGFBP7; SFRP1;
Caveola	10	24	0.337724	2.04906	0.014153	1	0.0956548	0.233655	PTRF; SRC; INSR; FLOT1; BMPR2; SCARB1; TGFBR2; BMPR1A; CAV1; HDAC6;
Protein complex	21	65	0.70922	1.5884	0.0157152	1	0.105305	0.257228	SOD1; VCL; MYH9; SET; ACTN4; PRKAR1A; DDOST; UBQLN1; PPP1CC; INCENP; TOP2A; WIPI2; HMGB2; TRMT112; EPB41; S100A1; FBXO7; N6AMT1; CISD2; PLEKHA2; MAGED1;
Trans-Golgi network transport vesicle	4	6	0.135089	3.27931	0.0180252	1	0.111365	0.272029	SPG21; IGF2R; STEAP2; ATP7A;
SWI/SNF-type complex	4	6	0.135089	3.27931	0.0180252	1	0.111365	0.272029	BAZ1B; SMARCC1; SMARCA4; TOP2B;
Golgi vesicle	4	6	0.135089	3.27931	0.0180252	1	0.111365	0.272029	RAB10; ARFGEF2; SCYL2; SYPL1;
Azurophil granule	4	6	0.135089	3.27931	0.0180252	1	0.111365	0.272029	ANXA11; SNAP23; STXBP2; STX3;
AP-2 adaptor complex	4	6	0.135089	3.27931	0.0180252	1	0.111365	0.272029	AP2A1; AP2A2; AP2S1; PICALM;
Telomerase holoenzyme complex	4	6	0.135089	3.27931	0.0180252	1	0.111365	0.272029	DKC1; PTGES3; TEP1; WRAP53;
Signal recognition particle, endoplasmic reticulum targeting	4	6	0.135089	3.27931	0.0180252	1	0.111365	0.272029	SRP68; SRP14; SRP9; SRP54;
Cytoplasmic dynein complex	4	6	0.135089	3.27931	0.0180252	1	0.111365	0.272029	DYNC1H1; DYNC1LI1; DYNC1LI2; DYNLRB1;
Inclusion body	4	6	0.135089	3.27931	0.0180252	1	0.111365	0.272029	HSPA1A; BAG5; DNAJB2; HDAC6;
Mitochondrial inner membrane	19	58	0.641675	1.61062	0.0180399	1	0.111365	0.272029	PHB; ATP5A1; SDHA; ATP5H; SLC25A4; SLC25A5; ATP5L; SLC25A3; ATP5O; ATP5J; ATP5J2; ATP5I; SLC25A21; IMMT; NDUFV1; ATP5F1; SLC25A11; TIMM50; PMPCA;
Integrin complex	9	22	0.303951	2.01195	0.0223275	1	0.136756	0.334052	MYH9; ITGAV; ITGB4; ITGB1; ITGA1; ITGA5; ITGA3; ITGA2; ITGB3;
Clathrin-coated vesicle	8	19	0.270179	2.07092	0.0255847	1	0.155491	0.379818	CLTC; SNX9; VAMP3; AP1G1; CTTN; PICALM; SCYL2; HIP1;
Plasma membrane enriched fraction	3	4	0.101317	3.68922	0.0285312	1	0.163273	0.398826	STX4; SNAP23; STX3;
Proteasome core complex	3	4	0.101317	3.68922	0.0285312	1	0.163273	0.398826	PSMA3; PSMB6; PSMA6;
BRISC complex	3	4	0.101317	3.68922	0.0285312	1	0.163273	0.398826	BRE; BRCC3; FAM175B;
Multivesicular body	3	4	0.101317	3.68922	0.0285312	1	0.163273	0.398826	TPT1; TSG101; STEAP3;
Polar microtubule	3	4	0.101317	3.68922	0.0285312	1	0.163273	0.398826	CUL3; TUBG1; TUBGCP3;
Nuclear replication fork	3	4	0.101317	3.68922	0.0285312	1	0.163273	0.398826	BAZ1B; SMARCA5; PCNA;
Spindle midzone	3	4	0.101317	3.68922	0.0285312	1	0.163273	0.398826	ARL8A; ARL8B; CENPV;
Muscle thin filament tropomyosin	3	4	0.101317	3.68922	0.0285312	1	0.163273	0.398826	TPM4; TPM1; TPM3;
Coated pit	6	13	0.202634	2.27044	0.032432	1	0.184251	0.450069	LDLR; HSPD1; PICALM; RAB35; TFRC; EPS15;
Mitochondrial proton-transporting ATP synthase, catalytic core	5	10	0.168862	2.4599	0.0350845	1	0.196458	0.479886	ATP5D; ATP5B; ATP5O; ATP5J2; ATP5C1;
Cyclin-dependent protein kinase holoenzyme complex	4	7	0.135089	2.81151	0.0353324	1	0.196458	0.479886	CDK4; CDK6; CDK2; CCND1;
Catenin complex	4	7	0.135089	2.81151	0.0353324	1	0.196458	0.479886	CTNNB1; CDH1; CTNNA1; JUP;
Nuclear speck	11	31	0.371496	1.74501	0.0365258	1	0.201532	0.492282	EFTUD2; HSPA1A; RBM25; SRRM2; PRPF31; PRPF19; SRSF2; PPP1R8; PPIH; CD2BP2; TIMM50;
Eukaryotic translation initiation factor 2 complex	2	2	0.0675447	4.91488	0.0413861	1	0.201532	0.492282	EIF2S2; EIF2A;
Plasma membrane part	2	2	0.0675447	4.91488	0.0413861	1	0.201532	0.492282	TGFBR1; BST2;
U4 snRNP	2	2	0.0675447	4.91488	0.0413861	1	0.201532	0.492282	PRPF31; DDX39B;
Laminin-3 complex	2	2	0.0675447	4.91488	0.0413861	1	0.201532	0.492282	LAMB2; LAMA1;
Preribosome, large subunit Precursor	2	2	0.0675447	4.91488	0.0413861	1	0.201532	0.492282	WDR12; PES1;
Prefoldin complex	2	2	0.0675447	4.91488	0.0413861	1	0.201532	0.492282	PFDN2; PFDN6;
Nuclear ubiquitin ligase complex	2	2	0.0675447	4.91488	0.0413861	1	0.201532	0.492282	BRE; BRCC3;
Calcineurin complex	2	2	0.0675447	4.91488	0.0413861	1	0.201532	0.492282	PPP3CA; PPP3R1;
TORC2 complex	2	2	0.0675447	4.91488	0.0413861	1	0.201532	0.492282	MTOR; RICTOR;
Hemidesmosome	2	2	0.0675447	4.91488	0.0413861	1	0.201532	0.492282	ERBB2IP; DST;
Signal recognition particle receptor complex	2	2	0.0675447	4.91488	0.0413861	1	0.201532	0.492282	SRPR; SRP9;
Cortical microtubule cytoskeleton	2	2	0.0675447	4.91488	0.0413861	1	0.201532	0.492282	MAPRE1; CLASP1;
DNA-directed RNA polymerase I complex	2	2	0.0675447	4.91488	0.0413861	1	0.201532	0.492282	POLR1C; POLR1A;
Nuclear exosome (RNase complex)	2	2	0.0675447	4.91488	0.0413861	1	0.201532	0.492282	EXOSC3; EXOSC9;
MutSalpha complex	2	2	0.0675447	4.91488	0.0413861	1	0.201532	0.492282	MSH6; MSH2;
Tertiary granule	2	2	0.0675447	4.91488	0.0413861	1	0.201532	0.492282	STXBP3; STXBP2;
Plus-end kinesin complex	2	2	0.0675447	4.91488	0.0413861	1	0.201532	0.492282	KIF15; KIF3B;
Mitochondrial proton-transporting ATP synthase complex, catalytic core F(1)	2	2	0.0675447	4.91488	0.0413861	1	0.201532	0.492282	ATP5D; ATP5C1;
Annulate lamellae	2	2	0.0675447	4.91488	0.0413861	1	0.201532	0.492282	EIF5A; XPO1;
Others	16	51	0.540358	1.54258	0.0420818	1	0.203655	0.497467	LCN2; HSPA9; HSPD1; RNF40; PGK1; KIF23; EPS15; APPL1; HIP1; RAB13; SEC23A; TPP2; SNX4; LRBA; ATP6V0A1; AGAP2;
Chromatin	11	32	0.371496	1.6905	0.0457397	1	0.22	0.537391	MCM7; PDS5B; TMPO; NEDD4; SMC3; MCM2; UPF1; RAN; STAG2; EIF3E; STAG1;
Tight junction	6	14	0.202634	2.10838	0.0472097	1	0.225685	0.551279	TJP1; STRN; RAB13; VAPA; PARD3; PARD6B;
Receptor complex	5	11	0.168862	2.23647	0.0537697	1	0.253948	0.620317	ERBB2; TGFBR1; TGFBR2; SMAD3; TRADD;
Heterotrimeric G-protein complex	5	11	0.168862	2.23647	0.0537697	1	0.253948	0.620317	GNB1; GNAS; GNG5; GNA14; RGS19;
Cell projection	13	41	0.439041	1.5592	0.0583927	1	0.274131	0.669618	TRAPPC4; FLNA; CDC42; RAB5A; RAP1B; ARF6; MAP1S; RAC1; CLSTN1; CBL; SMAD1; SH3KBP1; ASAP1;
Basal plasma membrane	4	8	0.135089	2.46051	0.0594628	1	0.275851	0.673819	ERBB2IP; DST; MYO1C; AQP1;
HAUS complex	4	8	0.135089	2.46051	0.0594628	1	0.275851	0.673819	HAUS4; HAUS5; HAUS1; HAUS3;
DNA-directed RNA polymerase II, holoenzyme	3	5	0.101317	2.95285	0.0605822	1	0.277757	0.678474	IKBKAP; ELP3; ELP4;
Platelet dense granule membrane	3	5	0.101317	2.95285	0.0605822	1	0.277757	0.678474	CD63; ABCC4; LAMP2;
Endocytic vesicle membrane	8	22	0.270179	1.78865	0.0611409	1	0.278689	0.680751	CAMK2D; AP2B1; AP2A1; AP2M1; AP2A2; AP2S1; CAMK2G; CAMK2B;
Cytoplasmic membrane-bounded vesicle	7	19	0.236407	1.81238	0.0729814	1	0.330736	0.807886	PALM; USP14; ESD; GIPC1; TFRC; KIAA0368; DST;
Condensed nuclear chromosome	5	12	0.168862	2.05025	0.0771634	1	0.345692	0.844419	SMC1A; RCC1; RRS1; LRPPRC; CHEK1;
HOPS complex	5	12	0.168862	2.05025	0.0771634	1	0.345692	0.844419	HOOK3; VPS33A; VPS18; AKTIP; VPS11;
Lamellipodium	8	23	0.270179	1.71092	0.0776347	1	0.345827	0.844749	NME2; PODXL; ABI1; WASF2; PIP5K1A; DAG1; PXN; ITGB1BP1;
Endosome membrane	9	27	0.303951	1.63951	0.0804031	1	0.356136	0.86993	LDLR; VPS4B; CD63; TBK1; INSR; APPL1; VAC14; TAB1; RHOB;
Kinesin complex	4	9	0.135089	2.18742	0.0902224	1	0.394069	0.96259	KIF5B; KIF23; KIF11; KIF2C;
Cis-Golgi network	4	9	0.135089	2.18742	0.0902224	1	0.394069	0.96259	HOOK3; DNM1L; SCFD1; SCYL1;
Microsome	39	156	1.31712	1.22896	0.0904751	1	0.394069	0.96259	DDOST; CFL1; SPCS2; COPA; SSR4; ILK; SSR1; ACSL4; ATP2A2; ESYT1; SDCBP; HSP90B1; CTSH; SNX27; TMED10; INSR; RAB3GAP2; TMED2; HSPA13; ADRM1; SH3GLB1; IGF1R; ERO1A; COMT; APPL1; PI4K2B; PRKCI; EXOC4; VAC14; DNAJA2; TMX1; NQO1; HMOX1; ALDH3A2; SYPL1; SCP2; ATM; MGST1; SSR3;
Soluble fraction	44	180	1.48598	1.20162	0.101836	1	0.400685	0.97875	ANXA2; HMGCS1; CLIC1; FARSB; GCLM; PPP2R4; ACP1; KARS; COPA; RANGAP1; CTTN; ASNA1; NARS; GIPC1; RARS; ABI1; IPO7; RAB3GAP1; GARS; UBR5; ASNS; AARS; IL1RAP; COMT; YARS; PPP2R1A; PXN; WARS; CLIC4; CXCL2; IARS; DARS; ADRBK1; EPRS; FARSA; GGPS1; PTPN12; TPP1; SCP2; EFNB1; PPP2CA; GSTT1; CTDSP2; SPINT2;
Chromatin assembly complex	3	6	0.101317	2.46153	0.103139	1	0.400685	0.97875	NAP1L1; NAP1L4; CHAF1B;
Gamma-tubulin complex	3	6	0.101317	2.46153	0.103139	1	0.400685	0.97875	TUBG1; CKAP5; BLOC1S2;
Mitochondrial outer membrane translocase complex	3	6	0.101317	2.46153	0.103139	1	0.400685	0.97875	TOMM70A; TOMM22; TOMM40;
Sodium:potassium-exchanging ATPase complex	3	6	0.101317	2.46153	0.103139	1	0.400685	0.97875	ATP1B3; ATP1A1; ATP1B1;
F-actin capping protein complex	3	6	0.101317	2.46153	0.103139	1	0.400685	0.97875	CAPZB; ADD1; CAPZA2;
Vacuolar proton-transporting V-type ATPase complex	3	6	0.101317	2.46153	0.103139	1	0.400685	0.97875	ATP6V0D1; ATP6V1D; ATP6V1F;
Cell leading edge	3	6	0.101317	2.46153	0.103139	1	0.400685	0.97875	MYH9; SCRIB; HDAC6;
Beta-catenin destruction complex	3	6	0.101317	2.46153	0.103139	1	0.400685	0.97875	CACYBP; GSK3A; GSK3B;
Vesicle (None)	5	13	0.168862	1.89266	0.105121	1	0.400685	0.97875	TRPV4; APP; ITCH; GBA; CLSTN1;
Laminin-1 complex	2	3	0.0675447	3.28203	0.107326	1	0.400685	0.97875	LAMB1; LAMA1;
Outer kinetochore of condensed nuclear chromosome	2	3	0.0675447	3.28203	0.107326	1	0.400685	0.97875	PLK1; CCNB1;
Pore complex	2	3	0.0675447	3.28203	0.107326	1	0.400685	0.97875	VDAC1; NUP62;
Apical junction complex	2	3	0.0675447	3.28203	0.107326	1	0.400685	0.97875	CDH1; TJP1;
Coated vesicle	2	3	0.0675447	3.28203	0.107326	1	0.400685	0.97875	HSPD1; EPS15;
Lamin fiLament	2	3	0.0675447	3.28203	0.107326	1	0.400685	0.97875	LMNA; LMNB1;
Cohesin complex	2	3	0.0675447	3.28203	0.107326	1	0.400685	0.97875	SMC3; RAD21;
Alpha DNA polymerase:primase complex	2	3	0.0675447	3.28203	0.107326	1	0.400685	0.97875	MCM3; HELB;
Signalosome	2	3	0.0675447	3.28203	0.107326	1	0.400685	0.97875	COPS5; COPS2;
Nonmotile primary cilium	2	3	0.0675447	3.28203	0.107326	1	0.400685	0.97875	RAB8A; PCM1;
Clathrin coat of trans-Golgi network vesicle	2	3	0.0675447	3.28203	0.107326	1	0.400685	0.97875	AP2A1; AP1S1;
Trans-Golgi network membrane	2	3	0.0675447	3.28203	0.107326	1	0.400685	0.97875	SCAMP2; GNAS;
Barr body	2	3	0.0675447	3.28203	0.107326	1	0.400685	0.97875	H2AFY; H2AFY2;
Laminin-11 complex	2	3	0.0675447	3.28203	0.107326	1	0.400685	0.97875	LAMA5; LAMB2;
I-kappaB/NF-kappaB complex	2	3	0.0675447	3.28203	0.107326	1	0.400685	0.97875	NFKB1; DNAJA3;
Laminin-10 complex	2	3	0.0675447	3.28203	0.107326	1	0.400685	0.97875	LAMA5; LAMB1;
Alphav-beta3 integrin-vitronectin complex	2	3	0.0675447	3.28203	0.107326	1	0.400685	0.97875	ITGA5; ITGB3;
Ubiquitin conjugating enzyme complex	2	3	0.0675447	3.28203	0.107326	1	0.400685	0.97875	STUB1; UBE2V1;
Clathrin coat	2	3	0.0675447	3.28203	0.107326	1	0.400685	0.97875	CLTC; CLTB;
Interleukin-1 receptor complex	2	3	0.0675447	3.28203	0.107326	1	0.400685	0.97875	TRIP6; TOLLIP;
PML body	11	37	0.371496	1.46211	0.114748	1	0.424351	1	SUMO1; RPA1; UBE2I; SRSF2; EIF3E; CBX5; LRCH4; MORC3; PML; TRIM16; ISG20;
Nuclear matrix	11	37	0.371496	1.46211	0.114748	1	0.424351	1	EIF6; MAEA; CAD; SMC3; PRPF40A; SFPQ; NONO; HNRNPM; CLIC4; TEP1; PML;
Transcription factor complex	12	43	0.405268	1.37242	0.148501	1	0.528196	1	CTNNB1; SUB1; SMAD4; RBM14; MED23; SNF8; RELA; IVNS1ABP; XRCC6; MED27; HMGA1; PMF1;
Postsynaptic membrane	3	7	0.101317	2.11038	0.153994	1	0.528196	1	DNM2; SYNE1; SCRIB;
Recycling endosome membrane	3	7	0.101317	2.11038	0.153994	1	0.528196	1	SCAMP2; SCAMP1; RAP2A;
Cleavage furrow	3	7	0.101317	2.11038	0.153994	1	0.528196	1	MYH9; MYH10; RALA;
MLL1 complex	8	27	0.270179	1.45754	0.166925	1	0.528196	1	PRPF31; RUVBL2; RUVBL1; HCFC1; WDR5; PELP1; RBBP5; RNF2;
Transcription elongation factor complex	4	11	0.135089	1.79007	0.168816	1	0.528196	1	ELP2; IKBKAP; ELP3; ELP4;
Histone methyltransferase complex	4	11	0.135089	1.79007	0.168816	1	0.528196	1	WDR82; WDR5; ASH2L; RBBP5;
Peroxisome	27	111	0.911854	1.19585	0.176059	1	0.528196	1	SOD1; FDPS; IDI1; MVD; HSD17B4; XDH; DDX3X; HSPD1; IDH1; ABCF2; PSMD6; CAT; PSMD3; PRDX5; AGPS; ACAA1; CROT; NIPSNAP1; SCP2; HMGCL; ABCD3; ATM; ACOT2; PAOX; PEX19; ACSL3; PEX14;
Vacuole	2	4	0.0675447	2.46357	0.186122	1	0.528196	1	STX4; STX3;
cAMP-dependent protein kinase complex	2	4	0.0675447	2.46357	0.186122	1	0.528196	1	PRKACB; PRKACA;
Death-inducing signaling complex	2	4	0.0675447	2.46357	0.186122	1	0.528196	1	CASP8; FADD;
Calcium- and calmodulin-dependent protein kinase complex	2	4	0.0675447	2.46357	0.186122	1	0.528196	1	CAMK2D; CAMK2G;
Cul4B-RING ubiquitin ligase complex	2	4	0.0675447	2.46357	0.186122	1	0.528196	1	DDB1; CUL4B;
Vesicle membrane	2	4	0.0675447	2.46357	0.186122	1	0.528196	1	APPL1; CLCN3;
DNA replication factor A complex	2	4	0.0675447	2.46357	0.186122	1	0.528196	1	RPA1; RPA3;
Phagocytic vesicle	2	4	0.0675447	2.46357	0.186122	1	0.528196	1	ANXA11; STX12;
Actin filament	7	24	0.236407	1.43496	0.201038	1	0.528196	1	IQGAP1; PIP5K1A; EZR; PALLD; ACTA1; DNAJA3; AIF1L;
Symbiont-containing vacuole membrane	1	1	0.0337724	4.91488	0.203463	1	0.528196	1	AQP1;
Ribonucleoside-diphosphate reductase complex	1	1	0.0337724	4.91488	0.203463	1	0.528196	1	RRM1;
Cytosolic part	1	1	0.0337724	4.91488	0.203463	1	0.528196	1	PRDX5;
Epsilon DNA polymerase complex	1	1	0.0337724	4.91488	0.203463	1	0.528196	1	CHRAC1;
Transcription factor TFIIF complex	1	1	0.0337724	4.91488	0.203463	1	0.528196	1	GTF2F1;
Nucleocytoplasmic shuttling complex	1	1	0.0337724	4.91488	0.203463	1	0.528196	1	NUP62;
Cohesin core heterodimer	1	1	0.0337724	4.91488	0.203463	1	0.528196	1	SMC1A;
Cell projection membrane	1	1	0.0337724	4.91488	0.203463	1	0.528196	1	RAB35;
Proteasome regulatory particle, base subcomplex	1	1	0.0337724	4.91488	0.203463	1	0.528196	1	PSMD5;
Apicolateral plasma membrane	1	1	0.0337724	4.91488	0.203463	1	0.528196	1	NEDD4;
Vacuolar membrane	1	1	0.0337724	4.91488	0.203463	1	0.528196	1	VPS4B;
U4atac snRNP	1	1	0.0337724	4.91488	0.203463	1	0.528196	1	PRPF31;
Sec61 translocon complex	1	1	0.0337724	4.91488	0.203463	1	0.528196	1	SSR4;
Vacuolar proton-transporting V-type ATPase, V1 domain	1	1	0.0337724	4.91488	0.203463	1	0.528196	1	ATP6V1H;
Citrate lyase complex	1	1	0.0337724	4.91488	0.203463	1	0.528196	1	ACLY;
Actomyosin	1	1	0.0337724	4.91488	0.203463	1	0.528196	1	DBN1;
CCR4-NOT complex	1	1	0.0337724	4.91488	0.203463	1	0.528196	1	CNOT7;
Cytoskeletal part	1	1	0.0337724	4.91488	0.203463	1	0.528196	1	IGF2BP2;
Mitochondrial sorting and assembly machinery complex	1	1	0.0337724	4.91488	0.203463	1	0.528196	1	SAMM50;
Catenin-TCF7L2 complex	1	1	0.0337724	4.91488	0.203463	1	0.528196	1	JUP;
Centrosomal corona	1	1	0.0337724	4.91488	0.203463	1	0.528196	1	CLASP1;
Chromatin accessibility complex	1	1	0.0337724	4.91488	0.203463	1	0.528196	1	CHRAC1;
Astral microtubule	1	1	0.0337724	4.91488	0.203463	1	0.528196	1	PAFAH1B1;
Nuclear centromeric heterochromatin	1	1	0.0337724	4.91488	0.203463	1	0.528196	1	CBX5;
Cell-substrate adherens junction	1	1	0.0337724	4.91488	0.203463	1	0.528196	1	CTNNB1;
Nascent polypeptide-associated complex	1	1	0.0337724	4.91488	0.203463	1	0.528196	1	NACA;
Laminin-8 complex	1	1	0.0337724	4.91488	0.203463	1	0.528196	1	LAMB1;
U2-type spliceosomal complex	1	1	0.0337724	4.91488	0.203463	1	0.528196	1	SF3A1;
Exocyst	1	1	0.0337724	4.91488	0.203463	1	0.528196	1	EXOC1;
Nuclear condensin complex	1	1	0.0337724	4.91488	0.203463	1	0.528196	1	NCAPD3;
Intercellular bridge	1	1	0.0337724	4.91488	0.203463	1	0.528196	1	RAB35;
Collagen type VII	1	1	0.0337724	4.91488	0.203463	1	0.528196	1	COL7A1;
Viral integration complex	1	1	0.0337724	4.91488	0.203463	1	0.528196	1	TOP2A;
mRNA cleavage and polyadenylation specificity factor complex	1	1	0.0337724	4.91488	0.203463	1	0.528196	1	CPSF1;
Collagen type XII	1	1	0.0337724	4.91488	0.203463	1	0.528196	1	COL12A1;
Preribosome	1	1	0.0337724	4.91488	0.203463	1	0.528196	1	PIN4;
Mitochondrial respiratory chain complex II	1	1	0.0337724	4.91488	0.203463	1	0.528196	1	SDHA;
Intrinsic to endosome membrane	1	1	0.0337724	4.91488	0.203463	1	0.528196	1	ECE1;
Microtubule plus end	1	1	0.0337724	4.91488	0.203463	1	0.528196	1	DST;
Contractile ring	1	1	0.0337724	4.91488	0.203463	1	0.528196	1	DAG1;
Cytoplasmic ubiquitin ligase complex	1	1	0.0337724	4.91488	0.203463	1	0.528196	1	ATG3;
Condensin core heterodimer	1	1	0.0337724	4.91488	0.203463	1	0.528196	1	NCAPD2;
Centromeric heterochromatin	1	1	0.0337724	4.91488	0.203463	1	0.528196	1	INCENP;
Laminin-2 complex	1	1	0.0337724	4.91488	0.203463	1	0.528196	1	LAMB1;
Dendrite cytoplasm	1	1	0.0337724	4.91488	0.203463	1	0.528196	1	SOD1;
Cytoplasmic exosome (RNase complex)	1	1	0.0337724	4.91488	0.203463	1	0.528196	1	EXOSC3;
Leading edge membrane	1	1	0.0337724	4.91488	0.203463	1	0.528196	1	PTPRK;
Nuclei	1	1	0.0337724	4.91488	0.203463	1	0.528196	1	MT2A;
Collagen type XVI	1	1	0.0337724	4.91488	0.203463	1	0.528196	1	COL16A1;
Elongator holoenzyme complex	1	1	0.0337724	4.91488	0.203463	1	0.528196	1	ELP4;
MCM complex	1	1	0.0337724	4.91488	0.203463	1	0.528196	1	MCM7;
Glycine cleavage complex	1	1	0.0337724	4.91488	0.203463	1	0.528196	1	GCSH;
Dendritic shaft	1	1	0.0337724	4.91488	0.203463	1	0.528196	1	APP;
CD95 death-inducing signaling complex	1	1	0.0337724	4.91488	0.203463	1	0.528196	1	FAF1;
Mitochondrial permeability transition pore complex	1	1	0.0337724	4.91488	0.203463	1	0.528196	1	BAX;
U1 snRNP	1	1	0.0337724	4.91488	0.203463	1	0.528196	1	SNRPC;
Polarisome	1	1	0.0337724	4.91488	0.203463	1	0.528196	1	PRKCI;
Protein kinase CK2 complex	1	1	0.0337724	4.91488	0.203463	1	0.528196	1	CSNK2B;
Caspase complex	1	1	0.0337724	4.91488	0.203463	1	0.528196	1	HSPA5;
Ciliary neurotrophic factor receptor complex	1	1	0.0337724	4.91488	0.203463	1	0.528196	1	IL6ST;
Interleukin-18 receptor complex	1	1	0.0337724	4.91488	0.203463	1	0.528196	1	TOLLIP;
Scrib-APC-beta-catenin complex	1	1	0.0337724	4.91488	0.203463	1	0.528196	1	SCRIB;
Extracellular vesicular exosome	1	1	0.0337724	4.91488	0.203463	1	0.528196	1	ALDOA;
Cell-substrate junction	1	1	0.0337724	4.91488	0.203463	1	0.528196	1	VCL;
Clathrin coat of coated pit	1	1	0.0337724	4.91488	0.203463	1	0.528196	1	PICALM;
Mitochondrial pyruvate dehydrogenase complex	1	1	0.0337724	4.91488	0.203463	1	0.528196	1	DLAT;
DNA topoisomerase complex (ATP-hydrolyzing)	1	1	0.0337724	4.91488	0.203463	1	0.528196	1	TOP2A;
Large ribosomal subunit	1	1	0.0337724	4.91488	0.203463	1	0.528196	1	RPL13A;
Gamma-catenin-TCF7L2 complex	1	1	0.0337724	4.91488	0.203463	1	0.528196	1	JUP;
Methionine adenosyltransferase complex	1	1	0.0337724	4.91488	0.203463	1	0.528196	1	MAT2B;
T-tubule	1	1	0.0337724	4.91488	0.203463	1	0.528196	1	CACNA1S;
Lysosomal lumen	1	1	0.0337724	4.91488	0.203463	1	0.528196	1	PSAP;
Uropod	1	1	0.0337724	4.91488	0.203463	1	0.528196	1	MYH9;
Cytoplasmic microtubule	3	8	0.101317	1.84692	0.210713	1	0.538107	1	CLASP2; TUBGCP2; CLASP1;
Centriolar satellite	3	8	0.101317	1.84692	0.210713	1	0.538107	1	PCM1; FLOT1; EXOC7;
Lateral plasma membrane	3	8	0.101317	1.84692	0.210713	1	0.538107	1	CTNNB1; CDH1; MYO1C;
IkappaB kinase complex	3	8	0.101317	1.84692	0.210713	1	0.538107	1	PRDX3; IKBKG; DNAJA3;
Integral to membrane of membrane fraction	3	8	0.101317	1.84692	0.210713	1	0.538107	1	SAMM50; TOMM22; TOMM40;
Cytoplasmic vesicle	37	160	1.24958	1.1368	0.21572	1	0.549106	1	SOD1; COPB2; HSPA9; VAT1; PGK1; STXBP3; DHX9; SNAP23; DNAJC5; VPS37C; RAB8B; KIAA0368; RAB3GAP2; CPE; SEPT8; PDE6D; SEPT6; RAB6A; NCS1; ANXA7; EPS15; STOM; RHEB; RAB13; RAB1B; M6PR; SEC23A; LRBA; SYPL1; LAMP2; CLCN3; SERPINB5; ADAMTS1; ZDHHC8; KIF1B; EPN2; SCAMP4;
Nuclear chromosome	5	17	0.168862	1.44759	0.253569	1	0.643361	1	SMC2; NCAPD2; TOP1; SMARCE1; TOP2A;
Insoluble fraction	4	13	0.135089	1.51489	0.263319	1	0.655652	1	NAE1; CLIC5; GPC4; PML;
Apical part of cell	4	13	0.135089	1.51489	0.263319	1	0.655652	1	EZR; CLIC4; MSN; AQP1;
Endomembrane system	2	5	0.0675447	1.97184	0.269814	1	0.655652	1	MTOR; NRBP1;
Mitochondrial envelope	2	5	0.0675447	1.97184	0.269814	1	0.655652	1	ABCF2; HADHB;
Protein-DNA complex	2	5	0.0675447	1.97184	0.269814	1	0.655652	1	CTNNB1; JUP;
AP-type membrane coat adaptor complex	2	5	0.0675447	1.97184	0.269814	1	0.655652	1	AP1G1; AP3S1;
Pseudopodium	2	5	0.0675447	1.97184	0.269814	1	0.655652	1	ACTN1; ACTN4;
SUN-KASH complex	2	5	0.0675447	1.97184	0.269814	1	0.655652	1	SYNE1; SYNE2;
Cortical actin cytoskeleton	2	5	0.0675447	1.97184	0.269814	1	0.655652	1	LLGL1; LANCL2;
FHF complex	2	5	0.0675447	1.97184	0.269814	1	0.655652	1	HOOK3; AKTIP;
COPII vesicle coat	2	5	0.0675447	1.97184	0.269814	1	0.655652	1	SEC24A; SEC31A;
Cul3-RING ubiquitin ligase complex	3	9	0.101317	1.64193	0.270958	1	0.655652	1	CUL3; KLHL9; KCTD13;
Spectrin	3	9	0.101317	1.64193	0.270958	1	0.655652	1	SPTBN1; EPB41L2; EPB41;
ESC/E(Z) complex	3	9	0.101317	1.64193	0.270958	1	0.655652	1	HDAC2; RBBP7; RBBP4;
Basolateral membrane	3	9	0.101317	1.64193	0.270958	1	0.655652	1	CTNNB1; MLLT4; SCRIB;
Basolateral plasma membrane	10	40	0.337724	1.22964	0.286861	1	0.691998	1	EPCAM; TJP1; ERBB2; STX4; SLC23A2; DLG1; ENPP1; CAV1; AQP1; ATP7A;
Membrane raft	9	36	0.303951	1.22974	0.302313	1	0.727036	1	LYN; ADAM17; PI4K2A; FLOT1; STOM; STX12; PPT1; ANGPT1; CAV1;
NuA4 histone acetyltransferase complex	4	14	0.135089	1.40676	0.313729	1	0.74826	1	RUVBL2; RUVBL1; ACTL6A; ACTB;
Sarcoplasmic reticulum	8	32	0.270179	1.22987	0.319401	1	0.74826	1	CALR; FKBP1A; ATP2A2; SYNE1; S100A1; CACNA1S; SLMAP; SYNE2;
Microtubule organizing center	3	10	0.101317	1.4779	0.332663	1	0.74826	1	FLOT1; EXOC7; TUBGCP2;
Nuclear inner membrane	3	10	0.101317	1.4779	0.332663	1	0.74826	1	MATR3; SMAD3; SMAD1;
Platelet alpha granule	3	10	0.101317	1.4779	0.332663	1	0.74826	1	STXBP1; STXBP3; SERPINE2;
Myosin complex	3	10	0.101317	1.4779	0.332663	1	0.74826	1	MYL6; MYH10; MYO5A;
Chromosome, centromeric region	5	19	0.168862	1.29529	0.340891	1	0.74826	1	CTCF; INCENP; PPP2R5C; PPP2R1A; KIF2C;
Synapse	8	33	0.270179	1.19261	0.352939	1	0.74826	1	PRKCA; GPHN; APP; MAP1S; ARHGEF7; PHACTR4; SCRIB; TLN2;
Golgi-associated vesicle	2	6	0.0675447	1.64375	0.353152	1	0.74826	1	PI4KA; ADAM10;
I band	2	6	0.0675447	1.64375	0.353152	1	0.74826	1	ALDOA; CACNA1S;
Cyclin-dependent protein kinase activating kinase holoenzyme complex	2	6	0.0675447	1.64375	0.353152	1	0.74826	1	HSPD1; PUF60;
Secretory vesicle (None)	2	6	0.0675447	1.64375	0.353152	1	0.74826	1	QSOX1; ATP6V1A;
Pre-snoRNP complex	2	6	0.0675447	1.64375	0.353152	1	0.74826	1	NOP58; NOP56;
Gamma-tubulin ring complex	2	6	0.0675447	1.64375	0.353152	1	0.74826	1	TUBGCP4; MZT1;
Axin-APC-beta-catenin-GSK3B complex	2	6	0.0675447	1.64375	0.353152	1	0.74826	1	CTNNB1; GSK3B;
Adherens junction	2	6	0.0675447	1.64375	0.353152	1	0.74826	1	CTNNB1; SDCBP;
SCF ubiquitin ligase complex	4	15	0.135089	1.31304	0.364838	1	0.74826	1	SKP1; CUL1; FBXO6; FBXW11;
ER to Golgi transport vesicle	1	2	0.0337724	2.46967	0.36554	1	0.74826	1	KIAA0368;
Lamellipodium membrane	1	2	0.0337724	2.46967	0.36554	1	0.74826	1	SYNE2;
Cytosolic ribosome	1	2	0.0337724	2.46967	0.36554	1	0.74826	1	RPL13;
Outer membrane	1	2	0.0337724	2.46967	0.36554	1	0.74826	1	ANKH;
U6 snRNP	1	2	0.0337724	2.46967	0.36554	1	0.74826	1	DDX39B;
Weibel-Palade body	1	2	0.0337724	2.46967	0.36554	1	0.74826	1	ECE1;
Ku70:Ku80 complex	1	2	0.0337724	2.46967	0.36554	1	0.74826	1	XRCC6;
Neuromuscular junction	1	2	0.0337724	2.46967	0.36554	1	0.74826	1	ITGB1;
Mitochondrial part	1	2	0.0337724	2.46967	0.36554	1	0.74826	1	SYNE2;
Dynein complex	1	2	0.0337724	2.46967	0.36554	1	0.74826	1	HDAC6;
Nuclear lumen	1	2	0.0337724	2.46967	0.36554	1	0.74826	1	SYNE2;
Cohesin loading complex	1	2	0.0337724	2.46967	0.36554	1	0.74826	1	NIPBL;
Beta-catenin-TCF7L2 complex	1	2	0.0337724	2.46967	0.36554	1	0.74826	1	CTNNB1;
Phosphoinositide 3-kinase complex	1	2	0.0337724	2.46967	0.36554	1	0.74826	1	MTOR;
UBC13-MMS2 complex	1	2	0.0337724	2.46967	0.36554	1	0.74826	1	UBE2N;
Insulin receptor complex	1	2	0.0337724	2.46967	0.36554	1	0.74826	1	INSR;
Collagen type I	1	2	0.0337724	2.46967	0.36554	1	0.74826	1	COL1A1;
Bleb	1	2	0.0337724	2.46967	0.36554	1	0.74826	1	TPM1;
Cytoplasmic cyclin-dependent protein kinase holoenzyme complex	1	2	0.0337724	2.46967	0.36554	1	0.74826	1	CCNY;
PCNA-p21 complex	1	2	0.0337724	2.46967	0.36554	1	0.74826	1	PCNA;
Nuclear telomeric heterochromatin	1	2	0.0337724	2.46967	0.36554	1	0.74826	1	TNKS1BP1;
Protein phosphatase type 1 complex	1	2	0.0337724	2.46967	0.36554	1	0.74826	1	SHOC2;
Myosin	1	2	0.0337724	2.46967	0.36554	1	0.74826	1	RICTOR;
Collagen type VI	1	2	0.0337724	2.46967	0.36554	1	0.74826	1	COL6A1;
ESCRT III complex	1	2	0.0337724	2.46967	0.36554	1	0.74826	1	VPS4A;
Bcl3/NF-kappaB2 complex	1	2	0.0337724	2.46967	0.36554	1	0.74826	1	NFKB2;
Mitochondrial crista	1	2	0.0337724	2.46967	0.36554	1	0.74826	1	OPA1;
Ino80 complex	1	2	0.0337724	2.46967	0.36554	1	0.74826	1	UCHL5;
mRNA cleavage factor complex	1	2	0.0337724	2.46967	0.36554	1	0.74826	1	CPSF6;
MutSbeta complex	1	2	0.0337724	2.46967	0.36554	1	0.74826	1	MSH2;
Intracellular ferritin complex	1	2	0.0337724	2.46967	0.36554	1	0.74826	1	FTH1;
Tubulin	1	2	0.0337724	2.46967	0.36554	1	0.74826	1	KRIT1;
Clathrin-coated endocytic vesicle membrane	1	2	0.0337724	2.46967	0.36554	1	0.74826	1	LDLR;
Micro-ribonucleoprotein complex	1	2	0.0337724	2.46967	0.36554	1	0.74826	1	AGO2;
Activin receptor complex	1	2	0.0337724	2.46967	0.36554	1	0.74826	1	ACVR1;
RSF complex	1	2	0.0337724	2.46967	0.36554	1	0.74826	1	SMARCA5;
Filopodium membrane	1	2	0.0337724	2.46967	0.36554	1	0.74826	1	SYNE2;
Tubulin complex	1	2	0.0337724	2.46967	0.36554	1	0.74826	1	TPT1;
Angiogenin-PRI complex	1	2	0.0337724	2.46967	0.36554	1	0.74826	1	RNH1;
Toll-like receptor 1-Toll-like receptor 2 protein complex	1	2	0.0337724	2.46967	0.36554	1	0.74826	1	TLR2;
CUL4 RING ubiquitin ligase complex	3	11	0.101317	1.34367	0.394105	1	0.802542	1	DCAF8; DCAF7; DCAF11;
Desmosome	3	11	0.101317	1.34367	0.394105	1	0.802542	1	EIF6; JUP; CDSN;
External side of plasma membrane	8	35	0.270179	1.12448	0.420866	1	0.854728	1	LDLR; ATP6AP2; GPC4; ENG; CD276; ECE1; TGFBR2; ADA;
Histone deacetylase complex	5	21	0.168862	1.17199	0.429868	1	0.854728	1	MTA2; HDAC1; TBL1X; TAF6L; HDAC6;
Cul4A-RING ubiquitin ligase complex	2	7	0.0675447	1.40926	0.432815	1	0.854728	1	DDB1; CUL4A;
Unconventional myosin complex	2	7	0.0675447	1.40926	0.432815	1	0.854728	1	MYL6; MYO1C;
Immunological synapse	2	7	0.0675447	1.40926	0.432815	1	0.854728	1	MYH9; DUSP3;
BRCA1-A complex	2	7	0.0675447	1.40926	0.432815	1	0.854728	1	BRE; BRCC3;
Early endosome membrane	2	7	0.0675447	1.40926	0.432815	1	0.854728	1	B2M; HLA-A;
Cortical cytoskeleton	2	7	0.0675447	1.40926	0.432815	1	0.854728	1	EZR; EPB41;
Melanosome	2	7	0.0675447	1.40926	0.432815	1	0.854728	1	GCHFR; TMEM33;
Basal lamina	2	7	0.0675447	1.40926	0.432815	1	0.854728	1	LAMA5; LAMB2;
Calcium channel complex	2	7	0.0675447	1.40926	0.432815	1	0.854728	1	PPP2R4; SESTD1;
Golgi stack	2	7	0.0675447	1.40926	0.432815	1	0.854728	1	GALNT2; COG2;
Brush border	3	12	0.101317	1.23179	0.453926	1	0.894167	1	CLIC1; ATP6V0A1; AQP1;
Transcriptional repressor complex	4	17	0.135089	1.15865	0.465627	1	0.899776	1	SMARCC2; TBL1X; HMGB1; SMARCE1;
Chromosome, telomeric region	4	17	0.135089	1.15865	0.465627	1	0.899776	1	H2AFX; MRE11A; CHEK1; ATM;
Mitochondrial membrane	12	56	0.405268	1.05388	0.472827	1	0.899776	1	ACTN1; ATP5D; ATP5B; ATP5H; SLC25A3; HK1; BAX; SLC25A24; FKBP2; UQCR10; TOMM6; NDUFAB1;
Dendrite	6	27	0.202634	1.09361	0.479504	1	0.899776	1	ATXN10; NF1; GPHN; DBNL; GCHFR; DBN1;
Nuclear inclusion body	1	3	0.0337724	1.64918	0.494647	1	0.899776	1	STUB1;
Spindle pole centrosome	1	3	0.0337724	1.64918	0.494647	1	0.899776	1	NPM1;
Chromosome passenger complex	1	3	0.0337724	1.64918	0.494647	1	0.899776	1	AURKB;
BLOC-1 complex	1	3	0.0337724	1.64918	0.494647	1	0.899776	1	BLOC1S2;
APC-Axin-1-beta-catenin complex	1	3	0.0337724	1.64918	0.494647	1	0.899776	1	CTNNB1;
Oncostatin-M receptor complex	1	3	0.0337724	1.64918	0.494647	1	0.899776	1	IL6ST;
Extrinsic to plasma membrane	1	3	0.0337724	1.64918	0.494647	1	0.899776	1	EEA1;
Autophagic vacuole membrane	1	3	0.0337724	1.64918	0.494647	1	0.899776	1	GABARAPL2;
Nuclear part	1	3	0.0337724	1.64918	0.494647	1	0.899776	1	SNW1;
RNA-induced silencing complex	1	3	0.0337724	1.64918	0.494647	1	0.899776	1	AGO2;
Mitochondrial respiratory chain complex III	1	3	0.0337724	1.64918	0.494647	1	0.899776	1	UQCRFS1;
Extrinsic to external side of plasma membrane	1	3	0.0337724	1.64918	0.494647	1	0.899776	1	SERPINE2;
SAGA complex	1	3	0.0337724	1.64918	0.494647	1	0.899776	1	ENY2;
Clathrin-coated endocytic vesicle	1	3	0.0337724	1.64918	0.494647	1	0.899776	1	RAB35;
Collagen type V	1	3	0.0337724	1.64918	0.494647	1	0.899776	1	COL5A1;
Dolichol-phosphate-mannose synthase complex	1	3	0.0337724	1.64918	0.494647	1	0.899776	1	DPM1;
Platelet dense tubular network membrane	1	3	0.0337724	1.64918	0.494647	1	0.899776	1	ITPR3;
Integral to nuclear inner membrane	1	3	0.0337724	1.64918	0.494647	1	0.899776	1	LBR;
Intrinsic to internal side of plasma membrane	1	3	0.0337724	1.64918	0.494647	1	0.899776	1	RASA3;
Condensed chromosome, centromeric region	1	3	0.0337724	1.64918	0.494647	1	0.899776	1	AURKB;
Activin responsive factor complex	1	3	0.0337724	1.64918	0.494647	1	0.899776	1	SMAD4;
Phagocytic vesicle membrane	1	3	0.0337724	1.64918	0.494647	1	0.899776	1	ANXA3;
Condensed nuclear chromosome, centromeric region	1	3	0.0337724	1.64918	0.494647	1	0.899776	1	AURKB;
Intrinsic to membrane	1	3	0.0337724	1.64918	0.494647	1	0.899776	1	GNAS;
Interleukin-6 receptor complex	1	3	0.0337724	1.64918	0.494647	1	0.899776	1	IL6ST;
Heterochromatin	1	3	0.0337724	1.64918	0.494647	1	0.899776	1	TOP2B;
TORC1 complex	1	3	0.0337724	1.64918	0.494647	1	0.899776	1	MTOR;
Clathrin sculpted acetylcholine transport vesicle membrane	1	3	0.0337724	1.64918	0.494647	1	0.899776	1	RAB3A;
Vesicular fraction	1	3	0.0337724	1.64918	0.494647	1	0.899776	1	STEAP2;
Neuronal cell body	2	8	0.0675447	1.23332	0.506849	1	0.911399	1	SOD1; ATXN10;
Chromatin remodeling complex	2	8	0.0675447	1.23332	0.506849	1	0.911399	1	BAZ1B; KIF11;
Intracellular vesicle (None)	2	8	0.0675447	1.23332	0.506849	1	0.911399	1	SDCBP; CAND2;
Sarcolemma	2	8	0.0675447	1.23332	0.506849	1	0.911399	1	ITGB1; AQP1;
Mitochondrial respiratory chain	2	8	0.0675447	1.23332	0.506849	1	0.911399	1	UQCRC1; UQCRH;
Peroxisomal membrane	3	13	0.101317	1.13711	0.511109	1	0.914861	1	AP2M1; PEX19; PEX14;
Extrinsic to membrane	3	13	0.101317	1.13711	0.511109	1	0.914861	1	PLAUR; EZR; PRNP;
Filamentous actin	2	9	0.0675447	1.09644	0.574247	1	1	1	CD2AP; MYO1C;
Mitochondrial inner membrane presequence translocase complex	2	9	0.0675447	1.09644	0.574247	1	1	1	TIMM13; TIMM50;
SNARE complex	2	9	0.0675447	1.09644	0.574247	1	1	1	STXBP2; YKT6;
Extrinsic to internal side of plasma membrane	1	4	0.0337724	1.23791	0.597489	1	1	1	S100A6;
Striated muscle thin filament	1	4	0.0337724	1.23791	0.597489	1	1	1	ACTA1;
Vesicle	1	4	0.0337724	1.23791	0.597489	1	1	1	VAPA;
Collagen	1	4	0.0337724	1.23791	0.597489	1	1	1	COL18A1;
Exon-exon junction complex	1	4	0.0337724	1.23791	0.597489	1	1	1	RBM8A;
MIS12/MIND type complex	1	4	0.0337724	1.23791	0.597489	1	1	1	PMF1;
SOSS complex	1	4	0.0337724	1.23791	0.597489	1	1	1	INTS3;
Synaptonemal complex	1	4	0.0337724	1.23791	0.597489	1	1	1	UBE2I;
Cytoplasmic mRNA processing body	1	4	0.0337724	1.23791	0.597489	1	1	1	MOV10;
Polysomal ribosome	1	4	0.0337724	1.23791	0.597489	1	1	1	RPL7A;
Ndc80 complex	1	4	0.0337724	1.23791	0.597489	1	1	1	SPC24;
Nuclear lamina	1	4	0.0337724	1.23791	0.597489	1	1	1	LMNA;
Lipid particle	1	4	0.0337724	1.23791	0.597489	1	1	1	CAV1;
Cdc73/Paf1 complex	1	4	0.0337724	1.23791	0.597489	1	1	1	CTR9;
Sarcomere	3	15	0.101317	0.985596	0.614965	1	1	1	TPM1; SYNE1; ACTA1;
Dystrophin-associated glycoprotein complex	2	10	0.0675447	0.986904	0.634643	1	1	1	SNTB2; DAG1;
Recycling endosome	2	10	0.0675447	0.986904	0.634643	1	1	1	VAMP3; RAP2A;
Endoplasmic reticulum membrane	29	150	0.979399	0.950475	0.653554	1	1	1	CANX; OSBPL3; PLA2G4A; CHERP; SHC1; ERLIN2; PLP2; ATP2A2; HSP90B1; RTN4; BAX; ERP44; ACO1; KTN1; TMX1; VAPA; HSD17B7; CYP51A1; LMAN1; KDSR; DPM1; FDFT1; BCAP31; ASPH; DHCR24; ERLIN1; CISD2; MSMO1; NSDHL;
Endocytic vesicle	3	16	0.101317	0.924034	0.660942	1	1	1	RALA; IGF2R; MTSS1;
Apical membrane	3	16	0.101317	0.924034	0.660942	1	1	1	ANXA2; CDC42; TMEM55B;
Rough endoplasmic reticulum	1	5	0.0337724	0.990824	0.679408	1	1	1	STAU1;
Spectrin-associated cytoskeleton	1	5	0.0337724	0.990824	0.679408	1	1	1	EPB41;
Golgi-associated vesicle membrane	1	5	0.0337724	0.990824	0.679408	1	1	1	GJA1;
AP-1 adaptor complex	1	5	0.0337724	0.990824	0.679408	1	1	1	AP1S1;
Nucleolar riboNuclease P complex	1	5	0.0337724	0.990824	0.679408	1	1	1	RPP30;
Dendritic spine	1	5	0.0337724	0.990824	0.679408	1	1	1	APP;
Collagen type IV	1	5	0.0337724	0.990824	0.679408	1	1	1	COL4A2;
Nuclear heterochromatin	1	5	0.0337724	0.990824	0.679408	1	1	1	CBX5;
Connexon complex	1	5	0.0337724	0.990824	0.679408	1	1	1	GJA1;
Serine C-palmitoyltransferase complex	1	5	0.0337724	0.990824	0.679408	1	1	1	SPTLC2;
Presynaptic membrane	1	5	0.0337724	0.990824	0.679408	1	1	1	SCRIB;
Mre11 complex	1	5	0.0337724	0.990824	0.679408	1	1	1	MRE11A;
Cytoplasmic vesicle membrane	1	5	0.0337724	0.990824	0.679408	1	1	1	GIPC1;
Lipopolysaccharide receptor complex	1	5	0.0337724	0.990824	0.679408	1	1	1	HSPD1;
Integral to peroxisomal membrane	2	11	0.0675447	0.897267	0.688096	1	1	1	FIS1; ABCD3;
Platelet alpha granule membrane	2	11	0.0675447	0.897267	0.688096	1	1	1	CD9; ITGB3;
STAGA complex	2	12	0.0675447	0.822557	0.734929	1	1	1	TAF10; TAF6L;
Mitochondrial intermembrane space	2	12	0.0675447	0.822557	0.734929	1	1	1	CYCS; NDUFS1;
Smooth endoplasmic reticulum	1	6	0.0337724	0.825962	0.744659	1	1	1	SLMAP;
PCAF complex	1	6	0.0337724	0.825962	0.744659	1	1	1	TAF10;
Transcription factor TFIIIC complex	1	6	0.0337724	0.825962	0.744659	1	1	1	GTF3C4;
Neurofilament	1	6	0.0337724	0.825962	0.744659	1	1	1	GAN;
Aggresome	1	6	0.0337724	0.825962	0.744659	1	1	1	HDAC6;
Nonhomologous end joining complex	1	6	0.0337724	0.825962	0.744659	1	1	1	XRCC6;
Costamere	1	6	0.0337724	0.825962	0.744659	1	1	1	VCL;
Integral to mitochondrial outer membrane	1	6	0.0337724	0.825962	0.744659	1	1	1	FIS1;
Autophagic vacuole	1	6	0.0337724	0.825962	0.744659	1	1	1	ATG5;
Sarcoplasmic reticulum membrane	1	6	0.0337724	0.825962	0.744659	1	1	1	ATP2A2;
Synaptic vesicle	4	24	0.135089	0.820853	0.749698	1	1	1	SCAMP1; SDCBP; PPT1; RAB3A;
Intermediate filament	6	36	0.202634	0.820284	0.769637	1	1	1	NME2; LMNA; VIM; NES; CLIP1; PNN;
Cornified envelope	3	19	0.101317	0.778211	0.774431	1	1	1	DSP; ANXA1; CDSN;
Integral to Golgi membrane	3	19	0.101317	0.778211	0.774431	1	1	1	STEAP2; QSOX1; GALNT2;
Apical plasma membrane	7	42	0.236407	0.820122	0.779319	1	1	1	EPCAM; PFKM; ADAM17; SLC23A2; STX3; CAV1; AQP1;
