# Supplementary material for: Endosomal protein DENND10/FAM45A integrates extracellular vesicle release with cancer cell migration
Source: BMC Biol. 2024 Jul 10;22:154. doi: 10.1186/s12915-024-01948-4 (PMC11234546; doi:10.1186/s12915-024-01948-4)
Supplement: Supplementary file 2 — Additional file 2: Table S1. List of DENND10 expression in human breast cancer cell lines with adherent growth. Table S2. List of all proteins identified in the mass spectrometry analysis of EVs from 4T1-NC and DENND10-KO cells. Table S3. List of selected proteins of interest in the 4T1 EV mass spectrometry dataset. Table S4. Overlap among 4T1-EV proteomics dataset in this study, Vesiclepedia, and Exocarta databases. Table S5. Pathway enrichment of cellular components for all identified proteins in the 4T1-EV proteomics dataset. Table S6. List of all DEPs in DENND10-KO EVs. Table S7. Pathway enrichment of cellular components for DEPs. Table S8. Protein-protein interaction network among DEPs. [file 12915_2024_1948_MOESM2_ESM.zip › Table S6 List of DEPs.xlsx]

## Sheet: Up
Protein accession	Protein description	Gene name	NC1	NC2	NC3	KO1	KO2	KO3	KO/NC Ratio	KO/NC P value	KO/NC FDR	Direction
P52624	Uridine phosphorylase 1 OS=Mus musculus OX=10090 GN=Upp1 PE=1 SV=2	Upp1	0.576888	0.610867	0.64528	1.37189	1.41673	1.37835	2.273	1.7077e-05	0.00495724	Up
Q9D7M1	Glucose-induced degradation protein 8 homolog OS=Mus musculus OX=10090 GN=Gid8 PE=1 SV=1	Gid8	0.761449	0.794391	0.769587	1.21208	1.20145	1.26104	1.58	1.9901e-05	0.00495724	Up
Q6X893	Choline transporter-like protein 1 OS=Mus musculus OX=10090 GN=Slc44a1 PE=1 SV=3	Slc44a1	0.79933	0.773713	0.791616	1.21968	1.17521	1.24045	1.537	2.09896e-05	0.00495724	Up
Q8BTJ4	Bis(5'-adenosyl)-triphosphatase enpp4 OS=Mus musculus OX=10090 GN=Enpp4 PE=1 SV=1	Enpp4	0.520817	0.489425	0.446492	1.56129	1.45419	1.52779	3.119	2.10002e-05	0.00495724	Up
O54692	Centromere/kinetochore protein zw10 homolog OS=Mus musculus OX=10090 GN=Zw10 PE=1 SV=3	Zw10	0.721582	0.694684	0.707734	1.28664	1.22849	1.36087	1.825	4.48476e-05	0.00791154	Up
Q9ERN0	Secretory carrier-associated membrane protein 2 OS=Mus musculus OX=10090 GN=Scamp2 PE=1 SV=1	Scamp2	0.71824	0.6969	0.659862	1.31859	1.38447	1.22194	1.892	0.000132566	0.00979754	Up
Q00262	Syntaxin-2 OS=Mus musculus OX=10090 GN=Stx2 PE=1 SV=1	Stx2	0.768462	0.74083	0.674193	1.27824	1.27649	1.26179	1.748	0.000139543	0.00979754	Up
P17809	Solute carrier family 2, facilitated glucose transporter member 1 OS=Mus musculus OX=10090 GN=Slc2a1 PE=1 SV=4	Slc2a1	0.646202	0.736356	0.677482	1.35303	1.33929	1.24763	1.913	0.000145157	0.00979754	Up
Q8K019	Bcl-2-associated transcription factor 1 OS=Mus musculus OX=10090 GN=Bclaf1 PE=1 SV=2	Bclaf1	0.779109	0.822692	0.752622	1.15524	1.25351	1.23683	1.548	0.000269395	0.0122416	Up
Q6DFX2	Anthrax toxin receptor 2 OS=Mus musculus OX=10090 GN=Antxr2 PE=1 SV=1	Antxr2	0.661646	0.741781	0.715538	1.22923	1.39481	1.25699	1.832	0.000301427	0.0127871	Up
Q8VEK0	Cell cycle control protein 50A OS=Mus musculus OX=10090 GN=Tmem30a PE=1 SV=1	Tmem30a		0.599823	0.613816	1.21689	1.33428	1.23519	2.08	0.000302108	0.0127871	Up
O35239	Tyrosine-protein phosphatase non-receptor type 9 OS=Mus musculus OX=10090 GN=Ptpn9 PE=1 SV=2	Ptpn9	0.814033	0.769882	0.74641	1.1684	1.29261	1.20867	1.575	0.000313301	0.0128062	Up
P35951	Low-density lipoprotein receptor OS=Mus musculus OX=10090 GN=Ldlr PE=1 SV=2	Ldlr	0.712334	0.63051	0.619017	1.45318	1.23834	1.34662	2.058	0.000348955	0.0128727	Up
P63024	Vesicle-associated membrane protein 3 OS=Mus musculus OX=10090 GN=Vamp3 PE=1 SV=1	Vamp3	0.617321	0.729992	0.62671	1.36421	1.40978	1.25199	2.039	0.000370713	0.0128727	Up
Q9R045	Angiopoietin-related protein 2 OS=Mus musculus OX=10090 GN=Angptl2 PE=2 SV=2	Angptl2	0.549175	0.611681	0.613077	1.60584	1.33366	1.28657	2.382	0.000371166	0.0128727	Up
P07356	Annexin A2 OS=Mus musculus OX=10090 GN=Anxa2 PE=1 SV=2	Anxa2	0.80617	0.739701	0.764113	1.24014	1.15172	1.29816	1.597	0.000403673	0.013091	Up
Q5S248	Transmembrane protease serine 11E OS=Mus musculus OX=10090 GN=Tmprss11e PE=1 SV=2	Tmprss11e	0.524043	0.669094	0.648579	1.4257	1.40966	1.32292	2.258	0.000517653	0.014106	Up
Q69Z38	Inactive tyrosine-protein kinase PEAK1 OS=Mus musculus OX=10090 GN=Peak1 PE=1 SV=4	Peak1	0.42933	0.565536	0.587649	1.50645	1.51581	1.39522	2.791	0.000538523	0.0142226	Up
Q9EPT5	Solute carrier organic anion transporter family member 2A1 OS=Mus musculus OX=10090 GN=Slco2a1 PE=1 SV=2	Slco2a1	0.476086	0.458759	0.49864	1.86269	1.42779	1.27603	3.186	0.000563504	0.0142226	Up
E9Q634	Unconventional myosin-Ie OS=Mus musculus OX=10090 GN=Myo1e PE=1 SV=1	Myo1e	0.760858	0.807398	0.750006	1.2213	1.3178	1.14264	1.588	0.000602707	0.0142226	Up
Q61233	Plastin-2 OS=Mus musculus OX=10090 GN=Lcp1 PE=1 SV=4	Lcp1	0.802508	0.674439	0.718286	1.32981	1.25258	1.22238	1.733	0.000621419	0.014368	Up
P62806	Histone H4 OS=Mus musculus OX=10090 GN=H4c1 PE=1 SV=2	H4c1	0.742183	0.752837	0.705398	1.14659	1.37365	1.27935	1.727	0.000635298	0.014398	Up
Q9DBR3	Armadillo repeat-containing protein 8 OS=Mus musculus OX=10090 GN=Armc8 PE=1 SV=2	Armc8	0.651119	0.615996	0.693934	1.45112	1.17097	1.41686	2.06	0.000699115	0.0147764	Up
O55201	Transcription elongation factor SPT5 OS=Mus musculus OX=10090 GN=Supt5h PE=1 SV=1	Supt5h	0.828896	0.814251	0.74534	1.20145	1.1426	1.26746	1.512	0.000742073	0.0149006	Up
Q9Z277	Tyrosine-protein kinase BAZ1B OS=Mus musculus OX=10090 GN=Baz1b PE=1 SV=2	Baz1b	0.799611	0.810797	0.719892	1.15556	1.29289	1.22125	1.575	0.000787739	0.0150644	Up
Q8VEN2	Placenta-expressed transcript 1 protein OS=Mus musculus OX=10090 GN=Plet1 PE=1 SV=1	Plet1	0.460081	0.555987	0.457176	1.77432	1.51237	1.24007	3.073	0.000789744	0.0150644	Up
P70388	DNA repair protein RAD50 OS=Mus musculus OX=10090 GN=Rad50 PE=1 SV=1	Rad50	0.813699	0.672734	0.660402	1.27606	1.31178	1.26533	1.795	0.000953234	0.0160438	Up
Q8K0Q5	Rho GTPase-activating protein 18 OS=Mus musculus OX=10090 GN=Arhgap18 PE=1 SV=1	Arhgap18	0.646806	0.734617	0.679839	1.36759	1.42632	1.14482	1.911	0.00110815	0.017863	Up
Q5FWI3	Cell surface hyaluronidase OS=Mus musculus OX=10090 GN=Cemip2 PE=1 SV=1	Cemip2	0.734771	0.785736	0.869622	1.18737	1.22529	1.19721	1.51	0.00114331	0.0181612	Up
Q60715	Prolyl 4-hydroxylase subunit alpha-1 OS=Mus musculus OX=10090 GN=P4ha1 PE=1 SV=2	P4ha1	0.693727	0.765918	0.796216	1.33319	1.13886	1.27209	1.66	0.00123762	0.0182307	Up
Q9Z2H7	PDZ domain-containing protein GIPC2 OS=Mus musculus OX=10090 GN=Gipc2 PE=1 SV=1	Gipc2	0.749055	0.749543	0.687566	1.2468	1.41895	1.14808	1.745	0.00123844	0.0182307	Up
Q8BLX7	Collagen alpha-1(XVI) chain OS=Mus musculus OX=10090 GN=Col16a1 PE=1 SV=2	Col16a1	0.687968	0.604271	0.521529	1.51391	1.4559	1.21642	2.308	0.00131446	0.0189983	Up
Q9D5V5	Cullin-5 OS=Mus musculus OX=10090 GN=Cul5 PE=1 SV=3	Cul5	0.732464	0.708395	0.797599	1.17502	1.19424	1.39228	1.68	0.00131582	0.0189983	Up
Q61739	Integrin alpha-6 OS=Mus musculus OX=10090 GN=Itga6 PE=1 SV=3	Itga6	0.627624	0.747948	0.786316	1.28752	1.33203	1.21856	1.775	0.00138508	0.0193895	Up
Q3TEA8	Heterochromatin protein 1-binding protein 3 OS=Mus musculus OX=10090 GN=Hp1bp3 PE=1 SV=1	Hp1bp3	0.620895	0.563527	0.438289	1.2761	1.64279	1.4584	2.698	0.00141356	0.0195761	Up
E9Q3L2	Phosphatidylinositol 4-kinase alpha OS=Mus musculus OX=10090 GN=Pi4ka PE=1 SV=2	Pi4ka	0.633366	0.790322	0.763759	1.23202	1.32047	1.26006	1.743	0.0014584	0.0198706	Up
Q3THW5	Histone H2A.V OS=Mus musculus OX=10090 GN=H2az2 PE=1 SV=3	H2az2	0.78551	0.698329	0.695028	1.14698	1.26156	1.41259	1.754	0.00149914	0.0201855	Up
Q6VN19	Ran-binding protein 10 OS=Mus musculus OX=10090 GN=Ranbp10 PE=1 SV=2	Ranbp10	0.770937	0.664709	0.670928	1.34939	1.13864	1.40539	1.848	0.00158899	0.0201929	Up
P70288	Histone deacetylase 2 OS=Mus musculus OX=10090 GN=Hdac2 PE=1 SV=1	Hdac2	0.732406	0.766089	0.751016	1.41779	1.17872	1.15397	1.667	0.00160412	0.0201929	Up
Q8CH18	Cell division cycle and apoptosis regulator protein 1 OS=Mus musculus OX=10090 GN=Ccar1 PE=1 SV=1	Ccar1	0.775018	0.692437	0.741684	1.28	1.12044	1.39042	1.716	0.00162899	0.020265	Up
P68373	Tubulin alpha-1C chain OS=Mus musculus OX=10090 GN=Tuba1c PE=1 SV=1	Tuba1c	0.803075	0.624106	0.711594	1.24988	1.36765	1.2437	1.805	0.00166972	0.0203806	Up
P13864	DNA (cytosine-5)-methyltransferase 1 OS=Mus musculus OX=10090 GN=Dnmt1 PE=1 SV=5	Dnmt1	0.763133	0.737611	0.678615	1.24221	1.14483	1.4336	1.753	0.00168954	0.0204622	Up
Q80X71	Transmembrane protein 106B OS=Mus musculus OX=10090 GN=Tmem106b PE=1 SV=1	Tmem106b	0.649605	0.638488		1.17705	1.35579	1.17907	1.921	0.00174495	0.0206952	Up
Q9JLZ8	Single Ig IL-1-related receptor OS=Mus musculus OX=10090 GN=Sigirr PE=1 SV=2	Sigirr	0.81986	0.722828	0.683626	1.22181	1.37457	1.1773	1.695	0.00175942	0.0207201	Up
Q99M51	Cytoplasmic protein NCK1 OS=Mus musculus OX=10090 GN=Nck1 PE=1 SV=1	Nck1	0.68651	0.733824	0.850247	1.28768	1.26185	1.17989	1.642	0.00187864	0.0210794	Up
Q9R0B9	Procollagen-lysine,2-oxoglutarate 5-dioxygenase 2 OS=Mus musculus OX=10090 GN=Plod2 PE=1 SV=2	Plod2	0.758089	0.727707	0.628454	1.4418	1.16409	1.27985	1.838	0.00194232	0.0215824	Up
P70424	Receptor tyrosine-protein kinase erbB-2 OS=Mus musculus OX=10090 GN=Erbb2 PE=1 SV=3	Erbb2		0.716827	0.72585	1.17209	1.11641	1.26882	1.644	0.00198115	0.0216169	Up
Q62433	Protein NDRG1 OS=Mus musculus OX=10090 GN=Ndrg1 PE=1 SV=1	Ndrg1	0.775809	0.633713	0.740373	1.18117	1.24862	1.42031	1.791	0.00206184	0.0222621	Up
P45700	Mannosyl-oligosaccharide 1,2-alpha-mannosidase IA OS=Mus musculus OX=10090 GN=Man1a1 PE=1 SV=1	Man1a1	0.3635	0.364141	0.276857	1.54036	1.14263	2.31251	4.973	0.00216969	0.0231796	Up
P15379	CD44 antigen OS=Mus musculus OX=10090 GN=Cd44 PE=1 SV=3	Cd44	0.625617	0.687755	0.829734	1.28866	1.32815	1.24009	1.8	0.00223405	0.0233505	Up
Q8BUK6	Protein Hook homolog 3 OS=Mus musculus OX=10090 GN=Hook3 PE=1 SV=2	Hook3	0.773038	0.825391	0.707637	1.27888	1.305	1.11006	1.602	0.00224691	0.0233781	Up
P07091	Protein S100-A4 OS=Mus musculus OX=10090 GN=S100a4 PE=1 SV=1	S100a4	0.555098	0.634021	0.758474	1.42498	1.42334	1.20409	2.081	0.00226644	0.0234746	Up
Q09143	High affinity cationic amino acid transporter 1 OS=Mus musculus OX=10090 GN=Slc7a1 PE=1 SV=1	Slc7a1	0.603662	0.755548	0.768795	1.30219	1.37558	1.19422	1.82	0.00238475	0.0238371	Up
P35456	Urokinase plasminogen activator surface receptor OS=Mus musculus OX=10090 GN=Plaur PE=1 SV=1	Plaur	0.626545	0.764286	0.790391	1.38509	1.22387	1.20982	1.751	0.00262415	0.0251326	Up
Q8BG60	Thioredoxin-interacting protein OS=Mus musculus OX=10090 GN=Txnip PE=1 SV=1	Txnip	0.540939	0.488317	0.298127	1.78703	1.52635	1.35924	3.52	0.00304266	0.0276228	Up
P58069	Ras GTPase-activating protein 2 OS=Mus musculus OX=10090 GN=Rasa2 PE=1 SV=2	Rasa2	0.430115	0.631646	0.613014	1.35631	1.69532	1.2736	2.583	0.00317931	0.0279901	Up
P23242	Gap junction alpha-1 protein OS=Mus musculus OX=10090 GN=Gja1 PE=1 SV=2	Gja1	0.50216	0.65305	0.533133	1.42595	1.74861	1.13709	2.554	0.00325496	0.0283293	Up
P20444	Protein kinase C alpha type OS=Mus musculus OX=10090 GN=Prkca PE=1 SV=3	Prkca	0.861229	0.687308	0.725586	1.30662	1.14516	1.27409	1.638	0.00328108	0.0283384	Up
P97822	Acidic leucine-rich nuclear phosphoprotein 32 family member E OS=Mus musculus OX=10090 GN=Anp32e PE=1 SV=2	Anp32e	0.821632	0.681663	0.607672	1.41287	1.24601	1.23015	1.842	0.00330226	0.0283384	Up
Q920B9	FACT complex subunit SPT16 OS=Mus musculus OX=10090 GN=Supt16h PE=1 SV=2	Supt16h	0.800444	0.827511	0.72628	1.0833	1.24602	1.31645	1.549	0.00339631	0.0287931	Up
Q8BHB4	WD repeat-containing protein 3 OS=Mus musculus OX=10090 GN=Wdr3 PE=1 SV=1	Wdr3	0.810362	0.702322	0.723535	1.36417	1.08406	1.31556	1.683	0.00345999	0.0290808	Up
P59108	Copine-2 OS=Mus musculus OX=10090 GN=Cpne2 PE=1 SV=1	Cpne2	0.630508	0.759695	0.816799	1.15569	1.34584	1.29147	1.719	0.00367263	0.0297827	Up
Q8BRN9	Coiled-coil and C2 domain-containing protein 1B OS=Mus musculus OX=10090 GN=Cc2d1b PE=1 SV=1	Cc2d1b	0.639955	0.788341	0.765713	1.2142	1.42894	1.16285	1.735	0.00367696	0.0297827	Up
Q8C3Y4	Kinetochore-associated protein 1 OS=Mus musculus OX=10090 GN=Kntc1 PE=1 SV=2	Kntc1		0.208094	0.282819	1.84931	1.12954	1.53024	6.123	0.00368793	0.0297827	Up
Q61164	Transcriptional repressor CTCF OS=Mus musculus OX=10090 GN=Ctcf PE=1 SV=2	Ctcf	0.644559		0.54758	1.13199	1.34566	1.33021	2.129	0.00404428	0.030636	Up
P97384	Annexin A11 OS=Mus musculus OX=10090 GN=Anxa11 PE=1 SV=2	Anxa11	0.719542	0.786227	0.843085	1.22892	1.09006	1.33217	1.554	0.00404727	0.030636	Up
Q9JKZ2	Sodium/myo-inositol cotransporter OS=Mus musculus OX=10090 GN=Slc5a3 PE=1 SV=2	Slc5a3	0.476626	0.525083	0.739562	1.63935	1.33452	1.28486	2.446	0.00408658	0.0306793	Up
Q4VA53	Sister chromatid cohesion protein PDS5 homolog B OS=Mus musculus OX=10090 GN=Pds5b PE=1 SV=1	Pds5b	0.776194	0.665324	0.624648	1.15926	1.2317	1.54288	1.904	0.00409263	0.0306793	Up
Q8BPM2	Mitogen-activated protein kinase kinase kinase kinase 5 OS=Mus musculus OX=10090 GN=Map4k5 PE=1 SV=2	Map4k5	0.700191	0.832798	0.795505	1.33702	1.23536	1.09912	1.577	0.0041147	0.0306793	Up
Q9R190	Metastasis-associated protein MTA2 OS=Mus musculus OX=10090 GN=Mta2 PE=1 SV=1	Mta2	0.863418	0.777125	0.750794	1.22691	1.07866	1.30309	1.509	0.00419367	0.0311666	Up
P08207	Protein S100-A10 OS=Mus musculus OX=10090 GN=S100a10 PE=1 SV=2	S100a10	0.748546	0.755948	0.847894	1.09735	1.18746	1.3628	1.551	0.00432548	0.0313324	Up
P54763	Ephrin type-B receptor 2 OS=Mus musculus OX=10090 GN=Ephb2 PE=1 SV=3	Ephb2	0.656099	0.834368	0.780734	1.2996	1.30442	1.12478	1.642	0.00453514	0.0321391	Up
O88712	C-terminal-binding protein 1 OS=Mus musculus OX=10090 GN=Ctbp1 PE=1 SV=2	Ctbp1	0.865512	0.690181	0.700608	1.19845	1.16846	1.37679	1.659	0.00464171	0.0326919	Up
Q9QZQ8	Core histone macro-H2A.1 OS=Mus musculus OX=10090 GN=Macroh2a1 PE=1 SV=3	Macroh2a1	0.899573	0.708018	0.734601	1.17124	1.20434	1.28223	1.562	0.00468888	0.0329228	Up
Q9Z2D8	Methyl-CpG-binding domain protein 3 OS=Mus musculus OX=10090 GN=Mbd3 PE=1 SV=1	Mbd3	0.844052	0.621853	0.613481	1.40809	1.20571	1.30682	1.885	0.00476124	0.0333287	Up
P04202	Transforming growth factor beta-1 proprotein OS=Mus musculus OX=10090 GN=Tgfb1 PE=1 SV=1	Tgfb1	0.642174	0.634922	0.73388	1.60883	1.08971	1.29049	1.984	0.00523416	0.0352907	Up
Q6P9N1	Hyccin OS=Mus musculus OX=10090 GN=Fam126a PE=1 SV=3	Fam126a	0.829097	0.821959	0.63213	1.27011	1.20511	1.24159	1.628	0.00540247	0.0359484	Up
Q3UPH7	Rho guanine nucleotide exchange factor 40 OS=Mus musculus OX=10090 GN=Arhgef40 PE=1 SV=1	Arhgef40	0.839496	0.763669	0.746319	1.38836	1.16926	1.0929	1.554	0.00542164	0.0359489	Up
P97798	Neogenin OS=Mus musculus OX=10090 GN=Neo1 PE=1 SV=1	Neo1		0.087477	0.029532	1.11602	2.23552	1.53144	27.821	0.00568171	0.0367385	Up
Q8BTZ4	Anaphase-promoting complex subunit 5 OS=Mus musculus OX=10090 GN=Anapc5 PE=1 SV=1	Anapc5	0.786282	0.708665	0.805512	1.28499	1.05288	1.36167	1.608	0.00570905	0.0367488	Up
Q7TQK4	Exosome complex component RRP40 OS=Mus musculus OX=10090 GN=Exosc3 PE=1 SV=3	Exosc3	0.760328	0.764162	0.537682	1.34137	1.37972	1.21673	1.91	0.00577483	0.0367662	Up
P54761	Ephrin type-B receptor 4 OS=Mus musculus OX=10090 GN=Ephb4 PE=1 SV=2	Ephb4	0.678954	0.860833	0.828608	1.28651	1.1959	1.14919	1.533	0.00588154	0.0370357	Up
P11370	Retrovirus-related Env polyprotein from Fv-4 locus OS=Mus musculus OX=10090 GN=Fv4 PE=1 SV=2	Fv4	0.389326	0.523232	0.36972	2.09798	1.60371	1.01604	3.679	0.0058829	0.0370357	Up
Q80SY5	Pre-mRNA-splicing factor 38B OS=Mus musculus OX=10090 GN=Prpf38b PE=1 SV=1	Prpf38b	0.812388	0.722867	0.809135	1.28091	1.33115	1.04356	1.559	0.00652882	0.0396258	Up
A2A863	Integrin beta-4 OS=Mus musculus OX=10090 GN=Itgb4 PE=1 SV=1	Itgb4	0.686028	0.830356	0.879602	1.17667	1.27314	1.15421	1.504	0.00696023	0.0407467	Up
A2A6A1	G patch domain-containing protein 8 OS=Mus musculus OX=10090 GN=Gpatch8 PE=1 SV=1	Gpatch8	0.700122	0.766364		1.06474	1.23975	1.22902	1.606	0.0072098	0.0413864	Up
B2RXV4	Feline leukemia virus subgroup C receptor-related protein 1 OS=Mus musculus OX=10090 GN=Flvcr1 PE=2 SV=1	Flvcr1	0.63771	0.846384	0.795555	1.32523	1.26448	1.13064	1.632	0.00723271	0.0413864	Up
Q61072	Disintegrin and metalloproteinase domain-containing protein 9 OS=Mus musculus OX=10090 GN=Adam9 PE=1 SV=2	Adam9	0.891102	0.710428	0.793975	1.22124	1.09387	1.28938	1.505	0.0072503	0.0413864	Up
P31266	Recombining binding protein suppressor of hairless OS=Mus musculus OX=10090 GN=Rbpj PE=1 SV=1	Rbpj	0.714992	0.76037	0.731865	1.1744	1.08634	1.53203	1.718	0.00736187	0.0419187	Up
P28862	Stromelysin-1 OS=Mus musculus OX=10090 GN=Mmp3 PE=2 SV=2	Mmp3	0.640334	0.53617	0.467513	1.79988	1.53409	1.02202	2.65	0.00754149	0.04231	Up
Q9JJ80	Ribosome production factor 2 homolog OS=Mus musculus OX=10090 GN=Rpf2 PE=2 SV=2	Rpf2	0.802123	0.727876	0.681039	1.32056	1.03868	1.42972	1.714	0.00768501	0.0428005	Up
Q8C6G8	WD repeat-containing protein 26 OS=Mus musculus OX=10090 GN=Wdr26 PE=1 SV=3	Wdr26	0.765344	0.666987	0.854509	1.27944	1.08237	1.35135	1.624	0.00772661	0.0428238	Up
Q91YR7	Pre-mRNA-processing factor 6 OS=Mus musculus OX=10090 GN=Prpf6 PE=1 SV=1	Prpf6	0.729603	0.831443	0.824648	1.36087	1.19395	1.05949	1.515	0.00793124	0.043571	Up
P55937	Golgin subfamily A member 3 OS=Mus musculus OX=10090 GN=Golga3 PE=1 SV=3	Golga3	0.779648	0.727117	0.573617	1.47849	1.09183	1.3493	1.884	0.00800062	0.043812	Up
Q05793	Basement membrane-specific heparan sulfate proteoglycan core protein OS=Mus musculus OX=10090 GN=Hspg2 PE=1 SV=1	Hspg2	0.66894	0.768176	0.743011	1.23216	1.52606	1.06165	1.752	0.00822956	0.0442194	Up
Q8BWT5	Disco-interacting protein 2 homolog A OS=Mus musculus OX=10090 GN=Dip2a PE=1 SV=3	Dip2a	0.598238	0.861436	0.77224	1.25543	1.31358	1.19908	1.688	0.00861045	0.0453088	Up
P35285	Ras-related protein Rab-22A OS=Mus musculus OX=10090 GN=Rab22a PE=1 SV=2	Rab22a	0.695381	0.796265	0.74307	1.18524	1.50486	1.07519	1.685	0.00875229	0.0456228	Up
Q9R0E2	Procollagen-lysine,2-oxoglutarate 5-dioxygenase 1 OS=Mus musculus OX=10090 GN=Plod1 PE=1 SV=1	Plod1	0.685257	0.774396	0.917986	1.27683	1.18003	1.1655	1.524	0.00879121	0.0456228	Up
Q8K4B0	Metastasis-associated protein MTA1 OS=Mus musculus OX=10090 GN=Mta1 PE=1 SV=1	Mta1	0.772755	0.674263	0.771693	1.26103	1.04358	1.47668	1.704	0.00883124	0.0456228	Up
Q8BVY0	Ribosomal L1 domain-containing protein 1 OS=Mus musculus OX=10090 GN=Rsl1d1 PE=1 SV=1	Rsl1d1	0.867537	0.834271	0.674046	1.21545	1.2934	1.11529	1.525	0.00884599	0.0456228	Up
Q99J85	Neuronal pentraxin receptor OS=Mus musculus OX=10090 GN=Nptxr PE=1 SV=1	Nptxr	0.273003	0.512148	0.559557	1.18122	1.54362	1.93045	3.462	0.00893701	0.0456228	Up
O08599	Syntaxin-binding protein 1 OS=Mus musculus OX=10090 GN=Stxbp1 PE=1 SV=2	Stxbp1	0.659033	0.677513	0.925834	1.26273	1.21979	1.25509	1.652	0.00934149	0.0469949	Up
Q62443	Neuronal pentraxin-1 OS=Mus musculus OX=10090 GN=Nptx1 PE=1 SV=1	Nptx1	0.241522	0.52185	0.464835	1.10112	1.9579	1.71277	3.885	0.00957541	0.0479608	Up
A2A7S8	Uncharacterized protein KIAA1522 OS=Mus musculus OX=10090 GN=Kiaa1522 PE=1 SV=1	Kiaa1522	0.681177	0.82628	0.770775	1.45067	1.20328	1.06782	1.634	0.00999927	0.0493283	Up
Q6A026	Sister chromatid cohesion protein PDS5 homolog A OS=Mus musculus OX=10090 GN=Pds5a PE=1 SV=3	Pds5a	0.764548	0.805777	0.605301	1.51185	1.1432	1.16933	1.758	0.010934	0.0525643	Up
Q8BL66	Early endosome antigen 1 OS=Mus musculus OX=10090 GN=Eea1 PE=1 SV=2	Eea1	0.699857	0.820948	0.801083	1.15363	1.07803	1.44645	1.584	0.011127	0.0530178	Up
Q9D7F7	Charged multivesicular body protein 4c OS=Mus musculus OX=10090 GN=Chmp4c PE=2 SV=1	Chmp4c	0.578246	0.863691	0.723187	1.38799	1.31305	1.13384	1.771	0.0112958	0.0536431	Up
P98083	SHC-transforming protein 1 OS=Mus musculus OX=10090 GN=Shc1 PE=1 SV=3	Shc1	0.742903	0.732388	0.644439	1.02577	1.58648	1.26802	1.831	0.0115411	0.0543761	Up
Q99K43	Protein regulator of cytokinesis 1 OS=Mus musculus OX=10090 GN=Prc1 PE=1 SV=2	Prc1	0.617889	0.630071	0.541514	1.43227	1.81005	0.968212	2.353	0.0118949	0.0553256	Up
Q4VBE8	WD repeat-containing protein 18 OS=Mus musculus OX=10090 GN=Wdr18 PE=1 SV=1	Wdr18	0.820447	0.866781	0.6908	1.07919	1.36528	1.1775	1.523	0.0122343	0.0560086	Up
Q78JE5	F-box only protein 22 OS=Mus musculus OX=10090 GN=Fbxo22 PE=1 SV=2	Fbxo22	0.750088	0.705216	0.442229	1.35816	1.19288	1.55143	2.162	0.0124535	0.0568982	Up
Q07832	Serine/threonine-protein kinase PLK1 OS=Mus musculus OX=10090 GN=Plk1 PE=1 SV=2	Plk1	0.701054	0.804168	0.751667	1.17405	1.51643	1.05263	1.659	0.0126316	0.0573685	Up
Q8BTI8	Serine/arginine repetitive matrix protein 2 OS=Mus musculus OX=10090 GN=Srrm2 PE=1 SV=3	Srrm2	0.830864		0.689278	1.0889	1.21102	1.17993	1.526	0.0133651	0.0592884	Up
Q61490	CD166 antigen OS=Mus musculus OX=10090 GN=Alcam PE=1 SV=3	Alcam	0.674534	0.830188	0.765843	1.46957	1.21798	1.04189	1.643	0.0135767	0.0597366	Up
Q80VD1	Protein FAM98B OS=Mus musculus OX=10090 GN=Fam98b PE=1 SV=1	Fam98b	0.827871	0.870362	0.609561	1.17753	1.2884	1.22628	1.6	0.0135967	0.0597366	Up
P97760	DNA-directed RNA polymerase II subunit RPB3 OS=Mus musculus OX=10090 GN=Polr2c PE=1 SV=2	Polr2c	0.899908	0.646708	0.701646	1.37912	1.07964	1.29298	1.669	0.0138422	0.0602118	Up
P27661	Histone H2AX OS=Mus musculus OX=10090 GN=H2ax PE=1 SV=2	H2ax	0.68746	0.252215	0.321078	2.02325	1.2409	1.4751	3.759	0.0138627	0.0602118	Up
Q3TN34	MICAL-like protein 2 OS=Mus musculus OX=10090 GN=Micall2 PE=1 SV=1	Micall2	0.777984	0.786719	0.798773	1.46665	1.07539	1.09449	1.539	0.0140649	0.0606696	Up
Q8CCF0	U4/U6 small nuclear ribonucleoprotein Prp31 OS=Mus musculus OX=10090 GN=Prpf31 PE=1 SV=3	Prpf31	0.748756	0.79274	0.740382	1.38377	0.9782	1.35615	1.629	0.0140741	0.0606696	Up
Q924C6	Lysyl oxidase homolog 4 OS=Mus musculus OX=10090 GN=Loxl4 PE=2 SV=2	Loxl4	0.458509	0.702338	0.510546	1.05712	1.99771	1.27378	2.59	0.0150697	0.063349	Up
Q9ESP1	Stromal cell-derived factor 2-like protein 1 OS=Mus musculus OX=10090 GN=Sdf2l1 PE=1 SV=2	Sdf2l1	0.491883	0.510067	0.581704	1.23226	0.970134	2.21395	2.789	0.0181692	0.0715821	Up
Q61503	5'-nucleotidase OS=Mus musculus OX=10090 GN=Nt5e PE=1 SV=2	Nt5e	0.663079	0.793617	0.926588	1.33744	1.13448	1.14481	1.518	0.0185573	0.0724874	Up
Q61810	Latent-transforming growth factor beta-binding protein 3 OS=Mus musculus OX=10090 GN=Ltbp3 PE=1 SV=4	Ltbp3	0.713648	0.672418	0.688489	1.68932	0.972959	1.26316	1.892	0.0187403	0.0729534	Up
Q8JZR6	Electroneutral sodium bicarbonate exchanger 1 OS=Mus musculus OX=10090 GN=Slc4a8 PE=2 SV=1	Slc4a8	0.562891	0.360603		1.5515	1.4894	1.0356	2.943	0.0188905	0.0733069	Up
P25911	Tyrosine-protein kinase Lyn OS=Mus musculus OX=10090 GN=Lyn PE=1 SV=4	Lyn	0.59244	0.782249	0.890951	1.25814	1.36548	1.11075	1.648	0.0191997	0.0740462	Up
P53995	Anaphase-promoting complex subunit 1 OS=Mus musculus OX=10090 GN=Anapc1 PE=1 SV=2	Anapc1	0.783725	0.660145	0.75557	1.43398	0.950619	1.41596	1.728	0.0212339	0.0783943	Up
O55033	Cytoplasmic protein NCK2 OS=Mus musculus OX=10090 GN=Nck2 PE=1 SV=1	Nck2	0.714207	0.547111	0.877816	1.51299	1.09971	1.24816	1.805	0.0221408	0.0800635	Up
Q8K297	Procollagen galactosyltransferase 1 OS=Mus musculus OX=10090 GN=Colgalt1 PE=1 SV=2	Colgalt1	0.871308	0.723251	0.719276	1.26927	0.982244	1.43465	1.593	0.0233779	0.0833464	Up
Q8VHB5	Carbonic anhydrase 9 OS=Mus musculus OX=10090 GN=Ca9 PE=2 SV=2	Ca9	0.91994	0.457779	0.540089	1.58622	1.25103	1.24494	2.129	0.0242298	0.0849901	Up
Q6PDH0	Pleckstrin homology-like domain family B member 1 OS=Mus musculus OX=10090 GN=Phldb1 PE=1 SV=1	Phldb1	0.638282	0.697521	0.938063	1.05409	1.27559	1.39645	1.639	0.0247572	0.0861235	Up
Q8BTH8	Casein kinase I isoform gamma-1 OS=Mus musculus OX=10090 GN=Csnk1g1 PE=1 SV=2	Csnk1g1	0.605434	0.927629	0.799108	1.2369	1.31711	1.11382	1.573	0.0256084	0.0877508	Up
Q3U319	E3 ubiquitin-protein ligase BRE1B OS=Mus musculus OX=10090 GN=Rnf40 PE=1 SV=2	Rnf40	0.72662	0.555336	0.857187	1.2777	1.03335	1.54981	1.805	0.0263369	0.0889994	Up
Q60520	Paired amphipathic helix protein Sin3a OS=Mus musculus OX=10090 GN=Sin3a PE=1 SV=3	Sin3a	0.720813	0.7972	0.821406	0.949019	1.25069	1.46088	1.565	0.0304653	0.0967199	Up
P10922	Histone H1.0 OS=Mus musculus OX=10090 GN=H1-0 PE=2 SV=4	H1-0	0.724674	0.795366	0.636624	1.10009	1.7112	1.03205	1.782	0.0317396	0.0993903	Up
Q9R1Q7	Proteolipid protein 2 OS=Mus musculus OX=10090 GN=Plp2 PE=1 SV=1	Plp2	0.688076	1.01236	0.691507	1.26128	1.22064	1.12613	1.508	0.0320362	0.0997809	Up

## Sheet: Down
Protein accession	Protein description	Gene name	NC1	NC2	NC3	KO1	KO2	KO3	KO/NC Ratio	KO/NC P value	KO/NC FDR	Direction
P14873	Microtubule-associated protein 1B OS=Mus musculus OX=10090 GN=Map1b PE=1 SV=2	Map1b	1.40365	1.3651	1.38109	0.646075	0.599888	0.604194	0.446	5.42486e-06	0.00495724	Down
Q99JW5	Epithelial cell adhesion molecule OS=Mus musculus OX=10090 GN=Epcam PE=1 SV=1	Epcam	1.49982	1.61481	1.59768	0.462343	0.415784	0.409564	0.273	8.26711e-06	0.00495724	Down
P05201	Aspartate aminotransferase, cytoplasmic OS=Mus musculus OX=10090 GN=Got1 PE=1 SV=3	Got1	1.27824	1.21711	1.2141	0.759461	0.751144	0.779946	0.617	1.8094e-05	0.00495724	Down
Q01768	Nucleoside diphosphate kinase B OS=Mus musculus OX=10090 GN=Nme2 PE=1 SV=1	Nme2	1.2688	1.20321	1.28851	0.734472	0.757925	0.747086	0.596	2.16568e-05	0.00495724	Down
Q9CXI5	Mesencephalic astrocyte-derived neurotrophic factor OS=Mus musculus OX=10090 GN=Manf PE=1 SV=1	Manf	1.32509	1.31813	1.22519	0.719839	0.687182	0.724573	0.551	3.94918e-05	0.00791154	Down
Q6IRU2	Tropomyosin alpha-4 chain OS=Mus musculus OX=10090 GN=Tpm4 PE=1 SV=3	Tpm4	1.28397	1.30637	1.21006	0.714036	0.728946	0.756626	0.579	4.49323e-05	0.00791154	Down
Q91W90	Thioredoxin domain-containing protein 5 OS=Mus musculus OX=10090 GN=Txndc5 PE=1 SV=2	Txndc5	1.31205	1.27572	1.26228	0.752874	0.679749	0.717321	0.558	5.11974e-05	0.00795389	Down
Q9WVA4	Transgelin-2 OS=Mus musculus OX=10090 GN=Tagln2 PE=1 SV=4	Tagln2	1.23892	1.26916	1.32892	0.685529	0.726736	0.750734	0.564	6.92129e-05	0.00795389	Down
O09131	Glutathione S-transferase omega-1 OS=Mus musculus OX=10090 GN=Gsto1 PE=1 SV=2	Gsto1	1.40534	1.39587	1.28027	0.600085	0.672308	0.646126	0.47	7.27741e-05	0.00795389	Down
Q99K85	Phosphoserine aminotransferase OS=Mus musculus OX=10090 GN=Psat1 PE=1 SV=1	Psat1	1.25967	1.19873	1.17661	0.769411	0.783427	0.812152	0.651	7.64422e-05	0.00795389	Down
O35685	Nuclear migration protein nudC OS=Mus musculus OX=10090 GN=Nudc PE=1 SV=1	Nudc	1.29999	1.1997	1.26755	0.716447	0.769291	0.747017	0.593	7.64463e-05	0.00795389	Down
Q8BGD9	Eukaryotic translation initiation factor 4B OS=Mus musculus OX=10090 GN=Eif4b PE=1 SV=1	Eif4b	1.2415	1.33721	1.20707	0.745625	0.72035	0.74825	0.585	8.29421e-05	0.00825454	Down
P26350	Prothymosin alpha OS=Mus musculus OX=10090 GN=Ptma PE=1 SV=2	Ptma	1.27249	1.3656	1.23019	0.684964	0.706386	0.740365	0.551	9.86985e-05	0.00925607	Down
P99026	Proteasome subunit beta type-4 OS=Mus musculus OX=10090 GN=Psmb4 PE=1 SV=1	Psmb4	1.23735	1.24504	1.28959	0.701491	0.743298	0.783237	0.591	0.00010491	0.00925607	Down
Q9JK81	MYG1 exonuclease OS=Mus musculus OX=10090 GN=Myg1 PE=1 SV=1	Myg1	1.29889	1.28269	1.3109	0.657813	0.691913	0.757793	0.541	0.000124883	0.00979754	Down
P58771	Tropomyosin alpha-1 chain OS=Mus musculus OX=10090 GN=Tpm1 PE=1 SV=1	Tpm1	1.62276	2.00766	1.39106	0.32113	0.307634	0.349756	0.195	0.000135049	0.00979754	Down
Q61035	Histidine--tRNA ligase, cytoplasmic OS=Mus musculus OX=10090 GN=Hars1 PE=1 SV=2	Hars1	1.30102	1.25076	1.19513	0.726143	0.790945	0.736005	0.601	0.000147706	0.00979754	Down
Q61553	Fascin OS=Mus musculus OX=10090 GN=Fscn1 PE=1 SV=4	Fscn1	1.23008	1.2376	1.1758	0.746739	0.817701	0.792088	0.647	0.000150231	0.00979754	Down
O35054	Claudin-4 OS=Mus musculus OX=10090 GN=Cldn4 PE=1 SV=1	Cldn4	1.89597	1.66666	1.42132	0.388456	0.295046	0.332545	0.204	0.000160109	0.00979754	Down
Q922Q8	Leucine-rich repeat-containing protein 59 OS=Mus musculus OX=10090 GN=Lrrc59 PE=1 SV=1	Lrrc59	1.41543	1.37861	1.20699	0.662161	0.678544	0.658268	0.5	0.000160439	0.00979754	Down
O35639	Annexin A3 OS=Mus musculus OX=10090 GN=Anxa3 PE=1 SV=4	Anxa3	1.42134	1.29033	1.21903	0.672806	0.712783	0.68371	0.526	0.00018313	0.0107483	Down
Q9CWS0	N(G),N(G)-dimethylarginine dimethylaminohydrolase 1 OS=Mus musculus OX=10090 GN=Ddah1 PE=1 SV=3	Ddah1	1.35126	1.38586	1.48224	0.565506	0.546014	0.66912	0.422	0.000226144	0.0120382	Down
Q60865	Caprin-1 OS=Mus musculus OX=10090 GN=Caprin1 PE=1 SV=2	Caprin1	1.21364	1.25249	1.27733	0.695798	0.785088	0.775653	0.603	0.000249205	0.0122416	Down
O55234	Proteasome subunit beta type-5 OS=Mus musculus OX=10090 GN=Psmb5 PE=1 SV=3	Psmb5	1.35314	1.22791	1.31328	0.658144	0.690406	0.757123	0.541	0.000252699	0.0122416	Down
Q9R1P0	Proteasome subunit alpha type-4 OS=Mus musculus OX=10090 GN=Psma4 PE=1 SV=1	Psma4	1.29336	1.20969	1.19616	0.727957	0.809841	0.762996	0.622	0.000268776	0.0122416	Down
Q8VHX6	Filamin-C OS=Mus musculus OX=10090 GN=Flnc PE=1 SV=3	Flnc	1.2592	1.25727	1.29865	0.792571	0.680431	0.711872	0.573	0.000272788	0.0122416	Down
P28867	Protein kinase C delta type OS=Mus musculus OX=10090 GN=Prkcd PE=1 SV=3	Prkcd	1.28553	1.46493	1.60345	0.585252	0.496911	0.563929	0.378	0.000278096	0.0122416	Down
Q08093	Calponin-2 OS=Mus musculus OX=10090 GN=Cnn2 PE=1 SV=1	Cnn2	1.23886	1.26676	1.41142	0.645301	0.721574	0.716093	0.532	0.000307249	0.0127871	Down
Q9Z0E6	Guanylate-binding protein 2 OS=Mus musculus OX=10090 GN=Gbp2 PE=1 SV=1	Gbp2	1.58264	1.28863	1.49717	0.308328		0.323228	0.217	0.000329138	0.0128727	Down
P09803	Cadherin-1 OS=Mus musculus OX=10090 GN=Cdh1 PE=1 SV=1	Cdh1	1.2644	1.40767	1.18374	0.725495	0.717487	0.701197	0.556	0.000343314	0.0128727	Down
Q8VCT3	Aminopeptidase B OS=Mus musculus OX=10090 GN=Rnpep PE=1 SV=2	Rnpep	1.24132	1.30527	1.49138	0.641495	0.624782	0.695748	0.486	0.000347684	0.0128727	Down
Q9Z2U0	Proteasome subunit alpha type-7 OS=Mus musculus OX=10090 GN=Psma7 PE=1 SV=1	Psma7	1.25669	1.16024	1.19372	0.753436	0.827211	0.808696	0.662	0.000350126	0.0128727	Down
Q05816	Fatty acid-binding protein 5 OS=Mus musculus OX=10090 GN=Fabp5 PE=1 SV=3	Fabp5	1.29346	1.2632	1.35785	0.627086	0.707089	0.751316	0.533	0.000381635	0.0130382	Down
Q920E5	Farnesyl pyrophosphate synthase OS=Mus musculus OX=10090 GN=Fdps PE=1 SV=1	Fdps	1.32822	1.20208	1.26038	0.78851	0.686449	0.734363	0.583	0.000393342	0.013091	Down
Q9CZE3	Ras-related protein Rab-32 OS=Mus musculus OX=10090 GN=Rab32 PE=1 SV=3	Rab32	1.31054	1.26268	1.25529	0.553514		0.61798	0.459	0.000407278	0.013091	Down
Q9ERG0	LIM domain and actin-binding protein 1 OS=Mus musculus OX=10090 GN=Lima1 PE=1 SV=3	Lima1	1.33447	1.47543	1.50479	0.488402	0.554378	0.642525	0.391	0.000417703	0.013091	Down
Q9R1P4	Proteasome subunit alpha type-1 OS=Mus musculus OX=10090 GN=Psma1 PE=1 SV=1	Psma1	1.37052	1.23211	1.25635	0.695981	0.669501	0.775532	0.555	0.000422844	0.013091	Down
Q9R1P3	Proteasome subunit beta type-2 OS=Mus musculus OX=10090 GN=Psmb2 PE=1 SV=1	Psmb2	1.25749	1.23201	1.37807	0.651995	0.727539	0.75289	0.551	0.000423214	0.013091	Down
Q60605	Myosin light polypeptide 6 OS=Mus musculus OX=10090 GN=Myl6 PE=1 SV=3	Myl6	1.1794	1.28131	1.18444	0.739561	0.794244	0.82104	0.646	0.000436121	0.0131746	Down
Q9R1P1	Proteasome subunit beta type-3 OS=Mus musculus OX=10090 GN=Psmb3 PE=1 SV=1	Psmb3	1.21314	1.24072	1.20769	0.718365	0.830941	0.789147	0.639	0.000488927	0.0139142	Down
O70435	Proteasome subunit alpha type-3 OS=Mus musculus OX=10090 GN=Psma3 PE=1 SV=3	Psma3	1.33714	1.20744	1.23712	0.742803	0.684984	0.790518	0.587	0.000493297	0.0139142	Down
Q9CY58	Plasminogen activator inhibitor 1 RNA-binding protein OS=Mus musculus OX=10090 GN=Serbp1 PE=1 SV=2	Serbp1	1.16414	1.30418	1.40854	0.683088	0.722904	0.717143	0.548	0.000498455	0.0139142	Down
P34152	Focal adhesion kinase 1 OS=Mus musculus OX=10090 GN=Ptk2 PE=1 SV=4	Ptk2	1.2969	1.31237	1.39874	0.591521	0.657571	0.7429	0.497	0.000549673	0.0142226	Down
P35441	Thrombospondin-1 OS=Mus musculus OX=10090 GN=Thbs1 PE=1 SV=1	Thbs1	1.26506	1.60473	1.78416	0.496671	0.457782	0.391595	0.289	0.000557668	0.0142226	Down
P07742	Ribonucleoside-diphosphate reductase large subunit OS=Mus musculus OX=10090 GN=Rrm1 PE=1 SV=2	Rrm1	1.27498	1.2503	1.23052	0.746529	0.682821	0.814849	0.598	0.000575003	0.0142226	Down
P39447	Tight junction protein ZO-1 OS=Mus musculus OX=10090 GN=Tjp1 PE=1 SV=2	Tjp1	1.16473	1.29263	1.30727	0.748047	0.792316	0.69501	0.594	0.000590658	0.0142226	Down
Q99LS3	Phosphoserine phosphatase OS=Mus musculus OX=10090 GN=Psph PE=1 SV=1	Psph	1.24287	1.2477	1.11187	0.776578	0.822242	0.798729	0.666	0.000596501	0.0142226	Down
Q61789	Laminin subunit alpha-3 OS=Mus musculus OX=10090 GN=Lama3 PE=1 SV=4	Lama3	1.23524	1.71349	1.6116	0.536455	0.44083	0.462391	0.316	0.000598364	0.0142226	Down
Q9JHR7	Insulin-degrading enzyme OS=Mus musculus OX=10090 GN=Ide PE=1 SV=1	Ide	1.31943	1.2304	1.21797	0.686648	0.736655	0.8089	0.592	0.000613272	0.0143243	Down
P47791	Glutathione reductase, mitochondrial OS=Mus musculus OX=10090 GN=Gsr PE=1 SV=3	Gsr	1.34351	1.19434	1.21526	0.740598	0.70402	0.802265	0.599	0.000629215	0.014398	Down
P63166	Small ubiquitin-related modifier 1 OS=Mus musculus OX=10090 GN=Sumo1 PE=1 SV=1	Sumo1	1.34553	1.6439	1.26086	0.620908	0.533725	0.595073	0.412	0.000649313	0.0144931	Down
P62897	Cytochrome c, somatic OS=Mus musculus OX=10090 GN=Cycs PE=1 SV=2	Cycs	1.34858	1.27512	1.48652	0.575164	0.597334	0.717283	0.46	0.000669723	0.0146	Down
P58044	Isopentenyl-diphosphate Delta-isomerase 1 OS=Mus musculus OX=10090 GN=Idi1 PE=1 SV=1	Idi1	1.32842	1.2432	1.35187	0.781213	0.642509	0.652782	0.529	0.000698849	0.0147764	Down
Q60692	Proteasome subunit beta type-6 OS=Mus musculus OX=10090 GN=Psmb6 PE=1 SV=3	Psmb6	1.39147	1.29069	1.16423	0.673674	0.724508	0.755425	0.56	0.000715274	0.0148842	Down
P97371	Proteasome activator complex subunit 1 OS=Mus musculus OX=10090 GN=Psme1 PE=1 SV=2	Psme1	1.33421	1.1892	1.42247	0.66202	0.644218	0.747878	0.521	0.000723915	0.0149006	Down
Q3THE2	Myosin regulatory light chain 12B OS=Mus musculus OX=10090 GN=Myl12b PE=1 SV=2	Myl12b	1.18698	1.31651	1.2249	0.693273	0.777632	0.800711	0.609	0.000755746	0.0150334	Down
P97372	Proteasome activator complex subunit 2 OS=Mus musculus OX=10090 GN=Psme2 PE=1 SV=4	Psme2	1.32346	1.25825	1.32642	0.622544	0.687745	0.781586	0.535	0.000761849	0.0150334	Down
Q8K1J6	CCA tRNA nucleotidyltransferase 1, mitochondrial OS=Mus musculus OX=10090 GN=Trnt1 PE=1 SV=1	Trnt1	1.45559	1.32312	1.25812	0.512722		0.450442	0.358	0.000786111	0.0150644	Down
O09061	Proteasome subunit beta type-1 OS=Mus musculus OX=10090 GN=Psmb1 PE=1 SV=1	Psmb1	1.29171	1.1905	1.28658	0.683428	0.732883	0.814893	0.592	0.00079869	0.0150983	Down
Q3UFY7	7-methylguanosine phosphate-specific 5'-nucleotidase OS=Mus musculus OX=10090 GN=Nt5c3b PE=1 SV=3	Nt5c3b	1.35901	1.12332	1.29346	0.727339	0.75305	0.743831	0.589	0.00081684	0.0150983	Down
Q9EQU5	Protein SET OS=Mus musculus OX=10090 GN=Set PE=1 SV=1	Set	1.19928	1.29974	1.42331	0.62627	0.716575	0.734834	0.53	0.000819838	0.0150983	Down
Q8CAY6	Acetyl-CoA acetyltransferase, cytosolic OS=Mus musculus OX=10090 GN=Acat2 PE=1 SV=2	Acat2	1.26842	1.28511	1.3556	0.773328	0.614834	0.702717	0.535	0.000824502	0.0150983	Down
Q9WTP6	Adenylate kinase 2, mitochondrial OS=Mus musculus OX=10090 GN=Ak2 PE=1 SV=5	Ak2	1.36774	1.25677	1.37275	0.695861	0.577359	0.72952	0.501	0.000834018	0.0151513	Down
O54804	Choline kinase alpha OS=Mus musculus OX=10090 GN=Chka PE=1 SV=3	Chka	1.29214	1.28815	1.22298	0.78883	0.650042	0.757857	0.578	0.000858803	0.0153578	Down
Q99LD8	N(G),N(G)-dimethylarginine dimethylaminohydrolase 2 OS=Mus musculus OX=10090 GN=Ddah2 PE=1 SV=1	Ddah2	1.28785	1.60602	1.69048	0.549785	0.384991	0.480872	0.309	0.000901823	0.0157578	Down
Q9QUM9	Proteasome subunit alpha type-6 OS=Mus musculus OX=10090 GN=Psma6 PE=1 SV=1	Psma6	1.2778	1.19175	1.29171	0.675072	0.751534	0.812127	0.595	0.000921102	0.0158526	Down
P68037	Ubiquitin-conjugating enzyme E2 L3 OS=Mus musculus OX=10090 GN=Ube2l3 PE=1 SV=1	Ube2l3	1.19014	1.19765	1.33255	0.709301	0.749534	0.820824	0.613	0.000950531	0.0160438	Down
Q99KK7	Dipeptidyl peptidase 3 OS=Mus musculus OX=10090 GN=Dpp3 PE=1 SV=2	Dpp3	1.18282	1.13877	1.2815	0.786793	0.761981	0.848134	0.665	0.000982975	0.0162345	Down
Q9JHW2	Omega-amidase NIT2 OS=Mus musculus OX=10090 GN=Nit2 PE=1 SV=1	Nit2	1.212	1.27319	1.14227		0.667839	0.7047	0.568	0.00109738	0.0178149	Down
Q9JMH6	Thioredoxin reductase 1, cytoplasmic OS=Mus musculus OX=10090 GN=Txnrd1 PE=1 SV=3	Txnrd1	1.40326	1.15324	1.20571	0.729727	0.77428	0.733782	0.595	0.00115952	0.0181612	Down
P11672	Neutrophil gelatinase-associated lipocalin OS=Mus musculus OX=10090 GN=Lcn2 PE=1 SV=1	Lcn2	1.38541	1.51287	2.15464	0.349289	0.227524	0.370263	0.187	0.00120045	0.0182307	Down
P70372	ELAV-like protein 1 OS=Mus musculus OX=10090 GN=Elavl1 PE=1 SV=2	Elavl1	1.31855	1.11584	1.18354	0.779711	0.786375	0.815982	0.658	0.00121718	0.0182307	Down
Q8JZK9	Hydroxymethylglutaryl-CoA synthase, cytoplasmic OS=Mus musculus OX=10090 GN=Hmgcs1 PE=1 SV=1	Hmgcs1	1.29681	1.45849	1.33744	0.754443	0.571094	0.58172	0.466	0.00133456	0.0189983	Down
P21107	Tropomyosin alpha-3 chain OS=Mus musculus OX=10090 GN=Tpm3 PE=1 SV=3	Tpm3	1.21723	1.32991	1.11497	0.751326	0.772919	0.813654	0.638	0.00133627	0.0189983	Down
Q61398	Procollagen C-endopeptidase enhancer 1 OS=Mus musculus OX=10090 GN=Pcolce PE=1 SV=2	Pcolce	1.29049	1.18896	1.54847	0.603317	0.702172	0.66658	0.49	0.0013892	0.0193895	Down
Q91ZR2	Sorting nexin-18 OS=Mus musculus OX=10090 GN=Snx18 PE=1 SV=1	Snx18	1.43772	1.31807	1.21954	0.6705	0.593039	0.761126	0.509	0.00142182	0.0195761	Down
Q61171	Peroxiredoxin-2 OS=Mus musculus OX=10090 GN=Prdx2 PE=1 SV=3	Prdx2	1.34715	1.14439	1.14376	0.791767	0.771156	0.801785	0.65	0.00155028	0.0201929	Down
Q8VI94	2'-5'-oligoadenylate synthase-like protein 1 OS=Mus musculus OX=10090 GN=Oasl1 PE=2 SV=1	Oasl1	1.34323	1.57419	1.80018	0.176608		0.105788	0.09	0.00157941	0.0201929	Down
P48428	Tubulin-specific chaperone A OS=Mus musculus OX=10090 GN=Tbca PE=1 SV=3	Tbca	1.40639	1.22879	1.34806	0.577657	0.675909	0.763195	0.506	0.00159118	0.0201929	Down
P27773	Protein disulfide-isomerase A3 OS=Mus musculus OX=10090 GN=Pdia3 PE=1 SV=2	Pdia3	1.31382	1.13087	1.16894	0.820821	0.748892	0.816657	0.66	0.00159863	0.0201929	Down
Q62446	Peptidyl-prolyl cis-trans isomerase FKBP3 OS=Mus musculus OX=10090 GN=Fkbp3 PE=1 SV=2	Fkbp3	1.30826	1.29628	1.49193	0.608357	0.548284	0.746878	0.465	0.00159979	0.0201929	Down
P49722	Proteasome subunit alpha type-2 OS=Mus musculus OX=10090 GN=Psma2 PE=1 SV=3	Psma2	1.3767	1.16148	1.19799	0.739456	0.711113	0.813267	0.606	0.00160555	0.0201929	Down
P67778	Prohibitin OS=Mus musculus OX=10090 GN=Phb PE=1 SV=1	Phb	1.93149	1.40397	1.1795	0.498277	0.496635	0.490115	0.329	0.00164981	0.0203346	Down
Q99JF5	Diphosphomevalonate decarboxylase OS=Mus musculus OX=10090 GN=Mvd PE=1 SV=2	Mvd	1.24475	1.20918	1.15276	0.846052	0.720708	0.826548	0.664	0.0016739	0.0203806	Down
P08003	Protein disulfide-isomerase A4 OS=Mus musculus OX=10090 GN=Pdia4 PE=1 SV=3	Pdia4	1.50698	1.30912	1.27206	0.690444	0.530863	0.690542	0.468	0.00169901	0.0204686	Down
P97855	Ras GTPase-activating protein-binding protein 1 OS=Mus musculus OX=10090 GN=G3bp1 PE=1 SV=1	G3bp1	1.2769	1.265	1.32749	0.6843	0.624341	0.821969	0.551	0.00183538	0.0209014	Down
Q9EP71	Ankycorbin OS=Mus musculus OX=10090 GN=Rai14 PE=1 SV=1	Rai14	1.0971	1.34195	1.40993	0.73427	0.684364	0.732377	0.559	0.00197404	0.0216169	Down
Q9DBS9	Oxysterol-binding protein-related protein 3 OS=Mus musculus OX=10090 GN=Osbpl3 PE=1 SV=2	Osbpl3	1.48094	1.32194	1.21406	0.676775	0.562051	0.744236	0.494	0.0021304	0.0228944	Down
P15532	Nucleoside diphosphate kinase A OS=Mus musculus OX=10090 GN=Nme1 PE=1 SV=1	Nme1	1.19789	1.15529	1.2988	0.715897	0.772881	0.859237	0.643	0.00217892	0.0231796	Down
P97315	Cysteine and glycine-rich protein 1 OS=Mus musculus OX=10090 GN=Csrp1 PE=1 SV=3	Csrp1	1.20486	1.17701	1.31651	0.749473	0.697982	0.854165	0.622	0.00221328	0.0232395	Down
Q61087	Laminin subunit beta-3 OS=Mus musculus OX=10090 GN=Lamb3 PE=1 SV=2	Lamb3	1.17558	1.45243	1.39554	0.767935	0.610366	0.598158	0.491	0.00228978	0.0235036	Down
Q9CPV4	Glyoxalase domain-containing protein 4 OS=Mus musculus OX=10090 GN=Glod4 PE=1 SV=1	Glod4	1.31461	1.0898	1.41289	0.70961	0.713504	0.759596	0.572	0.0023325	0.0237293	Down
Q9QZE7	Translin-associated protein X OS=Mus musculus OX=10090 GN=Tsnax PE=1 SV=1	Tsnax	1.29435	1.18642	1.28495	0.755682	0.648995	0.829611	0.593	0.00237299	0.0238235	Down
P56812	Programmed cell death protein 5 OS=Mus musculus OX=10090 GN=Pdcd5 PE=1 SV=3	Pdcd5	1.14485	1.32535	1.34923	0.6379	0.757497	0.78518	0.571	0.00243608	0.0242442	Down
Q04857	Collagen alpha-1(VI) chain OS=Mus musculus OX=10090 GN=Col6a1 PE=1 SV=1	Col6a1	1.05235	1.57746	2.7111	0.237755	0.170908	0.250427	0.123	0.00245779	0.0243544	Down
Q61092	Laminin subunit gamma-2 OS=Mus musculus OX=10090 GN=Lamc2 PE=1 SV=2	Lamc2	1.19272	1.49563	1.2858	0.744691	0.699942	0.581219	0.51	0.0025023	0.0246887	Down
Q9EPX2	Papilin OS=Mus musculus OX=10090 GN=Papln PE=2 SV=2	Papln	1.26162	1.15103	1.64844	0.651265	0.643081	0.644562	0.477	0.00251479	0.0247054	Down
P49312	Heterogeneous nuclear ribonucleoprotein A1 OS=Mus musculus OX=10090 GN=Hnrnpa1 PE=1 SV=2	Hnrnpa1	1.0622	1.29036	1.26383	0.79558	0.790019	0.798008	0.659	0.00259756	0.0251211	Down
P28063	Proteasome subunit beta type-8 OS=Mus musculus OX=10090 GN=Psmb8 PE=1 SV=2	Psmb8	1.28064	1.31758	1.45209	0.72366	0.522582	0.703458	0.481	0.00261555	0.0251326	Down
Q99J56	Derlin-1 OS=Mus musculus OX=10090 GN=Derl1 PE=1 SV=1	Derl1	1.361	1.27542	1.18862	0.625337	0.731697	0.817927	0.569	0.00284117	0.0263297	Down
Q62426	Cystatin-B OS=Mus musculus OX=10090 GN=Cstb PE=1 SV=1	Cstb	1.23248	1.23717	1.45668	0.579382	0.741222	0.753074	0.528	0.00315602	0.0279901	Down
P97807	Fumarate hydratase, mitochondrial OS=Mus musculus OX=10090 GN=Fh PE=1 SV=3	Fh	1.36064	1.12113	1.1795	0.728877	0.773044	0.836804	0.639	0.00317233	0.0279901	Down
O08997	Copper transport protein ATOX1 OS=Mus musculus OX=10090 GN=Atox1 PE=1 SV=1	Atox1	1.33719	1.11207	1.42487	0.708857	0.636936	0.780078	0.549	0.00320398	0.0280992	Down
Q9CQM5	Thioredoxin domain-containing protein 17 OS=Mus musculus OX=10090 GN=Txndc17 PE=1 SV=1	Txndc17	1.32479	1.25391	1.40143	0.543042	0.6979	0.778929	0.507	0.00349376	0.0290808	Down
Q91YT7	YTH domain-containing family protein 2 OS=Mus musculus OX=10090 GN=Ythdf2 PE=1 SV=1	Ythdf2	1.08344	1.25889	1.29259	0.766074	0.742365	0.856642	0.651	0.00361216	0.0297419	Down
Q9Z1B5	Mitotic spindle assembly checkpoint protein MAD2A OS=Mus musculus OX=10090 GN=Mad2l1 PE=1 SV=2	Mad2l1	1.19933	1.29842	1.11971	0.763443	0.738494	0.880605	0.659	0.0037012	0.0297827	Down
Q8WTY4	Anamorsin OS=Mus musculus OX=10090 GN=Ciapin1 PE=1 SV=1	Ciapin1	1.23238	1.26551	1.16061	0.889537	0.705737	0.746227	0.64	0.00373226	0.0297827	Down
P37040	NADPH--cytochrome P450 reductase OS=Mus musculus OX=10090 GN=Por PE=1 SV=2	Por	1.30071	1.20324	1.18683	0.765435	0.675212	0.868579	0.626	0.00373974	0.0297827	Down
P51660	Peroxisomal multifunctional enzyme type 2 OS=Mus musculus OX=10090 GN=Hsd17b4 PE=1 SV=3	Hsd17b4	1.93756	1.28858	1.28053	0.480092	0.403571	0.609663	0.331	0.00377725	0.0297827	Down
O54724	Caveolae-associated protein 1 OS=Mus musculus OX=10090 GN=Cavin1 PE=1 SV=1	Cavin1	1.10066	1.3019	1.23371	0.86199	0.78159	0.720146	0.65	0.00387103	0.0300366	Down
P29533	Vascular cell adhesion protein 1 OS=Mus musculus OX=10090 GN=Vcam1 PE=1 SV=1	Vcam1	1.08098	1.46615	1.68782	0.662681	0.553065	0.54931	0.417	0.004026	0.030636	Down
Q05769	Prostaglandin G/H synthase 2 OS=Mus musculus OX=10090 GN=Ptgs2 PE=1 SV=1	Ptgs2	1.39334	1.25748	1.07653	0.812287	0.716134	0.744231	0.61	0.00423686	0.0311839	Down
Q9Z0X1	Apoptosis-inducing factor 1, mitochondrial OS=Mus musculus OX=10090 GN=Aifm1 PE=1 SV=1	Aifm1	1.4768	1.21901	1.10963	0.721754	0.685353	0.787445	0.577	0.00429466	0.0312257	Down
Q91YR9	Prostaglandin reductase 1 OS=Mus musculus OX=10090 GN=Ptgr1 PE=1 SV=2	Ptgr1	1.51284	1.13724	1.19694	0.66783	0.707368	0.777777	0.56	0.00429711	0.0312257	Down
Q99KN9	Clathrin interactor 1 OS=Mus musculus OX=10090 GN=Clint1 PE=1 SV=2	Clint1	1.3836	1.09305	1.18195	0.785522	0.733493	0.822386	0.64	0.00451499	0.0320957	Down
A2ASQ1	Agrin OS=Mus musculus OX=10090 GN=Agrn PE=1 SV=1	Agrn	1.15156	1.38793	1.95785	0.570575	0.401596	0.53049	0.334	0.00457161	0.0322976	Down
Q9Z0S1	3'(2'),5'-bisphosphate nucleotidase 1 OS=Mus musculus OX=10090 GN=Bpnt1 PE=1 SV=2	Bpnt1	1.36296	1.2386	1.46397	0.714402	0.493388	0.726689	0.476	0.00504005	0.034854	Down
Q9DCC4	Pyrroline-5-carboxylate reductase 3 OS=Mus musculus OX=10090 GN=Pycr3 PE=1 SV=2	Pycr3	1.3128	1.21861	1.21512	0.624152	0.829662	0.799661	0.601	0.00515881	0.0352134	Down
P21550	Beta-enolase OS=Mus musculus OX=10090 GN=Eno3 PE=1 SV=3	Eno3	1.34107	1.09496	1.26768	0.71042	0.72314	0.862739	0.62	0.00524196	0.0352907	Down
Q8CHP8	Glycerol-3-phosphate phosphatase OS=Mus musculus OX=10090 GN=Pgp PE=1 SV=1	Pgp	1.2249	1.17264	1.32784	0.882712	0.66679	0.725113	0.611	0.00533295	0.0356933	Down
Q00519	Xanthine dehydrogenase/oxidase OS=Mus musculus OX=10090 GN=Xdh PE=1 SV=5	Xdh	1.29262	1.32181	1.6047	0.452757	0.578256	0.749859	0.422	0.00547967	0.036043	Down
P14211	Calreticulin OS=Mus musculus OX=10090 GN=Calr PE=1 SV=1	Calr	1.38806	1.13954	1.12315	0.814474	0.716458	0.818319	0.643	0.00566798	0.0367385	Down
P30416	Peptidyl-prolyl cis-trans isomerase FKBP4 OS=Mus musculus OX=10090 GN=Fkbp4 PE=1 SV=5	Fkbp4	1.31614	1.14788	1.28572	0.659541	0.712145	0.878579	0.6	0.00567755	0.0367385	Down
Q8BX17	Gem-associated protein 5 OS=Mus musculus OX=10090 GN=Gemin5 PE=1 SV=2	Gemin5	1.22859	1.29492	1.13194	0.889006	0.690706	0.764834	0.641	0.00572541	0.0367488	Down
Q9CPU0	Lactoylglutathione lyase OS=Mus musculus OX=10090 GN=Glo1 PE=1 SV=3	Glo1	1.33932	1.04495	1.30911	0.828538	0.713732	0.764351	0.625	0.00663571	0.0397621	Down
P35822	Receptor-type tyrosine-protein phosphatase kappa OS=Mus musculus OX=10090 GN=Ptprk PE=1 SV=1	Ptprk	1.02326	1.38875	1.35682	0.772903	0.737696	0.720569	0.592	0.00679884	0.0401097	Down
E9Q557	Desmoplakin OS=Mus musculus OX=10090 GN=Dsp PE=1 SV=1	Dsp	1.21552	1.34552	1.10597	0.821984	0.836287	0.674723	0.636	0.00703656	0.0408799	Down
Q9EQ80	NIF3-like protein 1 OS=Mus musculus OX=10090 GN=Nif3l1 PE=1 SV=4	Nif3l1	1.38873	1.45315	1.48926	0.494805	0.400247	0.773816	0.385	0.00709305	0.0411009	Down
Q3UGC7	Eukaryotic translation initiation factor 3 subunit J-A OS=Mus musculus OX=10090 GN=Eif3j1 PE=2 SV=1	Eif3j1	1.22366	1.20518	1.38088	0.593261	0.762999	0.834034	0.575	0.00711051	0.0411009	Down
Q64433	10 kDa heat shock protein, mitochondrial OS=Mus musculus OX=10090 GN=Hspe1 PE=1 SV=2	Hspe1	1.61719	1.30526	1.08655	0.569726	0.702172	0.719107	0.497	0.00716255	0.0412974	Down
P38647	Stress-70 protein, mitochondrial OS=Mus musculus OX=10090 GN=Hspa9 PE=1 SV=3	Hspa9	1.61481	1.21972	1.09893	0.620403	0.736057	0.710082	0.525	0.00740643	0.0420678	Down
P47738	Aldehyde dehydrogenase, mitochondrial OS=Mus musculus OX=10090 GN=Aldh2 PE=1 SV=1	Aldh2	1.69375	1.25807	1.06676	0.627155	0.669372	0.684897	0.493	0.00748672	0.0422972	Down
P08249	Malate dehydrogenase, mitochondrial OS=Mus musculus OX=10090 GN=Mdh2 PE=1 SV=3	Mdh2	1.50738	1.18355	1.10129	0.664063	0.773658	0.770051	0.582	0.00762028	0.0426475	Down
Q9CRD2	ER membrane protein complex subunit 2 OS=Mus musculus OX=10090 GN=Emc2 PE=1 SV=1	Emc2	1.24403	1.37039	1.02474	0.784691	0.763601	0.81254	0.649	0.00817762	0.0440437	Down
Q9R1Q8	Transgelin-3 OS=Mus musculus OX=10090 GN=Tagln3 PE=1 SV=1	Tagln3	1.18281	1.4457	1.17045	0.741073	0.6165	0.84347	0.579	0.00853816	0.0450319	Down
Q91YP2	Neurolysin, mitochondrial OS=Mus musculus OX=10090 GN=Nln PE=1 SV=1	Nln	1.4851	1.30677	1.41445	0.455015	0.514757	0.823905	0.426	0.00870016	0.0455713	Down
P58389	Serine/threonine-protein phosphatase 2A activator OS=Mus musculus OX=10090 GN=Ptpa PE=1 SV=1	Ptpa	1.23569	1.19981	1.27894	0.851788	0.615205	0.818563	0.615	0.00891864	0.0456228	Down
Q9JHU9	Inositol-3-phosphate synthase 1 OS=Mus musculus OX=10090 GN=Isyna1 PE=1 SV=1	Isyna1	1.57216	1.45135	1.08651	0.776628	0.597426	0.515931	0.46	0.0089691	0.0456228	Down
P37889	Fibulin-2 OS=Mus musculus OX=10090 GN=Fbln2 PE=1 SV=2	Fbln2	1.31995	1.65128	1.22903	0.568394	0.781533	0.449818	0.428	0.00914288	0.0464037	Down
P05202	Aspartate aminotransferase, mitochondrial OS=Mus musculus OX=10090 GN=Got2 PE=1 SV=1	Got2	1.65627	1.24395	1.0839	0.581303	0.72341	0.711166	0.506	0.00946379	0.0475058	Down
O88958	Glucosamine-6-phosphate isomerase 1 OS=Mus musculus OX=10090 GN=Gnpda1 PE=1 SV=3	Gnpda1	1.51377	1.06598	1.26981		0.551863	0.598573	0.448	0.00967366	0.0483472	Down
Q99KW3	TRIO and F-actin-binding protein OS=Mus musculus OX=10090 GN=Triobp PE=1 SV=3	Triobp	1.09318	1.11991	1.40462	0.789043	0.741029	0.852226	0.659	0.00992776	0.0492942	Down
P31786	Acyl-CoA-binding protein OS=Mus musculus OX=10090 GN=Dbi PE=1 SV=2	Dbi	1.15468	1.1369	1.38846	0.716555	0.706282	0.897116	0.63	0.00998356	0.0493283	Down
P46978	Dolichyl-diphosphooligosaccharide--protein glycosyltransferase subunit STT3A OS=Mus musculus OX=10090 GN=Stt3a PE=1 SV=1	Stt3a	1.54588	1.07093	1.19528	0.794769	0.677275	0.715869	0.574	0.00999879	0.0493283	Down
P01027	Complement C3 OS=Mus musculus OX=10090 GN=C3 PE=1 SV=3	C3	1.88427	0.926601	1.96358	0.162053		0.063505	0.071	0.0104891	0.0512669	Down
P51859	Hepatoma-derived growth factor OS=Mus musculus OX=10090 GN=Hdgf PE=1 SV=2	Hdgf	1.26136	1.09862	1.33831	0.714334	0.681947	0.905425	0.622	0.0105042	0.0512669	Down
Q80WJ7	Protein LYRIC OS=Mus musculus OX=10090 GN=Mtdh PE=1 SV=1	Mtdh	1.46842	1.28772	1.07123	0.68264	0.850211	0.639779	0.568	0.0107941	0.0522363	Down
Q9CRC9	Glucosamine-6-phosphate isomerase 2 OS=Mus musculus OX=10090 GN=Gnpda2 PE=1 SV=1	Gnpda2	1.16664	1.52063	1.10371	0.586939		0.622073	0.478	0.011135	0.0530178	Down
Q03265	ATP synthase subunit alpha, mitochondrial OS=Mus musculus OX=10090 GN=Atp5f1a PE=1 SV=1	Atp5f1a	1.48946	1.34249	1.07242	0.586299	0.833712	0.675619	0.537	0.0114626	0.0543228	Down
Q8K2B3	Succinate dehydrogenase [ubiquinone] flavoprotein subunit, mitochondrial OS=Mus musculus OX=10090 GN=Sdha PE=1 SV=1	Sdha	2.00339	1.33824	1.07325	0.402936	0.536958	0.645226	0.359	0.0115451	0.0543761	Down
Q91VM5	RNA binding motif protein, X-linked-like-1 OS=Mus musculus OX=10090 GN=Rbmxl1 PE=2 SV=1	Rbmxl1	1.20544	1.14683	1.28525	0.737879	0.686593	0.938013	0.649	0.0116969	0.0546746	Down
Q78IQ7	Zinc transporter ZIP4 OS=Mus musculus OX=10090 GN=Slc39a4 PE=1 SV=1	Slc39a4	1.04648	1.3973	1.49098	0.789072	0.712952	0.563215	0.525	0.0121304	0.0559748	Down
Q9WVR4	Fragile X mental retardation syndrome-related protein 2 OS=Mus musculus OX=10090 GN=Fxr2 PE=1 SV=1	Fxr2	1.23143	1.16581	1.38175	0.610616	0.701589	0.908808	0.588	0.0128536	0.0579988	Down
Q9DAU7	WAP four-disulfide core domain protein 2 OS=Mus musculus OX=10090 GN=Wfdc2 PE=1 SV=1	Wfdc2	1.13311	1.41002	1.99511	0.313414	0.493446	0.654892	0.322	0.0131631	0.0588482	Down
Q8R016	Bleomycin hydrolase OS=Mus musculus OX=10090 GN=Blmh PE=1 SV=1	Blmh	1.21526	1.02057	1.41656	0.78267	0.727817	0.837124	0.643	0.0134607	0.0595967	Down
Q8R2Y8	Peptidyl-tRNA hydrolase 2, mitochondrial OS=Mus musculus OX=10090 GN=Ptrh2 PE=1 SV=1	Ptrh2	1.59963	1.13472	1.09875	0.740331	0.645427	0.781132	0.565	0.0136754	0.059868	Down
Q3UDE2	Tubulin--tyrosine ligase-like protein 12 OS=Mus musculus OX=10090 GN=Ttll12 PE=1 SV=1	Ttll12	1.5322	1.20721	1.04377	0.742758	0.666505	0.807561	0.586	0.0136789	0.059868	Down
P62960	Y-box-binding protein 1 OS=Mus musculus OX=10090 GN=Ybx1 PE=1 SV=3	Ybx1	1.18745	1.3502	1.06611	0.826929	0.877637	0.691672	0.665	0.0144985	0.0618922	Down
Q9CYN2	Signal peptidase complex subunit 2 OS=Mus musculus OX=10090 GN=Spcs2 PE=1 SV=1	Spcs2	1.49912		1.2106	0.73721	0.697618	0.855455	0.563	0.0145199	0.0618922	Down
O88986	2-amino-3-ketobutyrate coenzyme A ligase, mitochondrial OS=Mus musculus OX=10090 GN=Gcat PE=1 SV=2	Gcat	1.77402	1.40427	0.993294	0.367263		0.461153	0.298	0.0146038	0.0619394	Down
Q6ZWM4	U6 snRNA-associated Sm-like protein LSm8 OS=Mus musculus OX=10090 GN=Lsm8 PE=1 SV=3	Lsm8	1.34096	1.10244	1.17982	0.905589	0.673162	0.798028	0.656	0.0146356	0.0619394	Down
O08583	THO complex subunit 4 OS=Mus musculus OX=10090 GN=Alyref PE=1 SV=3	Alyref	1.23172	1.13141	1.71701	0.533728	0.56796	0.818169	0.471	0.0148456	0.0626964	Down
P28667	MARCKS-related protein OS=Mus musculus OX=10090 GN=Marcksl1 PE=1 SV=2	Marcksl1	1.49333	1.4058	1.29758	0.584729	0.824601	0.393964	0.43	0.0150223	0.0633258	Down
Q9D3D9	ATP synthase subunit delta, mitochondrial OS=Mus musculus OX=10090 GN=Atp5f1d PE=1 SV=1	Atp5f1d	1.75293	1.32795	1.13113	0.555035	0.792327	0.440624	0.424	0.0151317	0.0634368	Down
Q810A7	ATP-dependent RNA helicase DDX42 OS=Mus musculus OX=10090 GN=Ddx42 PE=1 SV=3	Ddx42	1.50593	1.0943	1.11777	0.733179	0.70089	0.847926	0.614	0.0151997	0.0636055	Down
P63038	60 kDa heat shock protein, mitochondrial OS=Mus musculus OX=10090 GN=Hspd1 PE=1 SV=1	Hspd1	1.54705	1.10896	1.09811	0.694049	0.824209	0.727612	0.598	0.0152668	0.0637392	Down
O88844	Isocitrate dehydrogenase [NADP] cytoplasmic OS=Mus musculus OX=10090 GN=Idh1 PE=1 SV=2	Idh1	1.09715	1.08539	1.46412	0.805453	0.719671	0.82822	0.645	0.0159042	0.0653585	Down
P57759	Endoplasmic reticulum resident protein 29 OS=Mus musculus OX=10090 GN=Erp29 PE=1 SV=2	Erp29	1.42214	1.07038	1.11103	0.82694	0.726172	0.843336	0.665	0.0162718	0.0663925	Down
O70252	Heme oxygenase 2 OS=Mus musculus OX=10090 GN=Hmox2 PE=1 SV=1	Hmox2	1.31134	1.0183	1.49689	0.662314	0.657457	0.853694	0.568	0.0168099	0.0681023	Down
Q9DB77	Cytochrome b-c1 complex subunit 2, mitochondrial OS=Mus musculus OX=10090 GN=Uqcrc2 PE=1 SV=1	Uqcrc2	2.0181	1.22248	1.34506	0.284885	0.727937	0.401541	0.308	0.0173978	0.0696215	Down
Q3V1L4	Cytosolic purine 5'-nucleotidase OS=Mus musculus OX=10090 GN=Nt5c2 PE=1 SV=2	Nt5c2	1.4571	1.1251	1.16464	0.728507	0.624186	0.900471	0.601	0.0184433	0.0722888	Down
Q99KI0	Aconitate hydratase, mitochondrial OS=Mus musculus OX=10090 GN=Aco2 PE=1 SV=1	Aco2	1.57335	1.18213	1.02	0.678886	0.754448	0.791181	0.589	0.0189272	0.0733069	Down
O70433	Four and a half LIM domains protein 2 OS=Mus musculus OX=10090 GN=Fhl2 PE=1 SV=1	Fhl2	1.45345	1.05665	1.13949	0.703025	0.771212	0.876169	0.644	0.0196889	0.0752384	Down
Q63870	Collagen alpha-1(VII) chain OS=Mus musculus OX=10090 GN=Col7a1 PE=1 SV=3	Col7a1	1.08666	1.39732	1.12831	0.793988	0.903172	0.69055	0.661	0.019858	0.0754103	Down
Q64339	Ubiquitin-like protein ISG15 OS=Mus musculus OX=10090 GN=Isg15 PE=1 SV=4	Isg15	1.43424	1.29754	1.79318	0.358619		0.116429	0.157	0.0198606	0.0754103	Down
O35887	Calumenin OS=Mus musculus OX=10090 GN=Calu PE=1 SV=1	Calu	1.11492	1.18745	1.30398	0.669802	0.772919	0.95093	0.664	0.0198986	0.0754103	Down
O35309	N-myc-interactor OS=Mus musculus OX=10090 GN=Nmi PE=1 SV=1	Nmi	1.50244	1.06264	1.21264	0.685196		0.537086	0.485	0.0200697	0.0758077	Down
P56480	ATP synthase subunit beta, mitochondrial OS=Mus musculus OX=10090 GN=Atp5f1b PE=1 SV=2	Atp5f1b	1.61035	1.21058	1.01237	0.655978	0.811586	0.69913	0.565	0.0203321	0.0763511	Down
O35129	Prohibitin-2 OS=Mus musculus OX=10090 GN=Phb2 PE=1 SV=1	Phb2	1.80763	1.25746	1.00532	0.541811	0.748604	0.639174	0.474	0.0203901	0.0763878	Down
Q8K183	Pyridoxal kinase OS=Mus musculus OX=10090 GN=Pdxk PE=1 SV=1	Pdxk	1.38903	1.11428	1.17718	0.759443		0.560071	0.538	0.0215622	0.0787176	Down
P51174	Long-chain specific acyl-CoA dehydrogenase, mitochondrial OS=Mus musculus OX=10090 GN=Acadl PE=1 SV=2	Acadl	1.39817	1.14986	1.08815	0.652258	0.869877	0.841688	0.65	0.0217766	0.0792452	Down
Q9D0M3	Cytochrome c1, heme protein, mitochondrial OS=Mus musculus OX=10090 GN=Cyc1 PE=1 SV=1	Cyc1	1.76586	1.39932	1.1602	0.366645	0.837587	0.470383	0.387	0.0218452	0.0792452	Down
Q64520	Guanylate kinase OS=Mus musculus OX=10090 GN=Guk1 PE=1 SV=2	Guk1	1.2061	1.00412	1.27737		0.728106	0.784302	0.65	0.0223631	0.08074	Down
Q9DCX2	ATP synthase subunit d, mitochondrial OS=Mus musculus OX=10090 GN=Atp5pd PE=1 SV=3	Atp5pd	1.59076	1.27982	1.04612	0.533494	0.815313	0.734494	0.532	0.0228401	0.0822029	Down
O70378	ER membrane protein complex subunit 8 OS=Mus musculus OX=10090 GN=Emc8 PE=1 SV=1	Emc8	1.2772	1.06709	1.14368		0.680388	0.831641	0.65	0.0232525	0.0831641	Down
Q60847	Collagen alpha-1(XII) chain OS=Mus musculus OX=10090 GN=Col12a1 PE=2 SV=3	Col12a1	1.5187	1.56978	0.959132	0.792738	0.644184	0.515466	0.482	0.0233593	0.0833464	Down
O88207	Collagen alpha-1(V) chain OS=Mus musculus OX=10090 GN=Col5a1 PE=1 SV=2	Col5a1	0.956289	1.26842	1.57249	0.781616	0.734192	0.686998	0.58	0.0241714	0.0849901	Down
P50396	Rab GDP dissociation inhibitor alpha OS=Mus musculus OX=10090 GN=Gdi1 PE=1 SV=3	Gdi1	1.38417	1.20903	1.54866	0.66833	0.378716	0.811094	0.449	0.0242458	0.0849901	Down
Q922J9	Fatty acyl-CoA reductase 1 OS=Mus musculus OX=10090 GN=Far1 PE=1 SV=1	Far1	1.61224	1.07234	1.09565	0.838288	0.727473	0.654007	0.587	0.0261672	0.0887599	Down
Q8BGB5	LIM domain-containing protein 2 OS=Mus musculus OX=10090 GN=Limd2 PE=1 SV=1	Limd2	1.07683	1.11218	1.30699	0.826388		0.677622	0.645	0.0261743	0.0887599	Down
Q9CZN7	Serine hydroxymethyltransferase, mitochondrial OS=Mus musculus OX=10090 GN=Shmt2 PE=1 SV=1	Shmt2	1.38535	1.16592	1.06608	0.671745	0.764695	0.946219	0.659	0.028691	0.0936362	Down
O88532	Zinc finger RNA-binding protein OS=Mus musculus OX=10090 GN=Zfr PE=1 SV=2	Zfr		1.31364	1.15105	0.806345		0.728969	0.623	0.0295892	0.0952598	Down
P03975	IgE-binding protein OS=Mus musculus OX=10090 GN=Iap PE=2 SV=1	Iap	1.42788	1.21637	0.979321	0.718226	0.886019	0.772182	0.656	0.0299279	0.0958622	Down
P26443	Glutamate dehydrogenase 1, mitochondrial OS=Mus musculus OX=10090 GN=Glud1 PE=1 SV=1	Glud1	1.52209	1.073	1.09417	0.672337	0.738119	0.900289	0.626	0.0315244	0.0991199	Down
P21126	Ubiquitin-like protein 4A OS=Mus musculus OX=10090 GN=Ubl4a PE=1 SV=1	Ubl4a	1.25197	1.40938	0.969436	0.832997	0.848949	0.687268	0.653	0.031636	0.0993343	Down
Q80Z96	Vang-like protein 1 OS=Mus musculus OX=10090 GN=Vangl1 PE=1 SV=2	Vangl1	0.9582	1.50182	1.49366	0.527877	0.850809	0.667631	0.518	0.0317841	0.0993903	Down
