# Supplementary material for: Endosomal protein DENND10/FAM45A integrates extracellular vesicle release with cancer cell migration
Source: BMC Biol. 2024 Jul 10;22:154. doi: 10.1186/s12915-024-01948-4 (PMC11234546; doi:10.1186/s12915-024-01948-4)
Supplement: Supplementary file 2 — Additional file 2: Table S1. List of DENND10 expression in human breast cancer cell lines with adherent growth. Table S2. List of all proteins identified in the mass spectrometry analysis of EVs from 4T1-NC and DENND10-KO cells. Table S3. List of selected proteins of interest in the 4T1 EV mass spectrometry dataset. Table S4. Overlap among 4T1-EV proteomics dataset in this study, Vesiclepedia, and Exocarta databases. Table S5. Pathway enrichment of cellular components for all identified proteins in the 4T1-EV proteomics dataset. Table S6. List of all DEPs in DENND10-KO EVs. Table S7. Pathway enrichment of cellular components for DEPs. Table S8. Protein-protein interaction network among DEPs. [file 12915_2024_1948_MOESM2_ESM.zip › Table S7 Pathway enrichment for DEPs.xlsx]

## Sheet: Downregulated
Dataset: Down DEP
Enrichment analysis: Cellular component
Number of proteins in the dataset: 196
Number of proteins in the dataset (which are available in Cellular component database) :194
Number of proteins in background: 25682
						Corrected p-values
Cellular component	No. of genes in the dataset	No.of genes in the background dataset	Percentage of proteins	Fold enrichment	P-value (Hypergeometric test)	Bonferroni method	BH method	Q-value (Storey-Tibshirani method)	Mapped gene names
proteasome core complex	13	40	6.70103	43.0441	1.74754e-18	3.18402e-15	3.18402e-15	1.86933e-14	P99026; O55234; Q9R1P0; Q9Z2U0; Q9R1P4; Q9R1P3; Q9R1P1; O70435; Q60692; O09061; Q9QUM9; P49722; P28063;
cytosol	93	5316	47.9381	2.31605	1.96975e-17	3.58888e-14	1.79444e-14	1.05351e-13	P14873; P05201; O09131; Q99K85; O35685; Q8BGD9; P26350; P99026; P58771; Q61035; Q61553; Q60865; O55234; Q9R1P0; Q8VHX6; P28867; Q9Z0E6; Q9Z2U0; Q05816; Q920E5; Q9ERG0; Q9R1P4; Q9R1P3; Q9R1P1; O70435; Q9CY58; P34152; P07742; P39447; Q99LS3; Q9JHR7; P47791; P63166; P62897; Q60692; O09061; Q9EQU5; Q8CAY6; Q9WTP6; Q9QUM9; P68037; Q99KK7; Q9JHW2; Q9JMH6; P11672; P70372; Q8JZK9; P21107; Q61171; Q8VI94;…
mitochondrion	58	2442	29.8969	3.14456	9.65049e-16	1.75832e-12	5.86106e-13	3.44101e-12	Q01768; P99026; Q9JK81; Q61035; Q9CWS0; P28867; Q920E5; Q9CZE3; P07742; Q9JHR7; P47791; P62897; P58044; Q8K1J6; Q8CAY6; Q9WTP6; Q99LD8; Q9JHW2; Q9JMH6; Q61171; P27773; P67778; Q9EP71; P15532; Q9CPV4; P97807; Q8WTY4; P37040; P51660; O54724; Q9Z0X1; P30416; Q9EQ80; Q64433; P38647; P47738; P08249; Q9CRD2; Q91YP2; P05202; P31786; Q03265; Q8K2B3; Q8R2Y8; O88986; Q9D3D9; P63038; O88844; Q9DB77; Q99KI0;…
myelin sheath	20	234	10.3093	11.3192	1.43928e-15	2.62237e-12	6.55592e-13	3.84896e-12	Q01768; O09131; Q61553; P62897; Q61171; P27773; P67778; P15532; P38647; P08249; Q9R1Q8; P05202; Q03265; Q8K2B3; P63038; Q9DB77; Q99KI0; P56480; Q9DCX2; P50396;
proteasome complex	13	88	6.70103	19.5682	1.27205e-13	2.31767e-10	4.63534e-11	2.72139e-10	P99026; O55234; Q9R1P0; Q9Z2U0; Q9R1P4; Q9R1P3; Q9R1P1; O70435; Q60692; O09061; Q9QUM9; P49722; P28063;
proteasome core complex, beta-subunit complex	7	25	3.60825	37.103	5.39442e-10	9.82863e-07	1.63811e-07	9.61726e-07	P99026; O55234; Q9R1P3; Q9R1P1; Q60692; O09061; P28063;
proteasome core complex, alpha-subunit complex	6	15	3.09278	53.0028	8.13196e-10	1.48164e-06	2.11663e-07	1.24267e-06	Q9R1P0; Q9Z2U0; Q9R1P4; O70435; Q9QUM9; P49722;
collagen-containing extracellular matrix	14	366	7.21649	5.06699	8.35216e-07	0.00152176	0.000190221	0.00111678	O35639; P35441; Q61789; Q61087; Q04857; Q61092; Q9EPX2; Q62426; A2ASQ1; P14211; P37889; Q63870; Q60847; O88207;
laminin-5 complex	3	4	1.54639	99.3635	1.68832e-06	0.00307612	0.000341791	0.00200664	Q61789; Q61087; Q61092;
stress fiber	8	115	4.12371	9.21938	2.72187e-06	0.00495925	0.000495925	0.00291156	Q6IRU2; P58771; Q61553; Q08093; Q9ERG0; P34152; Q3THE2; P21107;
proton-transporting ATP synthase complex	3	6	1.54639	66.2975	8.34773e-06	0.0152096	0.00138269	0.00811771	Q03265; Q9D3D9; P56480;
cytoplasm	91	8350	46.9072	1.4428	1.99046e-05	0.0362661	0.00302218	0.0177431	P05201; Q01768; Q6IRU2; O09131; Q99K85; O35685; Q9JK81; P58771; Q61035; Q61553; O35639; Q60865; Q8VHX6; P28867; Q9Z0E6; P09803; Q05816; Q920E5; Q9CY58; P34152; P07742; P39447; Q99LS3; Q9JHR7; P58044; P97371; P97372; Q3UFY7; Q9EQU5; Q8CAY6; Q9WTP6; O54804; Q9QUM9; P68037; Q99KK7; Q9JMH6; P11672; P70372; P21107; Q8VI94; P48428; P27773; P67778; P97855; P97315; Q9QZE7; P56812; P49312; Q62426; P97807;…
basement membrane	8	168	4.12371	6.31106	4.35246e-05	0.0793018	0.00610014	0.0358137	O09131; Q61789; Q61087; Q61092; Q9EPX2; A2ASQ1; Q63870; O88207;
mitochondrial proton-transporting ATP synthase complex, catalytic sector F(1)	3	10	1.54639	39.805	4.89798e-05	0.0892412	0.00637437	0.0374237	Q03265; Q9D3D9; P56480;
proton-transporting ATP synthase complex, catalytic core F(1)	3	13	1.54639	30.6263	0.000114798	0.209161	0.0139441	0.0818653	Q03265; Q9D3D9; P56480;
mitochondrial intermembrane space	7	149	3.60825	6.22741	0.00014307	0.260674	0.0150094	0.0881194	P62897; Q9WTP6; P27773; Q8WTY4; Q9Z0X1; Q91YP2; Q9CZN7;
actin cytoskeleton	10	314	5.15464	4.21984	0.00014689	0.267634	0.0150094	0.0881194	Q6IRU2; P58771; Q61553; Q8VHX6; Q9Z0E6; P09803; Q9ERG0; P21107; P97315; Q99KW3;
mitochondrial matrix	11	377	5.6701	3.8658	0.000148281	0.270168	0.0150094	0.0881194	Q9JK81; Q920E5; Q64433; P38647; P47738; P08249; P05202; P63038; P51174; Q9CZN7; P26443;
sarcoplasmic reticulum lumen	3	16	1.54639	24.8874	0.000221052	0.402757	0.0211977	0.124451	Q9CXI5; P14211; O35887;
mitochondrial proton-transporting ATP synthase complex	4	42	2.06186	12.6356	0.000282258	0.514274	0.0257137	0.150964	Q03265; Q9D3D9; P56480; Q9DCX2;
peroxisome	8	224	4.12371	4.73337	0.000317215	0.577965	0.0275221	0.161582	Q920E5; Q9JHR7; P58044; Q99JF5; P51660; Q00519; O88844; Q922J9;
endoplasmic reticulum lumen	7	175	3.60825	5.30225	0.000382417	0.696763	0.031671	0.18594	Q9CXI5; Q91W90; P27773; P08003; P14211; P57759; O35887;
nucleoplasm	45	3619	23.1959	1.64636	0.000429802	0.783099	0.0340478	0.199893	P05201; O09131; P26350; P99026; Q9JK81; O55234; Q9R1P0; Q9Z0E6; Q9Z2U0; Q920E5; Q9R1P4; Q9R1P3; Q9R1P1; O70435; P63166; Q60692; P97371; P97372; O09061; Q9EQU5; Q9QUM9; Q9JMH6; P70372; Q8VI94; P49722; P67778; Q9EP71; P97315; Q9QZE7; P49312; P28063; Q9Z1B5; Q8WTY4; Q99KN9; P30416; Q8BX17; Q9CPU0; P58389; P51859; O88986; Q9DB77; O35309; Q8K183; Q8BGB5; P21126;
peroxisomal matrix	4	48	2.06186	11.0565	0.00047366	0.863009	0.0359587	0.211112	Q9JHR7; Q99JF5; P51660; P63038;
mitochondrial prohibitin complex	2	5	1.03093	53.1084	0.000559257	1	0.039191	0.230089	P67778; O35129;
proteasome activator complex	2	5	1.03093	53.1084	0.000559257	1	0.039191	0.230089	P97371; P97372;
podosome	4	54	2.06186	9.82823	0.000743176	1	0.0501506	0.294432	Q6IRU2; Q61553; P21107; P29533;
smooth endoplasmic reticulum	4	59	2.06186	8.99547	0.00103861	1	0.0675835	0.39678	P27773; P08003; P14211; P57759;
cytoplasmic stress granule	5	110	2.57732	6.02852	0.00150616	1	0.0946284	0.55556	Q60865; P70372; P97855; Q91YT7; P62960;
cell surface	19	1200	9.79381	2.09702	0.0019334	1	0.117422	0.689381	Q99JW5; P09803; P35441; P39447; Q9JHR7; P27773; P67778; P08003; P29533; A2ASQ1; P14211; P35822; P05202; P01027; Q03265; P63038; P57759; P56480; O35129;
P-body	5	119	2.57732	5.57262	0.00212849	1	0.1251	0.73446	Q60865; Q9R1P0; Q9QUM9; P49722; Q91YT7;
mitochondrial inner membrane	17	1036	8.76289	2.17343	0.00231051	1	0.131555	0.772352	Q9WTP6; P67778; Q9Z0X1; P08249; P05202; Q03265; Q8K2B3; O88986; Q9D3D9; P63038; Q9DB77; P56480; O35129; Q9D0M3; Q9DCX2; Q9CZN7; P26443;
mitochondrial nucleoid	4	84	2.06186	6.31856	0.00380443	1	0.210051	1	Q922Q8; P38647; P56480; Q9CZN7;
extracellular exosome	5	152	2.57732	4.36285	0.00604392	1	0.323883	1	Q9JHR7; Q91ZR2; Q91VM5; P62960; P63038;
perinuclear region of cytoplasm	19	1339	9.79381	1.87933	0.00630627	1	0.328286	1	P14873; Q01768; Q9CXI5; P28867; Q9Z0E6; P09803; Q9CY58; P34152; Q9EQU5; P15532; Q9QZE7; Q61092; Q9Z1B5; Q9Z0X1; Q99KN9; P14211; P30416; Q80WJ7; P62960;
collagen trimer	4	98	2.06186	5.416	0.00656527	1	0.332276	1	Q04857; Q63870; Q60847; O88207;
oligosaccharyltransferase III complex	1	1	0.515464	132.375	0.00755393	1	0.345668	1	P46978;
SMN-Gemin2 complex	1	1	0.515464	132.375	0.00755393	1	0.345668	1	Q8BX17;
Tapasin-ERp57 complex	1	1	0.515464	132.375	0.00755393	1	0.345668	1	P27773;
postsynapse	7	297	3.60825	3.12429	0.00758876	1	0.345668	1	Q8BGD9; Q60865; P09803; Q9Z2U0; P34152; P70372; Q9WVR4;
sarcolemma	6	228	3.09278	3.4892	0.00789503	1	0.347971	1	Q8VHX6; P34152; Q04857; P29533; A2ASQ1; P05202;
EMC complex	2	18	1.03093	14.7736	0.0080213	1	0.347971	1	Q9CRD2; O70378;
intercellular canaliculus	2	19	1.03093	13.9965	0.00892072	1	0.369399	1	P39447; Q80WJ7;
mitochondrial respiratory chain complex III	2	19	1.03093	13.9965	0.00892072	1	0.369399	1	Q9DB77; Q9D0M3;
polysome	3	62	1.54639	6.42554	0.0115792	1	0.468827	1	Q9QUM9; P14211; Q9WVR4;
endoplasmic reticulum quality control compartment	2	22	1.03093	12.0887	0.0118734	1	0.470291	1	Q99J56; P14211;
melanosome	5	181	2.57732	3.66387	0.0122947	1	0.476615	1	Q9CZE3; P27773; P08003; P57759; O35887;
lateral plasma membrane	4	124	2.06186	4.28048	0.0146682	1	0.507835	1	Q99JW5; O35054; P09803; Q80Z96;
cell-cell junction	7	339	3.60825	2.73722	0.0148863	1	0.507835	1	Q61553; O35054; P28867; P09803; P39447; P35822; E9Q557;
laminin-2 complex	1	2	0.515464	66.5166	0.0150511	1	0.507835	1	Q61092;
alpha9-beta1 integrin-vascular cell adhesion molecule-1 complex	1	2	0.515464	66.5166	0.0150511	1	0.507835	1	P29533;
muscle thin filament tropomyosin	1	2	0.515464	66.5166	0.0150511	1	0.507835	1	P58771;
tricarboxylic acid cycle enzyme complex	1	2	0.515464	66.5166	0.0150511	1	0.507835	1	P97807;
mitochondrial proton-transporting ATP synthase, catalytic core	1	2	0.515464	66.5166	0.0150511	1	0.507835	1	Q03265;
MHC class I peptide loading complex	2	26	1.03093	10.2296	0.0163787	1	0.540855	1	P27773; P14211;
endoplasmic reticulum	21	1685	10.8247	1.65055	0.0166234	1	0.540855	1	Q9CXI5; Q922Q8; P28867; Q9CZE3; P35441; Q61789; Q9EQU5; P70372; P27773; P08003; Q99J56; O54724; P29533; Q05769; P14211; Q9CRD2; Q80WJ7; P57759; O70252; O35887; P26443;
mitochondrial crista	2	30	1.03093	8.86615	0.0214951	1	0.660972	1	P67778; P63038;
inner mitochondrial membrane protein complex	1	3	0.515464	44.4181	0.0224919	1	0.660972	1	O35129;
Derlin-1-VIMP complex	1	3	0.515464	44.4181	0.0224919	1	0.660972	1	Q99J56;
ribonucleoside-diphosphate reductase complex	1	3	0.515464	44.4181	0.0224919	1	0.660972	1	P07742;
ATPase complex	1	3	0.515464	44.4181	0.0224919	1	0.660972	1	P58389;
mitotic spindle assembly checkpoint MAD1-MAD2 complex	1	3	0.515464	44.4181	0.0224919	1	0.660972	1	Q9Z1B5;
perinuclear endoplasmic reticulum	2	31	1.03093	8.58024	0.022865	1	0.661269	1	Q9DBS9; P31786;
cell periphery	4	150	2.06186	3.53858	0.027281	1	0.776656	1	Q01768; P09803; P29533; O35129;
nucleoplasmic periphery of the nuclear pore complex	1	4	0.515464	33.3413	0.0298768	1	0.78892	1	P49312;
mitotic checkpoint complex	1	4	0.515464	33.3413	0.0298768	1	0.78892	1	Q9Z1B5;
protein-lipid complex	1	4	0.515464	33.3413	0.0298768	1	0.78892	1	P31786;
collagen type V trimer	1	4	0.515464	33.3413	0.0298768	1	0.78892	1	O88207;
mitochondrial proton-transporting ATP synthase, stator stalk	1	4	0.515464	33.3413	0.0298768	1	0.78892	1	Q9DCX2;
nucleus	67	7239	34.5361	1.22536	0.0309543	1	0.805697	1	Q01768; O35685; P26350; P99026; Q9JK81; O55234; Q9R1P0; P28867; Q9Z0E6; Q9Z2U0; Q05816; Q9R1P4; Q9R1P3; O70435; Q9CY58; P34152; P39447; Q9JHR7; P63166; P62897; O09061; Q9EQU5; Q9WTP6; Q9QUM9; P68037; Q9JMH6; P70372; P27773; Q62446; P67778; P97855; P15532; P97315; Q9QZE7; P56812; P49312; P28063; Q62426; P97807; Q91YT7; Q9Z1B5; O54724; Q9Z0X1; P14211; P30416; Q9EQ80; Q9R1Q8; P58389; Q99KW3; P31786;…
sarcoplasmic reticulum	3	94	1.54639	4.23836	0.0344797	1	0.884818	1	P35441; Q00519; P14211;
apicolateral plasma membrane	2	39	1.03093	6.82064	0.0350364	1	0.886614	1	O35054; P39447;
tight junction	2	40	1.03093	6.65016	0.0367007	1	0.891969	1	O35054; P39447;
extrinsic component of presynaptic active zone membrane	1	5	0.515464	26.6863	0.0372062	1	0.891969	1	P67778;
sperm mitochondrial sheath	1	5	0.515464	26.6863	0.0372062	1	0.891969	1	Q9WTP6;
BAT3 complex	1	5	0.515464	26.6863	0.0372062	1	0.891969	1	P21126;
fibrillar center	4	168	2.06186	3.15947	0.0389015	1	0.917319	1	P63166; Q9JMH6; Q9EP71; Q80WJ7;
intercalated disc	3	99	1.54639	4.02432	0.0392705	1	0.917319	1	P34152; P39447; E9Q557;
apical junction complex	2	43	1.03093	6.18631	0.0418709	1	0.965681	1	P09803; P39447;
stereocilium base	1	6	0.515464	22.246	0.0444805	1	0.988334	1	Q99KW3;
unconventional myosin complex	1	6	0.515464	22.246	0.0444805	1	0.988334	1	Q60605;
TAP complex	1	6	0.515464	22.246	0.0444805	1	0.988334	1	P27773;
bicellular tight junction	4	184	2.06186	2.88475	0.0512706	1	1	1	Q99JW5; O35054; P39447; Q80WJ7;
Lsm2-8 complex	1	7	0.515464	19.0725	0.0517001	1	1	1	Q6ZWM4;
supraspliceosomal complex	1	7	0.515464	19.0725	0.0517001	1	1	1	Q91VM5;
symbiont-containing vacuole membrane	1	7	0.515464	19.0725	0.0517001	1	1	1	Q9Z0E6;
cortical cytoskeleton	2	52	1.03093	5.11581	0.0588541	1	1	1	Q6IRU2; P21107;
mitochondrial respiratory chain complex II, succinate dehydrogenase complex (ubiquinone)	1	8	0.515464	16.6914	0.0588654	1	1	1	Q8K2B3;
nuclear stress granule	1	8	0.515464	16.6914	0.0588654	1	1	1	P63166;
endolysosome	1	8	0.515464	16.6914	0.0588654	1	1	1	P28867;
microspike	1	8	0.515464	16.6914	0.0588654	1	1	1	Q61553;
hippocampal mossy fiber	1	8	0.515464	16.6914	0.0588654	1	1	1	P14873;
cytoplasmic vesicle lumen	1	8	0.515464	16.6914	0.0588654	1	1	1	P11672;
phosphopyruvate hydratase complex	1	8	0.515464	16.6914	0.0588654	1	1	1	P21550;
catalytic step 2 spliceosome	3	119	1.54639	3.34802	0.0615691	1	1	1	P49312; Q91VM5; O08583;
actin filament	3	119	1.54639	3.34802	0.0615691	1	1	1	Q6IRU2; P58771; P21107;
U6 snRNP	1	9	0.515464	14.8389	0.0659769	1	1	1	Q6ZWM4;
dendritic filopodium	1	9	0.515464	14.8389	0.0659769	1	1	1	Q9WVR4;
coated vesicle	1	9	0.515464	14.8389	0.0659769	1	1	1	P63038;
myosin II complex	1	9	0.515464	14.8389	0.0659769	1	1	1	Q3THE2;
BRISC complex	1	10	0.515464	13.3565	0.0730349	1	1	1	Q9CZN7;
laminin complex	1	10	0.515464	13.3565	0.0730349	1	1	1	Q61087;
signal peptidase complex	1	10	0.515464	13.3565	0.0730349	1	1	1	Q9CYN2;
cortical granule	1	10	0.515464	13.3565	0.0730349	1	1	1	P14211;
histone pre-mRNA 3'end processing complex	1	10	0.515464	13.3565	0.0730349	1	1	1	P62960;
fibrinogen complex	1	10	0.515464	13.3565	0.0730349	1	1	1	P35441;
cytosolic proteasome complex	1	10	0.515464	13.3565	0.0730349	1	1	1	Q9JHR7;
brush border	3	131	1.54639	3.04135	0.0772198	1	1	1	Q9ERG0; Q60605; Q3THE2;
Hrd1p ubiquitin ligase ERAD-L complex	1	11	0.515464	12.1434	0.0800399	1	1	1	Q99J56;
CRD-mediated mRNA stability complex	1	11	0.515464	12.1434	0.0800399	1	1	1	P62960;
Derlin-1 retrotranslocation complex	1	11	0.515464	12.1434	0.0800399	1	1	1	Q99J56;
cytoskeleton	8	591	4.12371	1.79408	0.0805224	1	1	1	P14873; Q9WVA4; Q61553; Q08093; Q9EP71; E9Q557; Q9R1Q8; P28667;
extracellular space	25	2480	12.8866	1.33495	0.0836572	1	1	1	Q9CXI5; Q8VCT3; Q05816; P35441; Q9JHR7; P11672; Q61398; P27773; P08003; Q04857; Q61092; Q62426; P29533; A2ASQ1; Q00519; P14211; P31786; P01027; P51859; Q9DAU7; P63038; Q63870; O35309; Q60847; O88207;
extrinsic component of mitochondrial outer membrane	1	12	0.515464	11.1323	0.0869922	1	1	1	P67778;
spermatoproteasome complex	1	12	0.515464	11.1323	0.0869922	1	1	1	P28063;
SMN complex	1	12	0.515464	11.1323	0.0869922	1	1	1	Q8BX17;
leading edge membrane	1	12	0.515464	11.1323	0.0869922	1	1	1	P35822;
lipopolysaccharide receptor complex	1	12	0.515464	11.1323	0.0869922	1	1	1	P63038;
apical part of cell	4	224	2.06186	2.36964	0.0904133	1	1	1	P09803; P39447; Q3THE2; P29533;
growth cone	5	315	2.57732	2.10532	0.0913109	1	1	1	P14873; Q61553; P21107; Q91ZR2; Q9WVR4;
Gemini of coiled bodies	1	13	0.515464	10.2766	0.0938922	1	1	1	Q8BX17;
lamellipodium	5	318	2.57732	2.08546	0.0941206	1	1	1	Q01768; Q61553; Q60865; P09803; P34152;
bleb	1	14	0.515464	9.54307	0.10074	1	1	1	P58771;
lateral loop	1	14	0.515464	9.54307	0.10074	1	1	1	P09803;
Z disc	4	233	2.06186	2.27811	0.100752	1	1	1	Q8VHX6; Q3THE2; P97315; O70433;
clathrin vesicle coat	1	15	0.515464	8.90729	0.107537	1	1	1	Q99KN9;
dendritic spine neck	1	15	0.515464	8.90729	0.107537	1	1	1	Q9WVR4;
extrinsic component of endoplasmic reticulum membrane	1	15	0.515464	8.90729	0.107537	1	1	1	Q9CRD2;
anchored component of presynaptic membrane	1	15	0.515464	8.90729	0.107537	1	1	1	P28667;
axonal growth cone	2	76	1.03093	3.5005	0.112714	1	1	1	A2ASQ1; P30416;
basal dendrite	1	16	0.515464	8.35093	0.114283	1	1	1	P14873;
nuclear pore nuclear basket	1	16	0.515464	8.35093	0.114283	1	1	1	Q9Z1B5;
flotillin complex	1	16	0.515464	8.35093	0.114283	1	1	1	P09803;
nuclear membrane	5	340	2.57732	1.95052	0.116045	1	1	1	O09131; P63166; Q9DBS9; Q80WJ7; P62960;
mitotic spindle	3	157	1.54639	2.53772	0.116276	1	1	1	O35685; Q9Z1B5; Q9DCC4;
myofibril	2	78	1.03093	3.41076	0.117639	1	1	1	P58771; Q9QUM9;
cleavage furrow	2	81	1.03093	3.28445	0.125125	1	1	1	Q9ERG0; P21107;
transcription export complex	1	18	0.515464	7.42357	0.127622	1	1	1	O08583;
ribonucleoprotein complex	4	255	2.06186	2.08157	0.128172	1	1	1	P70372; P97855; P49312; P62960;
phagocytic vesicle membrane	2	84	1.03093	3.16716	0.132721	1	1	1	O35639; Q9CZE3;
SMN-Sm protein complex	1	19	0.515464	7.03306	0.134216	1	1	1	Q8BX17;
mitochondrial outer membrane	4	267	2.06186	1.98802	0.144312	1	1	1	Q9CZE3; P15532; Q9Z0X1; O35129;
basolateral plasma membrane	6	468	3.09278	1.6999	0.144507	1	1	1	Q99JW5; P09803; P34152; P39447; Q9JHR7; E9Q557;
sarcoplasm	1	21	0.515464	6.36356	0.147257	1	1	1	Q8VHX6;
messenger ribonucleoprotein complex	1	21	0.515464	6.36356	0.147257	1	1	1	P62960;
specific granule	1	21	0.515464	6.36356	0.147257	1	1	1	O35639;
nuclear matrix	3	178	1.54639	2.23834	0.152145	1	1	1	P28867; Q9QUM9; O35129;
fascia adherens	1	22	0.515464	6.07444	0.153704	1	1	1	E9Q557;
midbody	4	275	2.06186	1.93019	0.155494	1	1	1	O35685; Q99KW3; Q3UDE2; P50396;
extracellular matrix	5	376	2.57732	1.76378	0.156581	1	1	1	P35441; Q04857; Q61092; Q9EPX2; O88207;
cell junction	4	276	2.06186	1.9232	0.156915	1	1	1	P09803; P39447; Q9EP71; P35822;
ruffle	3	182	1.54639	2.18915	0.15934	1	1	1	Q01768; Q61553; Q9ERG0;
oligosaccharyltransferase complex	1	23	0.515464	5.81045	0.160102	1	1	1	P46978;
mitochondrial envelope	1	23	0.515464	5.81045	0.160102	1	1	1	Q9D3D9;
endoplasmic reticulum chaperone complex	1	23	0.515464	5.81045	0.160102	1	1	1	P08003;
cytolytic granule	1	23	0.515464	5.81045	0.160102	1	1	1	P14211;
apical plasma membrane	8	704	4.12371	1.50612	0.165102	1	1	1	Q99JW5; O35054; P34152; P39447; P27773; P29533; Q80WJ7; Q78IQ7;
eukaryotic translation initiation factor 3 complex	1	24	0.515464	5.56845	0.166452	1	1	1	Q3UGC7;
protein phosphatase type 2A complex	1	24	0.515464	5.56845	0.166452	1	1	1	P58389;
precatalytic spliceosome	1	24	0.515464	5.56845	0.166452	1	1	1	Q6ZWM4;
cell cortex	4	283	2.06186	1.87563	0.166991	1	1	1	Q61553; Q3THE2; Q9EP71; Q61092;
eukaryotic 48S preinitiation complex	1	25	0.515464	5.3458	0.172755	1	1	1	Q3UGC7;
XY body	1	25	0.515464	5.3458	0.172755	1	1	1	P63166;
melanosome membrane	1	25	0.515464	5.3458	0.172755	1	1	1	Q9CZE3;
Golgi cisterna	1	26	0.515464	5.14027	0.17901	1	1	1	P63038;
eukaryotic 43S preinitiation complex	1	26	0.515464	5.14027	0.17901	1	1	1	Q3UGC7;
zymogen granule	1	26	0.515464	5.14027	0.17901	1	1	1	P63038;
protein-containing complex	14	1409	7.21649	1.31622	0.180222	1	1	1	P58771; P39447; Q3THE2; Q9EQU5; Q04857; O54724; Q05769; P14211; P30416; P05202; P01027; P63038; O35129; P50396;
platelet alpha granule	1	28	0.515464	4.77324	0.191379	1	1	1	P35441;
mitochondrial proton-transporting ATP synthase complex, coupling factor F(o)	1	28	0.515464	4.77324	0.191379	1	1	1	Q9DCX2;
varicosity	1	28	0.515464	4.77324	0.191379	1	1	1	P14873;
integral component of peroxisomal membrane	1	28	0.515464	4.77324	0.191379	1	1	1	Q922J9;
Schmidt-Lanterman incisure	1	28	0.515464	4.77324	0.191379	1	1	1	P09803;
cytoplasmic ribonucleoprotein granule	2	107	1.03093	2.48643	0.193768	1	1	1	Q91YT7; Q9WVR4;
cell projection membrane	1	30	0.515464	4.45513	0.203563	1	1	1	Q61553;
filopodium tip	1	30	0.515464	4.45513	0.203563	1	1	1	Q9DBS9;
intracellular membrane-bounded organelle	12	1211	6.18557	1.3128	0.206294	1	1	1	Q9R1P0; P34152; Q9DBS9; P37040; O54724; Q99KN9; P14211; P35822; P62960; P63038; O35887; Q922J9;
Golgi lumen	1	32	0.515464	4.17677	0.215564	1	1	1	A2ASQ1;
mitochondria-associated endoplasmic reticulum membrane	1	32	0.515464	4.17677	0.215564	1	1	1	Q9CZE3;
extrinsic component of cytoplasmic side of plasma membrane	2	115	1.03093	2.31348	0.215789	1	1	1	P34152; Q91ZR2;
node of Ranvier	1	33	0.515464	4.05024	0.221497	1	1	1	P09803;
U12-type spliceosomal complex	1	33	0.515464	4.05024	0.221497	1	1	1	P62960;
desmosome	1	33	0.515464	4.05024	0.221497	1	1	1	E9Q557;
extracellular region	15	1589	7.73196	1.25043	0.22167	1	1	1	Q8VCT3; Q61789; P11672; P27773; Q61087; Q04857; Q61092; Q9EPX2; A2ASQ1; P14211; P37889; P01027; Q63870; Q64339; O35887;
photoreceptor outer segment	2	119	1.03093	2.23572	0.226886	1	1	1	P14873; P35822;
spliceosomal complex	2	119	1.03093	2.23572	0.226886	1	1	1	P49312; Q91VM5;
contractile fiber	1	34	0.515464	3.93115	0.227385	1	1	1	P31786;
neuronal cell body	11	1120	5.6701	1.30128	0.227798	1	1	1	P14873; Q8BGD9; O35639; P07742; Q9JMH6; Q91ZR2; P30416; P35822; Q9WVR4; P62960; P50396;
membrane	20	2206	10.3093	1.20073	0.227806	1	1	1	O35639; P28867; Q9CZE3; P39447; Q8VI94; Q9DBS9; P15532; Q61092; P37040; P21550; P14211; E9Q557; P08249; P46978; Q03265; Q9WVR4; P63038; O35309; P56480; P21126;
mitochondrial membrane	3	220	1.54639	1.81104	0.232014	1	1	1	Q01768; P56480; P51174;
calcium channel complex	1	36	0.515464	3.71281	0.239029	1	1	1	P58389;
M band	1	36	0.515464	3.71281	0.239029	1	1	1	O70433;
U4/U6 x U5 tri-snRNP complex	1	37	0.515464	3.61249	0.244786	1	1	1	Q6ZWM4;
microtubule associated complex	1	37	0.515464	3.61249	0.244786	1	1	1	P14873;
phagocytic vesicle	2	126	1.03093	2.11152	0.246394	1	1	1	Q9CZE3; P14211;
I band	1	38	0.515464	3.51745	0.250499	1	1	1	P39447;
synaptic cleft	1	39	0.515464	3.42729	0.256169	1	1	1	A2ASQ1;
cornified envelope	1	40	0.515464	3.34163	0.261796	1	1	1	E9Q557;
somatodendritic compartment	1	41	0.515464	3.26014	0.267381	1	1	1	P14873;
mitochondrial respiratory chain complex IV	1	41	0.515464	3.26014	0.267381	1	1	1	Q9DB77;
catenin complex	1	41	0.515464	3.26014	0.267381	1	1	1	P09803;
microvillus	2	135	1.03093	1.97077	0.271554	1	1	1	Q61553; P29533;
secretory granule	3	240	1.54639	1.66013	0.272407	1	1	1	Q8VCT3; P35441; P63038;
COP9 signalosome	1	42	0.515464	3.18254	0.272924	1	1	1	Q03265;
recycling endosome membrane	2	137	1.03093	1.942	0.277146	1	1	1	Q91ZR2; Q78IQ7;
filopodium	2	138	1.03093	1.92793	0.279942	1	1	1	Q61553; P29533;
early endosome	5	473	2.57732	1.40208	0.287316	1	1	1	Q9CZE3; P67778; Q99J56; P29533; P63038;
nucleolus	10	1067	5.15464	1.24185	0.287841	1	1	1	Q9JK81; P34152; P63166; Q8VI94; P48428; Q62426; Q8WTY4; P38647; Q80WJ7; Q8K2B3;
presynaptic cytosol	1	46	0.515464	2.90586	0.294682	1	1	1	P28667;
nuclear body	4	366	2.06186	1.45029	0.299635	1	1	1	P34152; P63166; Q8BX17; Q80WJ7;
postsynaptic cytosol	1	48	0.515464	2.7848	0.305317	1	1	1	P28867;
ruffle membrane	2	148	1.03093	1.79767	0.307828	1	1	1	P58771; P15532;
vesicle membrane	1	49	0.515464	2.72798	0.310574	1	1	1	Q9Z0E6;
gap junction	1	51	0.515464	2.62102	0.320971	1	1	1	P39447;
apical dendrite	1	53	0.515464	2.52214	0.331211	1	1	1	P14873;
axon	8	873	4.12371	1.21456	0.339813	1	1	1	P14873; O09131; O35639; P09803; P35822; Q9WVR4; O35129; P50396;
microtubule organizing center	2	170	1.03093	1.56504	0.368267	1	1	1	Q99KW3; Q3UDE2;
caveola	2	171	1.03093	1.55589	0.370971	1	1	1	O54724; Q05769;
nuclear envelope	3	288	1.54639	1.38345	0.37115	1	1	1	Q922Q8; P07742; P14211;
U2-type precatalytic spliceosome	1	64	0.515464	2.08871	0.384848	1	1	1	Q6ZWM4;
respirasome	1	66	0.515464	2.02543	0.394129	1	1	1	P62897;
dendrite	9	1058	4.63918	1.1273	0.406272	1	1	1	P14873; Q8BGD9; Q61553; O35639; Q60865; P63166; P35822; Q9WVR4; P62960;
axon terminus	2	186	1.03093	1.43042	0.410932	1	1	1	P05201; P09803;
glutamatergic synapse	8	943	4.12371	1.1244	0.420039	1	1	1	Q60865; P09803; P34152; P70372; P67778; A2ASQ1; Q9WVR4; O35129;
presynaptic active zone	1	72	0.515464	1.85666	0.421147	1	1	1	O35129;
nuclear outer membrane	1	73	0.515464	1.83123	0.425532	1	1	1	Q05769;
myosin complex	1	74	0.515464	1.80649	0.429884	1	1	1	Q60605;
euchromatin	1	74	0.515464	1.80649	0.429884	1	1	1	Q91VM5;
sperm midpiece	1	75	0.515464	1.78241	0.434203	1	1	1	P63038;
Cajal body	1	78	0.515464	1.71386	0.446966	1	1	1	Q810A7;
GABA-ergic synapse	2	201	1.03093	1.32368	0.449618	1	1	1	P67778; O35129;
chloride channel complex	1	81	0.515464	1.65039	0.459442	1	1	1	O35054;
sarcomere	1	82	0.515464	1.63027	0.463538	1	1	1	Q9QUM9;
microtubule	4	463	2.06186	1.14646	0.464193	1	1	1	P14873; O35685; P48428; P30416;
cytosolic small ribosomal subunit	1	84	0.515464	1.59146	0.471638	1	1	1	Q64339;
transcription repressor complex	1	85	0.515464	1.57274	0.475643	1	1	1	P51859;
external side of plasma membrane	6	740	3.09278	1.07508	0.488256	1	1	1	Q8VCT3; P35441; Q9JHR7; P47791; P29533; P14211;
chromosome, centromeric region	1	89	0.515464	1.50206	0.49136	1	1	1	Q9Z1B5;
acrosomal vesicle	2	222	1.03093	1.19847	0.501289	1	1	1	P27773; P14211;
cytoplasmic side of plasma membrane	1	95	0.515464	1.4072	0.514062	1	1	1	P09803;
postsynaptic density	5	632	2.57732	1.04935	0.521304	1	1	1	P14873; Q05816; P67778; Q9WVR4; O35129;
adherens junction	2	233	1.03093	1.1419	0.527091	1	1	1	P09803; P39447;
intercellular bridge	1	100	0.515464	1.33685	0.532208	1	1	1	Q9DCC4;
dendritic spine	3	374	1.54639	1.06534	0.53869	1	1	1	P14873; P34152; Q9WVR4;
transport vesicle	1	102	0.515464	1.31064	0.539276	1	1	1	P57759;
clathrin-coated pit	1	104	0.515464	1.28544	0.546238	1	1	1	P63038;
basal plasma membrane	1	104	0.515464	1.28544	0.546238	1	1	1	O35054;
photoreceptor inner segment	1	105	0.515464	1.2732	0.54968	1	1	1	Q64520;
nuclear inner membrane	1	105	0.515464	1.2732	0.54968	1	1	1	Q05769;
ciliary basal body	2	244	1.03093	1.09042	0.551982	1	1	1	P99026; P34152;
site of double-strand break	1	110	0.515464	1.21533	0.566502	1	1	1	P97807;
perikaryon	3	391	1.54639	1.01902	0.568812	1	1	1	P14873; P97855; P05202;
cell leading edge	1	114	0.515464	1.17269	0.579509	1	1	1	Q60865;
nuclear speck	4	540	2.06186	0.982986	0.584806	1	1	1	P63166; O88986; O08583; Q810A7;
chromosome	2	261	1.03093	1.0194	0.588614	1	1	1	Q9Z1B5; O88532;
microtubule cytoskeleton	2	263	1.03093	1.01165	0.592775	1	1	1	P48428; Q9CZN7;
sperm flagellum	1	120	0.515464	1.11406	0.598294	1	1	1	Q9WTP6;
T-tubule	1	121	0.515464	1.10485	0.601343	1	1	1	P05202;
voltage-gated potassium channel complex	1	126	0.515464	1.06101	0.616245	1	1	1	P63166;
centriolar satellite	1	128	0.515464	1.04444	0.622049	1	1	1	Q91YT7;
membrane raft	4	571	2.06186	0.92962	0.628763	1	1	1	O54724; Q03265; P63038; P56480;
focal adhesion	2	283	1.03093	0.940154	0.632671	1	1	1	Q9ERG0; P34152;
ubiquitin ligase complex	1	134	0.515464	0.997675	0.638943	1	1	1	P68037;
Golgi apparatus	11	1571	5.6701	0.927712	0.6458	1	1	1	O35685; Q9Z0E6; Q8VCT3; Q9QZE7; P29533; Q99KN9; P14211; P31786; P63038; O35887; P50396;
brush border membrane	1	142	0.515464	0.941472	0.660305	1	1	1	Q9ERG0;
cytoplasmic vesicle	4	597	2.06186	0.889135	0.663282	1	1	1	Q9Z0E6; P70372; Q91ZR2; Q78IQ7;
rough endoplasmic reticulum	1	146	0.515464	0.91568	0.67051	1	1	1	P63038;
presynapse	2	304	1.03093	0.875212	0.671227	1	1	1	P68037; Q9WVR4;
anchored component of membrane	1	159	0.515464	0.840818	0.701615	1	1	1	P29533;
trans-Golgi network	2	323	1.03093	0.82373	0.703242	1	1	1	P09803; Q9CZE3;
lipid droplet	1	161	0.515464	0.830373	0.706134	1	1	1	Q9EQU5;
PML body	1	161	0.515464	0.830373	0.706134	1	1	1	P63166;
synaptic vesicle	2	329	1.03093	0.808708	0.712802	1	1	1	P31786; P28667;
neuron projection	6	947	3.09278	0.840088	0.724406	1	1	1	Q8VCT3; Q99LS3; P21107; Q05769; P30416; P50396;
spindle pole	1	179	0.515464	0.746877	0.74386	1	1	1	Q9Z1B5;
kinetochore	1	181	0.515464	0.738624	0.747742	1	1	1	Q9Z1B5;
integral component of endoplasmic reticulum membrane	1	185	0.515464	0.722655	0.755331	1	1	1	Q99J56;
spindle	1	193	0.515464	0.692702	0.769836	1	1	1	Q3UDE2;
endoplasmic reticulum membrane	8	1311	4.12371	0.808782	0.778986	1	1	1	Q922Q8; Q9DBS9; P37040; Q05769; P14211; Q9CRD2; Q80WJ7; O35887;
endomembrane system	1	199	0.515464	0.671818	0.780149	1	1	1	Q9CZE3;
cell body	1	218	0.515464	0.613267	0.809872	1	1	1	O09131;
synapse	6	1055	3.09278	0.754089	0.812725	1	1	1	P14873; Q60865; Q05816; O70435; P63166; A2ASQ1;
centrosome	4	751	2.06186	0.706811	0.822328	1	1	1	O55234; Q9R1P4; Q9JHW2; P15532;
late endosome	1	247	0.515464	0.541267	0.84771	1	1	1	Q99J56;
cell projection	1	264	0.515464	0.506414	0.866301	1	1	1	P07742;
endosome	2	530	1.03093	0.502015	0.911773	1	1	1	P09803; Q99KN9;
plasma membrane	34	5547	17.5258	0.81162	0.932304	1	1	1	P14873; Q99JW5; Q61553; O35054; O35639; Q8VHX6; P28867; P09803; Q8VCT3; Q9ERG0; Q9CY58; P34152; P39447; P63166; P27773; P67778; Q9DBS9; O54724; Q99KN9; P21550; Q9CPU0; P35822; E9Q557; Q91YP2; P05202; P31786; Q03265; Q78IQ7; P28667; P63038; O70252; P56480; O35129; Q80Z96;
chromatin	1	499	0.515464	0.267927	0.978095	1	1	1	Q9EQU5;
lysosome	1	501	0.515464	0.266858	0.978431	1	1	1	P05201;
Golgi membrane	1	782	0.515464	0.170968	0.997575	1	1	1	Q9Z0E6;
integral component of plasma membrane	4	1616	2.06186	0.328477	0.998501	1	1	1	O35054; P67778; P29533; Q78IQ7;
integral component of membrane	12	5198	6.18557	0.305852	1	1	1	1	Q99JW5; O35054; Q922Q8; P09803; Q99J56; P37040; A2ASQ1; P35822; P46978; Q80WJ7; Q9CYN2; Q80Z96;

## Sheet: Upregulated
Dataset: Up DEP
Enrichment analysis: Cellular component
Number of proteins in the dataset: 135
Number of proteins in the dataset (which are available in Cellular component database) :133
Number of proteins in background: 25682
						Corrected p-values
Cellular component	No. of genes in the dataset	No.of genes in the background dataset	Percentage of proteins	Fold enrichment	P-value (Hypergeometric test)	Bonferroni method	BH method	Q-value (Storey-Tibshirani method)	Mapped gene names
nucleoplasm	41	3619	30.8271	2.18799	5.5798e-07	0.00101664	0.00101664	0.00594558	P52624; Q9D7M1; Q6X893; Q8K019; P62806; Q9DBR3; O55201; P70388; P70288; P13864; P23242; Q920B9; Q8BHB4; Q8BRN9; Q61164; P97384; Q4VA53; Q9R190; P54763; O88712; Q9QZQ8; Q9Z2D8; P97798; Q7TQK4; P31266; Q9JJ80; Q8C6G8; P55937; Q8K4B0; O08599; Q6A026; Q99K43; Q4VBE8; Q80VD1; P97760; P27661; Q8CCF0; Q61503; Q3U319; Q60520; P10922;
plasma membrane	53	5547	39.8496	1.8452	1.41235e-06	0.00257329	0.00128665	0.00752465	Q6X893; Q8BTJ4; Q00262; P17809; Q6DFX2; Q8VEK0; P35951; P63024; P07356; Q5S248; E9Q634; Q61233; Q8K0Q5; Q5FWI3; Q9D5V5; Q61739; E9Q3L2; Q99M51; P70424; Q62433; P15379; Q09143; P35456; P58069; P23242; P20444; P59108; Q8C3Y4; Q9JKZ2; P08207; P54763; Q6P9N1; Q3UPH7; P97798; A2A863; B2RXV4; Q61072; Q8BWT5; P35285; Q99J85; O08599; Q62443; Q6A026; P98083; Q99K43; Q61490; Q3TN34; Q61503; Q8JZR6; P25911;…
NuRD complex	4	20	3.00752	38.6939	3.12295e-06	0.00569002	0.00189667	0.0110923	P70288; Q9R190; Q9Z2D8; Q8K4B0;
nucleus	61	7239	45.8647	1.6273	1.0291e-05	0.0187501	0.00468753	0.0274139	Q9D7M1; O54692; Q8K019; P07356; P62806; Q9DBR3; O55201; Q9Z277; P70388; Q9D5V5; Q3TEA8; Q3THW5; Q6VN19; P70288; Q8CH18; P68373; P13864; Q99M51; P70424; Q62433; P15379; P07091; Q8BG60; P23242; P20444; P97822; P59108; Q8BRN9; Q8C3Y4; Q61164; Q4VA53; Q9R190; O88712; Q9QZQ8; Q9Z2D8; P04202; Q8BTZ4; Q7TQK4; A2A6A1; P31266; P28862; Q8C6G8; Q91YR7; Q8K4B0; O08599; Q6A026; P98083; Q99K43; Q78JE5; Q07832;…
nucleosome	6	127	4.51128	9.13653	5.33179e-05	0.0971452	0.019429	0.113626	P62806; Q3TEA8; Q3THW5; Q9QZQ8; P27661; P10922;
transcription repressor complex	5	85	3.7594	11.3792	8.1288e-05	0.148107	0.022789	0.133276	P70288; O88712; P31266; Q60520; P10922;
kinetochore microtubule	3	17	2.25564	34.167	8.75537e-05	0.159523	0.022789	0.133276	O54692; Q8C3Y4; Q9D7F7;
collagen-containing extracellular matrix	9	366	6.76692	4.7531	0.000126805	0.231039	0.0278624	0.162947	Q9R045; P07356; Q8BLX7; P97384; P08207; P04202; Q05793; Q9R0E2; Q61810;
RZZ complex	2	4	1.50376	96.7824	0.000158627	0.289019	0.0278624	0.162947	O54692; Q8C3Y4;
AnxA2-p11 complex	2	4	1.50376	96.7824	0.000158627	0.289019	0.0278624	0.162947	P07356; P08207;
basolateral plasma membrane	10	468	7.5188	4.12975	0.000168214	0.306487	0.0278624	0.162947	Q00262; P17809; P35951; P07356; Q61739; P70424; P15379; Q09143; Q61072; Q8VHB5;
plasma membrane protein complex	3	24	2.25564	24.2058	0.000253779	0.462385	0.0385321	0.225346	P07356; P08207; P97798;
chromatin	10	499	7.5188	3.8732	0.000280864	0.511735	0.0393642	0.230212	P70388; P70288; Q4VA53; Q9QZQ8; Q9Z2D8; Q6A026; Q07832; P27661; Q60520; P10922;
GID complex	2	7	1.50376	55.3634	0.000549557	1	0.0715209	0.418273	Q9DBR3; Q8C6G8;
midbody	7	275	5.26316	4.92169	0.00059082	1	0.071765	0.419701	Q00262; P17809; P07356; P97384; Q9D7F7; Q99K43; Q07832;
ubiquitin ligase complex	5	134	3.7594	7.21847	0.000676022	1	0.0769821	0.450211	Q9D7M1; Q9DBR3; Q6VN19; Q8C6G8; Q3U319;
pericentric heterochromatin	3	37	2.25564	15.7033	0.000927513	1	0.0994076	0.581362	Q9Z277; P13864; Q9QZQ8;
cell surface	15	1200	11.2782	2.41513	0.00140989	1	0.138107	0.807683	Q00262; Q6DFX2; P35951; P63024; P07356; Q61739; P15379; P35456; P54763; P04202; P97798; A2A863; Q61072; Q8BWT5; Q61503;
replication fork	3	43	2.25564	13.5127	0.00144019	1	0.138107	0.807683	P70288; P13864; P27661;
extrinsic component of plasma membrane	3	47	2.25564	12.3629	0.00186398	1	0.169808	0.993083	P07356; P08207; Q8BL66;
basal plasma membrane	4	104	3.00752	7.44413	0.00211904	1	0.183852	1	Q61739; P70424; Q09143; A2A863;
hemidesmosome	2	14	1.50376	27.7015	0.00232547	1	0.184218	1	Q61739; A2A863;
Sin3 complex	2	14	1.50376	27.7015	0.00232547	1	0.184218	1	P70288; Q60520;
protein-containing complex	16	1409	12.0301	2.19393	0.00259285	1	0.187397	1	Q00262; P07356; E9Q634; P62806; P70288; P13864; P15379; Q09143; P23242; P20444; Q9Z2D8; P28862; O08599; P25911; Q3U319; Q60520;
condensed chromosome	3	53	2.25564	10.9636	0.00263278	1	0.187397	1	Q9Z277; Q61164; Q9QZQ8;
actin filament bundle	2	15	1.50376	25.8559	0.00267416	1	0.187397	1	Q61233; Q3TN34;
histone deacetylase complex	3	55	2.25564	10.565	0.00292639	1	0.193121	1	P70288; Q9R190; Q60520;
membrane raft	9	571	6.76692	3.04667	0.00296783	1	0.193121	1	Q00262; P17809; P07356; P68373; P70424; P23242; P20444; P08207; P25911;
phagocytic vesicle	4	126	3.00752	6.14447	0.00422763	1	0.265612	1	P63024; P97384; P35285; O08599;
U2-type precatalytic spliceosome	3	64	2.25564	9.07953	0.00449298	1	0.272874	1	Q91YR7; Q8BTI8; Q8CCF0;
integrin complex	2	20	1.50376	19.3952	0.00475771	1	0.279631	1	Q61739; A2A863;
transforming growth factor beta complex	1	1	0.75188	193.083	0.00517872	1	0.285928	1	P04202;
serine-pyruvate aminotransferase complex	1	1	0.75188	193.083	0.00517872	1	0.285928	1	Q8BL66;
intracellular vesicle	2	22	1.50376	17.6328	0.00574539	1	0.307885	1	P63024; P97798;
actin cytoskeleton	6	314	4.51128	3.69552	0.00597811	1	0.311203	1	Q69Z38; E9Q634; Q61233; Q8C3Y4; P35285; P10922;
cytosol	40	5316	30.0752	1.45321	0.00668735	1	0.326924	1	P52624; Q9D7M1; Q6X893; O54692; P17809; P63024; P07356; Q61233; Q9DBR3; Q8K0Q5; Q9D5V5; Q99M51; P70424; Q62433; P45700; P15379; Q8BUK6; Q8BG60; P23242; P20444; Q8C3Y4; P97384; Q6P9N1; Q3UPH7; Q7TQK4; P28862; Q8C6G8; P55937; Q8K4B0; O08599; Q8BL66; Q9D7F7; P98083; P97760; Q3TN34; Q61503; P25911; O55033; Q8BTH8; Q3U319;
rough endoplasmic reticulum membrane	2	24	1.50376	16.164	0.0068184	1	0.326924	1	Q9R0B9; Q9R0E2;
precatalytic spliceosome	2	24	1.50376	16.164	0.0068184	1	0.326924	1	Q80SY5; Q8CCF0;
anaphase-promoting complex	2	28	1.50376	13.8557	0.00921304	1	0.430414	1	Q8BTZ4; P53995;
protein complex involved in cell-matrix adhesion	1	2	0.75188	97.022	0.0103308	1	0.437739	1	P35456;
Rix1 complex	1	2	0.75188	97.022	0.0103308	1	0.437739	1	Q4VBE8;
WICH complex	1	2	0.75188	97.022	0.0103308	1	0.437739	1	Q9Z277;
Shc-EGFR complex	1	2	0.75188	97.022	0.0103308	1	0.437739	1	P98083;
receptor complex	6	360	4.51128	3.22333	0.0112868	1	0.453513	1	P35951; P70424; P54763; P54761; A2A863; Q924C6;
basement membrane	4	168	3.00752	4.60844	0.0114606	1	0.453513	1	P07356; Q61739; A2A863; Q05793;
early endosome	7	473	5.26316	2.86149	0.0117632	1	0.453513	1	P35951; P63024; P07356; P70424; P23242; P35285; Q8BL66;
presynaptic active zone membrane	2	32	1.50376	12.1243	0.0119273	1	0.453513	1	Q00262; O08599;
microtubule cytoskeleton	5	263	3.7594	3.67799	0.0120671	1	0.453513	1	Q6VN19; P68373; Q62433; Q99K43; Q07832;
heterochromatin	3	92	2.25564	6.3165	0.0121966	1	0.453513	1	P70288; P13864; Q9Z2D8;
spindle pole	4	179	3.00752	4.32526	0.0141775	1	0.486326	1	O54692; Q8C3Y4; Q99K43; Q07832;
kinetochore	4	181	3.00752	4.27747	0.0147116	1	0.486326	1	O54692; Q9D7F7; Q07832; Q60520;
intercalated disc	3	99	2.25564	5.86992	0.0148417	1	0.486326	1	P17809; P23242; P20444;
site of DNA damage	2	36	1.50376	10.7775	0.0149471	1	0.486326	1	Q9D5V5; P27661;
ruffle	4	182	3.00752	4.25396	0.0149834	1	0.486326	1	P07356; Q61233; Q8K0Q5; P35285;
DSIF complex	1	3	0.75188	64.7887	0.0154565	1	0.486326	1	O55201;
U4atac snRNP	1	3	0.75188	64.7887	0.0154565	1	0.486326	1	Q8CCF0;
Dsl1/NZR complex	1	3	0.75188	64.7887	0.0154565	1	0.486326	1	O54692;
U4/U6 x U5 tri-snRNP complex	2	37	1.50376	10.4863	0.0157482	1	0.486326	1	Q91YR7; Q8CCF0;
nuclear chromosome	2	37	1.50376	10.4863	0.0157482	1	0.486326	1	P62806; Q9QZQ8;
transport vesicle	3	102	2.25564	5.69729	0.0160668	1	0.487895	1	Q9ERN0; Q00262; Q62443;
spindle	4	193	3.00752	4.01152	0.0181835	1	0.520174	1	P97384; Q8BTZ4; Q99K43; Q07832;
Pwp2p-containing subcomplex of 90S preribosome	1	4	0.75188	48.632	0.0205557	1	0.520174	1	Q8BHB4;
MAML1-RBP-Jkappa- ICN1 complex	1	4	0.75188	48.632	0.0205557	1	0.520174	1	P31266;
PCSK9-LDLR complex	1	4	0.75188	48.632	0.0205557	1	0.520174	1	P35951;
macrophage migration inhibitory factor receptor complex	1	4	0.75188	48.632	0.0205557	1	0.520174	1	P15379;
alphav-beta3 integrin-PKCalpha complex	1	4	0.75188	48.632	0.0205557	1	0.520174	1	P20444;
FACT complex	1	4	0.75188	48.632	0.0205557	1	0.520174	1	Q920B9;
nuclear pre-replicative complex	1	4	0.75188	48.632	0.0205557	1	0.520174	1	Q4VBE8;
ERBB3:ERBB2 complex	1	4	0.75188	48.632	0.0205557	1	0.520174	1	P70424;
collagen type V trimer	1	4	0.75188	48.632	0.0205557	1	0.520174	1	Q8BLX7;
intrinsic component of external side of plasma membrane	1	4	0.75188	48.632	0.0205557	1	0.520174	1	Q61072;
PCSK9-AnxA2 complex	1	4	0.75188	48.632	0.0205557	1	0.520174	1	P07356;
nuclear speck	7	540	5.26316	2.50646	0.0225781	1	0.563526	1	Q8K019; Q8K0Q5; Q3TEA8; Q91YR7; Q8BTI8; P27661; Q8CCF0;
nucleolus	11	1067	8.27068	1.99234	0.0229737	1	0.56565	1	Q8BHB4; Q61164; Q9QZQ8; Q7TQK4; A2A863; P31266; Q9JJ80; P55937; Q8BVY0; Q4VBE8; Q60520;
neuron projection	10	947	7.5188	2.04091	0.0256159	1	0.591084	1	P63024; P07091; P20444; P54763; Q6P9N1; P54761; Q62443; Q3TN34; Q8JZR6; Q3U319;
extrinsic component of presynaptic active zone membrane	1	5	0.75188	38.925	0.0256288	1	0.591084	1	O08599;
contractile ring	1	5	0.75188	38.925	0.0256288	1	0.591084	1	Q99K43;
integrin alpha2-beta1 complex	1	5	0.75188	38.925	0.0256288	1	0.591084	1	P25911;
axonal spine	1	5	0.75188	38.925	0.0256288	1	0.591084	1	Q8BL66;
vesicle membrane	2	49	1.50376	7.91874	0.0267117	1	0.608359	1	Q99M51; O55033;
apical plasma membrane	8	704	6.01504	2.19684	0.0303601	1	0.657544	1	P17809; Q8VEK0; P63024; Q8VEN2; P70424; P15379; Q09143; P23242;
spliceosomal tri-snRNP complex	1	6	0.75188	32.4483	0.0306758	1	0.657544	1	Q8CCF0;
HULC complex	1	6	0.75188	32.4483	0.0306758	1	0.657544	1	Q3U319;
extrinsic component of Golgi membrane	1	6	0.75188	32.4483	0.0306758	1	0.657544	1	P55937;
procollagen-proline 4-dioxygenase complex	1	6	0.75188	32.4483	0.0306758	1	0.657544	1	Q60715;
cell-cell junction	5	339	3.7594	2.85345	0.0318732	1	0.675267	1	Q00262; P17809; Q99M51; P23242; Q3TN34;
microvillus	3	135	2.25564	4.30472	0.0332102	1	0.695505	1	E9Q634; P70424; P15379;
recycling endosome membrane	3	137	2.25564	4.24189	0.0344648	1	0.706952	1	Q9ERN0; P35951; Q62433;
serine-type endopeptidase complex	1	7	0.75188	27.8194	0.0356968	1	0.706952	1	P35456;
Barr body	1	7	0.75188	27.8194	0.0356968	1	0.706952	1	Q9QZQ8;
FHF complex	1	7	0.75188	27.8194	0.0356968	1	0.706952	1	Q8BUK6;
Mre11 complex	1	7	0.75188	27.8194	0.0356968	1	0.706952	1	P70388;
B-WICH complex	1	8	0.75188	24.3463	0.040692	1	0.788733	1	Q9Z277;
hippocampal mossy fiber	1	8	0.75188	24.3463	0.040692	1	0.788733	1	Q8JZR6;
perinuclear region of cytoplasm	12	1339	9.02256	1.73182	0.0453275	1	0.866619	1	P63024; P07356; Q61233; P70388; Q8CH18; P70424; Q62433; P07091; P20444; Q9JKZ2; O08599; P25911;
sorting endosome	1	9	0.75188	21.6442	0.0456616	1	0.866619	1	P35951;
extracellular matrix	5	376	3.7594	2.57266	0.0462711	1	0.869133	1	Q8BLX7; P04202; P28862; Q05793; Q61810;
chromosome	4	261	3.00752	2.96642	0.0470724	1	0.875162	1	Q3TEA8; Q9JJ80; Q8BVY0; P27661;
chromosome, telomeric region	3	156	2.25564	3.72528	0.0475832	1	0.875723	1	P70388; Q9R190; P27661;
anchored component of membrane	3	159	2.25564	3.65499	0.0498493	1	0.88657	1	Q8VEN2; P35456; Q61503;
symmetric synapse	1	10	0.75188	19.4819	0.0506056	1	0.88657	1	Q8JZR6;
RNA polymerase II transcription repressor complex	1	10	0.75188	19.4819	0.0506056	1	0.88657	1	P70288;
macropinosome	1	10	0.75188	19.4819	0.0506056	1	0.88657	1	P07356;
amphisome membrane	1	10	0.75188	19.4819	0.0506056	1	0.88657	1	Q9D7F7;
condensed nuclear chromosome	2	72	1.50376	5.38949	0.0537814	1	0.919681	1	P70388; P27661;
myelin sheath adaxonal region	1	11	0.75188	17.7125	0.0555241	1	0.919681	1	P07356;
tRNA-splicing ligase complex	1	11	0.75188	17.7125	0.0555241	1	0.919681	1	Q80VD1;
90S preribosome	1	11	0.75188	17.7125	0.0555241	1	0.919681	1	Q8BVY0;
phospholipid-translocating ATPase complex	1	11	0.75188	17.7125	0.0555241	1	0.919681	1	Q8VEK0;
basal cortex	1	11	0.75188	17.7125	0.0555241	1	0.919681	1	Q6PDH0;
ESCRT III complex	1	12	0.75188	16.2376	0.0604174	1	0.982862	1	Q9D7F7;
Cul5-RING ubiquitin ligase complex	1	12	0.75188	16.2376	0.0604174	1	0.982862	1	Q9D5V5;
Cajal body	2	78	1.50376	4.97497	0.0619461	1	0.998812	1	Q8BTI8; Q8CCF0;
endoplasmic reticulum lumen	3	175	2.25564	3.32084	0.0628001	1	1	1	Q60715; Q9ESP1; Q8K297;
cytoplasm	52	8350	39.0977	1.20266	0.0642435	1	1	1	Q9D7M1; P17809; Q8K019; O35239; P07356; Q69Z38; E9Q634; Q61233; Q9DBR3; Q8K0Q5; Q9Z2H7; Q9D5V5; E9Q3L2; Q6VN19; P70288; P68373; P13864; Q99M51; P70424; Q62433; Q8BUK6; Q8BG60; P23242; P20444; P97822; P59108; Q8C3Y4; P97384; Q8BPM2; P08207; O88712; Q9Z2D8; P04202; Q6P9N1; Q8BTZ4; Q7TQK4; A2A863; Q61072; P31266; Q8C6G8; Q8K4B0; O08599; Q62443; P98083; Q99K43; Q78JE5; Q07832; Q80VD1; P97760; P25911;…
female pronucleus	1	13	0.75188	14.9896	0.0652855	1	1	1	P17809;
U4 snRNP	1	13	0.75188	14.9896	0.0652855	1	1	1	Q8CCF0;
SNARE complex	2	83	1.50376	4.67531	0.0690494	1	1	1	Q00262; P63024;
postsynaptic specialization, intracellular component	1	14	0.75188	13.9196	0.0701286	1	1	1	P25911;
lateral loop	1	14	0.75188	13.9196	0.0701286	1	1	1	P70424;
HOPS complex	1	14	0.75188	13.9196	0.0701286	1	1	1	Q8BUK6;
late endosome membrane	3	187	2.25564	3.10775	0.0734334	1	1	1	Q8VEK0; P07356; Q80X71;
multivesicular body	2	86	1.50376	4.51224	0.073434	1	1	1	P23242; Q9D7F7;
presynapse	4	304	3.00752	2.54684	0.0736695	1	1	1	P17809; O88712; O08599; Q8JZR6;
Swr1 complex	1	15	0.75188	12.9923	0.0749468	1	1	1	P97822;
cytoplasmic exosome (RNase complex)	1	15	0.75188	12.9923	0.0749468	1	1	1	Q7TQK4;
ESC/E(Z) complex	1	15	0.75188	12.9923	0.0749468	1	1	1	P70288;
chromosome, centromeric region	2	89	1.50376	4.36016	0.0779057	1	1	1	Q61164; Q07832;
blood microparticle	1	16	0.75188	12.1808	0.0797402	1	1	1	P04202;
Golgi-associated vesicle membrane	1	16	0.75188	12.1808	0.0797402	1	1	1	E9Q3L2;
nuclear exosome (RNase complex)	1	16	0.75188	12.1808	0.0797402	1	1	1	Q7TQK4;
nuclear replication fork	1	17	0.75188	11.4647	0.0845089	1	1	1	Q9Z277;
cuticular plate	1	17	0.75188	11.4647	0.0845089	1	1	1	E9Q634;
exosome (RNase complex)	1	17	0.75188	11.4647	0.0845089	1	1	1	Q7TQK4;
cytoplasmic microtubule	2	95	1.50376	4.08481	0.0870963	1	1	1	Q8K0Q5; P68373;
clathrin-coated endocytic vesicle	1	18	0.75188	10.8281	0.0892531	1	1	1	E9Q634;
external side of plasma membrane	7	740	5.26316	1.82905	0.0903718	1	1	1	Q6DFX2; P35951; Q8VEN2; Q61739; P15379; Q61490; Q61503;
cytoplasmic vesicle	6	597	4.51128	1.94374	0.0905047	1	1	1	Q00262; P63024; P70424; P45700; P97822; Q8BL66;
microtubule	5	463	3.7594	2.08926	0.093231	1	1	1	P68373; Q62433; Q8BUK6; Q8K4B0; Q99K43;
U5 snRNP	1	19	0.75188	10.2585	0.0939729	1	1	1	Q91YR7;
cullin-RING ubiquitin ligase complex	1	19	0.75188	10.2585	0.0939729	1	1	1	Q9D5V5;
mitotic spindle midzone	1	19	0.75188	10.2585	0.0939729	1	1	1	Q99K43;
endoplasmic reticulum	13	1685	9.77444	1.4908	0.0973041	1	1	1	O54692; Q8VEK0; Q60715; Q99M51; Q9R0B9; P45700; P23242; P20444; P08207; Q9R0E2; Q8K4B0; Q9ESP1; O55033;
intracellular membrane-bounded organelle	10	1211	7.5188	1.59599	0.0981535	1	1	1	Q9ERN0; P63024; Q9DBR3; Q5FWI3; Q60715; P23242; Q8BRN9; Q8K4B0; Q80VD1; P25911;
azurophil granule	1	20	0.75188	9.74583	0.0986685	1	1	1	P97384;
pronucleus	1	20	0.75188	9.74583	0.0986685	1	1	1	P70388;
specific granule	1	21	0.75188	9.28197	0.10334	1	1	1	P97384;
RNA polymerase II, core complex	1	21	0.75188	9.28197	0.10334	1	1	1	P97760;
protein phosphatase type 1 complex	1	21	0.75188	9.28197	0.10334	1	1	1	Q99M51;
mitochondrial membrane	3	220	2.25564	2.64161	0.106386	1	1	1	P20444; B2RXV4; P25911;
outer kinetochore	1	22	0.75188	8.86025	0.107987	1	1	1	Q07832;
fascia adherens	1	22	0.75188	8.86025	0.107987	1	1	1	P23242;
site of double-strand break	2	110	1.50376	3.52784	0.111351	1	1	1	P70388; P27661;
endoplasmic reticulum chaperone complex	1	23	0.75188	8.47519	0.112611	1	1	1	Q9ESP1;
nuclear envelope lumen	1	23	0.75188	8.47519	0.112611	1	1	1	Q8CH18;
Golgi apparatus	12	1571	9.02256	1.47608	0.114507	1	1	1	Q9ERN0; Q8VEK0; P35951; P45700; P15379; P23242; P54763; P97798; P55937; Q8K4B0; P25911; P10922;
glutamatergic synapse	8	943	6.01504	1.64006	0.116978	1	1	1	Q62433; P54763; O88712; Q99J85; O08599; Q62443; Q8JZR6; P25911;
clathrin-coated vesicle membrane	1	24	0.75188	8.1222	0.11721	1	1	1	P63024;
adherens junction	3	233	2.25564	2.49423	0.120711	1	1	1	E9Q634; Q62433; P25911;
XY body	1	25	0.75188	7.79745	0.121786	1	1	1	P27661;
glial cell projection	1	25	0.75188	7.79745	0.121786	1	1	1	Q8JZR6;
myelin sheath	3	234	2.25564	2.48357	0.121841	1	1	1	P70424; Q62433; O08599;
recycling endosome	3	234	2.25564	2.48357	0.121841	1	1	1	P63024; Q8BL66; Q3TN34;
transcriptionally active chromatin	1	26	0.75188	7.49766	0.126339	1	1	1	Q7TQK4;
catalytic step 2 spliceosome	2	119	1.50376	3.26105	0.126652	1	1	1	Q91YR7; Q8BTI8;
secretory granule	3	240	2.25564	2.42149	0.128704	1	1	1	P63024; P04202; O08599;
endosome membrane	3	243	2.25564	2.39159	0.132187	1	1	1	P70424; P35285; P98083;
platelet alpha granule	1	28	0.75188	6.9623	0.135374	1	1	1	O08599;
catalytic complex	1	28	0.75188	6.9623	0.135374	1	1	1	Q9R0E2;
low-density lipoprotein particle	1	28	0.75188	6.9623	0.135374	1	1	1	P35951;
Schmidt-Lanterman incisure	1	28	0.75188	6.9623	0.135374	1	1	1	P07356;
late endosome	3	247	2.25564	2.35286	0.136882	1	1	1	P35951; P23242; P35285;
endosome	5	530	3.7594	1.82515	0.141312	1	1	1	P35951; P07356; Q80X71; P23242; Q8BL66;
centriolar satellite	2	128	1.50376	3.03177	0.142414	1	1	1	Q8BUK6; Q07832;
chaperone complex	1	30	0.75188	6.49831	0.144316	1	1	1	Q9ESP1;
condensed chromosome, centromeric region	1	30	0.75188	6.49831	0.144316	1	1	1	Q07832;
T cell receptor complex	1	30	0.75188	6.49831	0.144316	1	1	1	Q61490;
mitochondrial crista	1	30	0.75188	6.49831	0.144316	1	1	1	P25911;
pericentriolar material	1	30	0.75188	6.49831	0.144316	1	1	1	Q8BUK6;
endoplasmic reticulum-Golgi intermediate compartment	2	131	1.50376	2.96235	0.147759	1	1	1	P45700; P55937;
male germ cell nucleus	1	31	0.75188	6.28875	0.148752	1	1	1	P27661;
transcription regulator complex	4	396	3.00752	1.95516	0.150316	1	1	1	P70288; Q9R190; P31266; Q60520;
dynein axonemal particle	1	32	0.75188	6.09229	0.153166	1	1	1	Q4VBE8;
Golgi lumen	1	32	0.75188	6.09229	0.153166	1	1	1	Q05793;
contractile fiber	1	34	0.75188	5.73402	0.161925	1	1	1	P23242;
basal part of cell	1	34	0.75188	5.73402	0.161925	1	1	1	Q61739;
presynaptic active zone cytoplasmic component	1	35	0.75188	5.57024	0.166271	1	1	1	O88712;
membrane	15	2206	11.2782	1.31377	0.168483	1	1	1	Q6X893; P17809; P07356; E9Q3L2; Q9JLZ8; P23242; P20444; P97798; A2A863; Q8BWT5; Q924C6; Q9ESP1; Q61503; Q8JZR6; P25911;
cell-cell contact zone	1	36	0.75188	5.41555	0.170595	1	1	1	P23242;
connexin complex	1	36	0.75188	5.41555	0.170595	1	1	1	P23242;
cell junction	3	276	2.25564	2.10565	0.172503	1	1	1	Q9D7M1; P23242; A2A863;
vesicle	3	279	2.25564	2.08301	0.176331	1	1	1	P17809; P07356; E9Q634;
multivesicular body membrane	1	38	0.75188	5.1306	0.179175	1	1	1	Q9D7F7;
intracellular organelle	1	38	0.75188	5.1306	0.179175	1	1	1	P63024;
lamellipodium membrane	1	38	0.75188	5.1306	0.179175	1	1	1	P15379;
mitochondrial intermembrane space	2	149	1.50376	2.60451	0.180591	1	1	1	Q8BG60; P25911;
focal adhesion	3	283	2.25564	2.05357	0.181471	1	1	1	Q69Z38; Q61233; A2A863;
spindle midzone	1	39	0.75188	4.99908	0.183432	1	1	1
