# Supplementary material for: Endosomal protein DENND10/FAM45A integrates extracellular vesicle release with cancer cell migration
Source: BMC Biol. 2024 Jul 10;22:154. doi: 10.1186/s12915-024-01948-4 (PMC11234546; doi:10.1186/s12915-024-01948-4)
Supplement: Supplementary file 2 — Additional file 2: Table S1. List of DENND10 expression in human breast cancer cell lines with adherent growth. Table S2. List of all proteins identified in the mass spectrometry analysis of EVs from 4T1-NC and DENND10-KO cells. Table S3. List of selected proteins of interest in the 4T1 EV mass spectrometry dataset. Table S4. Overlap among 4T1-EV proteomics dataset in this study, Vesiclepedia, and Exocarta databases. Table S5. Pathway enrichment of cellular components for all identified proteins in the 4T1-EV proteomics dataset. Table S6. List of all DEPs in DENND10-KO EVs. Table S7. Pathway enrichment of cellular components for DEPs. Table S8. Protein-protein interaction network among DEPs. [file 12915_2024_1948_MOESM2_ESM.zip › Table S8 Protein protein interactions for DEPs.xlsx]

## Sheet: Sheet1
Table S7. Protein-protein interaction (PPI) network of DEPs in DENND10-KO EV.
node1_string_id	node2_string_id	name	experimentally_determined_interaction	phylogenetic_cooccurrence	coexpression	automated_textmining	neighborhood_on_chromosome	database_annotated	gene_fusion	homology	combined_score	EdgeBetweenness
10090.ENSMUSP00000007005	10090.ENSMUSP00000006692	Acat2 (interacts with) Mvd	0	0	0.34	0.652	0.045	0	0	0	0.762	2.66667
10090.ENSMUSP00000007005	10090.ENSMUSP00000080531	Acat2 (interacts with) Fdps	0.043	0	0.506	0.445	0	0	0	0	0.714	374.667
10090.ENSMUSP00000007005	10090.ENSMUSP00000136944	Acat2 (interacts with) Hmgcs1	0.322	0	0.405	0.637	0.091	0.9	0	0	0.984	2.66667
10090.ENSMUSP00000080531	10090.ENSMUSP00000006692	Fdps (interacts with) Mvd	0.64	0	0.692	0.88	0.083	0.9	0	0	0.998	374
10090.ENSMUSP00000080531	10090.ENSMUSP00000021217	Fdps (interacts with) Nme2	0.691	0	0.081	0	0.063	0	0	0	0.711	1060.59
10090.ENSMUSP00000080531	10090.ENSMUSP00000117022	Fdps (interacts with) Nme1	0.693	0	0.079	0.068	0.063	0	0	0	0.72	2067.75
10090.ENSMUSP00000080531	10090.ENSMUSP00000095316	Fdps (interacts with) Idh1	0.693	0	0.108	0.111	0	0	0	0	0.736	2295.66
10090.ENSMUSP00000080531	10090.ENSMUSP00000132780	Fdps (interacts with) Idi1	0	0	0.522	0.889	0.098	0.9	0	0	0.994	374.667
10090.ENSMUSP00000080531	10090.ENSMUSP00000136944	Fdps (interacts with) Hmgcs1	0.695	0	0.914	0.88	0.058	0	0	0	0.996	374
10090.ENSMUSP00000136944	10090.ENSMUSP00000006692	Hmgcs1 (interacts with) Mvd	0.669	0.346	0.787	0.77	0.172	0	0	0	0.989	2
10090.ENSMUSP00000136944	10090.ENSMUSP00000132780	Hmgcs1 (interacts with) Idi1	0	0	0.93	0.854	0.116	0	0	0	0.99	2.66667
10090.ENSMUSP00000023116	10090.ENSMUSP00000019323	Aco2 (interacts with) Mdh2	0.793	0	0.508	0.877	0.077	0	0	0	0.987	3.96667
10090.ENSMUSP00000023116	10090.ENSMUSP00000022062	Aco2 (interacts with) Sdha	0.692	0	0.718	0.783	0.08	0	0	0	0.98	111.543
10090.ENSMUSP00000023116	10090.ENSMUSP00000072620	Aco2 (interacts with) Eno3	0.243	0	0.119	0.602	0	0	0	0	0.712	186
10090.ENSMUSP00000023116	10090.ENSMUSP00000072829	Aco2 (interacts with) Gm10053	0.667	0	0.118	0.25	0	0	0	0	0.76	27.1478
10090.ENSMUSP00000023116	10090.ENSMUSP00000101006	Aco2 (interacts with) Atp5d	0.658	0	0.365	0.309	0.104	0	0	0	0.847	23.1915
10090.ENSMUSP00000023116	10090.ENSMUSP00000102147	Aco2 (interacts with) Atp5h	0.664	0	0.161	0.531	0	0	0	0	0.856	23.1915
10090.ENSMUSP00000023116	10090.ENSMUSP00000026459	Aco2 (interacts with) Atp5b	0.053	0	0.634	0.768	0.042	0	0	0	0.912	157.073
10090.ENSMUSP00000023116	10090.ENSMUSP00000033176	Aco2 (interacts with) Uqcrc2	0.659	0	0.543	0.553	0.042	0	0	0	0.924	17.8942
10090.ENSMUSP00000023116	10090.ENSMUSP00000026495	Aco2 (interacts with) Atp5a1	0.643	0	0.378	0.701	0.052	0	0	0	0.928	119.964
10090.ENSMUSP00000023116	10090.ENSMUSP00000023210	Aco2 (interacts with) Cyc1	0.671	0	0.673	0.43	0	0	0	0	0.933	23.8768
10090.ENSMUSP00000023116	10090.ENSMUSP00000034097	Aco2 (interacts with) Got2	0.891	0	0.229	0.36	0	0	0	0	0.941	29.3
10090.ENSMUSP00000023116	10090.ENSMUSP00000095316	Aco2 (interacts with) Idh1	0.053	0	0.135	0.646	0.139	0.9	0	0	0.97	281.337
10090.ENSMUSP00000023116	10090.ENSMUSP00000027810	Aco2 (interacts with) Fh1	0.911	0	0.495	0.723	0.17	0	0	0	0.988	17.1175
10090.ENSMUSP00000019323	10090.ENSMUSP00000023432	Mdh2 (interacts with) Nit2	0.089	0	0.062	0.345	0.043	0.8	0	0	0.873	96.0236
10090.ENSMUSP00000019323	10090.ENSMUSP00000033176	Mdh2 (interacts with) Uqcrc2	0.697	0	0.671	0.334	0	0	0	0	0.928	21.2275
10090.ENSMUSP00000019323	10090.ENSMUSP00000022062	Mdh2 (interacts with) Sdha	0.684	0	0.493	0.794	0.118	0	0	0	0.967	152.283
10090.ENSMUSP00000022062	10090.ENSMUSP00000033176	Sdha (interacts with) Uqcrc2	0.651	0	0.748	0.914	0	0	0	0	0.991	103.802
10090.ENSMUSP00000072620	10090.ENSMUSP00000019323	Eno3 (interacts with) Mdh2	0.236	0	0.373	0.561	0.059	0		0	0.775	194
10090.ENSMUSP00000072829	10090.ENSMUSP00000019323	Gm10053 (interacts with) Mdh2	0.667	0	0.337	0.128	0	0	0	0	0.79	33.1478
10090.ENSMUSP00000072829	10090.ENSMUSP00000022062	Gm10053 (interacts with) Sdha	0.688	0	0.14	0.264	0.043	0	0	0	0.786	159.843
10090.ENSMUSP00000072829	10090.ENSMUSP00000033176	Gm10053 (interacts with) Uqcrc2	0.742	0	0.324	0.323	0	0	0	0	0.871	5.4859
10090.ENSMUSP00000101006	10090.ENSMUSP00000019323	Atp5d (interacts with) Mdh2	0.689	0	0.824	0.272	0.115	0	0	0	0.96	29.1915
10090.ENSMUSP00000101006	10090.ENSMUSP00000022062	Atp5d (interacts with) Sdha	0.653	0	0.207	0.596	0.077	0	0	0	0.883	111.033
10090.ENSMUSP00000101006	10090.ENSMUSP00000023210	Atp5d (interacts with) Cyc1	0.72	0	0.921	0.494	0	0	0	0	0.987	6
10090.ENSMUSP00000101006	10090.ENSMUSP00000033176	Atp5d (interacts with) Uqcrc2	0.763	0	0.808	0.372	0	0	0	0	0.969	4
10090.ENSMUSP00000101006	10090.ENSMUSP00000072829	Atp5d (interacts with) Gm10053	0.718	0	0.364	0.135	0	0	0	0	0.831	3.15256
10090.ENSMUSP00000101006	10090.ENSMUSP00000102147	Atp5d (interacts with) Atp5h	0.926	0	0.821	0.696	0	0.8	0	0	0.999	2
10090.ENSMUSP00000102147	10090.ENSMUSP00000019323	Atp5h (interacts with) Mdh2	0.656	0	0.668	0.381	0	0	0	0	0.923	29.1915
10090.ENSMUSP00000102147	10090.ENSMUSP00000022062	Atp5h (interacts with) Sdha	0.642	0	0.16	0.298	0	0	0	0	0.77	111.033
10090.ENSMUSP00000102147	10090.ENSMUSP00000023210	Atp5h (interacts with) Cyc1	0.653	0	0.707	0.276	0	0	0	0	0.92	6
10090.ENSMUSP00000102147	10090.ENSMUSP00000033176	Atp5h (interacts with) Uqcrc2	0.693	0	0.774	0.6	0	0	0	0	0.969	4
10090.ENSMUSP00000102147	10090.ENSMUSP00000072829	Atp5h (interacts with) Gm10053	0.656	0	0.219	0.184	0	0	0	0	0.761	3.15256
10090.ENSMUSP00000026459	10090.ENSMUSP00000004375	Atp5b (interacts with) Phb2	0.091	0	0.227	0.628	0.042	0	0	0	0.716	62.6472
10090.ENSMUSP00000026459	10090.ENSMUSP00000019323	Atp5b (interacts with) Mdh2	0.672	0	0.795	0.771	0.057	0	0	0	0.983	213.815
10090.ENSMUSP00000026459	10090.ENSMUSP00000022062	Atp5b (interacts with) Sdha	0	0	0.799	0.769	0.046	0	0	0	0.952	31.4996
10090.ENSMUSP00000026459	10090.ENSMUSP00000023210	Atp5b (interacts with) Cyc1	0.644	0	0.9	0.79	0	0	0	0	0.991	77.7185
10090.ENSMUSP00000026459	10090.ENSMUSP00000025217	Atp5b (interacts with) Hspa9	0.326	0	0.23	0.659	0	0	0	0	0.808	1480.74
10090.ENSMUSP00000026459	10090.ENSMUSP00000119603	Atp5b (interacts with) Phb	0.365	0	0.135	0.514	0.042	0	0	0	0.71	319.885
10090.ENSMUSP00000026459	10090.ENSMUSP00000034097	Atp5b (interacts with) Got2	0	0	0.711	0.229	0	0	0	0	0.768	714.203
10090.ENSMUSP00000026459	10090.ENSMUSP00000027810	Atp5b (interacts with) Fh1	0.045	0	0.728	0.248	0	0	0	0	0.787	130.595
10090.ENSMUSP00000026459	10090.ENSMUSP00000027123	Atp5b (interacts with) Hspd1	0.057	0	0.524	0.674	0.043	0.5	0	0	0.917	41.119
10090.ENSMUSP00000026459	10090.ENSMUSP00000033176	Atp5b (interacts with) Uqcrc2	0.687	0	0.843	0.703	0	0	0	0	0.984	106.76
10090.ENSMUSP00000026459	10090.ENSMUSP00000102147	Atp5b (interacts with) Atp5h	0.896	0	0.752	0.744	0	0.8	0	0	0.998	110.494
10090.ENSMUSP00000026459	10090.ENSMUSP00000101006	Atp5b (interacts with) Atp5d	0.99	0	0.832	0.836	0.111	0.8	0	0	0.999	110.494
10090.ENSMUSP00000026495	10090.ENSMUSP00000019323	Atp5a1 (interacts with) Mdh2	0.658	0	0.867	0.587	0.112	0	0	0	0.981	161.561
10090.ENSMUSP00000026495	10090.ENSMUSP00000022062	Atp5a1 (interacts with) Sdha	0	0	0.784	0.744	0.075	0	0	0	0.944	13.1231
10090.ENSMUSP00000026495	10090.ENSMUSP00000023210	Atp5a1 (interacts with) Cyc1	0.682	0	0.844	0.448	0	0	0	0	0.97	70.4707
10090.ENSMUSP00000026495	10090.ENSMUSP00000025217	Atp5a1 (interacts with) Hspa9	0.417	0	0.167	0.629	0	0	0	0	0.804	1621.93
10090.ENSMUSP00000026495	10090.ENSMUSP00000026459	Atp5a1 (interacts with) Atp5b	0.99	0.447	0.999	0.944	0.111	0.8	0	0.594	0.999	10.1049
10090.ENSMUSP00000026495	10090.ENSMUSP00000072829	Atp5a1 (interacts with) Gm10053	0.644	0	0.142	0.208	0	0	0	0	0.737	137.682
10090.ENSMUSP00000026495	10090.ENSMUSP00000034097	Atp5a1 (interacts with) Got2	0.651	0	0.247	0.184	0	0	0	0	0.767	575.418
10090.ENSMUSP00000026495	10090.ENSMUSP00000074724	Atp5a1 (interacts with) Hspe1	0	0	0.562	0.499	0.056	0	0	0	0.775	61.4101
10090.ENSMUSP00000026495	10090.ENSMUSP00000027810	Atp5a1 (interacts with) Fh1	0.047	0	0.881	0.391	0	0	0	0	0.925	105.04
10090.ENSMUSP00000026495	10090.ENSMUSP00000033176	Atp5a1 (interacts with) Uqcrc2	0.713	0	0.823	0.841	0	0	0	0	0.991	89.2411
10090.ENSMUSP00000026495	10090.ENSMUSP00000102147	Atp5a1 (interacts with) Atp5h	0.899	0	0.674	0.728	0	0.8	0	0	0.997	93.2419
10090.ENSMUSP00000026495	10090.ENSMUSP00000101006	Atp5a1 (interacts with) Atp5d	0.99	0	0.759	0.823	0.193	0.8	0	0	0.999	93.2419
10090.ENSMUSP00000023210	10090.ENSMUSP00000004375	Cyc1 (interacts with) Phb2	0.164	0	0.674	0.079	0	0	0	0	0.727	131.816
10090.ENSMUSP00000023210	10090.ENSMUSP00000019323	Cyc1 (interacts with) Mdh2	0.678	0	0.851	0.252	0	0	0	0	0.961	29.5101
10090.ENSMUSP00000023210	10090.ENSMUSP00000022062	Cyc1 (interacts with) Sdha	0.65	0	0.803	0.674	0	0	0	0	0.975	88.5142
10090.ENSMUSP00000023210	10090.ENSMUSP00000034097	Cyc1 (interacts with) Got2	0.687	0	0.197	0.058	0	0	0	0	0.743	57.8435
10090.ENSMUSP00000023210	10090.ENSMUSP00000072829	Cyc1 (interacts with) Gm10053	0.787	0.233	0.576	0.582	0	0	0	0	0.967	10.3885
10090.ENSMUSP00000023210	10090.ENSMUSP00000033176	Cyc1 (interacts with) Uqcrc2	0.992	0	0.879	0.814	0	0.8	0	0	0.999	4
10090.ENSMUSP00000034097	10090.ENSMUSP00000019323	Got2 (interacts with) Mdh2	0.719	0	0.642	0.574	0	0.9	0	0	0.995	27.3333
10090.ENSMUSP00000034097	10090.ENSMUSP00000022062	Got2 (interacts with) Sdha	0.047	0	0.169	0.355	0	0.6	0	0	0.768	566.14
10090.ENSMUSP00000034097	10090.ENSMUSP00000023432	Got2 (interacts with) Nit2	0	0	0.062	0.198	0	0.9	0	0	0.918	100.024
10090.ENSMUSP00000034097	10090.ENSMUSP00000033176	Got2 (interacts with) Uqcrc2	0.664	0	0.195	0.167	0	0	0	0	0.755	38.5609
10090.ENSMUSP00000034097	10090.ENSMUSP00000095316	Got2 (interacts with) Idh1	0.056	0	0.57	0.408	0	0.8	0	0	0.945	781.037
10090.ENSMUSP00000095316	10090.ENSMUSP00000019323	Idh1 (interacts with) Mdh2	0.164	0	0.224	0.691	0.085	0	0	0	0.792	279.37
10090.ENSMUSP00000095316	10090.ENSMUSP00000022062	Idh1 (interacts with) Sdha	0.042	0	0.166	0.645	0.107	0	0	0	0.713	641.426
10090.ENSMUSP00000095316	10090.ENSMUSP00000023432	Idh1 (interacts with) Nit2	0	0	0.062	0.088	0.062	0.8	0	0	0.818	151.88
10090.ENSMUSP00000027810	10090.ENSMUSP00000019323	Fh1 (interacts with) Mdh2	0.684	0	0.744	0.763	0.118	0.9	0	0	0.998	16.3175
10090.ENSMUSP00000027810	10090.ENSMUSP00000022062	Fh1 (interacts with) Sdha	0.634	0	0.338	0.68	0.193	0.9	0	0	0.992	115.533
10090.ENSMUSP00000027810	10090.ENSMUSP00000022322	Fh1 (interacts with) Glud1	0	0	0.237	0.673	0	0	0	0	0.74	70.5348
10090.ENSMUSP00000027810	10090.ENSMUSP00000026196	Fh1 (interacts with) Got1	0.363	0	0.212	0.298	0	0.8	0	0	0.92	17.4889
10090.ENSMUSP00000027810	10090.ENSMUSP00000034097	Fh1 (interacts with) Got2	0.685	0	0.24	0.258	0	0.8	0	0	0.959	26.0175
10090.ENSMUSP00000137931	10090.ENSMUSP00000105663	Agrn (interacts with) Ptk2	0	0	0.082	0.218	0	0.629	0	0	0.71	380
10090.ENSMUSP00000105663	10090.ENSMUSP00000029574	Ptk2 (interacts with) Vcam1	0	0	0.063	0.352	0	0.676	0	0	0.786	327.1
10090.ENSMUSP00000105663	10090.ENSMUSP00000044903	Ptk2 (interacts with) Thbs1	0	0	0	0.332	0	0.6	0	0	0.721	837.394
10090.ENSMUSP00000105663	10090.ENSMUSP00000091940	Ptk2 (interacts with) Shc1	0.13	0	0	0.726	0	0.922	0	0	0.98	874.037
10090.ENSMUSP00000105663	10090.ENSMUSP00000099652	Ptk2 (interacts with) Tjp1	0.168	0	0.091	0.697	0	0	0	0	0.751	640.646
10090.ENSMUSP00000041104	10090.ENSMUSP00000051432	Aifm1 (interacts with) H2afx	0.433	0	0	0.516	0	0.6	0	0	0.88	380
10090.ENSMUSP00000051432	10090.ENSMUSP00000019911	H2afx (interacts with) Hdac2	0.149	0	0.069	0.442	0	0.918	0	0	0.959	298.97
10090.ENSMUSP00000051432	10090.ENSMUSP00000020649	H2afx (interacts with) Rad50	0.202	0	0.058	0.265	0	0.745	0	0	0.841	201.805
10090.ENSMUSP00000051432	10090.ENSMUSP00000033154	H2afx (interacts with) Plk1	0.046	0	0.601	0.603	0	0.6	0	0	0.931	1542.11
10090.ENSMUSP00000051432	10090.ENSMUSP00000042283	H2afx (interacts with) Supt16	0.646	0	0.059	0.457	0	0	0	0	0.803	785.677
10090.ENSMUSP00000051432	10090.ENSMUSP00000130221	H2afx (interacts with) Sin3a	0.21	0	0.057	0.247	0	0.6	0	0	0.745	250.666
10090.ENSMUSP00000051432	10090.ENSMUSP00000088935	H2afx (interacts with) Sumo1	0.056	0	0.062	0.439	0	0.6	0	0	0.774	245.143
10090.ENSMUSP00000051432	10090.ENSMUSP00000085006	H2afx (interacts with) Hist1h4j	0.738	0	0.176	0.704	0	0		0	0.93	136.1
10090.ENSMUSP00000030583	10090.ENSMUSP00000021217	Ak2 (interacts with) Nme2	0.089	0	0.131	0.38	0.042	0.65	0	0	0.805	51.7856
10090.ENSMUSP00000030583	10090.ENSMUSP00000033283	Ak2 (interacts with) Rrm1	0	0	0.064	0.208	0	0.65	0	0	0.717	196.08
10090.ENSMUSP00000030583	10090.ENSMUSP00000117022	Ak2 (interacts with) Nme1	0.087	0	0.126	0.308	0.042	0.65	0	0	0.781	132.134
10090.ENSMUSP00000021217	10090.ENSMUSP00000033283	Nme2 (interacts with) Rrm1	0	0	0.079	0.248	0	0.65	0	0	0.736	898.036
10090.ENSMUSP00000117022	10090.ENSMUSP00000021217	Nme1 (interacts with) Nme2	0.704	0.449	0.393	0.833	0	0.8	0	0.982	0.961	73.9222
10090.ENSMUSP00000117022	10090.ENSMUSP00000033283	Nme1 (interacts with) Rrm1	0	0	0.11	0.186	0	0.65	0	0	0.724	910.09
10090.ENSMUSP00000117022	10090.ENSMUSP00000099930	Nme1 (interacts with) Set	0.099	0	0.151	0.52	0	0.629	0	0	0.845	1571.1
10090.ENSMUSP00000023312	10090.ENSMUSP00000005218	Alcam (interacts with) Cd44	0	0	0.061	0.877	0	0	0	0	0.879	304.992
10090.ENSMUSP00000023312	10090.ENSMUSP00000034992	Alcam (interacts with) Nt5e	0	0	0.062	0.87	0	0	0	0	0.873	75.0079
10090.ENSMUSP00000005218	10090.ENSMUSP00000000312	Cd44 (interacts with) Cdh1	0	0	0	0.821	0	0	0	0	0.821	1093.37
10090.ENSMUSP00000005218	10090.ENSMUSP00000002678	Cd44 (interacts with) Tgfb1	0	0	0.089	0.943	0	0	0	0	0.946	149.252
10090.ENSMUSP00000005218	10090.ENSMUSP00000028522	Cd44 (interacts with) Itga6	0.066	0	0.061	0.727	0	0	0	0	0.74	483.867
10090.ENSMUSP00000005218	10090.ENSMUSP00000038838	Cd44 (interacts with) Lyn	0.062	0	0.104	0.703	0	0.137	0	0	0.756	275.277
10090.ENSMUSP00000005218	10090.ENSMUSP00000061935	Cd44 (interacts with) Epcam	0	0	0.049	0.875	0	0	0	0	0.876	85.9444
10090.ENSMUSP00000005218	10090.ENSMUSP00000034992	Cd44 (interacts with) Nt5e	0	0	0.066	0.879	0	0	0	0	0.882	964.032
10090.ENSMUSP00000005218	10090.ENSMUSP00000029574	Cd44 (interacts with) Vcam1	0	0	0.115	0.939	0	0	0	0	0.944	157.978
10090.ENSMUSP00000005218	10090.ENSMUSP00000053897	Cd44 (interacts with) Erbb2	0.517	0	0.061	0.986	0	0.8	0	0	0.998	337.006
10090.ENSMUSP00000034992	10090.ENSMUSP00000020677	Nt5e (interacts with) Upp1	0	0	0	0.205	0.142	0.65	0	0	0.74	380
10090.ENSMUSP00000034992	10090.ENSMUSP00000029574	Nt5e (interacts with) Vcam1	0	0	0.061	0.709	0	0	0	0	0.715	477.27
10090.ENSMUSP00000031411	10090.ENSMUSP00000022322	Aldh2 (interacts with) Glud1	0.084	0	0.132	0.327	0.058	0.8	0	0	0.88	113.483
10090.ENSMUSP00000031411	10090.ENSMUSP00000074724	Aldh2 (interacts with) Hspe1	0.693	0	0.061	0.204	0	0	0	0	0.751	316.787
10090.ENSMUSP00000022322	10090.ENSMUSP00000019323	Glud1 (interacts with) Mdh2	0.048	0	0.181	0.696	0.059	0.8	0	0	0.947	76.3173
10090.ENSMUSP00000022322	10090.ENSMUSP00000095316	Glud1 (interacts with) Idh1	0.086	0	0.166	0.571	0	0.8	0	0	0.926	208.845
10090.ENSMUSP00000022322	10090.ENSMUSP00000023432	Glud1 (interacts with) Nit2	0	0	0.1	0.347	0.042	0.9	0	0	0.936	5.16667
10090.ENSMUSP00000022322	10090.ENSMUSP00000034097	Glud1 (interacts with) Got2	0.107	0	0.137	0.588	0	0.9	0	0	0.964	87.3173
10090.ENSMUSP00000022322	10090.ENSMUSP00000026196	Glud1 (interacts with) Got1	0.107	0	0.137	0.65	0	0.9	0	0	0.969	21.0193
10090.ENSMUSP00000074724	10090.ENSMUSP00000119603	Hspe1 (interacts with) Phb	0	0	0.615	0.427	0.093	0	0	0	0.782	52.0173
10090.ENSMUSP00000026125	10090.ENSMUSP00000085993	Alyref (interacts with) Srrm2	0.691	0	0.052	0.121	0	0	0	0	0.721	4296
10090.ENSMUSP00000026125	10090.ENSMUSP00000042658	Alyref (interacts with) Hnrnpa1	0.106	0.227	0.243	0.538	0	0	0	0	0.726	4628
10090.ENSMUSP00000042658	10090.ENSMUSP00000048153	Hnrnpa1 (interacts with) Rbmxl1	0.14	0	0.32	0.668	0	0.6	0	0.581	0.815	380
10090.ENSMUSP00000014499	10090.ENSMUSP00000033154	Anapc1 (interacts with) Plk1	0.153	0	0.085	0.403	0	0.6	0	0	0.79	226.705
10090.ENSMUSP00000014499	10090.ENSMUSP00000098897	Anapc1 (interacts with) Mad2l1	0.785	0	0.074	0.532	0	0.6	0	0	0.957	151.295
10090.ENSMUSP00000014499	10090.ENSMUSP00000083393	Anapc1 (interacts with) Anapc5	0.975	0	0.167	0.845	0	0.8	0	0	0.999	2
10090.ENSMUSP00000033154	10090.ENSMUSP00000033283	Plk1 (interacts with) Rrm1	0	0	0.876	0.323	0	0	0	0	0.912	1941.27
10090.ENSMUSP00000033154	10090.ENSMUSP00000129675	Plk1 (interacts with) Prc1	0.402	0	0.941	0.615	0	0.676	0	0	0.995	178.759
10090.ENSMUSP00000098897	10090.ENSMUSP00000033154	Mad2l1 (interacts with) Plk1	0.379	0	0.949	0.67	0	0	0	0	0.988	80.7333
10090.ENSMUSP00000098897	10090.ENSMUSP00000033283	Mad2l1 (interacts with) Rrm1	0	0	0.91	0.22	0	0	0	0	0.927	434.226
10090.ENSMUSP00000098897	10090.ENSMUSP00000034803	Mad2l1 (interacts with) Zw10	0.131	0	0.077	0.664	0	0	0	0	0.707	349.433
10090.ENSMUSP00000098897	10090.ENSMUSP00000129675	Mad2l1 (interacts with) Prc1	0.053	0	0.895	0.511	0	0	0	0	0.947	102.386
10090.ENSMUSP00000083393	10090.ENSMUSP00000033154	Anapc5 (interacts with) Plk1	0	0	0.124	0.274	0	0.6	0	0	0.723	226.705
10090.ENSMUSP00000083393	10090.ENSMUSP00000098897	Anapc5 (interacts with) Mad2l1	0.645	0	0.094	0.339	0	0.6	0	0	0.903	151.295
10090.ENSMUSP00000128483	10090.ENSMUSP00000099930	Anp32e (interacts with) Set	0.082	0	0.376	0.198	0	0.43	0	0	0.703	380
10090.ENSMUSP00000099930	10090.ENSMUSP00000003527	Set (interacts with) Supt5	0.696	0	0.137	0.097	0	0	0	0	0.742	510.875
10090.ENSMUSP00000034756	10090.ENSMUSP00000001046	Anxa2 (interacts with) S100a4	0.721	0	0.288	0.986	0	0	0	0	0.997	380
10090.ENSMUSP00000034756	10090.ENSMUSP00000005185	Anxa2 (interacts with) Cstb	0.632	0	0.281	0.174	0	0	0	0	0.762	380
10090.ENSMUSP00000034756	10090.ENSMUSP00000005218	Anxa2 (interacts with) Cd44	0	0	0.161	0.787	0	0	0	0	0.814	1213.68
10090.ENSMUSP00000034756	10090.ENSMUSP00000119603	Anxa2 (interacts with) Phb	0.227	0	0.061	0.867	0	0	0	0	0.896	585.312
10090.ENSMUSP00000034756	10090.ENSMUSP00000036949	Anxa2 (interacts with) S100a10	0.844	0	0.711	0.989	0	0.8	0	0	0.999	378.224
10090.ENSMUSP00000119603	10090.ENSMUSP00000004375	Phb (interacts with) Phb2	0.951	0.413	0.845	0.99	0	0.8	0	0.94	0.998	56.8126
10090.ENSMUSP00000035043	10090.ENSMUSP00000040045	Armc8 (interacts with) Ranbp10	0.752	0	0.099	0.711	0	0	0	0	0.929	2
10090.ENSMUSP00000035043	10090.ENSMUSP00000124592	Armc8 (interacts with) Wdr26	0.401	0	0.065	0.937	0	0	0	0	0.962	2
10090.ENSMUSP00000035043	10090.ENSMUSP00000077753	Armc8 (interacts with) Gid8	0.826	0	0.062	0.917	0	0	0	0	0.985	2
10090.ENSMUSP00000040045	10090.ENSMUSP00000124592	Ranbp10 (interacts with) Wdr26	0.751	0	0.146	0.77	0	0	0	0	0.946	2
10090.ENSMUSP00000077753	10090.ENSMUSP00000040045	Gid8 (interacts with) Ranbp10	0.703	0	0.063	0.673	0	0	0	0	0.901	2
10090.ENSMUSP00000077753	10090.ENSMUSP00000124592	Gid8 (interacts with) Wdr26	0.768	0	0.101	0.922	0	0	0	0	0.982	2
10090.ENSMUSP00000104485	10090.ENSMUSP00000032508	Atox1 (interacts with) Fkbp4	0.238	0	0.049	0.827	0	0	0	0	0.863	380
10090.ENSMUSP00000104485	10090.ENSMUSP00000093762	Atox1 (interacts with) Tagln3	0.702	0	0	0.045	0	0	0	0	0.703	750
10090.ENSMUSP00000104485	10090.ENSMUSP00000111363	Atox1 (interacts with) Ube2l3	0.751	0	0.093	0	0	0	0	0	0.764	6
10090.ENSMUSP00000093762	10090.ENSMUSP00000111363	Tagln3 (interacts with) Ube2l3	0.763	0	0.062	0	0	0	0	0	0.768	188
10090.ENSMUSP00000025217	10090.ENSMUSP00000004375	Hspa9 (interacts with) Phb2	0.156	0	0.707	0.672	0.042	0	0	0	0.912	650.995
10090.ENSMUSP00000025217	10090.ENSMUSP00000022062	Hspa9 (interacts with) Sdha	0.565	0	0.122	0.529	0	0	0	0	0.805	2241.6
10090.ENSMUSP00000025217	10090.ENSMUSP00000119603	Hspa9 (interacts with) Phb	0.16	0	0.482	0.681	0.042	0	0	0	0.849	305.71
10090.ENSMUSP00000025217	10090.ENSMUSP00000091940	Hspa9 (interacts with) Shc1	0.13	0	0	0.958	0	0	0	0	0.962	2249.01
10090.ENSMUSP00000025217	10090.ENSMUSP00000074724	Hspa9 (interacts with) Hspe1	0.672	0	0.536	0.887	0.085	0	0	0	0.982	565.422
10090.ENSMUSP00000025217	10090.ENSMUSP00000027123	Hspa9 (interacts with) Hspd1	0.853	0	0.916	0.944	0.045	0	0	0	0.999	572.667
10090.ENSMUSP00000004375	10090.ENSMUSP00000019974	Phb2 (interacts with) Rab32	0.076	0	0	0.763	0	0	0	0	0.772	380
10090.ENSMUSP00000027123	10090.ENSMUSP00000021646	Hspd1 (interacts with) Papln	0.726	0	0	0.043	0	0	0	0	0.726	380
10090.ENSMUSP00000027123	10090.ENSMUSP00000022062	Hspd1 (interacts with) Sdha	0.556	0	0.094	0.59	0	0	0	0	0.821	111.784
10090.ENSMUSP00000027123	10090.ENSMUSP00000119603	Hspd1 (interacts with) Phb	0.139	0	0.286	0.639	0.046	0	0	0	0.76	59.6688
10090.ENSMUSP00000027123	10090.ENSMUSP00000074724	Hspd1 (interacts with) Hspe1	0.97	0.256	0.903	0.975	0.102	0	0	0	0.999	14.1231
10090.ENSMUSP00000002825	10090.ENSMUSP00000042283	Baz1b (interacts with) Supt16	0.758	0	0.109	0.31	0	0.629	0	0	0.937	143.244
10090.ENSMUSP00000002825	10090.ENSMUSP00000051432	Baz1b (interacts with) H2afx	0.183	0	0	0.698	0	0.9	0	0	0.973	236.756
10090.ENSMUSP00000042283	10090.ENSMUSP00000003527	Supt16 (interacts with) Supt5	0.85	0	0.287	0.86	0	0.6	0	0	0.993	409.271
10090.ENSMUSP00000043583	10090.ENSMUSP00000051432	Bclaf1 (interacts with) H2afx	0	0	0	0.796	0	0	0	0	0.796	380
10090.ENSMUSP00000027916	10090.ENSMUSP00000030642	Bpnt1 (interacts with) Psmb2	0	0	0.051	0.7	0	0	0	0	0.703	380
10090.ENSMUSP00000030642	10090.ENSMUSP00000005923	Psmb2 (interacts with) Psmb4	0.994	0	0.877	0.879	0	0.961	0	0.628	0.999	4
10090.ENSMUSP00000030642	10090.ENSMUSP00000018430	Psmb2 (interacts with) Psmb6	0.994	0	0.877	0.725	0	0.961	0	0	0.999	5
10090.ENSMUSP00000030642	10090.ENSMUSP00000022803	Psmb2 (interacts with) Psmb5	0.983	0	0.795	0.828	0	0.961	0	0	0.999	4
10090.ENSMUSP00000030642	10090.ENSMUSP00000025196	Psmb2 (interacts with) Psmb8	0.983	0	0.696	0.689	0	0.947	0	0	0.999	8
10090.ENSMUSP00000030642	10090.ENSMUSP00000134735	Psmb2 (interacts with) Psme1	0.883	0	0.063	0.39	0	0.8	0	0	0.984	5
10090.ENSMUSP00000030642	10090.ENSMUSP00000099436	Psmb2 (interacts with) Psmb3	0.983	0	0.829	0.898	0	0.952	0	0	0.999	4
10090.ENSMUSP00000003912	10090.ENSMUSP00000117347	Calr (interacts with) Erp29	0.057	0	0.098	0.7	0	0	0	0	0.723	363.484
10090.ENSMUSP00000003912	10090.ENSMUSP00000042283	Calr (interacts with) Supt16	0.763	0	0	0.07	0	0	0	0	0.77	2025.66
10090.ENSMUSP00000003912	10090.ENSMUSP00000124562	Calr (interacts with) Manf	0	0	0.742	0.354	0	0	0	0	0.826	1094
10090.ENSMUSP00000003912	10090.ENSMUSP00000023453	Calr (interacts with) Sdf2l1	0.691	0	0.362	0.361	0	0	0	0	0.863	341.598
10090.ENSMUSP00000003912	10090.ENSMUSP00000031779	Calr (interacts with) Calu	0.891	0	0.169	0.529	0	0	0	0	0.953	380
10090.ENSMUSP00000003912	10090.ENSMUSP00000044903	Calr (interacts with) Thbs1	0.087	0	0.057	0.981	0	0	0	0	0.983	2418.46
10090.ENSMUSP00000003912	10090.ENSMUSP00000076521	Calr (interacts with) Pdia4	0.736	0	0.831	0.715	0	0	0	0	0.986	683.195
10090.ENSMUSP00000003912	10090.ENSMUSP00000028683	Calr (interacts with) Pdia3	0.946	0	0.839	0.995	0	0.8	0	0	0.999	1021.87
10090.ENSMUSP00000117347	10090.ENSMUSP00000028683	Erp29 (interacts with) Pdia3	0	0	0.08	0.807	0	0	0	0	0.815	495.338
10090.ENSMUSP00000117347	10090.ENSMUSP00000064536	Erp29 (interacts with) Gja1	0	0	0	0.869	0	0	0	0	0.87	955.356
10090.ENSMUSP00000124562	10090.ENSMUSP00000023453	Manf (interacts with) Sdf2l1	0	0	0.745	0.45	0	0	0	0	0.854	14
10090.ENSMUSP00000124562	10090.ENSMUSP00000041152	Manf (interacts with) Spcs2	0	0	0.736	0	0	0	0	0	0.736	380
10090.ENSMUSP00000124562	10090.ENSMUSP00000076521	Manf (interacts with) Pdia4	0	0	0.915	0.403	0	0	0	0	0.947	20
10090.ENSMUSP00000124562	10090.ENSMUSP00000106861	Manf (interacts with) Tagln2	0	0	0	0	0	0.9	0	0	0.9	380
10090.ENSMUSP00000044903	10090.ENSMUSP00000029574	Thbs1 (interacts with) Vcam1	0	0	0.093	0.464	0	0.676	0	0	0.828	435.671
10090.ENSMUSP00000076521	10090.ENSMUSP00000023453	Pdia4 (interacts with) Sdf2l1	0.694	0	0.523	0.577	0	0.72	0	0	0.98	4
10090.ENSMUSP00000028683	10090.ENSMUSP00000023453	Pdia3 (interacts with) Sdf2l1	0.659	0	0.194	0.182	0	0	0	0	0.756	36.4023
10090.ENSMUSP00000028683	10090.ENSMUSP00000076521	Pdia3 (interacts with) Pdia4	0.637	0	0.299	0.859	0	0	0	0.872	0.763	64.8046
10090.ENSMUSP00000028683	10090.ENSMUSP00000030797	Pdia3 (interacts with) Vamp3	0.05	0	0.052	0.065	0	0.9	0	0	0.904	1128
10090.ENSMUSP00000028607	10090.ENSMUSP00000018727	Caprin1 (interacts with) G3bp1	0.812	0	0.228	0.986	0	0	0	0	0.997	380
10090.ENSMUSP00000018727	10090.ENSMUSP00000025217	G3bp1 (interacts with) Hspa9	0.705	0	0.173	0.21	0	0	0	0	0.79	1741.79
10090.ENSMUSP00000018727	10090.ENSMUSP00000078589	G3bp1 (interacts with) Ybx1	0.435	0	0.116	0.683	0	0	0	0	0.828	481.965
10090.ENSMUSP00000030183	10090.ENSMUSP00000000312	Car9 (interacts with) Cdh1	0.201	0	0	0.582	0	0.179	0	0	0.702	380
10090.ENSMUSP00000000312	10090.ENSMUSP00000101472	Cdh1 (interacts with) Ephb2	0.058	0	0	0.717	0	0.151	0	0	0.754	2225.23
10090.ENSMUSP00000000312	10090.ENSMUSP00000053420	Cdh1 (interacts with) Cldn4	0	0	0.29	0.673	0	0	0	0	0.758	321.329
10090.ENSMUSP00000000312	10090.ENSMUSP00000078682	Cdh1 (interacts with) Ctbp1	0	0	0	0.442	0	0.629	0	0	0.784	1011.83
10090.ENSMUSP00000000312	10090.ENSMUSP00000027753	Cdh1 (interacts with) Lamc2	0	0	0.113	0.336	0	0.676	0	0	0.792	357.704
10090.ENSMUSP00000000312	10090.ENSMUSP00000004202	Cdh1 (interacts with) Dnmt1	0.433	0	0	0.696	0	0	0	0	0.821	2534.86
10090.ENSMUSP00000000312	10090.ENSMUSP00000002678	Cdh1 (interacts with) Tgfb1	0.054	0	0	0.827	0	0	0	0	0.829	341.797
10090.ENSMUSP00000000312	10090.ENSMUSP00000115062	Cdh1 (interacts with) Dsp	0.047	0	0.411	0.721	0	0.126	0	0	0.845	380
10090.ENSMUSP00000000312	10090.ENSMUSP00000102068	Cdh1 (interacts with) Itgb4	0	0	0.078	0.528	0	0.676	0	0	0.846	667.265
10090.ENSMUSP00000000312	10090.ENSMUSP00000073371	Cdh1 (interacts with) Lima1	0.436	0	0	0.703	0	0.191	0	0	0.853	380
10090.ENSMUSP00000000312	10090.ENSMUSP00000106684	Cdh1 (interacts with) Ephb4	0.058	0	0.074	0.828	0	0.151	0	0	0.855	342.42
10090.ENSMUSP00000000312	10090.ENSMUSP00000028522	Cdh1 (interacts with) Itga6	0.049	0	0	0.617	0	0.676	0	0	0.871	659.148
10090.ENSMUSP00000000312	10090.ENSMUSP00000064536	Cdh1 (interacts with) Gja1	0.045	0	0	0.865	0	0.216	0	0	0.891	918.379
10090.ENSMUSP00000000312	10090.ENSMUSP00000034497	Cdh1 (interacts with) Mmp3	0.056	0	0	0.674	0	0.676	0	0	0.891	341.838
10090.ENSMUSP00000000312	10090.ENSMUSP00000061935	Cdh1 (interacts with) Epcam	0.048	0	0.522	0.783	0	0	0	0	0.892	507.159
10090.ENSMUSP00000000312	10090.ENSMUSP00000053897	Cdh1 (interacts with) Erbb2	0.27	0	0.09	0.831	0	0.493	0	0	0.935	2150.16
10090.ENSMUSP00000000312	10090.ENSMUSP00000099652	Cdh1 (interacts with) Tjp1	0.084	0	0.049	0.91	0	0.676	0	0	0.971	630.504
10090.ENSMUSP00000030320	10090.ENSMUSP00000029049	Cc2d1b (interacts with) Chmp4c	0.566	0	0.062	0.336	0	0.6	0	0	0.877	2
10090.ENSMUSP00000030320	10090.ENSMUSP00000051033	Cc2d1b (interacts with) Tuba1c	0	0	0	0	0	0.9	0	0	0.9	378
10090.ENSMUSP00000029049	10090.ENSMUSP00000051033	Chmp4c (interacts with) Tuba1c	0.079	0	0.061	0	0	0.9	0	0	0.905	378
10090.ENSMUSP00000002678	10090.ENSMUSP00000044903	Tgfb1 (interacts with) Thbs1	0.228	0	0.061	0.849	0	0	0	0	0.881	344.047
10090.ENSMUSP00000028522	10090.ENSMUSP00000016315	Itga6 (interacts with) Lamb3	0	0	0.063	0.481	0	0.864	0	0	0.928	108.126
10090.ENSMUSP00000028522	10090.ENSMUSP00000027753	Itga6 (interacts with) Lamc2	0.131	0	0.062	0.504	0	0.864	0	0	0.938	76.957
10090.ENSMUSP00000028522	10090.ENSMUSP00000091940	Itga6 (interacts with) Shc1	0.057	0	0.067	0.152	0	0.676	0	0	0.726	490.082
10090.ENSMUSP00000028522	10090.ENSMUSP00000062392	Itga6 (interacts with) Prkca	0	0	0	0.312	0	0.676	0	0	0.767	727.424
10090.ENSMUSP00000028522	10090.ENSMUSP00000038838	Itga6 (interacts with) Lyn	0.066	0	0.051	0.096	0	0.762	0	0	0.784	52.5412
10090.ENSMUSP00000028522	10090.ENSMUSP00000044903	Itga6 (interacts with) Thbs1	0.131	0	0.07	0.306	0	0.864	0	0	0.914	571.883
10090.ENSMUSP00000028522	10090.ENSMUSP00000105663	Itga6 (interacts with) Ptk2	0.195	0	0.062	0.389	0	0.879	0	0	0.936	253.896
10090.ENSMUSP00000028522	10090.ENSMUSP00000089703	Itga6 (interacts with) Lama3	0.221	0	0.077	0.582	0	0.864	0	0	0.953	108.126
10090.ENSMUSP00000028522	10090.ENSMUSP00000102068	Itga6 (interacts with) Itgb4	0.778	0	0.118	0.987	0	0.966	0	0	0.999	8.91991
10090.ENSMUSP00000038838	10090.ENSMUSP00000107830	Lyn (interacts with) Prkcd	0.133	0	0.125	0.752	0	0.676	0	0.575	0.817	226.276
10090.ENSMUSP00000038838	10090.ENSMUSP00000062392	Lyn (interacts with) Prkca	0.161	0	0	0.264	0	0.828	0	0.578	0.865	127.425
10090.ENSMUSP00000038838	10090.ENSMUSP00000091940	Lyn (interacts with) Shc1	0.227	0	0.066	0.615	0	0.864	0	0	0.957	48.7048
10090.ENSMUSP00000038838	10090.ENSMUSP00000105663	Lyn (interacts with) Ptk2	0.408	0	0.062	0.658	0	0.932	0	0.741	0.966	137.422
10090.ENSMUSP00000061935	10090.ENSMUSP00000008280	Epcam (interacts with) Fhl2	0	0	0	0.908	0	0	0	0	0.908	749.776
10090.ENSMUSP00000061935	10090.ENSMUSP00000028522	Epcam (interacts with) Itga6	0	0	0.062	0.765	0	0	0	0	0.77	349.899
10090.ENSMUSP00000061935	10090.ENSMUSP00000053897	Epcam (interacts with) Erbb2	0	0	0.1	0.707	0	0	0	0	0.725	174.773
10090.ENSMUSP00000053897	10090.ENSMUSP00000002284	Erbb2 (interacts with) Plaur	0	0	0	0.43	0	0.537	0	0	0.725	281.81
10090.ENSMUSP00000053897	10090.ENSMUSP00000025217	Erbb2 (interacts with) Hspa9	0.164	0	0	0.684	0	0	0	0	0.724	3901.58
10090.ENSMUSP00000053897	10090.ENSMUSP00000028522	Erbb2 (interacts with) Itga6	0.057	0	0.084	0.631	0	0.537	0	0	0.833	467.334
10090.ENSMUSP00000053897	10090.ENSMUSP00000038838	Erbb2 (interacts with) Lyn	0.388	0	0	0.393	0	0.537	0	0.675	0.739	80.9305
10090.ENSMUSP00000053897	10090.ENSMUSP00000102068	Erbb2 (interacts with) Itgb4	0.453	0	0.08	0.718	0	0.537	0	0	0.926	475.921
10090.ENSMUSP00000053897	10090.ENSMUSP00000105663	Erbb2 (interacts with) Ptk2	0.589	0	0.061	0.695	0	0.872	0	0.599	0.961	853.189
10090.ENSMUSP00000053897	10090.ENSMUSP00000091940	Erbb2 (interacts with) Shc1	0.829	0	0.073	0.98	0	0.932	0	0	0.999	83.5567
10090.ENSMUSP00000101472	10090.ENSMUSP00000033154	Ephb2 (interacts with) Plk1	0	0	0.857	0.099	0	0.126	0	0.557	0.873	3635.84
10090.ENSMUSP00000101472	10090.ENSMUSP00000083611	Ephb2 (interacts with) Nck2	0.143	0	0	0.478	0	0.864	0	0	0.934	161.933
10090.ENSMUSP00000101472	10090.ENSMUSP00000098897	Ephb2 (interacts with) Mad2l1	0.136	0	0.799	0	0	0	0	0	0.818	801.362
10090.ENSMUSP00000101472	10090.ENSMUSP00000112221	Ephb2 (interacts with) Nck1	0.143	0	0	0.268	0	0.676	0	0	0.779	142.389
10090.ENSMUSP00000101472	10090.ENSMUSP00000105663	Ephb2 (interacts with) Ptk2	0.46	0	0.065	0.572	0	0.864	0	0.623	0.941	2217.42
10090.ENSMUSP00000053420	10090.ENSMUSP00000099652	Cldn4 (interacts with) Tjp1	0.689	0	0.061	0.951	0	0.6	0	0	0.993	58.6706
10090.ENSMUSP00000078682	10090.ENSMUSP00000019911	Ctbp1 (interacts with) Hdac2	0.642	0	0.082	0.53	0	0.932	0	0	0.988	382.06
10090.ENSMUSP00000078682	10090.ENSMUSP00000040694	Ctbp1 (interacts with) Rbpj	0.14	0	0.062	0.493	0	0.932	0	0	0.968	193.891
10090.ENSMUSP00000078682	10090.ENSMUSP00000130221	Ctbp1 (interacts with) Sin3a	0.087	0	0.061	0.422	0	0.676	0	0	0.818	104.334
10090.ENSMUSP00000078682	10090.ENSMUSP00000088935	Ctbp1 (interacts with) Sumo1	0.05	0	0.064	0.174	0	0.905	0	0	0.921	205.479
10090.ENSMUSP00000027753	10090.ENSMUSP00000034497	Lamc2 (interacts with) Mmp3	0	0	0	0.155	0	0.9	0	0	0.911	35.0609
10090.ENSMUSP00000027753	10090.ENSMUSP00000105663	Lamc2 (interacts with) Ptk2	0	0	0.061	0.145	0	0.961	0	0	0.966	183.651
10090.ENSMUSP00000004202	10090.ENSMUSP00000085006	Dnmt1 (interacts with) Hist1h4j	0.217	0	0.061	0.626	0	0	0	0	0.701	588.961
10090.ENSMUSP00000004202	10090.ENSMUSP00000016081	Dnmt1 (interacts with) H2afy	0.147	0	0.062	0.255	0	0.6	0	0	0.729	226.791
10090.ENSMUSP00000004202	10090.ENSMUSP00000009099	Dnmt1 (interacts with) Mta1	0.731	0	0.088	0.121	0	0	0	0	0.765	362.053
10090.ENSMUSP00000004202	10090.ENSMUSP00000051432	Dnmt1 (interacts with) H2afx	0.147	0	0.319	0.534	0	0.6	0	0	0.877	855.589
10090.ENSMUSP00000004202	10090.ENSMUSP00000088935	Dnmt1 (interacts with) Sumo1	0.102	0	0	0.513	0	0.8	0	0	0.905	203.615
10090.ENSMUSP00000004202	10090.ENSMUSP00000130221	Dnmt1 (interacts with) Sin3a	0	0	0.081	0.652	0	0.8	0	0	0.93	87.1365
10090.ENSMUSP00000004202	10090.ENSMUSP00000019911	Dnmt1 (interacts with) Hdac2	0.721	0	0.089	0.988	0	0.898	0	0	0.999	337.918
10090.ENSMUSP00000102068	10090.ENSMUSP00000016315	Itgb4 (interacts with) Lamb3	0	0	0.08	0.659	0	0.864	0	0	0.954	79.6587
10090.ENSMUSP00000102068	10090.ENSMUSP00000027753	Itgb4 (interacts with) Lamc2	0.062	0	0.113	0.543	0	0.864	0	0	0.941	60.1471
10090.ENSMUSP00000102068	10090.ENSMUSP00000038838	Itgb4 (interacts with) Lyn	0.057	0	0	0.067	0	0.767	0	0	0.777	53.6992
10090.ENSMUSP00000102068	10090.ENSMUSP00000044903	Itgb4 (interacts with) Thbs1	0.086	0	0.062	0.279	0	0.67	0	0	0.769	444.201
10090.ENSMUSP00000102068	10090.ENSMUSP00000062392	Itgb4 (interacts with) Prkca	0.087	0	0	0.155	0	0.864	0	0	0.886	516.238
10090.ENSMUSP00000102068	10090.ENSMUSP00000089703	Itgb4 (interacts with) Lama3	0.062	0	0.085	0.644	0	0.864	0	0	0.953	79.6587
10090.ENSMUSP00000102068	10090.ENSMUSP00000091940	Itgb4 (interacts with) Shc1	0.163	0	0	0.61	0	0.676	0	0	0.885	474.497
10090.ENSMUSP00000102068	10090.ENSMUSP00000105663	Itgb4 (interacts with) Ptk2	0.286	0	0.079	0.514	0	0.862	0	0	0.95	230.789
10090.ENSMUSP00000106684	10090.ENSMUSP00000083611	Ephb4 (interacts with) Nck2	0.143	0	0	0.504	0	0.682	0	0	0.853	81.9039
10090.ENSMUSP00000064536	10090.ENSMUSP00000051033	Gja1 (interacts with) Tuba1c	0.043	0	0.05	0.071	0	0.8	0	0	0.808	596.137
10090.ENSMUSP00000064536	10090.ENSMUSP00000062392	Gja1 (interacts with) Prkca	0.434	0	0	0.686	0	0	0	0	0.815	527.97
10090.ENSMUSP00000064536	10090.ENSMUSP00000107830	Gja1 (interacts with) Prkcd	0.435	0	0	0.872	0	0	0	0	0.925	628.117
10090.ENSMUSP00000064536	10090.ENSMUSP00000099652	Gja1 (interacts with) Tjp1	0.873	0	0.121	0.99	0	0.8	0	0	0.999	163.425
10090.ENSMUSP00000034497	10090.ENSMUSP00000002284	Mmp3 (interacts with) Plaur	0.202	0	0.066	0.497	0	0.402	0	0	0.746	143.19
10090.ENSMUSP00000034497	10090.ENSMUSP00000062392	Mmp3 (interacts with) Prkca	0.05	0	0	0.138	0	0.9	0	0	0.91	260.861
10090.ENSMUSP00000099652	10090.ENSMUSP00000051033	Tjp1 (interacts with) Tuba1c	0.13	0	0	0.102	0	0.8	0	0	0.83	531.863
10090.ENSMUSP00000099652	10090.ENSMUSP00000078589	Tjp1 (interacts with) Ybx1	0.041	0	0	0.96	0	0	0	0	0.96	346.29
10090.ENSMUSP00000071662	10090.ENSMUSP00000009789	Col12a1 (interacts with) P4ha1	0.047	0	0.081	0.146	0	0.9	0	0	0.915	127.333
10090.ENSMUSP00000071662	10090.ENSMUSP00000019199	Col12a1 (interacts with) Plod1	0.146	0	0.076	0.324	0	0.6	0	0	0.758	126.333
10090.ENSMUSP00000071662	10090.ENSMUSP00000125373	Col12a1 (interacts with) Plod2	0.146	0	0.135	0.206	0	0.6	0	0	0.734	126.333
10090.ENSMUSP00000009789	10090.ENSMUSP00000019199	P4ha1 (interacts with) Plod1	0	0	0.173	0.767	0	0	0	0	0.799	5.33333
10090.ENSMUSP00000009789	10090.ENSMUSP00000125373	P4ha1 (interacts with) Plod2	0	0	0.217	0.767	0	0	0	0	0.81	5.33333
10090.ENSMUSP00000009789	10090.ENSMUSP00000049605	P4ha1 (interacts with) Pycrl	0	0	0.061	0.07	0	0.9	0	0	0.905	380
10090.ENSMUSP00000019199	10090.ENSMUSP00000125373	Plod1 (interacts with) Plod2	0.628	0	0.062	0.86	0	0.8	0	0.964	0.926	2
10090.ENSMUSP00000035802	10090.ENSMUSP00000001147	Col16a1 (interacts with) Col6a1	0	0	0.482	0.639	0	0.3	0	0.588	0.719	360.619
10090.ENSMUSP00000035802	10090.ENSMUSP00000009789	Col16a1 (interacts with) P4ha1	0.047	0	0.052	0.128	0	0.9	0	0	0.91	7.34912
10090.ENSMUSP00000035802	10090.ENSMUSP00000019199	Col16a1 (interacts with) Plod1	0.146	0	0.066	0.281	0	0.6	0	0	0.74	6.01579
10090.ENSMUSP00000035802	10090.ENSMUSP00000125373	Col16a1 (interacts with) Plod2	0.146	0	0.131	0.251	0	0.6	0	0	0.748	6.01579
10090.ENSMUSP00000001147	10090.ENSMUSP00000044903	Col6a1 (interacts with) Thbs1	0.047	0	0.128	0.379	0	0.5	0	0	0.707	649.055
10090.ENSMUSP00000001147	10090.ENSMUSP00000047923	Col6a1 (interacts with) Colgalt1	0.066	0	0.052	0.299	0	0.6	0	0	0.718	362.917
10090.ENSMUSP00000001147	10090.ENSMUSP00000019199	Col6a1 (interacts with) Plod1	0.146	0	0.081	0.298	0	0.6	0	0	0.75	354.538
10090.ENSMUSP00000001147	10090.ENSMUSP00000102068	Col6a1 (interacts with) Itgb4	0.131	0	0.066	0.247	0	0.641	0	0	0.751	1252.27
10090.ENSMUSP00000001147	10090.ENSMUSP00000125373	Col6a1 (interacts with) Plod2	0.146	0	0.133	0.289	0	0.6	0	0	0.761	354.538
10090.ENSMUSP00000001147	10090.ENSMUSP00000028522	Col6a1 (interacts with) Itga6	0.052	0	0.062	0.277	0	0.729	0	0	0.802	1540.4
10090.ENSMUSP00000001147	10090.ENSMUSP00000031731	Col6a1 (interacts with) Pcolce	0.244	0	0.632	0.4	0	0	0	0	0.818	740.286
10090.ENSMUSP00000001147	10090.ENSMUSP00000009789	Col6a1 (interacts with) P4ha1	0.047	0	0.068	0.12	0	0.9	0	0	0.911	620.971
10090.ENSMUSP00000028280	10090.ENSMUSP00000001147	Col5a1 (interacts with) Col6a1	0.079	0	0.792	0.758	0	0.3	0	0.61	0.897	356.619
10090.ENSMUSP00000028280	10090.ENSMUSP00000009789	Col5a1 (interacts with) P4ha1	0.047	0	0.079	0.312	0	0.9	0	0	0.931	12.5872
10090.ENSMUSP00000028280	10090.ENSMUSP00000019199	Col5a1 (interacts with) Plod1	0.146	0	0.082	0.496	0	0.6	0	0	0.821	9.25388
10090.ENSMUSP00000028280	10090.ENSMUSP00000125373	Col5a1 (interacts with) Plod2	0.146	0	0.159	0.46	0	0.6	0	0	0.824	9.25388
10090.ENSMUSP00000028280	10090.ENSMUSP00000031731	Col5a1 (interacts with) Pcolce	0.39	0	0.613	0.528	0	0.9	0	0	0.987	15.7143
10090.ENSMUSP00000047923	10090.ENSMUSP00000019199	Colgalt1 (interacts with) Plod1	0.13	0	0.065	0.543	0	0.9	0	0.568	0.931	8.54167
10090.ENSMUSP00000047923	10090.ENSMUSP00000125373	Colgalt1 (interacts with) Plod2	0.13	0	0.069	0.505	0	0.9	0	0.558	0.93	8.54167
10090.ENSMUSP00000107701	10090.ENSMUSP00000009789	Col7a1 (interacts with) P4ha1	0.047	0	0.062	0.066	0	0.9	0	0	0.905	236.774
10090.ENSMUSP00000107701	10090.ENSMUSP00000016315	Col7a1 (interacts with) Lamb3	0.13	0	0.065	0.667	0	0.695	0	0	0.906	123.87
10090.ENSMUSP00000107701	10090.ENSMUSP00000019199	Col7a1 (interacts with) Plod1	0.146	0	0.062	0.185	0	0.6	0	0	0.704	140.749
10090.ENSMUSP00000107701	10090.ENSMUSP00000027753	Col7a1 (interacts with) Lamc2	0.13	0	0.084	0.663	0	0.686	0	0	0.904	305.313
10090.ENSMUSP00000107701	10090.ENSMUSP00000044903	Col7a1 (interacts with) Thbs1	0.079	0	0.09	0.687	0	0	0	0	0.715	355.412
10090.ENSMUSP00000107701	10090.ENSMUSP00000089703	Col7a1 (interacts with) Lama3	0.088	0	0.09	0.652	0	0.686	0	0	0.897	123.87
10090.ENSMUSP00000107701	10090.ENSMUSP00000125373	Col7a1 (interacts with) Plod2	0.146	0	0.107	0.255	0	0.6	0	0	0.742	140.749
10090.ENSMUSP00000016315	10090.ENSMUSP00000034497	Lamb3 (interacts with) Mmp3	0.047	0	0.062	0.2	0	0.9	0	0	0.918	48.9204
10090.ENSMUSP00000016315	10090.ENSMUSP00000105663	Lamb3 (interacts with) Ptk2	0	0	0	0.102	0	0.961	0	0	0.963	219.374
10090.ENSMUSP00000016315	10090.ENSMUSP00000027753	Lamb3 (interacts with) Lamc2	0.749	0	0.18	0.892	0	0.966	0	0.551	0.995	15.1173
10090.ENSMUSP00000089703	10090.ENSMUSP00000016315	Lama3 (interacts with) Lamb3	0.691	0	0.148	0.868	0	0.966	0	0.595	0.993	2
10090.ENSMUSP00000089703	10090.ENSMUSP00000027753	Lama3 (interacts with) Lamc2	0.701	0	0.095	0.886	0	0.966	0	0.595	0.993	15.1173
10090.ENSMUSP00000089703	10090.ENSMUSP00000034497	Lama3 (interacts with) Mmp3	0	0	0	0.155	0	0.9	0	0	0.911	48.9204
10090.ENSMUSP00000089703	10090.ENSMUSP00000105663	Lama3 (interacts with) Ptk2	0	0	0.062	0.175	0	0.961	0	0	0.967	219.374
10090.ENSMUSP00000019911	10090.ENSMUSP00000009099	Hdac2 (interacts with) Mta1	0.854	0	0.096	0.683	0	0.857	0	0	0.993	135.971
10090.ENSMUSP00000019911	10090.ENSMUSP00000085006	Hdac2 (interacts with) Hist1h4j	0.515	0	0	0.733	0.043	0	0	0	0.865	104.953
10090.ENSMUSP00000019911	10090.ENSMUSP00000088935	Hdac2 (interacts with) Sumo1	0.129	0	0.133	0.382	0	0.892	0	0	0.943	119.825
10090.ENSMUSP00000019911	10090.ENSMUSP00000040694	Hdac2 (interacts with) Rbpj	0.402	0	0.062	0.478	0	0.898	0	0	0.966	144.043
10090.ENSMUSP00000019911	10090.ENSMUSP00000089948	Hdac2 (interacts with) Mbd3	0.848	0	0.106	0.493	0	0.905	0	0	0.992	314.988
10090.ENSMUSP00000019911	10090.ENSMUSP00000093959	Hdac2 (interacts with) Mta2	0.95	0	0.08	0.525	0	0.905	0	0	0.997	314.988
10090.ENSMUSP00000019911	10090.ENSMUSP00000130221	Hdac2 (interacts with) Sin3a	0.956	0	0.065	0.993	0	0.932	0	0	0.999	57.5698
10090.ENSMUSP00000040694	10090.ENSMUSP00000130221	Rbpj (interacts with) Sin3a	0.527	0	0.118	0.382	0	0.6	0	0	0.883	42.0667
10090.ENSMUSP00000130221	10090.ENSMUSP00000088935	Sin3a (interacts with) Sumo1	0.235	0	0.062	0.254	0	0.8	0	0	0.878	14.6667
10090.ENSMUSP00000005841	10090.ENSMUSP00000004202	Ctcf (interacts with) Dnmt1	0	0	0.087	0.748	0	0	0	0	0.761	258.64
10090.ENSMUSP00000005841	10090.ENSMUSP00000078589	Ctcf (interacts with) Ybx1	0.209	0	0.058	0.748	0	0	0	0	0.797	308.437
10090.ENSMUSP00000005841	10090.ENSMUSP00000130221	Ctcf (interacts with) Sin3a	0.163	0	0.1	0.947	0	0.145	0	0	0.961	159.039
10090.ENSMUSP00000034529	10090.ENSMUSP00000053897	Cul5 (interacts with) Erbb2	0.13	0	0	0.178	0	0.9	0	0	0.922	380
10090.ENSMUSP00000114705	10090.ENSMUSP00000029046	Dbi (interacts with) Fabp5	0.608	0	0.099	0.412	0	0	0	0	0.774	558
10090.ENSMUSP00000114705	10090.ENSMUSP00000093762	Dbi (interacts with) Tagln3	0.763	0	0.052	0.069	0	0	0	0	0.772	4
10090.ENSMUSP00000114705	10090.ENSMUSP00000111363	Dbi (interacts with) Ube2l3	0.763	0	0.126	0	0	0	0	0	0.784	190
10090.ENSMUSP00000029046	10090.ENSMUSP00000093762	Fabp5 (interacts with) Tagln3	0.786	0	0.066	0.147	0	0	0	0	0.814	1302
10090.ENSMUSP00000029046	10090.ENSMUSP00000034097	Fabp5 (interacts with) Got2	0.209	0	0.16	0.752	0	0	0	0	0.82	2220
10090.ENSMUSP00000021046	10090.ENSMUSP00000002529	Ddx42 (interacts with) Prpf6	0.246	0	0.096	0.292	0	0.6	0	0	0.781	380
10090.ENSMUSP00000002529	10090.ENSMUSP00000085993	Prpf6 (interacts with) Srrm2	0.754	0	0.066	0.145	0	0.72	0	0	0.937	720
10090.ENSMUSP00000085006	10090.ENSMUSP00000042283	Hist1h4j (interacts with) Supt16	0.567	0	0.061	0.47	0	0	0	0	0.765	254.518
10090.ENSMUSP00000016081	10090.ENSMUSP00000130221	H2afy (interacts with) Sin3a	0.208	0	0	0.068	0	0.9	0	0	0.919	30.3452
10090.ENSMUSP00000016081	10090.ENSMUSP00000019911	H2afy (interacts with) Hdac2	0.324	0	0.065	0.167	0	0.915	0	0	0.949	122.864
10090.ENSMUSP00000009099	10090.ENSMUSP00000093959	Mta1 (interacts with) Mta2	0.859	0	0.072	0.622	0	0.72	0	0.96	0.961	63.0122
10090.ENSMUSP00000061493	10090.ENSMUSP00000029024	Eea1 (interacts with) Rab22a	0.248	0	0.061	0.774	0	0.478	0	0	0.905	4
10090.ENSMUSP00000028668	10090.ENSMUSP00000127774	Eif3j1 (interacts with) Eif4b	0.664	0	0.1	0.524	0	0	0	0	0.843	380
10090.ENSMUSP00000127774	10090.ENSMUSP00000035456	Eif4b (interacts with) Rpf2	0.162	0	0.644	0.094	0	0	0	0	0.706	756
10090.ENSMUSP00000035456	10090.ENSMUSP00000060613	Rpf2 (interacts with) Wdr3	0	0	0.837	0.045	0	0	0	0	0.837	564
10090.ENSMUSP00000035456	10090.ENSMUSP00000041049	Rpf2 (interacts with) Wdr18	0.134	0	0.785	0.5	0	0	0	0	0.899	6
10090.ENSMUSP00000035456	10090.ENSMUSP00000113431	Rpf2 (interacts with) Rsl1d1	0.89	0	0.848	0.434	0	0	0	0	0.989	558
10090.ENSMUSP00000096549	10090.ENSMUSP00000018727	Elavl1 (interacts with) G3bp1	0.134	0	0.159	0.743	0	0	0	0	0.797	1696.49
10090.ENSMUSP00000096549	10090.ENSMUSP00000042658	Elavl1 (interacts with) Hnrnpa1	0.382	0.355	0.339	0.76	0	0	0	0.592	0.744	5280
10090.ENSMUSP00000096549	10090.ENSMUSP00000053962	Elavl1 (interacts with) Lcn2	0.694	0	0	0.08	0	0	0	0	0.706	380
10090.ENSMUSP00000096549	10090.ENSMUSP00000062392	Elavl1 (interacts with) Prkca	0.226	0	0.051	0.257	0	0.9	0	0	0.938	2303.17
10090.ENSMUSP00000096549	10090.ENSMUSP00000099930	Elavl1 (interacts with) Set	0.198	0	0.193	0.22	0	0.6	0	0	0.771	3123.51
10090.ENSMUSP00000096549	10090.ENSMUSP00000107830	Elavl1 (interacts with) Prkcd	0.726	0	0	0.247	0	0.9	0	0	0.977	706.301
10090.ENSMUSP00000062392	10090.ENSMUSP00000107830	Prkca (interacts with) Prkcd	0.131	0	0	0.511	0	0.8	0	0.893	0.828	67.1548
10090.ENSMUSP00000062392	10090.ENSMUSP00000105663	Prkca (interacts with) Ptk2	0	0	0	0.385	0	0.88	0	0.552	0.9	546.221
10090.ENSMUSP00000062392	10090.ENSMUSP00000091940	Prkca (interacts with) Shc1	0.087	0	0	0.26	0	0.9	0	0	0.926	291.205
10090.ENSMUSP00000107830	10090.ENSMUSP00000091940	Prkcd (interacts with) Shc1	0.214	0	0.068	0.521	0	0.966	0	0	0.986	399.744
10090.ENSMUSP00000022962	10090.ENSMUSP00000034277	Emc2 (interacts with) Emc8	0.936	0	0.135	0.768	0	0.72	0	0	0.995	2
10090.ENSMUSP00000008280	10090.ENSMUSP00000036949	Fhl2 (interacts with) S100a10	0	0	0.803	0.056	0	0	0	0	0.806	134.927
10090.ENSMUSP00000008280	10090.ENSMUSP00000058321	Fhl2 (interacts with) Ptrf	0.057	0	0.827	0.054	0	0	0	0	0.832	289.982
10090.ENSMUSP00000083611	10090.ENSMUSP00000105663	Nck2 (interacts with) Ptk2	0.146	0	0.061	0.354	0	0.932	0	0	0.96	247.647
10090.ENSMUSP00000112221	10090.ENSMUSP00000083611	Nck1 (interacts with) Nck2	0.649	0	0	0.834	0	0.966	0	0.972	0.987	4
10090.ENSMUSP00000112221	10090.ENSMUSP00000105663	Nck1 (interacts with) Ptk2	0.227	0	0.052	0.697	0	0.864	0	0	0.966	233.611
10090.ENSMUSP00000091940	10090.ENSMUSP00000002678	Shc1 (interacts with) Tgfb1	0	0	0	0.356	0	0.676	0	0	0.782	410.566
10090.ENSMUSP00000030003	10090.ENSMUSP00000060613	Exosc3 (interacts with) Wdr3	0.532	0	0.49	0	0	0	0	0	0.751	380
10090.ENSMUSP00000132780	10090.ENSMUSP00000006692	Idi1 (interacts with) Mvd	0	0	0.728	0.881	0.17	0.9	0	0	0.996	2.66667
10090.ENSMUSP00000026196	10090.ENSMUSP00000019323	Got1 (interacts with) Mdh2	0.065	0	0.187	0.54	0	0.9	0	0	0.96	12.9714
10090.ENSMUSP00000026196	10090.ENSMUSP00000022062	Got1 (interacts with) Sdha	0.052	0	0.121	0.21	0	0.6	0	0	0.701	267.773
10090.ENSMUSP00000026196	10090.ENSMUSP00000023432	Got1 (interacts with) Nit2	0	0	0.048	0.226	0	0.9	0	0	0.919	26.9063
10090.ENSMUSP00000026196	10090.ENSMUSP00000095316	Got1 (interacts with) Idh1	0.088	0	0.177	0.33	0	0.8	0	0	0.886	118.851
10090.ENSMUSP00000026196	10090.ENSMUSP00000034097	Got1 (interacts with) Got2	0.241	0.448	0.291	0.788	0	0.8	0	0.936	0.891	19.9714
10090.ENSMUSP00000058321	10090.ENSMUSP00000036949	Ptrf (interacts with) S100a10	0	0	0.805	0.071	0	0	0	0	0.812	90.018
10090.ENSMUSP00000021332	10090.ENSMUSP00000019911	Fkbp3 (interacts with) Hdac2	0.13	0	0.169	0.342	0	0.676	0	0	0.825	380
10090.ENSMUSP00000064163	10090.ENSMUSP00000028522	Flnc (interacts with) Itga6	0.15	0	0.091	0.172	0	0.639	0	0	0.738	207.611
10090.ENSMUSP00000064163	10090.ENSMUSP00000102068	Flnc (interacts with) Itgb4	0.207	0	0.064	0.176	0	0.652	0	0	0.759	172.389
10090.ENSMUSP00000018909	10090.ENSMUSP00000068374	Fxr2 (interacts with) Map1b	0.459	0	0	0.487	0	0	0	0	0.71	2
10090.ENSMUSP00000132435	10090.ENSMUSP00000025196	Gbp2 (interacts with) Psmb8	0	0	0.688	0.464	0	0	0	0	0.825	380
10090.ENSMUSP00000025196	10090.ENSMUSP00000134735	Psmb8 (interacts with) Psme1	0.769	0	0.537	0.779	0	0.8	0	0	0.994	5
10090.ENSMUSP00000006544	10090.ENSMUSP00000026470	Gcat (interacts with) Shmt2	0	0	0.112	0.499	0.083	0.9	0	0	0.953	6
10090.ENSMUSP00000015435	10090.ENSMUSP00000029024	Gdi1 (interacts with) Rab22a	0.4	0	0.052	0.25	0	0.393	0	0	0.706	4
10090.ENSMUSP00000024823	10090.ENSMUSP00000033992	Glo1 (interacts with) Gsr	0	0.219	0.169	0.69	0.061	0	0	0	0.785	10
10090.ENSMUSP00000033992	10090.ENSMUSP00000005292	Gsr (interacts with) Prdx2	0.059	0	0.152	0.867	0	0	0	0	0.885	18
10090.ENSMUSP00000033992	10090.ENSMUSP00000026050	Gsr (interacts with) Gsto1	0.047	0	0.062	0.515	0	0.65	0	0	0.828	10
10090.ENSMUSP00000069081	10090.ENSMUSP00000031117	Gnpda1 (interacts with) Gnpda2	0	0.449	0	0.499	0	0.8	0	0.983	0.803	2
10090.ENSMUSP00000031477	10090.ENSMUSP00000075290	Golga3 (interacts with) Tsnax	0.561	0	0	0.724	0	0	0	0	0.873	2
10090.ENSMUSP00000005292	10090.ENSMUSP00000020484	Prdx2 (interacts with) Txnrd1	0.059	0	0.067	0.838	0	0	0	0	0.845	16
10090.ENSMUSP00000127566	10090.ENSMUSP00000021217	Guk1 (interacts with) Nme2	0	0	0.109	0.321	0	0.9	0	0	0.934	301.701
10090.ENSMUSP00000127566	10090.ENSMUSP00000033283	Guk1 (interacts with) Rrm1	0	0	0.063	0.245	0	0.9	0	0	0.923	455.251
10090.ENSMUSP00000127566	10090.ENSMUSP00000034992	Guk1 (interacts with) Nt5e	0	0	0.061	0.055	0	0.9	0	0	0.903	804.962
10090.ENSMUSP00000127566	10090.ENSMUSP00000090360	Guk1 (interacts with) Nt5c3b	0	0	0.062	0	0	0.9	0	0	0.902	182.629
10090.ENSMUSP00000127566	10090.ENSMUSP00000117022	Guk1 (interacts with) Nme1	0	0	0.123	0.277	0	0.9	0	0	0.931	466.451
10090.ENSMUSP00000127566	10090.ENSMUSP00000130898	Guk1 (interacts with) Nt5c2	0	0	0.051	0	0	0.9	0	0	0.901	182.629
10090.ENSMUSP00000090360	10090.ENSMUSP00000034992	Nt5c3b (interacts with) Nt5e	0	0	0	0.461	0	0.8	0	0	0.887	195.371
10090.ENSMUSP00000130898	10090.ENSMUSP00000034992	Nt5c2 (interacts with) Nt5e	0	0	0	0.331	0	0.8	0	0	0.86	195.371
10090.ENSMUSP00000130898	10090.ENSMUSP00000090360	Nt5c2 (interacts with) Nt5c3b	0	0	0.061	0.566	0	0.8	0	0	0.911	2
10090.ENSMUSP00000137309	10090.ENSMUSP00000044188	H1f0 (interacts with) Ptma	0.095	0	0.088	0.941	0	0	0	0	0.947	380
10090.ENSMUSP00000137309	10090.ENSMUSP00000085006	H1f0 (interacts with) Hist1h4j	0.237	0	0	0.725	0	0	0	0	0.781	756
10090.ENSMUSP00000105359	10090.ENSMUSP00000019911	H2afv (interacts with) Hdac2	0.277	0	0.169	0.272	0	0.91	0	0	0.955	975.885
10090.ENSMUSP00000105359	10090.ENSMUSP00000020649	H2afv (interacts with) Rad50	0.247	0	0.05	0.066	0	0.712	0	0	0.782	218.595
10090.ENSMUSP00000105359	10090.ENSMUSP00000033154	H2afv (interacts with) Plk1	0.044	0	0.283	0.105	0	0.6	0	0	0.722	1813.99
10090.ENSMUSP00000105359	10090.ENSMUSP00000042283	H2afv (interacts with) Supt16	0.467	0	0.065	0.528	0	0	0	0	0.744	861.808
10090.ENSMUSP00000105359	10090.ENSMUSP00000085006	H2afv (interacts with) Hist1h4j	0.42	0	0.142	0.471	0	0		0	0.713	392.896
10090.ENSMUSP00000105359	10090.ENSMUSP00000098897	H2afv (interacts with) Mad2l1	0.251	0	0.676	0.143	0	0	0	0	0.774	485.403
10090.ENSMUSP00000105359	10090.ENSMUSP00000099930	H2afv (interacts with) Set	0.238	0	0.702	0.144	0	0	0	0	0.788	2594.93
10090.ENSMUSP00000105359	10090.ENSMUSP00000105147	H2afv (interacts with) Polr2c	0.098	0	0.11	0.284	0	0.6	0	0	0.739	216.305
10090.ENSMUSP00000105147	10090.ENSMUSP00000003527	Polr2c (interacts with) Supt5	0.923	0	0.062	0.823	0	0.6	0	0	0.994	87.6746
10090.ENSMUSP00000105147	10090.ENSMUSP00000042283	Polr2c (interacts with) Supt16	0.325	0	0.062	0.624	0	0.6	0	0	0.892	114.879
10090.ENSMUSP00000089948	10090.ENSMUSP00000009099	Mbd3 (interacts with) Mta1	0.81	0	0.096	0.36	0	0.843	0	0	0.98	63.0122
10090.ENSMUSP00000089948	10090.ENSMUSP00000093959	Mbd3 (interacts with) Mta2	0.916	0	0.106	0.371	0	0.932	0	0	0.996	2
10090.ENSMUSP00000004172	10090.ENSMUSP00000005651	Hmox2 (interacts with) Por	0.218	0	0.062	0.683	0	0	0	0	0.747	2
10090.ENSMUSP00000121358	10090.ENSMUSP00000103657	Ide (interacts with) Ptrh2	0	0	0	0	0	0.9	0	0	0.9	2
10090.ENSMUSP00000082548	10090.ENSMUSP00000031540	Isg15 (interacts with) Oasl1	0	0	0.672	0.589	0	0	0	0	0.859	2
10090.ENSMUSP00000019283	10090.ENSMUSP00000076521	Isyna1 (interacts with) Pdia4	0.763	0	0.065	0.147	0	0	0	0	0.794	380
10090.ENSMUSP00000031366	10090.ENSMUSP00000129675	Kntc1 (interacts with) Prc1	0	0	0.752	0.191	0	0	0	0	0.791	24.9587
10090.ENSMUSP00000031366	10090.ENSMUSP00000033154	Kntc1 (interacts with) Plk1	0	0	0.787	0.223	0	0	0	0	0.827	243.292
10090.ENSMUSP00000031366	10090.ENSMUSP00000098897	Kntc1 (interacts with) Mad2l1	0	0	0.764	0.619	0	0	0	0	0.906	138.316
10090.ENSMUSP00000031366	10090.ENSMUSP00000034803	Kntc1 (interacts with) Zw10	0.93	0	0.124	0.763	0	0.8	0	0	0.996	30.5667
10090.ENSMUSP00000129675	10090.ENSMUSP00000033283	Prc1 (interacts with) Rrm1	0	0	0.826	0	0	0	0	0	0.826	117.814
10090.ENSMUSP00000125803	10090.ENSMUSP00000031731	Loxl4 (interacts with) Pcolce	0	0	0.123	0	0	0.9	0	0	0.908	380
10090.ENSMUSP00000057238	10090.ENSMUSP00000002529	Lsm8 (interacts with) Prpf6	0.897	0	0.063	0.314	0	0.72	0	0	0.978	4
10090.ENSMUSP00000057238	10090.ENSMUSP00000008517	Lsm8 (interacts with) Prpf31	0.897	0	0.146	0.748	0	0.72	0	0	0.992	16
10090.ENSMUSP00000057238	10090.ENSMUSP00000085993	Lsm8 (interacts with) Srrm2	0.13	0	0.066	0	0	0.72	0	0	0.752	360
10090.ENSMUSP00000008517	10090.ENSMUSP00000002529	Prpf31 (interacts with) Prpf6	0.975	0	0.119	0.95	0	0.72	0	0	0.999	32
10090.ENSMUSP00000008517	10090.ENSMUSP00000060613	Prpf31 (interacts with) Wdr3	0.469	0	0.533	0.049	0	0	0	0	0.743	1472
10090.ENSMUSP00000008517	10090.ENSMUSP00000113431	Prpf31 (interacts with) Rsl1d1	0.469	0	0.52	0.088	0	0	0	0	0.747	1104
10090.ENSMUSP00000008517	10090.ENSMUSP00000085993	Prpf31 (interacts with) Srrm2	0	0	0.141	0.097	0	0.72	0	0	0.764	2880
10090.ENSMUSP00000080214	10090.ENSMUSP00000002678	Ltbp3 (interacts with) Tgfb1	0.741	0	0.061	0.725	0	0.6	0	0	0.969	380
10090.ENSMUSP00000055637	10090.ENSMUSP00000107830	Marcksl1 (interacts with) Prkcd	0.088	0	0	0.143	0	0.8	0	0	0.83	380
10090.ENSMUSP00000042364	10090.ENSMUSP00000003575	Myl12b (interacts with) Tpm4	0.143	0	0.135	0.149	0	0.6	0	0	0.714	2
10090.ENSMUSP00000042364	10090.ENSMUSP00000113978	Myl12b (interacts with) Tpm3	0.143	0	0.135	0.148	0	0.6	0	0	0.713	2
10090.ENSMUSP00000042364	10090.ENSMUSP00000109337	Myl12b (interacts with) Tpm1	0.143	0	0.135	0.294	0	0.6	0	0	0.762	2
10090.ENSMUSP00000042364	10090.ENSMUSP00000128803	Myl12b (interacts with) Myl6	0.788	0	0.196	0.708	0	0.8	0	0.766	0.969	2
10090.ENSMUSP00000113978	10090.ENSMUSP00000003575	Tpm3 (interacts with) Tpm4	0.699	0	0.088	0.738	0	0.9	0	0.958	0.971	2
10090.ENSMUSP00000109337	10090.ENSMUSP00000003575	Tpm1 (interacts with) Tpm4	0.699	0	0.105	0.706	0	0.9	0	0.967	0.971	2
10090.ENSMUSP00000109337	10090.ENSMUSP00000113978	Tpm1 (interacts with) Tpm3	0.697	0.417	0.126	0.665	0	0.9	0	0.979	0.971	2
10090.ENSMUSP00000128803	10090.ENSMUSP00000003575	Myl6 (interacts with) Tpm4	0.186	0	0.169	0.492	0	0.6	0	0	0.844	2
10090.ENSMUSP00000128803	10090.ENSMUSP00000109337	Myl6 (interacts with) Tpm1	0.199	0	0.176	0.498	0	0.6	0	0	0.849	2
10090.ENSMUSP00000128803	10090.ENSMUSP00000113978	Myl6 (interacts with) Tpm3	0.199	0	0.136	0.331	0	0.6	0	0	0.79	2
10090.ENSMUSP00000034745	10090.ENSMUSP00000099652	Myo1e (interacts with) Tjp1	0.042	0	0	0.829	0	0	0	0	0.829	380
10090.ENSMUSP00000063656	10090.ENSMUSP00000105663	Neo1 (interacts with) Ptk2	0.13	0	0.119	0.404	0	0.881	0	0	0.938	380
10090.ENSMUSP00000030665	10090.ENSMUSP00000029082	Nudc (interacts with) Psma7	0.042	0	0.7	0	0	0	0	0	0.701	5916
10090.ENSMUSP00000030665	10090.ENSMUSP00000033154	Nudc (interacts with) Plk1	0.13	0	0.099	0.554	0	0.932	0	0	0.973	6228
10090.ENSMUSP00000029082	10090.ENSMUSP00000005923	Psma7 (interacts with) Psmb4	0.983	0	0.902	0.777	0	0.961	0	0	0.999	350
10090.ENSMUSP00000029082	10090.ENSMUSP00000014913	Psma7 (interacts with) Psmb1	0.983	0.264	0.817	0.777	0	0.961	0	0	0.999	350
10090.ENSMUSP00000029082	10090.ENSMUSP00000018430	Psma7 (interacts with) Psmb6	0.981	0	0.799	0.634	0	0.961	0	0	0.999	437.5
10090.ENSMUSP00000029082	10090.ENSMUSP00000022803	Psma7 (interacts with) Psmb5	0.978	0	0.777	0.698	0	0.961	0	0	0.999	350
10090.ENSMUSP00000029082	10090.ENSMUSP00000025196	Psma7 (interacts with) Psmb8	0.978	0.217	0.5	0.564	0	0.946	0	0	0.999	700
10090.ENSMUSP00000029082	10090.ENSMUSP00000134735	Psma7 (interacts with) Psme1	0.814	0	0.115	0.492	0	0.8	0	0	0.981	437.5
10090.ENSMUSP00000029082	10090.ENSMUSP00000099436	Psma7 (interacts with) Psmb3	0.979	0	0.853	0.73	0	0.952	0	0	0.999	350
10090.ENSMUSP00000029082	10090.ENSMUSP00000030642	Psma7 (interacts with) Psmb2	0.983	0	0.814	0.757	0	0.961	0	0	0.999	700
10090.ENSMUSP00000031104	10090.ENSMUSP00000016569	Pds5a (interacts with) Pds5b	0.56	0	0.209	0.855	0	0.3	0	0.973	0.741	2
10090.ENSMUSP00000031104	10090.ENSMUSP00000033154	Pds5a (interacts with) Plk1	0.09	0	0.267	0.354	0	0.6	0	0	0.804	378
10090.ENSMUSP00000016569	10090.ENSMUSP00000033154	Pds5b (interacts with) Plk1	0.09	0	0.267	0.389	0	0.6	0	0	0.815	378
10090.ENSMUSP00000109901	10090.ENSMUSP00000091940	Peak1 (interacts with) Shc1	0.057	0	0	0.775	0	0	0	0	0.779	380
10090.ENSMUSP00000113431	10090.ENSMUSP00000041049	Rsl1d1 (interacts with) Wdr18	0.109	0	0.643	0.249	0	0	0	0	0.74	186
10090.ENSMUSP00000113431	10090.ENSMUSP00000060613	Rsl1d1 (interacts with) Wdr3	0.779	0	0.833	0.261	0	0.54	0	0	0.985	4
10090.ENSMUSP00000025542	10090.ENSMUSP00000026470	Psat1 (interacts with) Shmt2	0.104	0	0.226	0.834	0.044	0	0	0	0.875	4
10090.ENSMUSP00000025542	10090.ENSMUSP00000031399	Psat1 (interacts with) Psph	0	0	0.391	0.94	0.193	0.9	0	0	0.996	2
10090.ENSMUSP00000031399	10090.ENSMUSP00000026470	Psph (interacts with) Shmt2	0.104	0	0.131	0.834	0.172	0.9	0	0	0.987	4
10090.ENSMUSP00000033008	10090.ENSMUSP00000005923	Psma1 (interacts with) Psmb4	0.995	0	0.812	0.774	0	0.961	0	0	0.999	2
10090.ENSMUSP00000033008	10090.ENSMUSP00000014913	Psma1 (interacts with) Psmb1	0.994	0	0.911	0.906	0	0.961	0	0	0.999	2
10090.ENSMUSP00000033008	10090.ENSMUSP00000018430	Psma1 (interacts with) Psmb6	0.994	0	0.908	0.672	0	0.961	0	0	0.999	2.5
10090.ENSMUSP00000033008	10090.ENSMUSP00000021412	Psma1 (interacts with) Psma6	0.995	0.292	0.913	0.802	0	0.961	0	0.757	0.999	2
10090.ENSMUSP00000033008	10090.ENSMUSP00000022803	Psma1 (interacts with) Psmb5	0.995	0	0.712	0.746	0	0.961	0	0	0.999	2
10090.ENSMUSP00000033008	10090.ENSMUSP00000025196	Psma1 (interacts with) Psmb8	0.984	0	0.697	0.644	0	0.947	0	0	0.999	4
10090.ENSMUSP00000033008	10090.ENSMUSP00000029082	Psma1 (interacts with) Psma7	0.984	0.354	0.804	0.827	0	0.961	0	0.835	0.999	350
10090.ENSMUSP00000033008	10090.ENSMUSP00000030642	Psma1 (interacts with) Psmb2	0.994	0	0.953	0.85	0	0.961	0	0	0.999	4
10090.ENSMUSP00000033008	10090.ENSMUSP00000134735	Psma1 (interacts with) Psme1	0.829	0	0.093	0.52	0	0.8	0	0	0.983	2.5
10090.ENSMUSP00000033008	10090.ENSMUSP00000034848	Psma1 (interacts with) Psma4	0.994	0.215	0.917	0.814	0	0.961	0	0.749	0.999	2.5
10090.ENSMUSP00000033008	10090.ENSMUSP00000129767	Psma1 (interacts with) Psma2	0.994	0.304	0.906	0.867	0	0.961	0	0.819	0.999	2
10090.ENSMUSP00000033008	10090.ENSMUSP00000125548	Psma1 (interacts with) Psma3	0.995	0.304	0.909	0.847	0	0.961	0	0.733	0.999	2.5
10090.ENSMUSP00000033008	10090.ENSMUSP00000099436	Psma1 (interacts with) Psmb3	0.986	0	0.788	0.739	0	0.952	0	0	0.999	2
10090.ENSMUSP00000005923	10090.ENSMUSP00000134735	Psmb4 (interacts with) Psme1	0.809	0	0.117	0.456	0	0.8	0	0	0.979	2.5
10090.ENSMUSP00000005923	10090.ENSMUSP00000018430	Psmb4 (interacts with) Psmb6	0.994	0	0.866	0.712	0	0.961	0	0	0.999	2.5
10090.ENSMUSP00000005923	10090.ENSMUSP00000025196	Psmb4 (interacts with) Psmb8	0.983	0	0.751	0.684	0	0.947	0	0	0.999	4
10090.ENSMUSP00000005923	10090.ENSMUSP00000022803	Psmb4 (interacts with) Psmb5	0.983	0	0.812	0.77	0	0.961	0	0	0.999	2
10090.ENSMUSP00000014913	10090.ENSMUSP00000005923	Psmb1 (interacts with) Psmb4	0.994	0	0.896	0.837	0	0.961	0	0	0.999	2
10090.ENSMUSP00000014913	10090.ENSMUSP00000134735	Psmb1 (interacts with) Psme1	0.807	0	0.066	0.524	0	0.8	0	0	0.98	2.5
10090.ENSMUSP00000014913	10090.ENSMUSP00000099436	Psmb1 (interacts with) Psmb3	0.983	0.215	0.826	0.761	0	0.952	0	0.743	0.999	2
10090.ENSMUSP00000014913	10090.ENSMUSP00000022803	Psmb1 (interacts with) Psmb5	0.983	0	0.825	0.827	0	0.961	0	0.605	0.999	2
10090.ENSMUSP00000014913	10090.ENSMUSP00000018430	Psmb1 (interacts with) Psmb6	0.994	0	0.907	0.733	0	0.961	0	0	0.999	2.5
10090.ENSMUSP00000014913	10090.ENSMUSP00000030642	Psmb1 (interacts with) Psmb2	0.994	0	0.912	0.888	0	0.961	0	0.671	0.999	4
10090.ENSMUSP00000014913	10090.ENSMUSP00000025196	Psmb1 (interacts with) Psmb8	0.983	0	0.754	0.711	0	0.947	0	0	0.999	4
10090.ENSMUSP00000018430	10090.ENSMUSP00000100564	Psmb6 (interacts with) Psme2b	0.33	0	0.176	0.517	0	0	0	0	0.71	95
10090.ENSMUSP00000018430	10090.ENSMUSP00000134735	Psmb6 (interacts with) Psme1	0.784	0	0.098	0.688	0	0.8	0	0	0.986	2
10090.ENSMUSP00000018430	10090.ENSMUSP00000025196	Psmb6 (interacts with) Psmb8	0.913	0.307	0.56	0.69	0	0.947	0	0.76	0.998	5
10090.ENSMUSP00000021412	10090.ENSMUSP00000005923	Psma6 (interacts with) Psmb4	0.994	0	0.824	0.786	0	0.961	0	0	0.999	2
10090.ENSMUSP00000021412	10090.ENSMUSP00000014913	Psma6 (interacts with) Psmb1	0.994	0	0.833	0.742	0	0.961	0	0	0.999	2
10090.ENSMUSP00000021412	10090.ENSMUSP00000018430	Psma6 (interacts with) Psmb6	0.994	0	0.771	0.665	0	0.961	0	0	0.999	2.5
10090.ENSMUSP00000021412	10090.ENSMUSP00000134735	Psma6 (interacts with) Psme1	0.79	0	0.12	0.389	0	0.8	0	0	0.974	2.5
10090.ENSMUSP00000021412	10090.ENSMUSP00000022803	Psma6 (interacts with) Psmb5	0.983	0	0.68	0.717	0	0.961	0	0	0.999	2
10090.ENSMUSP00000021412	10090.ENSMUSP00000029082	Psma6 (interacts with) Psma7	0.983	0.403	0.804	0.758	0	0.961	0	0.82	0.999	350
10090.ENSMUSP00000021412	10090.ENSMUSP00000099436	Psma6 (interacts with) Psmb3	0.983	0	0.778	0.722	0	0.952	0	0	0.999	2
10090.ENSMUSP00000021412	10090.ENSMUSP00000025196	Psma6 (interacts with) Psmb8	0.983	0	0.652	0.493	0	0.947	0	0	0.999	4
10090.ENSMUSP00000021412	10090.ENSMUSP00000030642	Psma6 (interacts with) Psmb2	0.994	0	0.82	0.808	0	0.961	0	0	0.999	4
10090.ENSMUSP00000022803	10090.ENSMUSP00000018430	Psmb5 (interacts with) Psmb6	0.982	0.297	0.834	0.901	0	0.961	0	0.744	0.999	2.5
10090.ENSMUSP00000022803	10090.ENSMUSP00000134735	Psmb5 (interacts with) Psme1	0.285	0	0.1	0.595	0	0.8	0	0	0.94	2.5
10090.ENSMUSP00000022803	10090.ENSMUSP00000025196	Psmb5 (interacts with) Psmb8	0.72	0.441	0	0.704	0	0.9	0	0.958	0.972	4
10090.ENSMUSP00000134735	10090.ENSMUSP00000100564	Psme1 (interacts with) Psme2b	0.8	0	0.781	0.207	0	0.8	0	0.933	0.99	95
10090.ENSMUSP00000034848	10090.ENSMUSP00000005923	Psma4 (interacts with) Psmb4	0.994	0	0.831	0.641	0	0.961	0	0	0.999	2.5
10090.ENSMUSP00000034848	10090.ENSMUSP00000014913	Psma4 (interacts with) Psmb1	0.994	0	0.911	0.791	0	0.961	0	0	0.999	2.5
10090.ENSMUSP00000034848	10090.ENSMUSP00000018430	Psma4 (interacts with) Psmb6	0.994	0	0.811	0.741	0	0.961	0	0	0.999	2
10090.ENSMUSP00000034848	10090.ENSMUSP00000021412	Psma4 (interacts with) Psma6	0.994	0.323	0.926	0.842	0	0.961	0	0.814	0.999	2.5
10090.ENSMUSP00000034848	10090.ENSMUSP00000022803	Psma4 (interacts with) Psmb5	0.983	0	0.72	0.622	0	0.961	0	0	0.999	2.5
10090.ENSMUSP00000034848	10090.ENSMUSP00000025196	Psma4 (interacts with) Psmb8	0.983	0	0.695	0.591	0	0.947	0	0	0.999	5
10090.ENSMUSP00000034848	10090.ENSMUSP00000029082	Psma4 (interacts with) Psma7	0.984	0.341	0.882	0.793	0	0.961	0	0.865	0.999	437.5
10090.ENSMUSP00000034848	10090.ENSMUSP00000030642	Psma4 (interacts with) Psmb2	0.994	0	0.908	0.857	0	0.961	0	0	0.999	5
10090.ENSMUSP00000034848	10090.ENSMUSP00000100564	Psma4 (interacts with) Psme2b	0.564	0	0.066	0.346	0	0	0	0	0.71	95
10090.ENSMUSP00000034848	10090.ENSMUSP00000134735	Psma4 (interacts with) Psme1	0.859	0	0.098	0.518	0	0.8	0	0	0.986	2
10090.ENSMUSP00000034848	10090.ENSMUSP00000099436	Psma4 (interacts with) Psmb3	0.983	0	0.813	0.737	0	0.952	0	0	0.999	2.5
10090.ENSMUSP00000129767	10090.ENSMUSP00000005923	Psma2 (interacts with) Psmb4	0.994	0	0.932	0.705	0	0.961	0	0	0.999	2
10090.ENSMUSP00000129767	10090.ENSMUSP00000014913	Psma2 (interacts with) Psmb1	0.994	0.254	0.925	0.877	0	0.961	0	0	0.999	2
10090.ENSMUSP00000129767	10090.ENSMUSP00000018430	Psma2 (interacts with) Psmb6	0.994	0	0.863	0.663	0	0.961	0	0	0.999	2.5
10090.ENSMUSP00000129767	10090.ENSMUSP00000021412	Psma2 (interacts with) Psma6	0.994	0.39	0.916	0.884	0	0.961	0	0.842	0.999	2
10090.ENSMUSP00000129767	10090.ENSMUSP00000022803	Psma2 (interacts with) Psmb5	0.984	0	0.81	0.559	0	0.961	0	0	0.999	2
10090.ENSMUSP00000129767	10090.ENSMUSP00000025196	Psma2 (interacts with) Psmb8	0.984	0	0.717	0.389	0	0.947	0	0.613	0.999	4
10090.ENSMUSP00000129767	10090.ENSMUSP00000029082	Psma2 (interacts with) Psma7	0.984	0.417	0.893	0.76	0	0.961	0	0.882	0.999	350
10090.ENSMUSP00000129767	10090.ENSMUSP00000030642	Psma2 (interacts with) Psmb2	0.994	0.216	0.914	0.802	0	0.961	0	0	0.999	4
10090.ENSMUSP00000129767	10090.ENSMUSP00000034848	Psma2 (interacts with) Psma4	0.994	0.324	0.959	0.877	0	0.961	0	0.856	0.999	2.5
10090.ENSMUSP00000129767	10090.ENSMUSP00000099436	Psma2 (interacts with) Psmb3	0.983	0	0.856	0.758	0	0.952	0	0	0.999	2
10090.ENSMUSP00000129767	10090.ENSMUSP00000125548	Psma2 (interacts with) Psma3	0.993	0.359	0.92	0.791	0	0.961	0	0.79	0.999	2.5
10090.ENSMUSP00000129767	10090.ENSMUSP00000134735	Psma2 (interacts with) Psme1	0.795	0	0.1	0.402	0	0.8	0	0	0.975	2.5
10090.ENSMUSP00000125548	10090.ENSMUSP00000005923	Psma3 (interacts with) Psmb4	0.994	0	0.813	0.878	0	0.961	0	0	0.999	2.5
10090.ENSMUSP00000125548	10090.ENSMUSP00000014913	Psma3 (interacts with) Psmb1	0.994	0.308	0.836	0.805	0	0.961	0	0	0.999	2.5
10090.ENSMUSP00000125548	10090.ENSMUSP00000018430	Psma3 (interacts with) Psmb6	0.994	0	0.808	0.661	0	0.961	0	0	0.999	2
10090.ENSMUSP00000125548	10090.ENSMUSP00000021412	Psma3 (interacts with) Psma6	0.993	0.357	0.934	0.814	0	0.961	0	0.789	0.999	2.5
10090.ENSMUSP00000125548	10090.ENSMUSP00000022803	Psma3 (interacts with) Psmb5	0.983	0	0.719	0.716	0	0.961	0	0	0.999	2.5
10090.ENSMUSP00000125548	10090.ENSMUSP00000025196	Psma3 (interacts with) Psmb8	0.983	0	0.697	0.644	0	0.947	0	0	0.999	5
10090.ENSMUSP00000125548	10090.ENSMUSP00000029082	Psma3 (interacts with) Psma7	0.986	0.427	0.786	0.715	0	0.952	0	0.805	0.999	437.5
10090.ENSMUSP00000125548	10090.ENSMUSP00000030642	Psma3 (interacts with) Psmb2	0.994	0	0.815	0.846	0	0.961	0	0	0.999	5
10090.ENSMUSP00000125548	10090.ENSMUSP00000034848	Psma3 (interacts with) Psma4	0.993	0.283	0.939	0.905	0	0.961	0	0.752	0.999	2
10090.ENSMUSP00000125548	10090.ENSMUSP00000099436	Psma3 (interacts with) Psmb3	0.983	0	0.779	0.754	0	0.952	0	0	0.999	2.5
10090.ENSMUSP00000125548	10090.ENSMUSP00000100564	Psma3 (interacts with) Psme2b	0.56	0	0.098	0.312	0	0	0	0	0.703	95
10090.ENSMUSP00000125548	10090.ENSMUSP00000134735	Psma3 (interacts with) Psme1	0.846	0	0.098	0.569	0	0.8	0	0	0.986	2
10090.ENSMUSP00000099436	10090.ENSMUSP00000005923	Psmb3 (interacts with) Psmb4	0.983	0	0.864	0.851	0	0.952	0	0	0.999	2
10090.ENSMUSP00000099436	10090.ENSMUSP00000018430	Psmb3 (interacts with) Psmb6	0.983	0	0.821	0.68	0	0.952	0	0.653	0.999	2.5
10090.ENSMUSP00000099436	10090.ENSMUSP00000022803	Psmb3 (interacts with) Psmb5	0.979	0	0.822	0.721	0	0.952	0	0.631	0.999	2
10090.ENSMUSP00000099436	10090.ENSMUSP00000025196	Psmb3 (interacts with) Psmb8	0.979	0	0.546	0.562	0	0.946	0	0.626	0.999	4
10090.ENSMUSP00000099436	10090.ENSMUSP00000134735	Psmb3 (interacts with) Psme1	0.806	0	0.114	0.398	0	0.8	0	0	0.976	2.5
10090.ENSMUSP00000035065	10090.ENSMUSP00000088935	Ptgs2 (interacts with) Sumo1	0.206	0	0	0.704	0	0	0	0	0.755	380
10090.ENSMUSP00000041049	10090.ENSMUSP00000060613	Wdr18 (interacts with) Wdr3	0	0	0.8	0.348	0	0	0	0.566	0.828	188
10090.ENSMUSP00000031378	10090.ENSMUSP00000030797	Stx2 (interacts with) Vamp3	0.246	0	0.062	0.625	0	0.632	0	0	0.889	378
10090.ENSMUSP00000031378	10090.ENSMUSP00000089051	Stx2 (interacts with) Stxbp1	0.583	0	0.079	0.587	0	0.331	0	0	0.879	2
10090.ENSMUSP00000089051	10090.ENSMUSP00000030797	Stxbp1 (interacts with) Vamp3	0.242	0	0.062	0.432	0	0.351	0	0	0.703	378
10090.ENSMUSP00000021158	10090.ENSMUSP00000020484	Txndc17 (interacts with) Txnrd1	0.537	0	0.061	0.473	0	0	0	0	0.751	10
