# Supplementary material for: Endosomal protein DENND10/FAM45A integrates extracellular vesicle release with cancer cell migration
Source: BMC Biol. 2024 Jul 10;22:154. doi: 10.1186/s12915-024-01948-4 (PMC11234546; doi:10.1186/s12915-024-01948-4)
Supplement: Supplementary file 2 — Additional file 2: Table S1. List of DENND10 expression in human breast cancer cell lines with adherent growth. Table S2. List of all proteins identified in the mass spectrometry analysis of EVs from 4T1-NC and DENND10-KO cells. Table S3. List of selected proteins of interest in the 4T1 EV mass spectrometry dataset. Table S4. Overlap among 4T1-EV proteomics dataset in this study, Vesiclepedia, and Exocarta databases. Table S5. Pathway enrichment of cellular components for all identified proteins in the 4T1-EV proteomics dataset. Table S6. List of all DEPs in DENND10-KO EVs. Table S7. Pathway enrichment of cellular components for DEPs. Table S8. Protein-protein interaction network among DEPs. [file 12915_2024_1948_MOESM2_ESM.zip › Table S1 CCLE-DENND10.xlsx]

## Sheet: Sheet 1
DepMap_ID	Expression	cell_line_name	CCLE_Name	sample_collection_site	primary_or_metastasis	primary_disease	Subtype	age	lineage	lineage_subtype	lineage_sub_subtype	lineage_molecular_subtype	default_growth_pattern	Cellosaurus_NCIt_disease
ACH-000097	5.9743	ZR-75-1	ZR751_BREAST	ascites	Metastasis	Breast Cancer	Breast Ductal Carcinoma	63	breast	breast_ductal_carcinoma	ERpos_HER2neg	luminal	2D: adherent	Invasive breast carcinoma of no special type
ACH-000759	5.80839	MDA-MB-175-VII	MDAMB175VII_BREAST	pleural_effusion	Metastasis	Breast Cancer	Breast Ductal Carcinoma	56	breast	breast_ductal_carcinoma	ERpos_HER2neg	HER2_amp	2D: adherent	Invasive breast carcinoma of no special type
ACH-000768	5.46238	MDA-MB-231	MDAMB231_BREAST	pleural_effusion	Metastasis	Breast Cancer	Carcinoma	51	breast	breast_carcinoma	ERneg_HER2neg	basal_B	2D: adherent	Breast adenocarcinoma
ACH-000044	5.33307	MDA-MB-134-VI	MDAMB134VI_BREAST	pleural_effusion	Metastasis	Breast Cancer	Breast Ductal Carcinoma	47	breast	breast_ductal_carcinoma	ERpos_HER2neg	luminal	2D: mixed adherent and suspension	Invasive breast lobular carcinoma
ACH-000934	5.3906	MDA-MB-361	MDAMB361_BREAST	central_nervous_system	Metastasis	Breast Cancer	Carcinoma	40	breast	breast_carcinoma	ERpos_HER2pos	HER2_amp	2D: adherent	Breast adenocarcinoma
ACH-000111	5.25663	HCC1187	HCC1187_BREAST	breast	Primary	Breast Cancer	Breast Ductal Carcinoma	41	breast	breast_ductal_carcinoma	ERneg_HER2neg	basal_A	2D: mixed adherent and suspension	Breast ductal carcinoma
ACH-000117	4.59574	EFM-192A	EFM192A_BREAST	pleural_effusion	Metastasis	Breast Cancer	Adenocarcinoma	46	breast	breast_adenocarcinoma	ERpos_HER2pos	HER2_amp		Breast carcinoma
ACH-001389	5.37295	SUM-1315MO2	SUM1315MO2_BREAST	skin	Metastasis	Breast Cancer	Breast Ductal Carcinoma		breast	breast_ductal_carcinoma	ERneg_HER2neg	basal	2D: adherent	Invasive breast carcinoma of no special type
ACH-000856	5.2891	CAL-51	CAL51_BREAST	pleural_effusion	Metastasis	Breast Cancer	Carcinoma	45	breast	breast_carcinoma	ERneg_HER2neg	basal_B	2D: adherent	Breast carcinoma
ACH-000196	4.72465	HCC1599	HCC1599_BREAST	breast	Primary	Breast Cancer	Breast Ductal Carcinoma	44	breast	breast_ductal_carcinoma	ERneg_HER2neg	basal_A	2D: suspension	Breast ductal carcinoma
ACH-000849	5.19101	MDA-MB-468	MDAMB468_BREAST	pleural_effusion	Metastasis	Breast Cancer	Carcinoma	51	breast	breast_carcinoma	ERneg_HER2neg	basal_A	2D: adherent	Breast adenocarcinoma
ACH-000828	5.10182	ZR-75-30	ZR7530_BREAST	ascites	Metastasis	Breast Cancer	Breast Ductal Carcinoma	47	breast	breast_ductal_carcinoma	ERpos_HER2pos	HER2_amp	2D: adherent	Invasive breast carcinoma of no special type
ACH-000248	5.03958	AU565	AU565_BREAST	pleural_effusion	Metastasis	Breast Cancer	Adenocarcinoma	43	breast	breast_adenocarcinoma	ERneg_HER2pos	HER2_amp	2D: adherent	Breast adenocarcinoma
ACH-000258	3.68032	Du4475	DU4475_BREAST	skin	Metastasis	Breast Cancer	Carcinoma	62	breast	breast_carcinoma	ERneg_HER2neg	luminal_HER2_amp	2D: suspension	Breast carcinoma
ACH-000876	4.95977	MDA-MB-415	MDAMB415_BREAST	pleural_effusion	Metastasis	Breast Cancer	Carcinoma	38	breast	breast_carcinoma	ERpos_HER2neg	HER2_amp	2D: adherent	Breast adenocarcinoma
ACH-000277	5.04045	HCC1419	HCC1419_BREAST	breast	Primary	Breast Cancer	Breast Ductal Carcinoma	42	breast	breast_ductal_carcinoma	ERpos_HER2pos	HER2_amp		Breast ductal carcinoma
ACH-000147	4.91695	T-47D	T47D_BREAST	pleural_effusion	Metastasis	Breast Cancer	Breast Ductal Carcinoma	54	breast	breast_ductal_carcinoma	ERpos_HER2neg	luminal	2D: adherent	Invasive breast carcinoma of no special type
ACH-000330	4.10685	EFM-19	EFM19_BREAST	pleural_effusion	Metastasis	Breast Cancer	Breast Ductal Carcinoma	50	breast	breast_ductal_carcinoma	ERpos_HER2neg	luminal		Breast ductal carcinoma
ACH-000019	4.84097	MCF7	MCF7_BREAST	pleural_effusion	Metastasis	Breast Cancer	Carcinoma	69	breast	breast_carcinoma	ERpos_HER2neg	luminal	2D: adherent	Invasive breast carcinoma of no special type
ACH-000352	5.337	HCC1428	HCC1428_BREAST	pleural_effusion	Metastasis	Breast Cancer	Carcinoma	49	breast	breast_carcinoma	ERpos_HER2neg	luminal		Breast adenocarcinoma
ACH-000783	4.81916	CAMA-1	CAMA1_BREAST	pleural_effusion	Metastasis	Breast Cancer	Carcinoma	51	breast	breast_carcinoma	ERpos_HER2neg	luminal	2D: adherent	Breast adenocarcinoma
ACH-000028	4.81558	KPL-1	KPL1_BREAST	pleural_effusion	Metastasis	Breast Cancer	Carcinoma	69	breast	breast_carcinoma	ERpos_HER2neg	luminal	2D: adherent	Invasive breast carcinoma of no special type
ACH-000621	4.67751	MDA-MB-157	MDAMB157_BREAST	pleural_effusion	Metastasis	Breast Cancer	Breast Ductal Carcinoma	44	breast	breast_ductal_carcinoma	ERneg_HER2neg	basal_B	2D: adherent	Breast carcinoma
ACH-000568	4.54473	UACC-812	UACC812_BREAST	breast	Primary	Breast Cancer	Breast Ductal Carcinoma	43	breast	breast_ductal_carcinoma	ERpos_HER2pos	luminal	2D: suspension	Invasive breast carcinoma of no special type
ACH-001819	4.58736	MFM-223	MFM223_BREAST	pleural_effusion	Metastasis	Breast Cancer	Breast Ductal Carcinoma	Adult	breast	breast_ductal_carcinoma	ERneg_HER2neg	luminal	2D: adherent	Breast carcinoma
ACH-000017	4.46989	SK-BR-3	SKBR3_BREAST	pleural_effusion	Metastasis	Breast Cancer	Carcinoma	43	breast	breast_carcinoma	ERneg_HER2pos	HER2_amp	2D: adherent	Breast adenocarcinoma
ACH-000573	4.45878	MDA-MB-436	MDAMB436_BREAST	pleural_effusion	Metastasis	Breast Cancer	Carcinoma	43	breast	breast_carcinoma	ERneg_HER2neg	basal_B	2D: adherent	Invasive breast carcinoma of no special type
ACH-000910	4.45154	MDA-MB-453	MDAMB453_BREAST	pericardial_effusion	Metastasis	Breast Cancer	Carcinoma	48	breast	breast_carcinoma	ERneg_HER2neg	HER2_amp	2D: adherent	Breast adenocarcinoma
ACH-000721	4.37921	HMC-1-8	HMC18_BREAST	pleural_effusion	Metastasis	Breast Cancer	Carcinoma	35	breast	breast_carcinoma	ERneg_HER2neg	basal_B	2D: adherent	Breast carcinoma
ACH-000691	4.67129	HCC2157	HCC2157_BREAST	breast	Primary	Breast Cancer	Breast Ductal Carcinoma	48	breast	breast_ductal_carcinoma	ERneg_HER2neg	basal_A	2D: suspension	Breast ductal carcinoma
ACH-000212	4.30524	CAL-120	CAL120_BREAST	pleural_effusion	Metastasis	Breast Cancer	Carcinoma	43	breast	breast_carcinoma	ERneg_HER2neg	basal_B	2D: adherent	Breast carcinoma
ACH-000711	4.83542	JIMT-1	JIMT1_BREAST	pleural_effusion	Metastasis	Breast Cancer	Breast Ductal Carcinoma	62	breast	breast_ductal_carcinoma	ERneg_HER2pos	basal_A		Breast ductal carcinoma
ACH-001394	3.94111	SUM-229PE	SUM229PE_BREAST	pleural_effusion	Metastasis	Breast Cancer	Carcinoma		breast	breast_carcinoma	ERneg_HER2neg	basal	2D: adherent	Breast carcinoma
ACH-001396	3.849	SUM-52PE, SUM52	SUM52PE_BREAST	pleural_effusion	Metastasis	Breast Cancer	Carcinoma		breast	breast_carcinoma	ERpos_HER2pos	luminal	2D: adherent	Breast carcinoma
ACH-000755	4.57531	HCC2218	HCC2218_BREAST	breast	Primary	Breast Cancer	Breast Ductal Carcinoma	38	breast	breast_ductal_carcinoma	ERneg_HER2pos	HER2_amp	2D: suspension	Breast ductal carcinoma
ACH-001395	3.49953	SUM-44PE	SUM44PE_BREAST	pleural_effusion	Metastasis	Breast Cancer	Carcinoma		breast	breast_carcinoma	ERpos_HER2pos	luminal	2D: adherent	Invasive breast lobular carcinoma
ACH-001392	3.40054	SUM-185PE	SUM185PE_BREAST	pleural_effusion	Metastasis	Breast Cancer	Carcinoma		breast	breast_carcinoma	ERneg_HER2neg	luminal	2D: adherent	Breast ductal carcinoma
ACH-000859	5.34092	HCC1954	HCC1954_BREAST	breast	Primary	Breast Cancer	Breast Ductal Carcinoma	61	breast	breast_ductal_carcinoma	ERneg_HER2pos	basal_A	2D: adherent	Breast ductal carcinoma
ACH-000818	5.15097	BT-483	BT483_BREAST	breast	Primary	Breast Cancer	Breast Ductal Carcinoma	23	breast	breast_ductal_carcinoma	ERpos_HER2neg	luminal	2D: adherent	Invasive breast carcinoma of no special type
ACH-000725	5.12598	HCC202	HCC202_BREAST	breast	Primary	Breast Cancer	Breast Ductal Carcinoma	82	breast	breast_ductal_carcinoma	ERneg_HER2pos	HER2_amp	2D: adherent	Breast ductal carcinoma
ACH-001391	4.9855	SUM-159PT	SUM159PT_BREAST	breast	Primary	Breast Cancer	Carcinoma	71	breast	breast_carcinoma	ERneg_HER2neg	basal_B	2D: adherent	Breast pleomorphic carcinoma
ACH-000374	4.77821	HCC1143	HCC1143_BREAST	breast	Primary	Breast Cancer	Breast Ductal Carcinoma	52	breast	breast_ductal_carcinoma	ERneg_HER2neg	basal_A	2D: adherent	Breast ductal carcinoma
ACH-000857	4.35403	CAL-85-1	CAL851_BREAST	breast	Primary	Breast Cancer	Carcinoma	35	breast	breast_carcinoma	ERneg_HER2neg	basal_A		Breast carcinoma
ACH-000349	4.6565	HCC1500	HCC1500_BREAST	breast	Primary	Breast Cancer	Breast Ductal Carcinoma	32	breast	breast_ductal_carcinoma	ERpos_HER2neg	luminal	2D: adherent	Breast ductal carcinoma
ACH-000668	4.63865	HCC70	HCC70_BREAST	breast	Primary	Breast Cancer	Breast Ductal Carcinoma	49	breast	breast_ductal_carcinoma	ERneg_HER2neg	basal_A	2D: adherent	Breast ductal carcinoma
ACH-000902	5.07253	CAL-148	CAL148_BREAST	pleural_effusion	Metastasis	Breast Cancer	Breast Ductal Carcinoma	58	breast	breast_ductal_carcinoma	ERneg_HER2neg	luminal_HER2_amp	2D: mixed adherent and suspension	Breast carcinoma
ACH-000276	4.61235	HCC38	HCC38_BREAST	breast	Primary	Breast Cancer	Breast Ductal Carcinoma	50	breast	breast_ductal_carcinoma	ERneg_HER2neg	basal_A	2D: adherent	Breast ductal carcinoma
ACH-000624	4.55213	HCC1806	HCC1806_BREAST	breast	Primary	Breast Cancer	Breast Ductal Carcinoma	60	breast	breast_ductal_carcinoma	ERneg_HER2neg	basal_A	2D: adherent	Breast squamous cell carcinoma, acantholytic variant
ACH-000930	5.56438	HCC1569	HCC1569_BREAST	breast	Primary	Breast Cancer	Carcinoma	70	breast	breast_carcinoma	ERneg_HER2pos	basal_A	2D: mixed adherent and suspension	Breast ductal carcinoma
ACH-000699	4.50016	HCC1395	HCC1395_BREAST	breast	Primary	Breast Cancer	Breast Ductal Carcinoma	43	breast	breast_ductal_carcinoma	ERneg_HER2neg	basal_B	2D: adherent	Breast ductal carcinoma
ACH-000643	4.42559	HDQ-P1	HDQP1_BREAST	breast	Primary	Breast Cancer	Breast Ductal Carcinoma	50	breast	breast_ductal_carcinoma	ERneg_HER2neg	basal_A	2D: adherent	Breast carcinoma
ACH-000554	4.32481	UACC-893	UACC893_BREAST	breast	Primary	Breast Cancer	Breast Ductal Carcinoma	57	breast	breast_ductal_carcinoma	ERneg_HER2pos	HER2_amp	2D: adherent	Invasive breast carcinoma of no special type
ACH-000288	4.21645	BT-549	BT549_BREAST	breast	Primary	Breast Cancer	Breast Ductal Carcinoma	72	breast	breast_ductal_carcinoma	ERneg_HER2neg	basal_B	2D: adherent	Invasive breast carcinoma of no special type
ACH-000148	4.12516	Hs 578T	HS578T_BREAST	breast	Primary	Breast Cancer	Carcinoma	74	breast	breast_carcinoma	ERneg_HER2neg	basal_B	2D: adherent	Invasive breast carcinoma of no special type
ACH-000927	4.10852	BT-474	BT474_BREAST	breast	Primary	Breast Cancer	Breast Ductal Carcinoma	60	breast	breast_ductal_carcinoma	ERpos_HER2pos	HER2_amp	2D: adherent	Invasive breast carcinoma of no special type
ACH-000536	4.01078	BT-20	BT20_BREAST	breast	Primary	Breast Cancer	Breast Ductal Carcinoma	74	breast	breast_ductal_carcinoma	ERneg_HER2neg	basal_A	2D: adherent	Invasive breast carcinoma of no special type
ACH-000223	3.85997	HCC1937	HCC1937_BREAST	breast	Primary	Breast Cancer	Breast Ductal Carcinoma	24	breast	breast_ductal_carcinoma	ERneg_HER2neg	basal_A	2D: adherent	Breast ductal carcinoma
ACH-001393	3.83491	SUM-190PT	SUM190PT_BREAST	breast	Primary	Breast Cancer	Carcinoma		breast	breast_carcinoma	ERneg_HER2pos	basal_A	2D: adherent	Breast inflammatory carcinoma
ACH-001390	3.80735	SUM-149PT	SUM149PT_BREAST	breast	Primary	Breast Cancer	Breast Ductal Carcinoma	40	breast	breast_ductal_carcinoma	ERneg_HER2neg	basal_B	2D: adherent	Breast inflammatory carcinoma
ACH-001419	3.36036	VP229	VP229_BREAST	breast	Primary	Breast Cancer	Breast Ductal Carcinoma	47	breast	breast_ductal_carcinoma			2D: adherent	Invasive breast carcinoma of no special type
ACH-001388	1.62293	SUM-102PT	SUM102PT_BREAST	breast	Primary	Breast Cancer	Carcinoma	57	breast	breast_carcinoma	ERneg_HER2neg	basal	2D: adherent	Breast carcinoma
ACH-001820	5.36737	COLO-824	COLO824_BREAST	pleural_effusion	Metastasis	Breast Cancer		52	breast				2D: mixed adherent and suspension	Breast carcinoma
