# Supplementary material for: Endosomal protein DENND10/FAM45A integrates extracellular vesicle release with cancer cell migration
Source: BMC Biol. 2024 Jul 10;22:154. doi: 10.1186/s12915-024-01948-4 (PMC11234546; doi:10.1186/s12915-024-01948-4)
Supplement: Supplementary file 2 — Additional file 2: Table S1. List of DENND10 expression in human breast cancer cell lines with adherent growth. Table S2. List of all proteins identified in the mass spectrometry analysis of EVs from 4T1-NC and DENND10-KO cells. Table S3. List of selected proteins of interest in the 4T1 EV mass spectrometry dataset. Table S4. Overlap among 4T1-EV proteomics dataset in this study, Vesiclepedia, and Exocarta databases. Table S5. Pathway enrichment of cellular components for all identified proteins in the 4T1-EV proteomics dataset. Table S6. List of all DEPs in DENND10-KO EVs. Table S7. Pathway enrichment of cellular components for DEPs. Table S8. Protein-protein interaction network among DEPs. [file 12915_2024_1948_MOESM2_ESM.zip › Table S2 Proteins_Identified_MS.xlsx]

## Sheet: Summary
Header line description of table 1			Table 1. MS/MS spectrum database search analysis summary
Total spectrum	Number of spectrum produced by mass spectrometer
Matched spectrum	Number of spectrum matched with alignment protein		Total spectrums	Matched spectrums	Peptides	Unique peptides	Identified proteins	Quantifiable proteins
Peptides	Number of peptides which spectrum hit		1035956	135237	29069	27284	3323	2518
Unique peptides	Number of unique peptides which spectrums hit
Identified proteins	Number of proteins detected by spectrum search analysis
Quantifiable proteins	Number of proteins quantifiable		Table 2. Differentially expressed protein summary
Header line description of worksheet "Protein_quant"			Compare group	Regulated type	Fold change >1.5	Fold change >2	Fold change >1.5 & FDR < 0.1
Protein accession	Protein accession number of database used for search		KO/NC	Up-regulated	150	36	135
Protein description	Protein functional description			Down-regulated	211	60	196
Gene name	Name of the gene associated to the protein sequence
MW [kDa]	Protein molecular weight, unit [kDa]
Coverage [%]	Percent of identified peptdie sequence covering in protein sequence
Peptides	Number of peptides which spectrums hit
Unique peptides	Number of unique peptides which spectrums hit
MS/MS Counts	Number of spectrum which protein matched

## Sheet: Protein_quant
Protein accession	Protein description	Gene name	MW [kDa]	Coverage [%]	MS/MS Counts	Peptides	Unique peptides	MS/MS count NC1	MS/MS count NC2	MS/MS count NC3	MS/MS count KO1	MS/MS count KO2	MS/MS count KO3	Peptides NC1	Peptides NC2	Peptides NC3	Peptides KO1	Peptides KO2	Peptides KO3	Unique peptides NC1	Unique peptides NC2	Unique peptides NC3	Unique peptides KO1	Unique peptides KO2	Unique peptides KO3	LFQ intensity NC1	LFQ intensity NC2	LFQ intensity NC3	LFQ intensity KO1	LFQ intensity KO2	LFQ intensity KO3	NC1	NC2	NC3	KO1	KO2	KO3	KO/NC Ratio	KO/NC P value	KO/NC FDR
P08228	Superoxide dismutase [Cu-Zn] OS=Mus musculus OX=10090 GN=Sod1 PE=1 SV=2	Sod1	15.942	38.3	30	5	5	5	5	6	5	4	5	4	4	5	4	4	4	4	4	5	4	4	4	1135600	1108400	1137300	839530	830330	839420	1.15669	1.12899	1.15843	0.855125	0.845754	0.855013	0.742	5.18398e-06	0.00495724
P14873	Microtubule-associated protein 1B OS=Mus musculus OX=10090 GN=Map1b PE=1 SV=2	Map1b	270.25	4.6	26	7	7	4	6	5	4	3	4	5	6	5	4	4	5	5	6	5	4	4	5	143110	139180	140810	65871	61162	61601	1.40365	1.3651	1.38109	0.646075	0.599888	0.604194	0.446	5.42486e-06	0.00495724
Q99JW5	Epithelial cell adhesion molecule OS=Mus musculus OX=10090 GN=Epcam PE=1 SV=1	Epcam	35.019	44.1	48	9	9	9	8	10	7	6	8	9	9	9	8	8	8	9	9	9	8	8	8	1068200	1150100	1137900	329290	296130	291700	1.49982	1.61481	1.59768	0.462343	0.415784	0.409564	0.273	8.26711e-06	0.00495724
P52624	Uridine phosphorylase 1 OS=Mus musculus OX=10090 GN=Upp1 PE=1 SV=2	Upp1	34.086	43.4	30	9	9	4	3	3	5	7	8	6	4	5	7	7	8	6	4	5	7	7	8	59813	63336	66904	142240	146890	142910	0.576888	0.610867	0.64528	1.37189	1.41673	1.37835	2.273	1.7077e-05	0.00495724
P05201	Aspartate aminotransferase, cytoplasmic OS=Mus musculus OX=10090 GN=Got1 PE=1 SV=3	Got1	46.247	54.7	64	16	16	11	12	15	9	9	8	15	13	15	11	11	13	15	13	15	11	11	13	229000	218050	217510	136060	134570	139730	1.27824	1.21711	1.2141	0.759461	0.751144	0.779946	0.617	1.8094e-05	0.00495724
Q9D7M1	Glucose-induced degradation protein 8 homolog OS=Mus musculus OX=10090 GN=Gid8 PE=1 SV=1	Gid8	26.778	51.8	36	9	7	4	7	6	6	7	6	5	7	5	7	6	6	5	7	5	6	6	6	176830	184480	178720	281480	279010	292850	0.761449	0.794391	0.769587	1.21208	1.20145	1.26104	1.58	1.9901e-05	0.00495724
Q6X893	Choline transporter-like protein 1 OS=Mus musculus OX=10090 GN=Slc44a1 PE=1 SV=3	Slc44a1	73.066	13.3	35	7	7	6	5	6	6	7	5	5	4	5	5	6	5	5	4	5	5	6	5	335740	324980	332500	512300	493620	521020	0.79933	0.773713	0.791616	1.21968	1.17521	1.24045	1.537	2.09896e-05	0.00495724
Q8BTJ4	Bis(5'-adenosyl)-triphosphatase enpp4 OS=Mus musculus OX=10090 GN=Enpp4 PE=1 SV=1	Enpp4	51.611	14.3	18	6	6	1	1	2	6	4	4	4	3	4	6	5	6	4	3	4	6	5	6	39486	37106	33851	118370	110250	115830	0.520817	0.489425	0.446492	1.56129	1.45419	1.52779	3.119	2.10002e-05	0.00495724
Q9CZ30	Obg-like ATPase 1 OS=Mus musculus OX=10090 GN=Ola1 PE=1 SV=1	Ola1	44.729	47.7	76	17	17	13	12	16	11	12	12	16	14	16	14	15	14	16	14	16	14	15	14	185920	185760	183440	144470	149070	146090	1.12141	1.12044	1.10645	0.871395	0.89914	0.881166	0.792	2.12007e-05	0.00495724
Q01768	Nucleoside diphosphate kinase B OS=Mus musculus OX=10090 GN=Nme2 PE=1 SV=1	Nme2	17.363	78.3	93	11	7	16	15	16	14	17	15	10	10	11	10	11	10	6	6	7	6	7	6	2715800	2575400	2758000	1572100	1622300	1599100	1.2688	1.20321	1.28851	0.734472	0.757925	0.747086	0.596	2.16568e-05	0.00495724
Q9CXI5	Mesencephalic astrocyte-derived neurotrophic factor OS=Mus musculus OX=10090 GN=Manf PE=1 SV=1	Manf	20.373	25.7	18	3	3	3	3	3	3	3	3	3	3	3	3	3	3	3	3	3	3	3	3	190340	189340	175990	103400	98709	104080	1.32509	1.31813	1.22519	0.719839	0.687182	0.724573	0.551	3.94918e-05	0.00791154
O54692	Centromere/kinetochore protein zw10 homolog OS=Mus musculus OX=10090 GN=Zw10 PE=1 SV=3	Zw10	88.062	25.3	41	13	13	4	4	4	11	7	11	8	5	6	12	10	13	8	5	6	12	10	13	65028	62604	63780	115950	110710	122640	0.721582	0.694684	0.707734	1.28664	1.22849	1.36087	1.825	4.48476e-05	0.00791154
Q6IRU2	Tropomyosin alpha-4 chain OS=Mus musculus OX=10090 GN=Tpm4 PE=1 SV=3	Tpm4	28.467	55.6	82	16	13	15	14	14	13	12	14	14	15	13	14	15	14	12	12	11	12	13	11	1799800	1831200	1696200	1000900	1021800	1060600	1.28397	1.30637	1.21006	0.714036	0.728946	0.756626	0.579	4.49323e-05	0.00791154
Q91W90	Thioredoxin domain-containing protein 5 OS=Mus musculus OX=10090 GN=Txndc5 PE=1 SV=2	Txndc5	46.415	30	41	9	9	11	7	8	6	4	5	9	9	8	9	8	8	9	9	8	9	8	8	184520	179410	177520	105880	95596	100880	1.31205	1.27572	1.26228	0.752874	0.679749	0.717321	0.558	5.11974e-05	0.00795389
P46638	Ras-related protein Rab-11B OS=Mus musculus OX=10090 GN=Rab11b PE=1 SV=3	Rab11b	24.489	54.1	42	11	10	8	6	6	6	6	10	10	8	10	9	10	10	9	8	9	9	9	9	4190900	4178500	4227000	5338100	5574200	5348400	0.871377	0.868798	0.878882	1.1099	1.15899	1.11204	1.291	6.18234e-05	0.00795389
Q02248	Catenin beta-1 OS=Mus musculus OX=10090 GN=Ctnnb1 PE=1 SV=1	Ctnnb1	85.47	48.3	142	25	21	25	25	21	28	22	21	21	23	22	23	24	21	18	19	18	20	20	18	358650	367320	371630	236990	250760	252980	1.17057	1.19887	1.21294	0.773496	0.818438	0.825684	0.675	6.81292e-05	0.00795389
Q9WVA4	Transgelin-2 OS=Mus musculus OX=10090 GN=Tagln2 PE=1 SV=4	Tagln2	22.395	71.9	64	13	11	12	11	13	8	10	10	13	13	13	11	11	12	11	11	11	10	10	10	1187900	1216900	1274200	657300	696810	719820	1.23892	1.26916	1.32892	0.685529	0.726736	0.750734	0.564	6.92129e-05	0.00795389
O09131	Glutathione S-transferase omega-1 OS=Mus musculus OX=10090 GN=Gsto1 PE=1 SV=2	Gsto1	27.497	37.9	37	9	9	7	8	7	5	5	5	9	9	8	7	9	8	9	9	8	7	9	8	380020	377460	346200	162270	181800	174720	1.40534	1.39587	1.28027	0.600085	0.672308	0.646126	0.47	7.27741e-05	0.00795389
Q9Z1D1	Eukaryotic translation initiation factor 3 subunit G OS=Mus musculus OX=10090 GN=Eif3g PE=1 SV=2	Eif3g	35.638	39.4	35	10	10	7	4	7	7	2	8	9	9	9	9	6	9	9	9	9	9	6	9	846460	843560	860560	601420	602530	565240	1.1757	1.17167	1.19529	0.83535	0.836892	0.785097	0.694	7.46817e-05	0.00795389
Q61699	Heat shock protein 105 kDa OS=Mus musculus OX=10090 GN=Hsph1 PE=1 SV=2	Hsph1	96.406	46.5	143	30	29	28	25	30	21	18	21	27	28	29	26	24	26	26	27	28	25	23	25	411310	412810	415150	326890	329420	314450	1.11666	1.12074	1.12709	0.887472	0.894341	0.853699	0.783	7.5496e-05	0.00795389
Q99K85	Phosphoserine aminotransferase OS=Mus musculus OX=10090 GN=Psat1 PE=1 SV=1	Psat1	40.472	54.3	91	17	17	16	14	17	15	15	14	17	16	17	15	15	15	17	16	17	15	15	15	363980	346370	339980	222320	226370	234670	1.25967	1.19873	1.17661	0.769411	0.783427	0.812152	0.651	7.64422e-05	0.00795389
O35685	Nuclear migration protein nudC OS=Mus musculus OX=10090 GN=Nudc PE=1 SV=1	Nudc	38.358	44.9	58	14	14	11	10	11	9	10	7	13	10	13	12	12	12	13	10	13	12	12	12	368270	339860	359080	202960	217930	211620	1.29999	1.1997	1.26755	0.716447	0.769291	0.747017	0.593	7.64463e-05	0.00795389
Q8BGD9	Eukaryotic translation initiation factor 4B OS=Mus musculus OX=10090 GN=Eif4b PE=1 SV=1	Eif4b	68.839	16	28	7	7	5	6	6	5	1	5	7	6	6	5	7	6	7	6	6	5	7	6	96473	103910	93797	57940	55976	58144	1.2415	1.33721	1.20707	0.745625	0.72035	0.74825	0.585	8.29421e-05	0.00825454
P26350	Prothymosin alpha OS=Mus musculus OX=10090 GN=Ptma PE=1 SV=2	Ptma	12.254	25.2	16	3	3	3	3	3	2	2	3	3	3	3	3	2	3	3	3	3	3	2	3	299970	321920	290000	161470	166520	174530	1.27249	1.3656	1.23019	0.684964	0.706386	0.740365	0.551	9.86985e-05	0.00925607
P99026	Proteasome subunit beta type-4 OS=Mus musculus OX=10090 GN=Psmb4 PE=1 SV=1	Psmb4	29.116	39.4	34	7	7	7	7	7	5	3	5	7	7	7	6	6	7	7	7	7	6	6	7	225230	226630	234740	127690	135300	142570	1.23735	1.24504	1.28959	0.701491	0.743298	0.783237	0.591	0.00010491	0.00925607
Q68FD5	Clathrin heavy chain 1 OS=Mus musculus OX=10090 GN=Cltc PE=1 SV=3	Cltc	191.55	63	641	86	86	105	99	98	115	109	115	83	85	83	85	82	85	83	85	83	85	82	85	1467600	1515800	1523100	1852500	1852100	1897800	0.871074	0.899682	0.904015	1.09953	1.09929	1.12641	1.243	0.000105137	0.00925607
Q9JK81	MYG1 exonuclease OS=Mus musculus OX=10090 GN=Myg1 PE=1 SV=1	Myg1	42.722	36.6	33	10	10	6	7	9	3	2	6	7	9	10	7	6	7	7	9	10	7	6	7	97397	96182	98298	49326	51883	56823	1.29889	1.28269	1.3109	0.657813	0.691913	0.757793	0.541	0.000124883	0.00979754
Q91VH2	Sorting nexin-9 OS=Mus musculus OX=10090 GN=Snx9 PE=1 SV=1	Snx9	66.545	32.1	87	14	14	14	12	11	18	15	17	12	13	12	14	13	14	12	13	12	14	13	14	191440	194200	200690	242870	244380	240300	0.874235	0.886839	0.916476	1.1091	1.11599	1.09736	1.241	0.000128556	0.00979754
Q3THS6	S-adenosylmethionine synthase isoform type-2 OS=Mus musculus OX=10090 GN=Mat2a PE=1 SV=2	Mat2a	43.688	39.5	46	10	10	10	8	11	5	4	8	10	9	10	8	7	10	10	9	10	8	7	10	224090	236190	235190	155030	158970	165630	1.14419	1.20597	1.20087	0.791575	0.811693	0.845698	0.69	0.000131169	0.00979754
Q9ERN0	Secretory carrier-associated membrane protein 2 OS=Mus musculus OX=10090 GN=Scamp2 PE=1 SV=1	Scamp2	36.464	9.7	12	2	2	2	2	2	2	2	2	2	2	2	2	2	2	2	2	2	2	2	2	157850	153160	145020	289790	304270	268550	0.71824	0.6969	0.659862	1.31859	1.38447	1.22194	1.892	0.000132566	0.00979754
P58771	Tropomyosin alpha-1 chain OS=Mus musculus OX=10090 GN=Tpm1 PE=1 SV=1	Tpm1	32.68	34.9	35	13	5	8	6	9	5	3	4	12	12	12	11	11	11	5	4	5	5	5	4	432140	534640	370440	85517	81923	93140	1.62276	2.00766	1.39106	0.32113	0.307634	0.349756	0.195	0.000135049	0.00979754
Q00262	Syntaxin-2 OS=Mus musculus OX=10090 GN=Stx2 PE=1 SV=1	Stx2	33.177	20.1	18	4	4	4	2	4	3	2	3	4	3	4	4	4	4	4	3	4	4	4	4	46889	45203	41137	77994	77887	76990	0.768462	0.74083	0.674193	1.27824	1.27649	1.26179	1.748	0.000139543	0.00979754
P17809	Solute carrier family 2, facilitated glucose transporter member 1 OS=Mus musculus OX=10090 GN=Slc2a1 PE=1 SV=4	Slc2a1	53.984	12.6	31	7	7	4	5	3	7	6	6	6	6	5	7	6	6	6	6	5	7	6	6	411930	469400	431870	862510	853750	795320	0.646202	0.736356	0.677482	1.35303	1.33929	1.24763	1.913	0.000145157	0.00979754
Q61035	Histidine--tRNA ligase, cytoplasmic OS=Mus musculus OX=10090 GN=Hars1 PE=1 SV=2	Hars1	57.432	27.9	50	12	12	9	11	7	8	7	8	11	12	9	10	10	10	11	12	9	10	10	10	135880	130630	124820	75839	82607	76869	1.30102	1.25076	1.19513	0.726143	0.790945	0.736005	0.601	0.000147706	0.00979754
Q61553	Fascin OS=Mus musculus OX=10090 GN=Fscn1 PE=1 SV=4	Fscn1	54.507	56.8	144	26	26	25	26	28	20	22	23	25	24	24	22	22	24	25	24	24	22	22	24	983550	989560	940150	597080	653820	633340	1.23008	1.2376	1.1758	0.746739	0.817701	0.792088	0.647	0.000150231	0.00979754
O35054	Claudin-4 OS=Mus musculus OX=10090 GN=Cldn4 PE=1 SV=1	Cldn4	22.338	22.9	16	4	4	4	3	4	1	1	3	4	4	3	3	2	4	4	4	3	3	2	4	390580	343340	292800	80024	60781	68506	1.89597	1.66666	1.42132	0.388456	0.295046	0.332545	0.204	0.000160109	0.00979754
Q922Q8	Leucine-rich repeat-containing protein 59 OS=Mus musculus OX=10090 GN=Lrrc59 PE=1 SV=1	Lrrc59	34.877	22.8	37	6	6	6	7	7	6	4	7	6	6	6	5	5	6	6	6	6	5	5	6	261770	254960	223220	122460	125490	121740	1.41543	1.37861	1.20699	0.662161	0.678544	0.658268	0.5	0.000160439	0.00979754
Q69ZF7	Metal transporter CNNM4 OS=Mus musculus OX=10090 GN=Cnnm4 PE=1 SV=2	Cnnm4	86.625	15.8	31	9	9	7	6	7	3	3	5	8	8	7	7	7	6	8	8	7	7	7	6	146650	159560	160210	104750	104270	103210	1.13003	1.22951	1.23452	0.807166	0.803468	0.7953	0.669	0.00016265	0.00979754
O35639	Annexin A3 OS=Mus musculus OX=10090 GN=Anxa3 PE=1 SV=4	Anxa3	36.384	63.8	121	18	18	24	20	23	18	16	20	18	18	18	17	18	18	18	18	18	17	18	18	1081900	982180	927910	512130	542560	520430	1.42134	1.29033	1.21903	0.672806	0.712783	0.68371	0.526	0.00018313	0.0107483
Q6PHZ2	Calcium/calmodulin-dependent protein kinase type II subunit delta OS=Mus musculus OX=10090 GN=Camk2d PE=1 SV=1	Camk2d	56.369	32.9	51	12	9	8	7	9	10	8	9	11	10	10	11	11	11	8	7	7	8	8	8	182380	173240	184060	247470	263700	253030	0.839249	0.79719	0.84698	1.13877	1.21345	1.16436	1.416	0.00019426	0.0111165
Q61598	Rab GDP dissociation inhibitor beta OS=Mus musculus OX=10090 GN=Gdi2 PE=1 SV=1	Gdi2	50.537	69.7	163	28	24	31	26	26	28	26	26	28	27	27	28	26	27	24	23	23	24	22	24	804570	779060	852870	576650	577460	578420	1.15792	1.12121	1.22744	0.829905	0.831071	0.832453	0.711	0.000212202	0.0118471
Q9DBG3	AP-2 complex subunit beta OS=Mus musculus OX=10090 GN=Ap2b1 PE=1 SV=1	Ap2b1	104.58	36.3	101	27	13	17	20	19	14	15	16	26	25	25	23	22	25	13	12	13	12	12	12	237830	232980	238210	165290	171420	179580	1.16459	1.14084	1.16645	0.809379	0.839396	0.879353	0.728	0.000222068	0.0120382
Q9CWS0	N(G),N(G)-dimethylarginine dimethylaminohydrolase 1 OS=Mus musculus OX=10090 GN=Ddah1 PE=1 SV=3	Ddah1	31.381	43.2	34	10	10	7	7	7	4	4	5	10	9	10	10	8	7	10	9	10	10	8	7	187860	192670	206070	78620	75910	93025	1.35126	1.38586	1.48224	0.565506	0.546014	0.66912	0.422	0.000226144	0.0120382
P53026	60S ribosomal protein L10a OS=Mus musculus OX=10090 GN=Rpl10a PE=1 SV=3	Rpl10a	24.916	31.8	43	8	8	8	8	7	6	8	6	8	7	8	8	8	7	8	7	8	8	8	7	515840	521710	555060	372440	390280	377460	1.13256	1.14545	1.21867	0.817714	0.856883	0.828735	0.716	0.000234938	0.0122221
Q60865	Caprin-1 OS=Mus musculus OX=10090 GN=Caprin1 PE=1 SV=2	Caprin1	78.168	16.5	26	7	7	4	4	5	5	3	5	7	7	6	5	6	6	7	7	6	5	6	6	174930	180530	184110	100290	113160	111800	1.21364	1.25249	1.27733	0.695798	0.785088	0.775653	0.603	0.000249205	0.0122416
O55234	Proteasome subunit beta type-5 OS=Mus musculus OX=10090 GN=Psmb5 PE=1 SV=3	Psmb5	28.532	54.5	55	11	11	11	11	10	8	6	9	10	10	10	8	8	9	10	10	10	8	8	9	265490	240920	257670	129130	135460	148550	1.35314	1.22791	1.31328	0.658144	0.690406	0.757123	0.541	0.000252699	0.0122416
Q8BKC5	Importin-5 OS=Mus musculus OX=10090 GN=Ipo5 PE=1 SV=3	Ipo5	123.59	46.9	197	36	36	35	34	37	27	31	33	36	33	33	30	31	33	36	33	33	30	31	33	475080	477830	464260	392480	406200	403110	1.0884	1.0947	1.06361	0.899166	0.930598	0.923519	0.848	0.000268372	0.0122416
Q9R1P0	Proteasome subunit alpha type-4 OS=Mus musculus OX=10090 GN=Psma4 PE=1 SV=1	Psma4	29.47	46.7	39	8	8	7	8	8	5	6	5	8	8	8	8	7	7	8	8	8	8	7	7	202650	189540	187420	114060	126890	119550	1.29336	1.20969	1.19616	0.727957	0.809841	0.762996	0.622	0.000268776	0.0122416
Q8K019	Bcl-2-associated transcription factor 1 OS=Mus musculus OX=10090 GN=Bclaf1 PE=1 SV=2	Bclaf1	106	5.5	14	4	4	2	2	2	2	2	4	4	2	3	4	4	4	4	2	3	4	4	4	29532	31184	28528	43789	47514	46882	0.779109	0.822692	0.752622	1.15524	1.25351	1.23683	1.548	0.000269395	0.0122416
Q9Z2U1	Proteasome subunit alpha type-5 OS=Mus musculus OX=10090 GN=Psma5 PE=1 SV=1	Psma5	26.411	60.2	53	10	10	10	9	10	8	7	9	10	9	9	9	8	10	10	9	9	9	8	10	421310	386530	396230	289440	289930	295360	1.21602	1.11563	1.14363	0.835405	0.836819	0.852492	0.726	0.000269968	0.0122416
Q8VHX6	Filamin-C OS=Mus musculus OX=10090 GN=Flnc PE=1 SV=3	Flnc	291.12	30.9	178	58	45	34	32	39	28	17	28	53	50	52	46	43	45	42	39	39	36	31	34	300370	299910	309780	189060	162310	169810	1.2592	1.25727	1.29865	0.792571	0.680431	0.711872	0.573	0.000272788	0.0122416
P28867	Protein kinase C delta type OS=Mus musculus OX=10090 GN=Prkcd PE=1 SV=3	Prkcd	77.546	12.8	19	7	7	5	5	4	2	1	2	6	6	5	2	2	4	6	6	5	2	2	4	58237	66364	72639	26513	22511	25547	1.28553	1.46493	1.60345	0.585252	0.496911	0.563929	0.378	0.000278096	0.0122416
Q6DFX2	Anthrax toxin receptor 2 OS=Mus musculus OX=10090 GN=Antxr2 PE=1 SV=1	Antxr2	53.184	21.4	24	7	7	3	4	3	6	5	3	4	4	4	7	5	3	4	4	4	7	5	3	37163	41664	40190	69043	78343	70602	0.661646	0.741781	0.715538	1.22923	1.39481	1.25699	1.832	0.000301427	0.0127871
Q8VEK0	Cell cycle control protein 50A OS=Mus musculus OX=10090 GN=Tmem30a PE=1 SV=1	Tmem30a	41.06	9.1	11	2	2	1	2	2	2	2	2	1	2	2	2	2	2	1	2	2	2	2	2	0	60954	62376	123660	135590	125520		0.599823	0.613816	1.21689	1.33428	1.23519	2.08	0.000302108	0.0127871
Q08093	Calponin-2 OS=Mus musculus OX=10090 GN=Cnn2 PE=1 SV=1	Cnn2	33.155	28.9	19	7	6	3	5	3	2	4	2	6	7	7	5	7	5	5	6	6	4	6	4	100800	103070	114840	52505	58711	58265	1.23886	1.26676	1.41142	0.645301	0.721574	0.716093	0.532	0.000307249	0.0127871
O35239	Tyrosine-protein phosphatase non-receptor type 9 OS=Mus musculus OX=10090 GN=Ptpn9 PE=1 SV=2	Ptpn9	67.969	11.3	18	6	6	3	3	2	3	4	3	4	3	2	4	5	4	4	3	2	4	5	4	23895	22599	21910	34297	37943	35479	0.814033	0.769882	0.74641	1.1684	1.29261	1.20867	1.575	0.000313301	0.0128062
Q60817	Nascent polypeptide-associated complex subunit alpha OS=Mus musculus OX=10090 GN=Naca PE=1 SV=1	Naca	23.384	35.3	19	4	4	3	4	4	3	3	2	3	4	4	3	3	2	3	4	4	3	3	2	462240	477840	460420	314570	346400	329760	1.15984	1.19898	1.15527	0.789309	0.869176	0.827424	0.707	0.000329033	0.0128727
Q9Z0E6	Guanylate-binding protein 2 OS=Mus musculus OX=10090 GN=Gbp2 PE=1 SV=1	Gbp2	66.739	12.7	14	5	3	5	3	4	1	1	0	5	3	4	2	1	3	3	2	3	1	1	2	62884	51202	59488	12251	0	12843	1.58264	1.28863	1.49717	0.308328		0.323228	0.217	0.000329138	0.0128727
P09803	Cadherin-1 OS=Mus musculus OX=10090 GN=Cdh1 PE=1 SV=1	Cdh1	98.255	15.7	20	8	8	5	3	4	2	4	2	7	6	7	6	6	6	7	6	7	6	6	6	366340	407850	342970	210200	207880	203160	1.2644	1.40767	1.18374	0.725495	0.717487	0.701197	0.556	0.000343314	0.0128727
Q8VCT3	Aminopeptidase B OS=Mus musculus OX=10090 GN=Rnpep PE=1 SV=2	Rnpep	72.415	31.7	50	15	15	10	10	11	7	6	6	13	14	14	10	12	11	13	14	14	10	12	11	145200	152680	174450	75037	73082	81383	1.24132	1.30527	1.49138	0.641495	0.624782	0.695748	0.486	0.000347684	0.0128727
P35951	Low-density lipoprotein receptor OS=Mus musculus OX=10090 GN=Ldlr PE=1 SV=2	Ldlr	94.946	24.6	50	15	15	8	5	7	14	10	6	13	12	12	15	14	15	13	12	12	15	14	15	94396	83553	82030	192570	164100	178450	0.712334	0.63051	0.619017	1.45318	1.23834	1.34662	2.058	0.000348955	0.0128727
Q9Z2U0	Proteasome subunit alpha type-7 OS=Mus musculus OX=10090 GN=Psma7 PE=1 SV=1	Psma7	27.855	42.3	44	7	7	8	7	7	8	7	7	7	7	7	7	7	7	7	7	7	7	7	7	350220	323340	332670	209970	230530	225370	1.25669	1.16024	1.19372	0.753436	0.827211	0.808696	0.662	0.000350126	0.0128727
Q61235	Beta-2-syntrophin OS=Mus musculus OX=10090 GN=Sntb2 PE=1 SV=2	Sntb2	56.381	32.5	58	13	13	9	7	9	12	7	14	11	10	10	13	11	13	11	10	10	13	11	13	130100	128030	133040	160190	160020	168150	0.887519	0.873398	0.907576	1.09279	1.09163	1.14709	1.248	0.000360069	0.0128727
O08795	Glucosidase 2 subunit beta OS=Mus musculus OX=10090 GN=Prkcsh PE=1 SV=1	Prkcsh	58.792	18.6	36	8	8	6	6	8	5	6	5	8	7	8	7	7	7	8	7	8	7	7	7	190770	196980	179850	135860	134910	140030	1.16989	1.20797	1.10292	0.833156	0.82733	0.858729	0.724	0.000370524	0.0128727
P63024	Vesicle-associated membrane protein 3 OS=Mus musculus OX=10090 GN=Vamp3 PE=1 SV=1	Vamp3	11.48	47.6	15	3	3	2	2	2	3	3	3	2	2	2	3	3	3	2	2	2	3	3	3	124920	147720	126820	276060	285280	253350	0.617321	0.729992	0.62671	1.36421	1.40978	1.25199	2.039	0.000370713	0.0128727
Q9R045	Angiopoietin-related protein 2 OS=Mus musculus OX=10090 GN=Angptl2 PE=2 SV=2	Angptl2	57.105	48.9	113	22	22	12	15	16	25	23	22	18	19	18	22	22	22	18	19	18	22	22	22	188810	210300	210780	552100	458520	442330	0.549175	0.611681	0.613077	1.60584	1.33366	1.28657	2.382	0.000371166	0.0128727
Q05816	Fatty acid-binding protein 5 OS=Mus musculus OX=10090 GN=Fabp5 PE=1 SV=3	Fabp5	15.137	72.6	58	9	9	12	9	8	9	10	10	9	9	8	8	8	9	9	9	8	8	8	9	560050	546950	587930	271520	306160	325310	1.29346	1.2632	1.35785	0.627086	0.707089	0.751316	0.533	0.000381635	0.0130382
Q920E5	Farnesyl pyrophosphate synthase OS=Mus musculus OX=10090 GN=Fdps PE=1 SV=1	Fdps	40.581	41.9	63	13	13	11	10	12	8	10	12	12	11	13	11	11	11	12	11	13	11	11	11	483730	437790	459020	287170	250000	267450	1.32822	1.20208	1.26038	0.78851	0.686449	0.734363	0.583	0.000393342	0.013091
P07356	Annexin A2 OS=Mus musculus OX=10090 GN=Anxa2 PE=1 SV=2	Anxa2	38.676	77.3	234	30	30	39	37	31	45	39	43	29	27	26	30	29	29	29	27	26	30	29	29	4824700	4426900	4573000	7421900	6892700	7769100	0.80617	0.739701	0.764113	1.24014	1.15172	1.29816	1.597	0.000403673	0.013091
P25206	DNA replication licensing factor MCM3 OS=Mus musculus OX=10090 GN=Mcm3 PE=1 SV=2	Mcm3	91.545	50.6	96	30	30	13	13	15	16	20	19	23	21	22	25	27	22	23	21	22	25	27	22	160390	169800	157660	210050	219360	215960	0.849208	0.899031	0.834754	1.11214	1.16143	1.14343	1.323	0.000405597	0.013091
Q9CZE3	Ras-related protein Rab-32 OS=Mus musculus OX=10090 GN=Rab32 PE=1 SV=3	Rab32	25.068	23.3	15	4	4	4	3	3	2	1	2	4	3	4	2	1	2	4	3	4	2	1	2	67391	64930	64550	28463	0	31778	1.31054	1.26268	1.25529	0.553514		0.61798	0.459	0.000407278	0.013091
Q9ERG0	LIM domain and actin-binding protein 1 OS=Mus musculus OX=10090 GN=Lima1 PE=1 SV=3	Lima1	84.059	3.5	12	2	2	2	2	2	2	2	2	2	2	2	2	2	2	2	2	2	2	2	2	44903	49646	50634	16434	18654	21620	1.33447	1.47543	1.50479	0.488402	0.554378	0.642525	0.391	0.000417703	0.013091
Q9R1P4	Proteasome subunit alpha type-1 OS=Mus musculus OX=10090 GN=Psma1 PE=1 SV=1	Psma1	29.546	39.2	43	9	9	8	8	7	9	6	5	9	9	9	9	8	8	9	9	9	9	8	8	366960	329900	336390	186350	179260	207650	1.37052	1.23211	1.25635	0.695981	0.669501	0.775532	0.555	0.000422844	0.013091
Q9R1P3	Proteasome subunit beta type-2 OS=Mus musculus OX=10090 GN=Psmb2 PE=1 SV=1	Psmb2	22.906	32.3	27	6	6	5	6	6	3	3	4	6	6	6	5	4	5	6	6	6	5	4	5	197420	193420	216350	102360	114220	118200	1.25749	1.23201	1.37807	0.651995	0.727539	0.75289	0.551	0.000423214	0.013091
Q60605	Myosin light polypeptide 6 OS=Mus musculus OX=10090 GN=Myl6 PE=1 SV=3	Myl6	16.93	55.6	73	8	8	11	12	13	11	13	13	8	8	8	8	8	8	8	8	8	8	8	8	1566900	1702300	1573600	982550	1055200	1090800	1.1794	1.28131	1.18444	0.739561	0.794244	0.82104	0.646	0.000436121	0.0131746
Q64727	Vinculin OS=Mus musculus OX=10090 GN=Vcl PE=1 SV=4	Vcl	116.72	39.6	128	34	34	24	21	23	23	20	17	30	27	30	31	26	24	30	27	30	31	26	24	280870	249350	262950	182220	180470	175420	1.26586	1.12381	1.1851	0.821255	0.813368	0.790608	0.678	0.000437425	0.0131746
P05064	Fructose-bisphosphate aldolase A OS=Mus musculus OX=10090 GN=Aldoa PE=1 SV=2	Aldoa	39.355	81.3	157	24	22	29	26	29	25	24	24	23	20	22	20	21	20	21	19	21	18	20	19	2443900	2573000	2717800	1873500	1840900	1836200	1.10373	1.16204	1.22743	0.846123	0.8314	0.829277	0.718	0.000453746	0.0134886
P47753	F-actin-capping protein subunit alpha-1 OS=Mus musculus OX=10090 GN=Capza1 PE=1 SV=4	Capza1	32.939	55.9	49	9	7	7	7	8	10	8	9	8	8	9	9	9	9	6	6	7	7	7	7	472040	479550	495130	561320	570030	561140	0.902214	0.916568	0.946346	1.07286	1.0895	1.07251	1.17	0.000466978	0.013704
Q8VDD5	Myosin-9 OS=Mus musculus OX=10090 GN=Myh9 PE=1 SV=4	Myh9	226.37	56.2	675	108	86	126	111	114	105	102	117	103	101	104	101	96	101	83	79	82	82	76	81	1573800	1632300	1589200	1155900	1124500	1234600	1.13628	1.17851	1.14739	0.834555	0.811884	0.891376	0.733	0.000473657	0.0137241
Q9R1P1	Proteasome subunit beta type-3 OS=Mus musculus OX=10090 GN=Psmb3 PE=1 SV=1	Psmb3	22.965	35.1	31	5	5	5	5	5	6	4	6	4	4	4	5	4	5	4	4	4	5	4	5	240630	246100	239550	142490	164820	156530	1.21314	1.24072	1.20769	0.718365	0.830941	0.789147	0.639	0.000488927	0.0139142
O70435	Proteasome subunit alpha type-3 OS=Mus musculus OX=10090 GN=Psma3 PE=1 SV=3	Psma3	28.405	41.6	37	9	9	8	6	7	5	5	6	9	9	9	8	8	9	9	9	9	8	8	9	276590	249760	255900	153650	141690	163520	1.33714	1.20744	1.23712	0.742803	0.684984	0.790518	0.587	0.000493297	0.0139142
Q9CY58	Plasminogen activator inhibitor 1 RNA-binding protein OS=Mus musculus OX=10090 GN=Serbp1 PE=1 SV=2	Serbp1	44.714	38.3	42	12	12	8	10	12	4	2	6	8	10	10	6	6	8	8	10	10	6	6	8	228350	255820	276290	133990	141800	140670	1.16414	1.30418	1.40854	0.683088	0.722904	0.717143	0.548	0.000498455	0.0139142
P70460	Vasodilator-stimulated phosphoprotein OS=Mus musculus OX=10090 GN=Vasp PE=1 SV=4	Vasp	39.666	38.7	38	11	11	8	6	7	7	4	6	11	8	8	10	6	10	11	8	8	10	6	10	76916	74991	73116	50086	54073	55349	1.20015	1.17012	1.14086	0.781513	0.843724	0.863634	0.709	0.000504737	0.0139198
Q5S248	Transmembrane protease serine 11E OS=Mus musculus OX=10090 GN=Tmprss11e PE=1 SV=2	Tmprss11e	48.064	47.8	103	18	18	16	15	15	20	20	17	17	17	15	18	18	17	17	17	15	18	18	17	663390	847010	821040	1804800	1784500	1674700	0.524043	0.669094	0.648579	1.4257	1.40966	1.32292	2.258	0.000517653	0.014106
Q69Z38	Inactive tyrosine-protein kinase PEAK1 OS=Mus musculus OX=10090 GN=Peak1 PE=1 SV=4	Peak1	191.09	13.1	42	15	15	2	2	4	12	11	11	5	6	6	15	14	14	5	6	6	15	14	14	18969	24987	25964	66559	66973	61645	0.42933	0.565536	0.587649	1.50645	1.51581	1.39522	2.791	0.000538523	0.0142226
Q8VDJ3	Vigilin OS=Mus musculus OX=10090 GN=Hdlbp PE=1 SV=1	Hdlbp	141.74	33.6	150	32	32	31	24	26	22	26	21	32	29	29	26	26	27	32	29	29	26	26	27	150670	157760	149370	125260	122230	119340	1.09627	1.14786	1.08682	0.911391	0.889344	0.868317	0.801	0.000545564	0.0142226
Q99PT1	Rho GDP-dissociation inhibitor 1 OS=Mus musculus OX=10090 GN=Arhgdia PE=1 SV=3	Arhgdia	23.407	71.1	69	11	11	13	12	11	12	10	11	11	9	9	11	10	11	11	9	9	11	10	11	2353400	2334600	2579400	1649700	1739600	1691000	1.14356	1.13443	1.25338	0.801623	0.845307	0.821691	0.699	0.000546714	0.0142226
P34152	Focal adhesion kinase 1 OS=Mus musculus OX=10090 GN=Ptk2 PE=1 SV=4	Ptk2	119.24	8.5	25	7	7	6	5	5	3	3	3	7	6	6	4	3	4	7	6	6	4	3	4	33635	34036	36276	15341	17054	19267	1.2969	1.31237	1.39874	0.591521	0.657571	0.7429	0.497	0.000549673	0.0142226
P35441	Thrombospondin-1 OS=Mus musculus OX=10090 GN=Thbs1 PE=1 SV=1	Thbs1	129.65	43.2	181	44	21	42	34	43	20	18	24	42	40	41	29	27	30	20	19	19	13	11	12	769320	975880	1085000	302040	278390	238140	1.26506	1.60473	1.78416	0.496671	0.457782	0.391595	0.289	0.000557668	0.0142226
Q9EPT5	Solute carrier organic anion transporter family member 2A1 OS=Mus musculus OX=10090 GN=Slco2a1 PE=1 SV=2	Slco2a1	70.146	10.1	16	6	6	1	1	2	4	4	4	4	3	3	6	6	6	4	3	3	6	6	6	112930	108820	118280	441840	338680	302680	0.476086	0.458759	0.49864	1.86269	1.42779	1.27603	3.186	0.000563504	0.0142226
P07742	Ribonucleoside-diphosphate reductase large subunit OS=Mus musculus OX=10090 GN=Rrm1 PE=1 SV=2	Rrm1	90.209	24.1	40	14	14	10	6	7	6	4	7	12	11	10	9	6	11	12	11	10	9	6	11	268170	262980	258820	157020	143620	171390	1.27498	1.2503	1.23052	0.746529	0.682821	0.814849	0.598	0.000575003	0.0142226
Q9CRB2	H/ACA ribonucleoprotein complex subunit 2 OS=Mus musculus OX=10090 GN=Nhp2 PE=1 SV=1	Nhp2	17.247	34.6	18	3	3	2	2	3	4	4	3	3	2	2	3	3	3	3	2	2	3	3	3	76473	76277	72262	98658	100880	94380	0.8842	0.881934	0.835512	1.14071	1.1664	1.09125	1.306	0.00057851	0.0142226
P39447	Tight junction protein ZO-1 OS=Mus musculus OX=10090 GN=Tjp1 PE=1 SV=2	Tjp1	194.74	20.9	81	26	26	16	15	18	12	7	13	22	18	20	17	13	20	22	18	20	17	13	20	79036	87715	88709	50761	53765	47162	1.16473	1.29263	1.30727	0.748047	0.792316	0.69501	0.594	0.000590658	0.0142226
Q99LS3	Phosphoserine phosphatase OS=Mus musculus OX=10090 GN=Psph PE=1 SV=1	Psph	25.096	28.4	26	6	6	6	4	6	4	1	5	6	6	6	6	3	6	6	6	6	6	3	6	113280	113720	101340	70780	74942	72799	1.24287	1.2477	1.11187	0.776578	0.822242	0.798729	0.666	0.000596501	0.0142226
Q61789	Laminin subunit alpha-3 OS=Mus musculus OX=10090 GN=Lama3 PE=1 SV=4	Lama3	366.22	14.4	122	36	35	30	26	31	15	10	10	33	31	33	22	16	18	33	31	33	22	16	18	281860	390990	367740	122410	100590	105510	1.23524	1.71349	1.6116	0.536455	0.44083	0.462391	0.316	0.000598364	0.0142226
Q9DBJ1	Phosphoglycerate mutase 1 OS=Mus musculus OX=10090 GN=Pgam1 PE=1 SV=3	Pgam1	28.832	57.1	82	12	12	15	13	14	15	13	12	12	11	12	11	12	10	12	11	12	11	12	10	2166800	2048700	2324400	1443300	1512000	1494200	1.18303	1.11855	1.26908	0.788014	0.825523	0.815804	0.68	0.000602613	0.0142226
E9Q634	Unconventional myosin-Ie OS=Mus musculus OX=10090 GN=Myo1e PE=1 SV=1	Myo1e	126.82	25.4	102	22	22	15	13	14	20	23	17	20	19	18	20	21	21	20	19	18	20	21	21	157760	167410	155510	253230	273240	236920	0.760858	0.807398	0.750006	1.2213	1.3178	1.14264	1.588	0.000602707	0.0142226
Q9JHR7	Insulin-degrading enzyme OS=Mus musculus OX=10090 GN=Ide PE=1 SV=1	Ide	117.77	24	74	21	21	14	16	11	12	9	12	18	19	16	19	17	18	18	19	16	19	17	18	174140	162390	160750	90625	97225	106760	1.31943	1.2304	1.21797	0.686648	0.736655	0.8089	0.592	0.000613272	0.0143243
Q61233	Plastin-2 OS=Mus musculus OX=10090 GN=Lcp1 PE=1 SV=4	Lcp1	70.148	55	100	27	21	15	9	16	19	22	19	24	22	23	26	26	25	18	17	17	20	21	20	168750	141820	151040	279630	263390	257040	0.802508	0.674439	0.718286	1.32981	1.25258	1.22238	1.733	0.000621419	0.014368
P47791	Glutathione reductase, mitochondrial OS=Mus musculus OX=10090 GN=Gsr PE=1 SV=3	Gsr	53.662	44.4	75	13	13	15	13	15	12	10	10	13	12	12	11	10	11	13	12	12	11	10	11	267760	238030	242200	147600	140310	159890	1.34351	1.19434	1.21526	0.740598	0.70402	0.802265	0.599	0.000629215	0.014398
P62806	Histone H4 OS=Mus musculus OX=10090 GN=H4c1 PE=1 SV=2	H4c1	11.367	65	430	18	18	75	68	64	69	68	86	14	15	15	18	18	17	14	15	15	18	18	17	41240000	41832000	39196000	63711000	76328000	71088000	0.742183	0.752837	0.705398	1.14659	1.37365	1.27935	1.727	0.000635298	0.014398
P63166	Small ubiquitin-related modifier 1 OS=Mus musculus OX=10090 GN=Sumo1 PE=1 SV=1	Sumo1	11.557	34.7	12	4	3	2	2	1	2	3	2	3	2	2	3	3	3	3	2	2	3	3	3	60623	74066	56808	27975	24047	26811	1.34553	1.6439	1.26086	0.620908	0.533725	0.595073	0.412	0.000649313	0.0144931
Q9ESX5	H/ACA ribonucleoprotein complex subunit DKC1 OS=Mus musculus OX=10090 GN=Dkc1 PE=1 SV=4	Dkc1	57.401	41.1	61	14	14	11	9	9	10	11	11	14	10	10	12	11	14	14	10	10	12	11	14	180430	182460	171060	217460	225230	219820	0.904819	0.914999	0.857831	1.09052	1.12948	1.10235	1.241	0.000652158	0.0144931
P17426	AP-2 complex subunit alpha-1 OS=Mus musculus OX=10090 GN=Ap2a1 PE=1 SV=1	Ap2a1	107.66	36.7	91	26	20	19	15	16	13	12	16	21	21	22	19	18	22	17	17	17	16	15	18	162790	146130	152610	109660	106370	112550	1.23621	1.10969	1.1589	0.832745	0.807761	0.854691	0.712	0.000660986	0.014548
P62897	Cytochrome c, somatic OS=Mus musculus OX=10090 GN=Cycs PE=1 SV=2	Cycs	11.605	41	24	4	4	5	5	4	4	3	3	4	4	4	4	4	4	4	4	4	4	4	4	6818800	6447400	7516300	2908200	3020300	3626800	1.34858	1.27512	1.48652	0.575164	0.597334	0.717283	0.46	0.000669723	0.0146
Q9JI46	Diphosphoinositol polyphosphate phosphohydrolase 1 OS=Mus musculus OX=10090 GN=Nudt3 PE=1 SV=1	Nudt3	19.029	36.3	11	4	4	1	1	4	2	1	2	3	2	4	4	2	4	3	2	4	4	2	4	62361	64964	58656	43080	45444	42201	1.18143	1.23074	1.11124	0.816151	0.860937	0.799499	0.703	0.000678973	0.014662
P58044	Isopentenyl-diphosphate Delta-isomerase 1 OS=Mus musculus OX=10090 GN=Idi1 PE=1 SV=1	Idi1	26.289	48.5	35	9	9	7	8	7	4	4	5	9	9	8	8	5	7	9	9	8	8	5	7	172240	161190	175280	101290	83306	84638	1.32842	1.2432	1.35187	0.781213	0.642509	0.652782	0.529	0.000698849	0.0147764
Q9DBR3	Armadillo repeat-containing protein 8 OS=Mus musculus OX=10090 GN=Armc8 PE=1 SV=2	Armc8	75.363	24.5	39	11	11	6	2	5	8	7	11	7	4	7	10	8	11	7	4	7	10	8	11	242110	229050	258030	539580	435410	526840	0.651119	0.615996	0.693934	1.45112	1.17097	1.41686	2.06	0.000699115	0.0147764
Q8BWY3	Eukaryotic peptide chain release factor subunit 1 OS=Mus musculus OX=10090 GN=Etf1 PE=1 SV=4	Etf1	49.03	35.7	66	15	15	13	11	13	10	9	10	14	12	12	12	11	14	14	12	12	12	11	14	212560	192640	197660	149840	150930	152890	1.20713	1.09401	1.12251	0.850945	0.857135	0.868266	0.753	0.000703639	0.0147764
Q60692	Proteasome subunit beta type-6 OS=Mus musculus OX=10090 GN=Psmb6 PE=1 SV=3	Psmb6	25.378	30.3	19	4	4	4	3	4	2	3	3	4	3	3	3	3	3	4	3	3	3	3	3	327650	303920	274140	158630	170600	177880	1.39147	1.29069	1.16423	0.673674	0.724508	0.755425	0.56	0.000715274	0.0148842
P97371	Proteasome activator complex subunit 1 OS=Mus musculus OX=10090 GN=Psme1 PE=1 SV=2	Psme1	28.673	36.1	33	8	8	9	6	6	5	3	4	8	7	5	5	4	5	8	7	5	5	4	5	196810	175420	209830	97655	95029	110320	1.33421	1.1892	1.42247	0.66202	0.644218	0.747878	0.521	0.000723915	0.0149006
Q99PV0	Pre-mRNA-processing-splicing factor 8 OS=Mus musculus OX=10090 GN=Prpf8 PE=1 SV=2	Prpf8	273.61	45.4	375	87	87	54	52	59	75	63	72	70	65	70	81	74	83	70	65	70	81	74	83	202660	195990	196480	292310	260390	274330	0.855009	0.826869	0.828936	1.23324	1.09857	1.15738	1.39	0.000731625	0.0149006
O55201	Transcription elongation factor SPT5 OS=Mus musculus OX=10090 GN=Supt5h PE=1 SV=1	Supt5h	120.66	13.2	31	9	9	6	5	3	6	4	7	6	5	7	7	4	8	6	5	7	7	4	8	54790	53822	49267	79416	75526	83779	0.828896	0.814251	0.74534	1.20145	1.1426	1.26746	1.512	0.000742073	0.0149006
Q91WG4	Elongator complex protein 2 OS=Mus musculus OX=10090 GN=Elp2 PE=1 SV=1	Elp2	93.092	13.2	36	10	10	8	5	4	7	5	7	10	7	6	7	7	7	10	7	6	7	7	7	48063	47394	49511	40011	37337	37873	1.10834	1.09291	1.14173	0.92266	0.860997	0.873357	0.795	0.000742101	0.0149006
Q3THE2	Myosin regulatory light chain 12B OS=Mus musculus OX=10090 GN=Myl12b PE=1 SV=2	Myl12b	19.779	55.8	56	7	7	10	10	9	9	10	8	7	7	7	7	7	7	7	7	7	7	7	7	1205000	1336500	1243500	703800	789440	812870	1.18698	1.31651	1.2249	0.693273	0.777632	0.800711	0.609	0.000755746	0.0150334
P97372	Proteasome activator complex subunit 2 OS=Mus musculus OX=10090 GN=Psme2 PE=1 SV=4	Psme2	27.057	45.6	29	8	8	7	5	6	3	3	5	7	7	7	7	6	6	7	7	7	7	6	6	134150	127540	134450	63103	69712	79224	1.32346	1.25825	1.32642	0.622544	0.687745	0.781586	0.535	0.000761849	0.0150334
O88569	Heterogeneous nuclear ribonucleoproteins A2/B1 OS=Mus musculus OX=10090 GN=Hnrnpa2b1 PE=1 SV=2	Hnrnpa2b1	37.402	42.2	62	14	13	9	10	10	10	11	12	12	13	11	11	10	13	11	12	10	10	9	12	844410	904660	928110	592890	594090	649210	1.12254	1.20264	1.23381	0.788178	0.789773	0.863049	0.686	0.000785003	0.0150644
Q8K1J6	CCA tRNA nucleotidyltransferase 1, mitochondrial OS=Mus musculus OX=10090 GN=Trnt1 PE=1 SV=1	Trnt1	49.895	10.8	13	4	4	4	3	3	2	0	1	4	4	4	3	1	2	4	4	4	3	1	2	28151	25589	24332	9916	0	8711.5	1.45559	1.32312	1.25812	0.512722		0.450442	0.358	0.000786111	0.0150644
Q9Z277	Tyrosine-protein kinase BAZ1B OS=Mus musculus OX=10090 GN=Baz1b PE=1 SV=2	Baz1b	170.65	13.9	48	16	16	6	4	4	11	8	15	8	6	8	13	11	15	8	6	8	13	11	15	88849	90092	79991	128400	143660	135700	0.799611	0.810797	0.719892	1.15556	1.29289	1.22125	1.575	0.000787739	0.0150644
Q8VEN2	Placenta-expressed transcript 1 protein OS=Mus musculus OX=10090 GN=Plet1 PE=1 SV=1	Plet1	25.006	7.6	18	2	2	3	3	3	3	3	3	2	2	2	2	2	2	2	2	2	2	2	2	501980	606620	498810	1935900	1650100	1353000	0.460081	0.555987	0.457176	1.77432	1.51237	1.24007	3.073	0.000789744	0.0150644
O09061	Proteasome subunit beta type-1 OS=Mus musculus OX=10090 GN=Psmb1 PE=1 SV=1	Psmb1	26.372	47.1	45	8	8	9	8	8	8	6	6	8	7	7	7	6	6	8	7	7	7	6	6	342420	315590	341060	181170	194280	216020	1.29171	1.1905	1.28658	0.683428	0.732883	0.814893	0.592	0.00079869	0.0150983
Q3UFY7	7-methylguanosine phosphate-specific 5'-nucleotidase OS=Mus musculus OX=10090 GN=Nt5c3b PE=1 SV=3	Nt5c3b	34.425	27.3	16	6	6	4	2	4	2	2	2	5	4	6	3	4	5	5	4	6	3	4	5	68397	56535	65098	36606	37900	37436	1.35901	1.12332	1.29346	0.727339	0.75305	0.743831	0.589	0.00081684	0.0150983
Q9EQU5	Protein SET OS=Mus musculus OX=10090 GN=Set PE=1 SV=1	Set	33.377	22.8	31	5	5	6	5	6	5	5	4	5	5	5	5	5	5	5	5	5	5	5	5	545820	591540	647780	285030	326130	334440	1.19928	1.29974	1.42331	0.62627	0.716575	0.734834	0.53	0.000819838	0.0150983
Q505F5	Leucine-rich repeat-containing protein 47 OS=Mus musculus OX=10090 GN=Lrrc47 PE=1 SV=1	Lrrc47	63.589	13.8	17	6	6	4	1	1	4	3	4	6	4	5	5	5	6	6	4	5	5	5	6	47789	46318	44706	37407	38599	38273	1.13292	1.09805	1.05984	0.8868	0.915059	0.90733	0.823	0.00082045	0.0150983
Q8CAY6	Acetyl-CoA acetyltransferase, cytosolic OS=Mus musculus OX=10090 GN=Acat2 PE=1 SV=2	Acat2	41.297	30.5	33	7	7	7	5	6	5	5	5	7	6	7	7	7	6	7	6	7	7	7	6	217360	220220	232300	132520	105360	120420	1.26842	1.28511	1.3556	0.773328	0.614834	0.702717	0.535	0.000824502	0.0150983
Q9WTP6	Adenylate kinase 2, mitochondrial OS=Mus musculus OX=10090 GN=Ak2 PE=1 SV=5	Ak2	26.468	23.8	21	4	4	4	3	5	4	3	2	4	4	4	4	4	4	4	4	4	4	4	4	213340	196030	214120	108540	90056	113790	1.36774	1.25677	1.37275	0.695861	0.577359	0.72952	0.501	0.000834018	0.0151513
Q7TPR4	Alpha-actinin-1 OS=Mus musculus OX=10090 GN=Actn1 PE=1 SV=1	Actn1	103.07	65.7	222	53	29	41	35	40	36	35	35	53	52	51	50	51	52	29	28	27	27	28	28	934330	926890	910950	712490	769720	752330	1.11969	1.11078	1.09167	0.853842	0.922426	0.901586	0.806	0.000857153	0.0153578
O54804	Choline kinase alpha OS=Mus musculus OX=10090 GN=Chka PE=1 SV=3	Chka	51.984	13.7	16	5	5	4	2	3	1	3	3	4	3	3	2	4	5	4	3	3	2	4	5	34001	33896	32181	20757	17105	19942	1.29214	1.28815	1.22298	0.78883	0.650042	0.757857	0.578	0.000858803	0.0153578
Q61881	DNA replication licensing factor MCM7 OS=Mus musculus OX=10090 GN=Mcm7 PE=1 SV=1	Mcm7	81.21	41	121	26	26	18	16	22	21	19	25	19	21	22	21	22	25	19	21	22	21	22	25	122570	125330	129110	164190	164420	179750	0.830636	0.84934	0.874956	1.11269	1.11425	1.21813	1.348	0.000882077	0.0155561
Q8CG47	Structural maintenance of chromosomes protein 4 OS=Mus musculus OX=10090 GN=Smc4 PE=1 SV=1	Smc4	146.89	25	91	28	28	15	10	9	20	15	22	21	17	17	27	23	26	21	17	17	27	23	26	122200	129120	123780	148460	145940	145290	0.899864	0.950822	0.911499	1.09324	1.07468	1.0699	1.172	0.000883483	0.0155561
Q99LD8	N(G),N(G)-dimethylarginine dimethylaminohydrolase 2 OS=Mus musculus OX=10090 GN=Ddah2 PE=1 SV=1	Ddah2	29.645	32.3	18	6	6	5	3	4	1	2	3	5	5	6	4	3	4	5	5	6	4	3	4	70342	87720	92333	30029	21028	26265	1.28785	1.60602	1.69048	0.549785	0.384991	0.480872	0.309	0.000901823	0.0157578
Q80X90	Filamin-B OS=Mus musculus OX=10090 GN=Flnb PE=1 SV=3	Flnb	277.82	55.8	469	99	90	89	79	78	79	68	76	93	91	92	89	85	90	86	84	83	82	77	83	388270	370410	355250	244380	242480	270790	1.24473	1.18748	1.13888	0.783445	0.777354	0.868111	0.68	0.000920239	0.0158526
Q9QUM9	Proteasome subunit alpha type-6 OS=Mus musculus OX=10090 GN=Psma6 PE=1 SV=1	Psma6	27.372	55.3	58	12	12	12	11	10	7	8	10	12	12	12	10	10	12	12	12	12	10	10	12	390550	364250	394800	206330	229700	248220	1.2778	1.19175	1.29171	0.675072	0.751534	0.812127	0.595	0.000921102	0.0158526
P31938	Dual specificity mitogen-activated protein kinase kinase 1 OS=Mus musculus OX=10090 GN=Map2k1 PE=1 SV=2	Map2k1	43.474	33.6	52	12	7	6	6	4	11	12	13	8	7	7	11	12	12	6	5	6	6	7	7	105650	100350	99187	136490	154400	150140	0.849485	0.80687	0.797519	1.09746	1.24146	1.20721	1.445	0.000948237	0.0160438
P68037	Ubiquitin-conjugating enzyme E2 L3 OS=Mus musculus OX=10090 GN=Ube2l3 PE=1 SV=1	Ube2l3	17.861	63.6	38	7	7	7	6	7	5	7	6	7	6	6	6	6	6	7	6	6	6	6	6	357930	360190	400760	213320	225420	246860	1.19014	1.19765	1.33255	0.709301	0.749534	0.820824	0.613	0.000950531	0.0160438
P70388	DNA repair protein RAD50 OS=Mus musculus OX=10090 GN=Rad50 PE=1 SV=1	Rad50	153.49	15.2	39	15	15	5	4	5	7	8	10	10	9	8	13	13	14	10	9	8	13	13	14	45792	37859	37165	71812	73822	71208	0.813699	0.672734	0.660402	1.27606	1.31178	1.26533	1.795	0.000953234	0.0160438
P57780	Alpha-actinin-4 OS=Mus musculus OX=10090 GN=Actn4 PE=1 SV=1	Actn4	104.98	64.8	329	55	35	60	62	56	47	46	58	52	54	51	47	48	49	32	34	31	28	29	29	1586300	1552000	1583700	1208700	1308300	1207200	1.12687	1.10251	1.12503	0.858635	0.929388	0.857569	0.789	0.000982108	0.0162345
Q99KK7	Dipeptidyl peptidase 3 OS=Mus musculus OX=10090 GN=Dpp3 PE=1 SV=2	Dpp3	82.897	36	68	17	17	15	12	11	10	8	12	16	14	13	15	11	14	16	14	13	15	11	14	309870	298330	335720	206120	199620	222190	1.18282	1.13877	1.2815	0.786793	0.761981	0.848134	0.665	0.000982975	0.0162345
Q8CG48	Structural maintenance of chromosomes protein 2 OS=Mus musculus OX=10090 GN=Smc2 PE=1 SV=2	Smc2	134.24	30.9	124	32	32	20	15	22	25	22	20	25	22	25	28	28	23	25	22	25	28	28	23	164020	167510	156080	197970	195610	194240	0.915094	0.934566	0.870796	1.10451	1.09134	1.0837	1.206	0.000985842	0.0162345
Q61205	Platelet-activating factor acetylhydrolase IB subunit alpha1 OS=Mus musculus OX=10090 GN=Pafah1b3 PE=1 SV=1	Pafah1b3	25.853	54.7	31	8	8	5	6	7	4	4	5	8	7	7	6	6	6	8	7	7	6	6	6	136600	127780	128870	105790	102090	107290	1.15694	1.08224	1.09147	0.895994	0.864657	0.908698	0.801	0.000997531	0.0163096
Q9JHW2	Omega-amidase NIT2 OS=Mus musculus OX=10090 GN=Nit2 PE=1 SV=1	Nit2	30.501	22.1	11	4	4	2	3	3	0	1	2	4	4	4	1	2	3	4	4	4	1	2	3	69772	73295	65758	0	38446	40568	1.212	1.27319	1.14227		0.667839	0.7047	0.568	0.00109738	0.0178149
Q8K0Q5	Rho GTPase-activating protein 18 OS=Mus musculus OX=10090 GN=Arhgap18 PE=1 SV=1	Arhgap18	74.929	10.9	17	6	6	0	2	2	6	4	3	2	2	3	6	5	5	2	2	3	6	5	5	27961	31757	29389	59120	61659	49490	0.646806	0.734617	0.679839	1.36759	1.42632	1.14482	1.911	0.00110815	0.017863
P52480	Pyruvate kinase PKM OS=Mus musculus OX=10090 GN=Pkm PE=1 SV=4	Pkm	57.844	76.1	375	41	41	61	54	54	68	67	71	40	39	38	41	40	41	40	39	38	41	40	41	7267800	6959800	7213600	9443900	9819000	10726000	0.847885	0.811953	0.841562	1.10176	1.14552	1.25133	1.399	0.00111692	0.0178786
Q5FWI3	Cell surface hyaluronidase OS=Mus musculus OX=10090 GN=Cemip2 PE=1 SV=1	Cemip2	153.8	19.7	73	19	19	7	6	11	17	12	20	12	9	16	19	17	19	12	9	16	19	17	19	36000	38497	42607	58175	60033	58657	0.734771	0.785736	0.869622	1.18737	1.22529	1.19721	1.51	0.00114331	0.0181612
Q8BWZ3	N-alpha-acetyltransferase 25, NatB auxiliary subunit OS=Mus musculus OX=10090 GN=Naa25 PE=1 SV=1	Naa25	111.71	24.8	65	17	17	14	10	12	9	8	12	14	11	12	12	9	12	14	11	12	12	9	12	78213	83081	76469	62244	62296	58778	1.11446	1.18382	1.08961	0.886917	0.887658	0.83753	0.771	0.00115784	0.0181612
Q9JMH6	Thioredoxin reductase 1, cytoplasmic OS=Mus musculus OX=10090 GN=Txnrd1 PE=1 SV=3	Txnrd1	67.083	31	67	14	14	14	10	12	11	9	11	14	14	13	14	12	11	14	14	13	14	12	11	297640	244610	255740	154780	164230	155640	1.40326	1.15324	1.20571	0.729727	0.77428	0.733782	0.595	0.00115952	0.0181612
O70492	Sorting nexin-3 OS=Mus musculus OX=10090 GN=Snx3 PE=1 SV=3	Snx3	18.757	19.1	11	3	2	3	1	2	2	2	1	3	3	3	2	2	2	2	2	2	2	1	1	105790	106190	100060	72576	80797	73808	1.17714	1.18159	1.11338	0.807565	0.899041	0.821274	0.728	0.00116631	0.0181612
P26231	Catenin alpha-1 OS=Mus musculus OX=10090 GN=Ctnna1 PE=1 SV=1	Ctnna1	100.11	56.5	206	36	29	36	37	34	34	33	32	34	34	34	34	34	32	27	27	27	27	27	25	326740	307920	296920	239660	234980	223060	1.20325	1.13395	1.09344	0.882574	0.865339	0.821443	0.749	0.00119793	0.0182307
P11672	Neutrophil gelatinase-associated lipocalin OS=Mus musculus OX=10090 GN=Lcn2 PE=1 SV=1	Lcn2	22.875	26	18	5	5	6	2	3	4	1	2	5	4	5	3	3	4	5	4	5	3	3	4	462360	504900	719080	116570	75933	123570	1.38541	1.51287	2.15464	0.349289	0.227524	0.370263	0.187	0.00120045	0.0182307
P97379	Ras GTPase-activating protein-binding protein 2 OS=Mus musculus OX=10090 GN=G3bp2 PE=1 SV=2	G3bp2	54.087	24.1	28	9	8	6	4	6	5	3	4	9	7	8	8	7	8	8	6	7	7	6	7	207930	206390	215320	141640	131450	154020	1.18058	1.17184	1.22254	0.804202	0.746345	0.874493	0.678	0.00120791	0.0182307
P06151	L-lactate dehydrogenase A chain OS=Mus musculus OX=10090 GN=Ldha PE=1 SV=3	Ldha	36.498	59.6	122	17	16	22	20	23	20	18	19	17	16	15	16	15	16	16	15	14	15	14	15	2423500	2609500	2826600	1735100	1762600	1831300	1.10254	1.18716	1.28593	0.789364	0.801874	0.833129	0.678	0.00121005	0.0182307
P70372	ELAV-like protein 1 OS=Mus musculus OX=10090 GN=Elavl1 PE=1 SV=2	Elavl1	36.169	30.7	27	8	8	7	6	5	3	2	4	8	6	6	6	7	7	8	6	6	6	7	7	174130	147360	156300	102970	103850	107760	1.31855	1.11584	1.18354	0.779711	0.786375	0.815982	0.658	0.00121718	0.0182307
Q61316	Heat shock 70 kDa protein 4 OS=Mus musculus OX=10090 GN=Hspa4 PE=1 SV=1	Hspa4	94.132	53.9	190	33	31	34	35	35	27	26	33	32	32	32	29	27	29	30	30	30	27	25	27	680790	670180	698380	473500	510730	533580	1.1451	1.12725	1.17468	0.796432	0.859053	0.897487	0.741	0.00122455	0.0182307
Q60715	Prolyl 4-hydroxylase subunit alpha-1 OS=Mus musculus OX=10090 GN=P4ha1 PE=1 SV=2	P4ha1	60.909	34.1	64	16	16	8	9	10	14	12	11	14	14	14	15	15	13	14	14	14	15	15	13	125020	138030	143490	240260	205240	229250	0.693727	0.765918	0.796216	1.33319	1.13886	1.27209	1.66	0.00123762	0.0182307
Q9Z2H7	PDZ domain-containing protein GIPC2 OS=Mus musculus OX=10090 GN=Gipc2 PE=1 SV=1	Gipc2	34.118	22.6	23	5	5	3	2	2	6	5	5	4	3	3	5	4	4	4	3	3	5	4	4	47570	47601	43665	79180	90113	72911	0.749055	0.749543	0.687566	1.2468	1.41895	1.14808	1.745	0.00123844	0.0182307
P35564	Calnexin OS=Mus musculus OX=10090 GN=Canx PE=1 SV=1	Canx	67.277	28.1	53	14	14	11	8	9	7	9	9	14	14	13	13	14	13	14	14	13	13	14	13	651450	604170	626130	396000	435590	455810	1.23336	1.14385	1.18542	0.749728	0.824682	0.862963	0.684	0.00124246	0.0182307
Q8BLX7	Collagen alpha-1(XVI) chain OS=Mus musculus OX=10090 GN=Col16a1 PE=1 SV=2	Col16a1	155.8	6.8	46	8	8	6	3	7	12	9	9	7	5	7	8	8	8	7	5	7	8	8	8	130940	115010	99262	288140	277100	231520	0.687968	0.604271	0.521529	1.51391	1.4559	1.21642	2.308	0.00131446	0.0189983
Q9D5V5	Cullin-5 OS=Mus musculus OX=10090 GN=Cul5 PE=1 SV=3	Cul5	90.973	12.8	31	9	9	4	4	4	6	5	8	8	6	7	8	8	9	8	6	7	8	8	9	38313	37054	41720	61462	62467	72826	0.732464	0.708395	0.797599	1.17502	1.19424	1.39228	1.68	0.00131582	0.0189983
O08810	116 kDa U5 small nuclear ribonucleoprotein component OS=Mus musculus OX=10090 GN=Eftud2 PE=1 SV=1	Eftud2	109.36	53.2	200	39	38	30	30	27	40	38	35	38	36	35	39	38	37	37	35	34	38	37	36	429010	444330	420940	570500	528120	533420	0.879624	0.911035	0.863077	1.16973	1.08283	1.0937	1.261	0.0013261	0.0189983
Q8JZK9	Hydroxymethylglutaryl-CoA synthase, cytoplasmic OS=Mus musculus OX=10090 GN=Hmgcs1 PE=1 SV=1	Hmgcs1	57.568	27.5	37	11	11	9	7	8	6	4	3	11	10	10	10	7	8	11	10	10	10	7	8	164020	184470	169160	95422	72232	73576	1.29681	1.45849	1.33744	0.754443	0.571094	0.58172	0.466	0.00133456	0.0189983
P21107	Tropomyosin alpha-3 chain OS=Mus musculus OX=10090 GN=Tpm3 PE=1 SV=3	Tpm3	32.994	37.5	64	14	8	12	12	13	10	8	9	12	12	12	10	9	10	7	6	7	6	5	5	2581800	2820800	2364900	1593600	1639400	1725800	1.21723	1.32991	1.11497	0.751326	0.772919	0.813654	0.638	0.00133627	0.0189983
Q6NZJ6	Eukaryotic translation initiation factor 4 gamma 1 OS=Mus musculus OX=10090 GN=Eif4g1 PE=1 SV=1	Eif4g1	176.07	24.1	108	33	30	22	21	16	19	12	18	31	27	25	30	22	27	28	24	22	27	19	24	206460	210910	201800	165650	164530	151360	1.12542	1.14968	1.10002	0.902963	0.896857	0.825067	0.778	0.00135255	0.019111
Q61739	Integrin alpha-6 OS=Mus musculus OX=10090 GN=Itga6 PE=1 SV=3	Itga6	122.16	42.3	210	35	35	32	32	33	39	38	36	32	31	32	33	35	33	32	31	32	33	35	33	556980	663760	697810	1142600	1182100	1081400	0.627624	0.747948	0.786316	1.28752	1.33203	1.21856	1.775	0.00138508	0.0193895
Q61398	Procollagen C-endopeptidase enhancer 1 OS=Mus musculus OX=10090 GN=Pcolce PE=1 SV=2	Pcolce	50.167	26.1	29	9	9	8	5	7	2	3	4	9	6	8	4	4	5	9	6	8	4	4	5	150870	139000	181030	70533	82090	77929	1.29049	1.18896	1.54847	0.603317	0.702172	0.66658	0.49	0.0013892	0.0193895
Q3TEA8	Heterochromatin protein 1-binding protein 3 OS=Mus musculus OX=10090 GN=Hp1bp3 PE=1 SV=1	Hp1bp3	60.866	10.1	10	5	5	1	1	1	3	3	1	4	3	2	5	4	3	4	3	2	5	4	3	28140	25540	19864	57835	74454	66097	0.620895	0.563527	0.438289	1.2761	1.64279	1.4584	2.698	0.00141356	0.0195761
Q91ZR2	Sorting nexin-18 OS=Mus musculus OX=10090 GN=Snx18 PE=1 SV=1	Snx18	67.903	9.8	21	5	5	5	3	5	3	2	3	5	3	4	4	3	2	5	3	4	4	3	2	62252	57071	52805	29032	25678	32956	1.43772	1.31807	1.21954	0.6705	0.593039	0.761126	0.509	0.00142182	0.0195761
P61759	Prefoldin subunit 3 OS=Mus musculus OX=10090 GN=Vbp1 PE=1 SV=2	Vbp1	22.435	33.7	22	5	5	5	3	3	4	4	3	5	4	4	5	5	4	5	4	4	5	5	4	114310	115170	112820	99128	101020	95075	1.07582	1.08391	1.0618	0.932936	0.950742	0.894791	0.862	0.00142823	0.0195761
E9Q3L2	Phosphatidylinositol 4-kinase alpha OS=Mus musculus OX=10090 GN=Pi4ka PE=1 SV=2	Pi4ka	237.04	17.8	77	27	27	7	6	10	22	13	19	12	13	14	25	17	23	12	13	14	25	17	23	70029	87383	84446	136220	146000	139320	0.633366	0.790322	0.763759	1.23202	1.32047	1.26006	1.743	0.0014584	0.0198706
Q9ES56	Trafficking protein particle complex subunit 4 OS=Mus musculus OX=10090 GN=Trappc4 PE=1 SV=1	Trappc4	24.385	19.2	12	3	3	2	2	1	2	2	3	3	3	3	3	3	3	3	3	3	3	3	3	84823	79719	71622	115720	114880	119850	0.867586	0.815381	0.732563	1.18361	1.17501	1.22585	1.484	0.00148137	0.0200642
Q3THW5	Histone H2A.V OS=Mus musculus OX=10090 GN=H2az2 PE=1 SV=3	H2az2	13.509	31.2	21	4	2	4	3	3	4	4	3	4	4	4	4	4	4	2	2	2	2	2	2	2760700	2454300	2442700	4031100	4433800	4964600	0.78551	0.698329	0.695028	1.14698	1.26156	1.41259	1.754	0.00149914	0.0201855
Q8C166	Copine-1 OS=Mus musculus OX=10090 GN=Cpne1 PE=1 SV=1	Cpne1	58.886	26.3	49	11	10	9	8	7	8	9	8	11	8	10	11	10	11	10	7	9	10	9	10	234670	233590	227690	323160	287480	315610	0.867969	0.863975	0.842153	1.19527	1.0633	1.16734	1.331	0.0015239	0.0201929
Q9JKF1	Ras GTPase-activating-like protein IQGAP1 OS=Mus musculus OX=10090 GN=Iqgap1 PE=1 SV=2	Iqgap1	188.74	59	388	74	74	72	62	69	65	57	63	72	67	67	67	64	66	72	67	67	67	64	66	864380	863450	890530	628700	703780	676210	1.12086	1.11966	1.15477	0.815249	0.912607	0.876857	0.767	0.0015286	0.0201929
Q61171	Peroxiredoxin-2 OS=Mus musculus OX=10090 GN=Prdx2 PE=1 SV=3	Prdx2	21.778	65.7	62	10	10	11	12	10	11	10	8	10	10	10	10	9	10	10	10	10	10	9	10	1284300	1091000	1090400	754830	735180	764380	1.34715	1.14439	1.14376	0.791767	0.771156	0.801785	0.65	0.00155028	0.0201929
P26369	Splicing factor U2AF 65 kDa subunit OS=Mus musculus OX=10090 GN=U2af2 PE=1 SV=3	U2af2	53.516	28.8	46	8	8	8	8	8	7	7	8	8	8	8	8	8	8	8	8	8	8	8	8	265210	250970	245470	203120	200140	211240	1.15631	1.09423	1.07025	0.885601	0.872608	0.921004	0.807	0.00157906	0.0201929
Q8VI94	2'-5'-oligoadenylate synthase-like protein 1 OS=Mus musculus OX=10090 GN=Oasl1 PE=2 SV=1	Oasl1	59.088	19	15	7	7	6	4	4	1	0	0	7	4	5	4	1	5	7	4	5	4	1	5	86659	101560	116140	11394	0	6825	1.34323	1.57419	1.80018	0.176608		0.105788	0.09	0.00157941	0.0201929
Q6VN19	Ran-binding protein 10 OS=Mus musculus OX=10090 GN=Ranbp10 PE=1 SV=2	Ranbp10	67.188	29.4	41	11	9	5	3	6	12	5	10	8	5	8	10	8	11	7	4	6	8	7	9	57275	49383	49845	100250	84593	104410	0.770937	0.664709	0.670928	1.34939	1.13864	1.40539	1.848	0.00158899	0.0201929
P48428	Tubulin-specific chaperone A OS=Mus musculus OX=10090 GN=Tbca PE=1 SV=3	Tbca	12.758	25	15	3	3	3	2	2	2	3	3	3	3	2	3	3	3	3	3	2	3	3	3	98367	85945	94287	40403	47275	53380	1.40639	1.22879	1.34806	0.577657	0.675909	0.763195	0.506	0.00159118	0.0201929
P27773	Protein disulfide-isomerase A3 OS=Mus musculus OX=10090 GN=Pdia3 PE=1 SV=2	Pdia3	56.678	56.4	145	26	26	28	26	23	25	21	22	25	25	23	25	23	23	25	25	23	25	23	23	681670	586750	606500	425880	388560	423720	1.31382	1.13087	1.16894	0.820821	0.748892	0.816657	0.66	0.00159863	0.0201929
Q62446	Peptidyl-prolyl cis-trans isomerase FKBP3 OS=Mus musculus OX=10090 GN=Fkbp3 PE=1 SV=2	Fkbp3	25.147	33.9	32	5	5	7	6	7	2	4	6	5	5	5	5	4	5	5	5	5	5	4	5	159480	158020	181870	74160	66837	91046	1.30826	1.29628	1.49193	0.608357	0.548284	0.746878	0.465	0.00159979	0.0201929
P49718	DNA replication licensing factor MCM5 OS=Mus musculus OX=10090 GN=Mcm5 PE=1 SV=2	Mcm5	82.406	32.2	74	19	19	9	9	13	13	12	18	13	12	15	17	15	19	13	12	15	17	15	19	117010	130930	127370	165960	161580	161650	0.812099	0.90871	0.884002	1.15183	1.12143	1.12192	1.303	0.00160013	0.0201929
P70288	Histone deacetylase 2 OS=Mus musculus OX=10090 GN=Hdac2 PE=1 SV=1	Hdac2	55.302	21.7	21	8	6	4	2	4	4	2	5	6	5	6	7	5	7	4	3	4	5	3	5	118070	123500	121070	228560	190020	186030	0.732406	0.766089	0.751016	1.41779	1.17872	1.15397	1.667	0.00160412	0.0201929
P49722	Proteasome subunit alpha type-2 OS=Mus musculus OX=10090 GN=Psma2 PE=1 SV=3	Psma2	25.926	65.4	66	12	12	14	10	12	10	9	11	11	12	12	11	10	11	11	12	12	11	10	11	225870	190560	196550	121320	116670	133430	1.3767	1.16148	1.19799	0.739456	0.711113	0.813267	0.606	0.00160555	0.0201929
Q9JJU8	SH3 domain-binding glutamic acid-rich-like protein OS=Mus musculus OX=10090 GN=Sh3bgrl PE=1 SV=1	Sh3bgrl	12.811	53.5	20	4	4	4	3	4	3	2	4	4	3	4	3	4	4	4	3	4	3	4	4	168140	171220	197200	118270	122350	121640	1.12241	1.14297	1.31639	0.789502	0.816738	0.811998	0.675	0.00162056	0.020265
Q8CH18	Cell division cycle and apoptosis regulator protein 1 OS=Mus musculus OX=10090 GN=Ccar1 PE=1 SV=1	Ccar1	132.06	17.5	39	15	15	5	2	9	7	7	9	8	7	11	12	12	12	8	7	11	12	12	12	50754	45346	48571	83824	73375	91055	0.775018	0.692437	0.741684	1.28	1.12044	1.39042	1.716	0.00162899	0.020265
P67778	Prohibitin OS=Mus musculus OX=10090 GN=Phb PE=1 SV=1	Phb	29.82	63.6	26	12	12	10	8	4	1	1	2	11	8	6	5	5	3	11	8	6	5	5	3	165900	120590	101310	42798	42657	42097	1.93149	1.40397	1.1795	0.498277	0.496635	0.490115	0.329	0.00164981	0.0203346
Q9Z1R2	Large proline-rich protein BAG6 OS=Mus musculus OX=10090 GN=Bag6 PE=1 SV=1	Bag6	121.04	19.3	77	16	16	12	13	14	11	12	15	13	14	14	11	13	14	13	14	14	11	13	14	113760	107490	108630	86347	86393	92560	1.14681	1.0836	1.0951	0.870463	0.870926	0.933096	0.804	0.00165235	0.0203346
P68373	Tubulin alpha-1C chain OS=Mus musculus OX=10090 GN=Tuba1c PE=1 SV=1	Tuba1c	49.909	75.3	19	21	2	4	3	3	3	3	3	21	20	19	20	20	19	2	2	2	2	2	2	476590	370380	422300	741750	811640	738080	0.803075	0.624106	0.711594	1.24988	1.36765	1.2437	1.805	0.00166972	0.0203806
Q99JF5	Diphosphomevalonate decarboxylase OS=Mus musculus OX=10090 GN=Mvd PE=1 SV=2	Mvd	44.072	16	13	3	3	3	2	2	2	2	2	3	2	2	2	2	2	3	2	2	2	2	2	107410	104340	99472	73006	62190	71323	1.24475	1.20918	1.15276	0.846052	0.720708	0.826548	0.664	0.0016739	0.0203806
P13864	DNA (cytosine-5)-methyltransferase 1 OS=Mus musculus OX=10090 GN=Dnmt1 PE=1 SV=5	Dnmt1	183.19	20.3	66	23	23	8	5	6	13	13	21	16	10	11	15	17	22	16	10	11	15	17	22	74365	71878	66129	121050	111560	139700	0.763133	0.737611	0.678615	1.24221	1.14483	1.4336	1.753	0.00168954	0.0204622
P08003	Protein disulfide-isomerase A4 OS=Mus musculus OX=10090 GN=Pdia4 PE=1 SV=3	Pdia4	71.982	31.8	69	16	16	16	13	13	10	5	12	15	14	15	12	6	14	15	14	15	12	6	14	308230	267760	260180	141220	108580	141240	1.50698	1.30912	1.27206	0.690444	0.530863	0.690542	0.468	0.00169901	0.0204686
P20029	Endoplasmic reticulum chaperone BiP OS=Mus musculus OX=10090 GN=Hspa5 PE=1 SV=3	Hspa5	72.421	56.6	228	35	33	38	36	38	40	36	40	31	31	32	32	30	33	29	29	30	30	28	31	6288200	5800300	5473800	4073900	3908700	4277500	1.26513	1.16697	1.10128	0.819632	0.786395	0.860595	0.698	0.0017081	0.0204704
Q6NV83	U2 snRNP-associated SURP motif-containing protein OS=Mus musculus OX=10090 GN=U2surp PE=1 SV=3	U2surp	118.26	11.1	35	9	9	5	5	5	7	7	6	6	5	5	7	7	7	6	5	5	7	7	7	64085	67844	65313	93491	101700	87070	0.801893	0.848929	0.817259	1.16985	1.27257	1.0895	1.431	0.00173957	0.0206952
Q80X71	Transmembrane protein 106B OS=Mus musculus OX=10090 GN=Tmem106b PE=1 SV=1	Tmem106b	31.172	13.5	12	3	3	2	1	0	3	3	3	3	2	1	3	3	3	3	2	1	3	3	3	20276	19929	0	36739	42318	36802	0.649605	0.638488		1.17705	1.35579	1.17907	1.921	0.00174495	0.0206952
Q9JLZ8	Single Ig IL-1-related receptor OS=Mus musculus OX=10090 GN=Sigirr PE=1 SV=2	Sigirr	46.158	16.6	20	6	6	2	2	2	4	4	6	6	3	3	6	6	6	6	3	3	6	6	6	91185	80393	76033	135890	152880	130940	0.81986	0.722828	0.683626	1.22181	1.37457	1.1773	1.695	0.00175942	0.0207201
P22892	AP-1 complex subunit gamma-1 OS=Mus musculus OX=10090 GN=Ap1g1 PE=1 SV=3	Ap1g1	91.349	13.3	27	8	8	5	4	5	5	3	5	5	5	6	5	5	6	5	5	6	5	5	6	64347	64885	61238	52283	51383	54487	1.10745	1.11671	1.05394	0.89982	0.884331	0.937752	0.83	0.00176515	0.0207201
Q78PY7	Staphylococcal nuclease domain-containing protein 1 OS=Mus musculus OX=10090 GN=Snd1 PE=1 SV=1	Snd1	102.09	40.8	97	27	27	19	16	14	16	10	22	27	23	21	25	23	26	27	23	21	25	23	26	316840	313220	309580	240840	225710	254980	1.1444	1.13132	1.11818	0.869893	0.815245	0.920965	0.768	0.0017787	0.0207727
P11031	Activated RNA polymerase II transcriptional coactivator p15 OS=Mus musculus OX=10090 GN=Sub1 PE=1 SV=3	Sub1	14.427	44.1	19	4	4	4	3	2	4	3	3	4	4	4	4	4	4	4	4	4	4	4	4	187440	194240	191680	146240	158520	158640	1.08476	1.12412	1.1093	0.846329	0.917397	0.918091	0.808	0.0017976	0.0208748
A2AN08	E3 ubiquitin-protein ligase UBR4 OS=Mus musculus OX=10090 GN=Ubr4 PE=1 SV=1	Ubr4	572.28	21.1	306	78	78	49	39	53	59	53	53	65	54	63	73	66	71	65	54	63	73	66	71	111420	110210	112640	146430	133650	148470	0.87638	0.866862	0.885976	1.15175	1.05123	1.1678	1.282	0.00180898	0.0208748
Q3U1J4	DNA damage-binding protein 1 OS=Mus musculus OX=10090 GN=Ddb1 PE=1 SV=2	Ddb1	126.85	33.2	136	30	30	24	25	23	20	21	23	28	27	27	27	24	26	28	27	27	27	24	26	206000	209070	216160	146950	146490	165930	1.13332	1.15021	1.18922	0.808454	0.805923	0.912874	0.728	0.00182166	0.0208748
P60843	Eukaryotic initiation factor 4A-I OS=Mus musculus OX=10090 GN=Eif4a1 PE=1 SV=1	Eif4a1	46.153	55.4	159	23	12	27	28	27	25	26	26	23	23	23	22	22	23	12	12	12	11	12	12	1448500	1497900	1400000	1106500	1193100	1091900	1.12317	1.16148	1.08557	0.857985	0.925135	0.846664	0.78	0.00182392	0.0208748
P97855	Ras GTPase-activating protein-binding protein 1 OS=Mus musculus OX=10090 GN=G3bp1 PE=1 SV=1	G3bp1	51.828	33.1	47	10	9	9	8	10	7	8	5	9	9	10	9	9	7	8	8	9	8	8	6	268330	265830	278960	143800	131200	172730	1.2769	1.265	1.32749	0.6843	0.624341	0.821969	0.551	0.00183538	0.0209014
P84091	AP-2 complex subunit mu OS=Mus musculus OX=10090 GN=Ap2m1 PE=1 SV=1	Ap2m1	49.654	29.9	54	11	11	11	8	10	7	9	9	11	8	9	10	10	10	11	8	9	10	10	10	138870	136660	140460	85558	95546	102320	1.19131	1.17235	1.20495	0.733969	0.819652	0.877763	0.681	0.00184535	0.0209109
Q8BHN3	Neutral alpha-glucosidase AB OS=Mus musculus OX=10090 GN=Ganab PE=1 SV=1	Ganab	106.91	44.5	117	31	31	26	18	20	20	15	18	30	24	24	27	20	21	30	24	24	27	20	21	227290	205230	202160	151500	142980	157580	1.25489	1.13309	1.11615	0.836447	0.789407	0.870015	0.712	0.00187008	0.0210794
Q99M51	Cytoplasmic protein NCK1 OS=Mus musculus OX=10090 GN=Nck1 PE=1 SV=1	Nck1	42.89	27.9	26	9	9	1	2	4	6	6	7	4	4	6	7	7	9	4	4	6	7	7	9	45894	49057	56840	86083	84356	78877	0.68651	0.733824	0.850247	1.28768	1.26185	1.17989	1.642	0.00187864	0.0210794
Q9D1P4	Cysteine and histidine-rich domain-containing protein 1 OS=Mus musculus OX=10090 GN=Chordc1 PE=1 SV=1	Chordc1	37.35	43.8	42	11	11	6	8	10	5	5	8	9	9	9	8	8	8	9	9	9	8	8	8	201710	188570	206860	139580	136190	153410	1.17922	1.10241	1.20933	0.816003	0.796184	0.896855	0.719	0.00191808	0.021417
Q9R0B9	Procollagen-lysine,2-oxoglutarate 5-dioxygenase 2 OS=Mus musculus OX=10090 GN=Plod2 PE=1 SV=2	Plod2	84.487	23.5	53	15	15	9	5	6	14	8	11	11	9	8	14	13	14	11	9	8	14	13	14	80420	77197	66668	152950	123490	135770	0.758089	0.727707	0.628454	1.4418	1.16409	1.27985	1.838	0.00194232	0.0215824
Q9EP71	Ankycorbin OS=Mus musculus OX=10090 GN=Rai14 PE=1 SV=1	Rai14	108.85	23.6	57	18	18	10	13	13	10	3	8	13	16	16	14	11	15	13	16	16	14	11	15	89251	109170	114700	59734	55674	59580	1.0971	1.34195	1.40993	0.73427	0.684364	0.732377	0.559	0.00197404	0.0216169
Q9WVE8	Protein kinase C and casein kinase substrate in neurons protein 2 OS=Mus musculus OX=10090 GN=Pacsin2 PE=1 SV=1	Pacsin2	55.832	26.3	46	11	11	10	9	10	7	5	5	11	10	11	10	7	9	11	10	11	10	7	9	184530	210770	214370	141420	138520	128610	1.08737	1.24199	1.2632	0.833337	0.816248	0.757852	0.67	0.00198097	0.0216169
P70424	Receptor tyrosine-protein kinase erbB-2 OS=Mus musculus OX=10090 GN=Erbb2 PE=1 SV=3	Erbb2	138.58	5.1	13	4	4	1	1	1	4	2	4	1	2	2	4	3	4	1	2	2	4	3	4	0	30346	30728	49619	47262	53714		0.716827	0.72585	1.17209	1.11641	1.26882	1.644	0.00198115	0.0216169
P00375	Dihydrofolate reductase OS=Mus musculus OX=10090 GN=Dhfr PE=1 SV=3	Dhfr	21.606	33.2	14	4	4	3	3	1	2	3	2	3	4	3	3	3	2	3	4	3	3	3	2	188990	206340	208330	133790	149250	148030	1.09588	1.19649	1.20802	0.775797	0.865443	0.858369	0.714	0.0019832	0.0216169
Q9JKX6	ADP-sugar pyrophosphatase OS=Mus musculus OX=10090 GN=Nudt5 PE=1 SV=1	Nudt5	23.984	35.3	31	6	6	5	5	5	5	5	6	6	6	6	6	5	6	6	6	6	6	5	6	191530	202930	200690	155720	167290	164310	1.06163	1.12482	1.1124	0.863137	0.927268	0.91075	0.819	0.00199792	0.0216741
Q62433	Protein NDRG1 OS=Mus musculus OX=10090 GN=Ndrg1 PE=1 SV=1	Ndrg1	43.008	45.2	82	10	10	12	13	13	14	16	14	8	9	9	10	9	10	8	9	9	10	9	10	285490	233200	272450	434660	459480	522660	0.775809	0.633713	0.740373	1.18117	1.24862	1.42031	1.791	0.00206184	0.0222621
Q9DBS9	Oxysterol-binding protein-related protein 3 OS=Mus musculus OX=10090 GN=Osbpl3 PE=1 SV=2	Osbpl3	96.965	12.9	16	7	7	6	3	5	0	1	1	7	4	5	3	2	4	7	4	5	3	2	4	55430	49479	45441	25331	21037	27856	1.48094	1.32194	1.21406	0.676775	0.562051	0.744236	0.494	0.0021304	0.0228944
P45700	Mannosyl-oligosaccharide 1,2-alpha-mannosidase IA OS=Mus musculus OX=10090 GN=Man1a1 PE=1 SV=1	Man1a1	73.275	18	26	8	8	2	2	1	7	5	9	2	3	2	7	5	8	2	3	2	7	5	8	21560	21598	16421	91362	67772	137160	0.3635	0.364141	0.276857	1.54036	1.14263	2.31251	4.973	0.00216969	0.0231796
P15532	Nucleoside diphosphate kinase A OS=Mus musculus OX=10090 GN=Nme1 PE=1 SV=1	Nme1	17.208	71.7	33	10	6	6	7	5	6	4	5	9	10	9	9	9	9	5	6	5	5	5	5	672490	648570	729140	401900	433890	482370	1.19789	1.15529	1.2988	0.715897	0.772881	0.859237	0.643	0.00217892	0.0231796
Q8K224	RNA cytidine acetyltransferase OS=Mus musculus OX=10090 GN=Nat10 PE=1 SV=1	Nat10	115.42	13.4	39	10	10	5	6	5	8	7	8	7	7	7	10	8	10	7	7	7	10	8	10	100640	103160	110630	135040	148120	152720	0.804787	0.824939	0.884674	1.07987	1.18447	1.22125	1.386	0.00219442	0.0231796
Q64331	Unconventional myosin-VI OS=Mus musculus OX=10090 GN=Myo6 PE=1 SV=1	Myo6	146.41	14.4	53	14	14	9	5	7	10	9	13	11	11	8	11	10	14	11	11	8	11	10	14	80300	75824	70302	98506	106000	104690	0.899515	0.849375	0.787518	1.10346	1.18741	1.17273	1.366	0.00219745	0.0231796
P97315	Cysteine and glycine-rich protein 1 OS=Mus musculus OX=10090 GN=Csrp1 PE=1 SV=3	Csrp1	20.583	46.6	28	7	7	6	6	6	4	4	2	6	7	7	6	5	6	6	7	7	6	5	6	211530	206640	231130	131580	122540	149960	1.20486	1.17701	1.31651	0.749473	0.697982	0.854165	0.622	0.00221328	0.0232395
P15379	CD44 antigen OS=Mus musculus OX=10090 GN=Cd44 PE=1 SV=3	Cd44	85.616	6	38	5	5	4	6	6	8	7	7	5	5	5	5	5	5	5	5	5	5	5	5	1240400	1363600	1645100	2555000	2633300	2458700	0.625617	0.687755	0.829734	1.28866	1.32815	1.24009	1.8	0.00223405	0.0233505
Q8BUK6	Protein Hook homolog 3 OS=Mus musculus OX=10090 GN=Hook3 PE=1 SV=2	Hook3	83.217	17.3	29	10	10	6	2	4	6	5	6	9	6	8	10	9	8	9	6	8	10	9	8	66594	71104	60960	110170	112420	95627	0.773038	0.825391	0.707637	1.27888	1.305	1.11006	1.602	0.00224691	0.0233781
P07091	Protein S100-A4 OS=Mus musculus OX=10090 GN=S100a4 PE=1 SV=1	S100a4	11.721	42.6	53	6	6	8	8	8	11	9	9	6	6	6	6	6	6	6	6	6	6	6	6	1157000	1321500	1580900	2970100	2966700	2509700	0.555098	0.634021	0.758474	1.42498	1.42334	1.20409	2.081	0.00226644	0.0234746
P09103	Protein disulfide-isomerase OS=Mus musculus OX=10090 GN=P4hb PE=1 SV=2	P4hb	57.058	50.7	124	23	23	21	21	23	19	20	20	20	19	20	20	21	19	20	19	20	20	21	19	712690	686910	672660	564880	506790	509180	1.17055	1.12821	1.1048	0.927779	0.83237	0.836296	0.763	0.00228438	0.0235036
Q61087	Laminin subunit beta-3 OS=Mus musculus OX=10090 GN=Lamb3 PE=1 SV=2	Lamb3	128.9	47.9	205	42	42	40	45	43	28	21	28	42	41	41	38	35	36	42	41	41	38	35	36	268660	331930	318930	175500	139490	136700	1.17558	1.45243	1.39554	0.767935	0.610366	0.598158	0.491	0.00228978	0.0235036
P17427	AP-2 complex subunit alpha-2 OS=Mus musculus OX=10090 GN=Ap2a2 PE=1 SV=2	Ap2a2	104.02	33.4	65	23	17	10	13	12	9	10	11	19	19	19	14	17	18	15	15	14	11	14	14	130790	120530	131980	104350	99202	102600	1.13821	1.04892	1.14856	0.908113	0.863312	0.892883	0.799	0.00230877	0.0235927
Q9CPV4	Glyoxalase domain-containing protein 4 OS=Mus musculus OX=10090 GN=Glod4 PE=1 SV=1	Glod4	33.316	36.9	30	9	9	6	6	5	6	3	4	9	7	7	8	5	6	9	7	7	8	5	6	79318	65754	85248	42815	43050	45831	1.31461	1.0898	1.41289	0.70961	0.713504	0.759596	0.572	0.0023325	0.0237293
Q9R0M4	Podocalyxin OS=Mus musculus OX=10090 GN=Podxl PE=1 SV=2	Podxl	53.389	9.3	13	4	4	2	1	3	4	1	2	3	3	3	4	2	3	3	3	3	4	2	3	109450	101920	112570	85722	78341	78281	1.15966	1.07988	1.19272	0.908258	0.830053	0.829418	0.748	0.00234771	0.0237784
P55258	Ras-related protein Rab-8A OS=Mus musculus OX=10090 GN=Rab8a PE=1 SV=2	Rab8a	23.668	39.6	26	8	6	3	3	5	5	4	6	6	7	8	6	7	7	4	5	6	4	5	5	233790	253260	266800	358720	334680	333330	0.787799	0.853407	0.899033	1.20877	1.12777	1.12322	1.362	0.00237083	0.0238235
Q9QZE7	Translin-associated protein X OS=Mus musculus OX=10090 GN=Tsnax PE=1 SV=1	Tsnax	32.926	22.4	17	5	5	5	2	4	3	2	1	5	3	5	4	2	4	5	3	5	4	2	4	56463	51755	56053	32965	28311	36190	1.29435	1.18642	1.28495	0.755682	0.648995	0.829611	0.593	0.00237299	0.0238235
Q09143	High affinity cationic amino acid transporter 1 OS=Mus musculus OX=10090 GN=Slc7a1 PE=1 SV=1	Slc7a1	67.091	16.7	46	9	9	6	7	6	9	9	9	7	8	7	8	7	8	7	8	7	8	7	8	166330	208180	211830	358800	379020	329050	0.603662	0.755548	0.768795	1.30219	1.37558	1.19422	1.82	0.00238475	0.0238371
P56812	Programmed cell death protein 5 OS=Mus musculus OX=10090 GN=Pdcd5 PE=1 SV=3	Pdcd5	14.275	38.9	17	4	4	4	3	3	3	2	2	4	3	3	3	2	3	4	3	3	3	2	3	112200	129890	132230	62517	74238	76951	1.14485	1.32535	1.34923	0.6379	0.757497	0.78518	0.571	0.00243608	0.0242442
Q04857	Collagen alpha-1(VI) chain OS=Mus musculus OX=10090 GN=Col6a1 PE=1 SV=1	Col6a1	108.49	27.8	70	21	21	16	17	23	4	2	8	17	17	21	7	5	10	17	17	21	7	5	10	169580	254200	436880	38313	27541	40355	1.05235	1.57746	2.7111	0.237755	0.170908	0.250427	0.123	0.00245779	0.0243544
Q61092	Laminin subunit gamma-2 OS=Mus musculus OX=10090 GN=Lamc2 PE=1 SV=2	Lamc2	130.16	33.3	114	28	28	28	25	22	17	10	12	27	26	23	24	17	18	27	26	23	24	17	18	576250	722600	621220	359790	338170	280810	1.19272	1.49563	1.2858	0.744691	0.699942	0.581219	0.51	0.0025023	0.0246887
Q9EPX2	Papilin OS=Mus musculus OX=10090 GN=Papln PE=2 SV=2	Papln	138.9	25.9	74	20	20	20	14	20	6	6	8	18	16	20	13	13	15	18	16	20	13	13	15	160170	146130	209280	82682	81643	81831	1.26162	1.15103	1.64844	0.651265	0.643081	0.644562	0.477	0.00251479	0.0247054
P28658	Ataxin-10 OS=Mus musculus OX=10090 GN=Atxn10 PE=1 SV=2	Atxn10	53.706	39.8	44	12	12	8	8	8	7	4	9	11	11	12	12	9	11	11	11	12	12	9	11	140250	139700	130380	98386	109220	96890	1.17721	1.17259	1.09436	0.825818	0.916755	0.813261	0.742	0.00254377	0.0248833
O55135	Eukaryotic translation initiation factor 6 OS=Mus musculus OX=10090 GN=Eif6 PE=1 SV=2	Eif6	26.511	40.8	28	6	6	6	6	3	4	4	5	6	6	5	6	6	6	6	6	5	6	6	6	214700	206610	196090	146130	151870	164200	1.19322	1.14826	1.08979	0.812134	0.844035	0.91256	0.749	0.00256375	0.024972
P49312	Heterogeneous nuclear ribonucleoprotein A1 OS=Mus musculus OX=10090 GN=Hnrnpa1 PE=1 SV=2	Hnrnpa1	34.196	40.3	62	11	9	11	11	10	11	9	10	11	10	9	9	10	10	9	8	8	8	8	8	678150	823820	806880	507930	504380	509480	1.0622	1.29036	1.26383	0.79558	0.790019	0.798008	0.659	0.00259756	0.0251211
O88448	Kinesin light chain 2 OS=Mus musculus OX=10090 GN=Klc2 PE=1 SV=1	Klc2	66.662	18.9	11	8	2	2	2	2	1	1	3	7	6	6	7	7	8	2	1	1	2	2	2	64225	60095	61919	80100	78798	88960	0.887705	0.830621	0.855832	1.10713	1.08913	1.22959	1.331	0.002601	0.0251211
P28063	Proteasome subunit beta type-8 OS=Mus musculus OX=10090 GN=Psmb8 PE=1 SV=2	Psmb8	30.26	34.8	17	7	7	1	4	4	2	4	2	5	4	6	3	5	4	5	4	6	3	5	4	89763	92352	101780	50723	36629	49307	1.28064	1.31758	1.45209	0.72366	0.522582	0.703458	0.481	0.00261555	0.0251326
P35456	Urokinase plasminogen activator surface receptor OS=Mus musculus OX=10090 GN=Plaur PE=1 SV=1	Plaur	35.428	19.6	21	4	4	3	2	4	4	4	4	3	3	4	3	3	2	3	3	4	3	3	2	815770	995110	1029100	1803400	1593500	1575200	0.626545	0.764286	0.790391	1.38509	1.22387	1.20982	1.751	0.00262415	0.0251326
P26043	Radixin OS=Mus musculus OX=10090 GN=Rdx PE=1 SV=3	Rdx	68.542	54	111	35	22	16	16	18	20	20	21	34	34	32	34	34	34	21	21	21	22	21	21	286560	287720	316440	461030	422200	396530	0.792157	0.795363	0.874756	1.27445	1.16711	1.09615	1.437	0.00266365	0.0254045
Q9JHU4	Cytoplasmic dynein 1 heavy chain 1 OS=Mus musculus OX=10090 GN=Dync1h1 PE=1 SV=2	Dync1h1	532.04	49.8	1006	185	185	162	151	161	179	169	184	171	157	167	176	168	172	171	157	167	176	168	172	715840	725320	768560	863290	878160	915040	0.882625	0.894314	0.947629	1.06443	1.08276	1.12824	1.202	0.00269842	0.0255648
P62858	40S ribosomal protein S28 OS=Mus musculus OX=10090 GN=Rps28 PE=1 SV=1	Rps28	7.8409	46.4	17	3	3	3	3	2	3	3	3	3	3	3	3	3	3	3	3	3	3	3	3	245630	290260	254750	178520	165320	184960	1.11697	1.31992	1.15845	0.811799	0.751773	0.841084	0.669	0.00270278	0.0255648
Q9JKY0	CCR4-NOT transcription complex subunit 9 OS=Mus musculus OX=10090 GN=Cnot9 PE=1 SV=1	Cnot9	33.601	24.1	15	5	5	4	2	3	2	1	3	4	4	3	4	3	3	4	4	3	4	3	3	131980	138410	119570	97402	94620	89936	1.17854	1.23595	1.06772	0.869767	0.844925	0.803098	0.723	0.00274159	0.0258251
Q9CZ44	NSFL1 cofactor p47 OS=Mus musculus OX=10090 GN=Nsfl1c PE=1 SV=1	Nsfl1c	40.709	50	50	13	13	7	10	11	7	8	7	11	12	13	11	11	10	11	12	13	11	11	10	250140	258010	256210	170340	163190	196070	1.15988	1.19637	1.18803	0.789854	0.7567	0.909163	0.693	0.00276237	0.0259142
Q9CXF4	TBC1 domain family member 15 OS=Mus musculus OX=10090 GN=Tbc1d15 PE=1 SV=1	Tbc1d15	76.526	26.4	52	14	14	10	7	9	7	10	9	13	11	11	14	13	11	13	11	11	14	13	11	81697	83382	82165	98532	105020	95422	0.897411	0.91592	0.902552	1.08234	1.1536	1.04818	1.209	0.00278271	0.0259985
Q9CXW3	Calcyclin-binding protein OS=Mus musculus OX=10090 GN=Cacybp PE=1 SV=1	Cacybp	26.51	59.4	53	12	12	12	8	11	5	8	9	12	12	12	11	11	12	12	12	12	11	11	12	422980	421170	477620	287820	279480	322980	1.1473	1.14239	1.2955	0.780688	0.758066	0.876056	0.674	0.00281421	0.0261858
Q99J56	Derlin-1 OS=Mus musculus OX=10090 GN=Derl1 PE=1 SV=1	Derl1	28.834	7.6	7	2	2	0	2	1	2	2	0	2	2	2	2	2	2	2	2	2	2	2	2	67269	63039	58749	30908	36165	40427	1.361	1.27542	1.18862	0.625337	0.731697	0.817927	0.569	0.00284117	0.0263297
O70591	Prefoldin subunit 2 OS=Mus musculus OX=10090 GN=Pfdn2 PE=1 SV=2	Pfdn2	16.534	41.6	19	5	5	4	2	4	2	4	3	5	4	5	4	4	3	5	4	5	4	4	3	155300	158500	156090	107560	124320	120600	1.13307	1.15641	1.13883	0.784756	0.907037	0.879896	0.75	0.00288787	0.0266545
Q69ZN7	Myoferlin OS=Mus musculus OX=10090 GN=Myof PE=1 SV=2	Myof	233.32	57.5	585	100	99	97	87	87	101	105	108	92	87	91	97	94	98	91	86	90	96	93	97	491830	500370	471480	612280	698130	630780	0.866694	0.881743	0.830833	1.07895	1.23023	1.11155	1.326	0.00294735	0.0270943
Q9Z1Q5	Chloride intracellular channel protein 1 OS=Mus musculus OX=10090 GN=Clic1 PE=1 SV=3	Clic1	27.013	82.6	128	16	16	20	21	22	22	21	22	15	15	15	16	14	15	15	15	15	16	14	15	2240300	2495200	2468500	3617800	3550700	3146700	0.767261	0.85456	0.845415	1.23903	1.21605	1.07769	1.432	0.00297487	0.0272379
P45376	Aldo-keto reductase family 1 member B1 OS=Mus musculus OX=10090 GN=Akr1b1 PE=1 SV=3	Akr1b1	35.732	42.4	60	12	12	13	10	11	8	10	8	12	12	11	12	11	12	12	12	11	12	11	12	283110	264860	290010	197010	192750	220290	1.17308	1.09746	1.20167	0.816323	0.798671	0.912785	0.728	0.00299409	0.0273047
Q8BG60	Thioredoxin-interacting protein OS=Mus musculus OX=10090 GN=Txnip PE=1 SV=1	Txnip	44.363	20.7	18	6	6	1	1	1	5	5	5	2	3	3	6	5	5	2	3	3	6	5	5	36730	33157	20243	121340	103640	92293	0.540939	0.488317	0.298127	1.78703	1.52635	1.35924	3.52	0.00304266	0.0276228
Q9DBR7	Protein phosphatase 1 regulatory subunit 12A OS=Mus musculus OX=10090 GN=Ppp1r12a PE=1 SV=2	Ppp1r12a	114.99	7.5	17	6	6	4	4	3	2	2	2	6	6	4	5	3	5	6	6	4	5	3	5	4219600	4289400	4027800	2476800	2852400	3042800	1.21086	1.23089	1.15582	0.710744	0.818526	0.873163	0.668	0.00306425	0.0276228
P43406	Integrin alpha-V OS=Mus musculus OX=10090 GN=Itgav PE=1 SV=2	Itgav	115.36	26.9	109	23	23	21	20	23	16	16	13	21	21	23	23	22	20	21	21	23	23	22	20	196280	226310	224180	138960	157500	148110	1.07911	1.24421	1.2325	0.763978	0.865908	0.814283	0.687	0.00306517	0.0276228
Q61879	Myosin-10 OS=Mus musculus OX=10090 GN=Myh10 PE=1 SV=2	Myh10	228.99	45.6	303	76	59	51	53	50	49	45	55	71	71	72	72	68	71	55	54	55	56	52	55	312350	329170	310760	236590	254150	263500	1.0982	1.15734	1.09261	0.831833	0.893573	0.926447	0.792	0.00308527	0.0276948
Q9D1E6	Tubulin-folding cofactor B OS=Mus musculus OX=10090 GN=Tbcb PE=1 SV=2	Tbcb	27.385	11.9	9	3	3	2	3	3	0	1	0	3	3	3	3	2	3	3	3	3	3	2	3	41766	44957	43406	30039	34380	33119	1.10071	1.18481	1.14393	0.791656	0.90606	0.872827	0.75	0.00313292	0.0279901
Q9JKB1	Ubiquitin carboxyl-terminal hydrolase isozyme L3 OS=Mus musculus OX=10090 GN=Uchl3 PE=1 SV=2	Uchl3	26.151	44.3	30	7	7	6	6	4	5	5	4	7	7	7	6	7	7	7	7	7	6	7	7	166180	147540	161880	119820	118600	126690	1.186	1.05297	1.15531	0.855134	0.846427	0.904164	0.768	0.00315396	0.0279901
Q62426	Cystatin-B OS=Mus musculus OX=10090 GN=Cstb PE=1 SV=1	Cstb	11.045	41.8	13	3	3	2	2	3	2	2	2	3	3	3	3	3	3	3	3	3	3	3	3	775780	778730	916900	364690	466560	474020	1.23248	1.23717	1.45668	0.579382	0.741222	0.753074	0.528	0.00315602	0.0279901
P97807	Fumarate hydratase, mitochondrial OS=Mus musculus OX=10090 GN=Fh PE=1 SV=3	Fh	54.356	39.3	41	11	11	11	6	9	5	3	7	10	8	9	7	5	8	10	8	9	7	5	8	159920	131770	138630	85667	90858	98352	1.36064	1.12113	1.1795	0.728877	0.773044	0.836804	0.639	0.00317233	0.0279901
P58069	Ras GTPase-activating protein 2 OS=Mus musculus OX=10090 GN=Rasa2 PE=1 SV=2	Rasa2	96.4	20	40	13	13	2	2	3	13	9	11	9	10	9	12	12	13	9	10	9	12	12	13	45916	67430	65441	144790	180980	135960	0.430115	0.631646	0.613014	1.35631	1.69532	1.2736	2.583	0.00317931	0.0279901
O08997	Copper transport protein ATOX1 OS=Mus musculus OX=10090 GN=Atox1 PE=1 SV=1	Atox1	7.3384	73.5	33	3	3	6	5	7	5	4	6	3	3	3	3	3	3	3	3	3	3	3	3	267360	222350	284890	141730	127350	155970	1.33719	1.11207	1.42487	0.708857	0.636936	0.780078	0.549	0.00320398	0.0280992
Q61510	E3 ubiquitin/ISG15 ligase TRIM25 OS=Mus musculus OX=10090 GN=Trim25 PE=1 SV=2	Trim25	71.726	23	40	10	10	8	7	10	3	5	7	10	8	10	7	7	8	10	8	10	7	7	8	101920	86501	89718	60991	64602	67479	1.29776	1.10143	1.14239	0.776608	0.822587	0.85922	0.694	0.00324776	0.0283293
P23242	Gap junction alpha-1 protein OS=Mus musculus OX=10090 GN=Gja1 PE=1 SV=2	Gja1	43.004	40.1	77	12	12	10	9	10	17	15	16	10	10	10	10	11	12	10	10	10	10	11	12	454600	591200	482640	1290900	1583000	1029400	0.50216	0.65305	0.533133	1.42595	1.74861	1.13709	2.554	0.00325496	0.0283293
Q3UA06	Pachytene checkpoint protein 2 homolog OS=Mus musculus OX=10090 GN=Trip13 PE=1 SV=1	Trip13	48.376	22.7	35	8	8	7	6	6	6	5	5	8	7	8	6	6	6	8	7	8	6	6	6	121780	137900	127290	87591	99485	89870	1.10056	1.24624	1.15036	0.791585	0.899075	0.812181	0.716	0.00326983	0.0283384
P20444	Protein kinase C alpha type OS=Mus musculus OX=10090 GN=Prkca PE=1 SV=3	Prkca	76.851	17.1	22	7	4	2	4	4	3	3	6	6	5	5	6	4	7	4	3	3	4	2	4	71232	56847	60013	108070	94716	105380	0.861229	0.687308	0.725586	1.30662	1.14516	1.27409	1.638	0.00328108	0.0283384
P97822	Acidic leucine-rich nuclear phosphoprotein 32 family member E OS=Mus musculus OX=10090 GN=Anp32e PE=1 SV=2	Anp32e	29.622	25.4	27	6	6	5	2	3	6	6	5	5	4	5	5	6	5	5	4	5	5	6	5	201990	167580	149390	347340	306320	302420	0.821632	0.681663	0.607672	1.41287	1.24601	1.23015	1.842	0.00330226	0.0283384
O08709	Peroxiredoxin-6 OS=Mus musculus OX=10090 GN=Prdx6 PE=1 SV=3	Prdx6	24.87	79.5	107	16	16	21	17	16	19	17	17	16	14	11	14	14	15	16	14	11	14	14	15	1159600	1040400	1121600	878340	784130	829620	1.19676	1.07374	1.15754	0.906488	0.809259	0.856207	0.75	0.00330552	0.0283384
Q9QZQ1	Afadin OS=Mus musculus OX=10090 GN=Afdn PE=1 SV=3	Afdn	206.5	23.5	139	31	31	24	23	22	25	20	25	26	27	27	26	23	30	26	27	27	26	23	30	195870	205460	201910	161220	170280	152070	1.08135	1.13429	1.11469	0.890054	0.940072	0.83954	0.802	0.00334089	0.0284306
Q9EPK2	Protein XRP2 OS=Mus musculus OX=10090 GN=Rp2 PE=1 SV=3	Rp2	39.376	24.2	28	6	6	6	5	5	3	5	4	5	4	6	6	5	6	5	4	6	6	5	6	73144	74861	75833	92825	84901	88802	0.894972	0.915981	0.927874	1.13578	1.03883	1.08656	1.191	0.00334112	0.0284306
Q920B9	FACT complex subunit SPT16 OS=Mus musculus OX=10090 GN=Supt16h PE=1 SV=2	Supt16h	119.82	20.4	46	15	15	8	3	4	10	9	12	10	7	8	13	11	13	10	7	8	13	11	13	101140	104560	91769	136880	157440	166340	0.800444	0.827511	0.72628	1.0833	1.24602	1.31645	1.549	0.00339631	0.0287931
Q8BHB4	WD repeat-containing protein 3 OS=Mus musculus OX=10090 GN=Wdr3 PE=1 SV=1	Wdr3	105.77	13.8	28	8	8	4	4	1	7	4	8	6	4	2	8	5	8	6	4	2	8	5	8	31210	27049	27866	52539	41751	50667	0.810362	0.702322	0.723535	1.36417	1.08406	1.31556	1.683	0.00345999	0.0290808
Q8R1Q8	Cytoplasmic dynein 1 light intermediate chain 1 OS=Mus musculus OX=10090 GN=Dync1li1 PE=1 SV=1	Dync1li1	56.614	55.6	104	23	21	14	15	18	18	22	17	18	16	18	21	22	19	17	15	16	20	21	18	263490	252960	284690	349930	335950	370350	0.851171	0.817155	0.919655	1.13041	1.08524	1.19637	1.318	0.0034617	0.0290808
O70309	Integrin beta-5 OS=Mus musculus OX=10090 GN=Itgb5 PE=1 SV=2	Itgb5	87.908	14.3	30	9	9	5	5	7	3	6	4	9	7	9	7	8	7	9	7	9	7	8	7	148490	158990	161280	94716	115670	107030	1.13326	1.21339	1.23087	0.722861	0.882779	0.81684	0.677	0.00348025	0.0290808
Q9DBC7	cAMP-dependent protein kinase type I-alpha regulatory subunit OS=Mus musculus OX=10090 GN=Prkar1a PE=1 SV=3	Prkar1a	43.185	26.8	33	8	8	5	7	6	5	6	4	6	6	6	6	7	7	6	6	6	6	7	7	96061	91776	88333	107970	111200	115500	0.943563	0.901473	0.867654	1.06054	1.09227	1.1345	1.212	0.00348196	0.0290808
Q9CQM5	Thioredoxin domain-containing protein 17 OS=Mus musculus OX=10090 GN=Txndc17 PE=1 SV=1	Txndc17	14.015	43.1	17	4	4	3	3	3	3	3	2	4	4	4	4	4	4	4	4	4	4	4	4	214180	202720	226570	87794	112830	125930	1.32479	1.25391	1.40143	0.543042	0.6979	0.778929	0.507	0.00349376	0.0290808
Q8BFZ3	Beta-actin-like protein 2 OS=Mus musculus OX=10090 GN=Actbl2 PE=1 SV=1	Actbl2	42.004	32.7	37	9	3	7	6	7	5	5	7	9	8	8	8	8	9	3	3	3	3	3	3	1512400	1540400	1670400	1011900	1197700	1111300	1.12808	1.14897	1.24593	0.754764	0.89335	0.828906	0.703	0.00355102	0.0294503
O35350	Calpain-1 catalytic subunit OS=Mus musculus OX=10090 GN=Capn1 PE=1 SV=1	Capn1	82.105	30.9	59	17	17	16	10	8	9	7	9	15	13	12	15	12	12	15	13	12	15	12	12	87637	79568	82060	59709	50996	60453	1.2507	1.13554	1.17111	0.852128	0.727781	0.862745	0.687	0.00359974	0.0297419
Q91YT7	YTH domain-containing family protein 2 OS=Mus musculus OX=10090 GN=Ythdf2 PE=1 SV=1	Ythdf2	62.279	5.2	15	2	2	3	2	2	3	2	3	2	2	2	2	2	2	2	2	2	2	2	2	54335	63134	64824	38419	37230	42961	1.08344	1.25889	1.29259	0.766074	0.742365	0.856642	0.651	0.00361216	0.0297419
Q99P31	Hsp70-binding protein 1 OS=Mus musculus OX=10090 GN=Hspbp1 PE=1 SV=1	Hspbp1	39.166	47.6	48	11	11	9	8	8	8	7	8	10	9	8	8	9	11	10	9	8	8	9	11	89296	90502	80887	67724	60037	59839	1.19517	1.21131	1.08262	0.906441	0.803556	0.800906	0.72	0.00364439	0.0297827
P59108	Copine-2 OS=Mus musculus OX=10090 GN=Cpne2 PE=1 SV=1	Cpne2	61.035	27.6	40	12	11	3	4	6	9	8	10	7	6	7	10	10	11	6	5	6	9	9	10	61578	74195	79772	112870	131440	126130	0.630508	0.759695	0.816799	1.15569	1.34584	1.29147	1.719	0.00367263	0.0297827
Q8BRN9	Coiled-coil and C2 domain-containing protein 1B OS=Mus musculus OX=10090 GN=Cc2d1b PE=1 SV=1	Cc2d1b	93.09	26.8	49	15	15	7	5	5	14	8	10	10	7	8	15	12	14	10	7	8	15	12	14	37672	46407	45075	71476	84117	68453	0.639955	0.788341	0.765713	1.2142	1.42894	1.16285	1.735	0.00367696	0.0297827
Q8C3Y4	Kinetochore-associated protein 1 OS=Mus musculus OX=10090 GN=Kntc1 PE=1 SV=2	Kntc1	250.36	7	19	11	11	0	0	0	7	4	8	0	4	3	8	7	8	0	4	3	8	7	8	0	6684.9	9085.4	59408	36286	49158		0.208094	0.282819	1.84931	1.12954	1.53024	6.123	0.00368793	0.0297827
Q9Z1B5	Mitotic spindle assembly checkpoint protein MAD2A OS=Mus musculus OX=10090 GN=Mad2l1 PE=1 SV=2	Mad2l1	23.598	24.4	18	4	4	0	4	3	3	4	4	4	4	4	4	4	4	4	4	4	4	4	4	58983	63856	55067	37546	36319	43308	1.19933	1.29842	1.11971	0.763443	0.738494	0.880605	0.659	0.0037012	0.0297827
Q80SW1	S-adenosylhomocysteine hydrolase-like protein 1 OS=Mus musculus OX=10090 GN=Ahcyl1 PE=1 SV=1	Ahcyl1	58.951	21.9	40	9	2	7	8	6	5	7	7	9	8	9	7	9	9	2	2	2	1	2	2	150190	165360	156820	133240	127200	130830	1.04342	1.14881	1.08948	0.925663	0.883702	0.90892	0.828	0.0037164	0.0297827
Q8BT60	Copine-3 OS=Mus musculus OX=10090 GN=Cpne3 PE=1 SV=2	Cpne3	59.584	30	69	13	11	10	12	10	12	12	13	11	12	11	13	12	13	9	10	9	11	10	11	242930	238160	244870	322370	302620	357810	0.853005	0.836256	0.859816	1.13194	1.06259	1.25639	1.354	0.00372559	0.0297827
Q8WTY4	Anamorsin OS=Mus musculus OX=10090 GN=Ciapin1 PE=1 SV=1	Ciapin1	33.429	23.9	14	4	4	4	2	4	2	1	1	4	3	4	4	3	4	4	3	4	4	3	4	76792	78857	72320	55429	43976	46499	1.23238	1.26551	1.16061	0.889537	0.705737	0.746227	0.64	0.00373226	0.0297827
P37040	NADPH--cytochrome P450 reductase OS=Mus musculus OX=10090 GN=Por PE=1 SV=2	Por	77.043	41.4	110	19	19	21	17	20	14	18	20	19	17	19	17	17	18	19	17	19	17	17	18	231530	214180	211260	136250	120190	154610	1.30071	1.20324	1.18683	0.765435	0.675212	0.868579	0.626	0.00373974	0.0297827
P51660	Peroxisomal multifunctional enzyme type 2 OS=Mus musculus OX=10090 GN=Hsd17b4 PE=1 SV=3	Hsd17b4	79.481	12.7	14	6	6	6	3	2	0	2	1	6	4	5	4	3	2	6	4	5	4	3	2	71987	47875	47576	17837	14994	22651	1.93756	1.28858	1.28053	0.480092	0.403571	0.609663	0.331	0.00377725	0.0297827
Q99K01	Pyridoxal-dependent decarboxylase domain-containing protein 1 OS=Mus musculus OX=10090 GN=Pdxdc1 PE=1 SV=2	Pdxdc1	87.334	17.7	34	10	10	8	7	6	5	3	5	9	10	9	8	7	6	9	10	9	8	7	6	154790	160030	162590	108110	127930	114620	1.12157	1.15954	1.17809	0.78334	0.926951	0.830509	0.735	0.00378041	0.0297827
Q921M7	CYFIP-related Rac1 interactor B OS=Mus musculus OX=10090 GN=Cyrib PE=1 SV=1	Cyrib	36.776	68.8	79	15	15	13	15	16	10	12	13	13	15	14	12	14	13	13	15	14	12	14	13	271580	288060	309440	224230	225230	233290	1.05004	1.11376	1.19642	0.866964	0.87083	0.901993	0.786	0.00379517	0.0297827
Q8BKT7	THO complex subunit 5 homolog OS=Mus musculus OX=10090 GN=Thoc5 PE=1 SV=2	Thoc5	78.685	18.2	33	9	9	5	4	5	5	7	7	8	5	5	7	7	7	8	5	5	7	7	7	40843	36597	37919	58235	50711	60858	0.859361	0.770023	0.797838	1.2253	1.06699	1.28049	1.472	0.00380492	0.0297827
P17879	Heat shock 70 kDa protein 1B OS=Mus musculus OX=10090 GN=Hspa1b PE=1 SV=3	Hspa1b	70.175	44.1	78	19	9	16	10	15	15	9	13	18	15	17	18	15	16	9	6	8	8	5	7	317340	291990	281980	224580	227260	201890	1.23236	1.13391	1.09504	0.872133	0.88254	0.784019	0.733	0.00380906	0.0297827
P58802	TBC1 domain family member 10A OS=Mus musculus OX=10090 GN=Tbc1d10a PE=1 SV=1	Tbc1d10a	56.202	6	13	3	3	2	3	3	2	2	1	3	3	3	3	3	3	3	3	3	3	3	3	65138	69869	64260	49096	54459	48514	1.11241	1.1932	1.09741	0.838445	0.930033	0.828506	0.763	0.0038123	0.0297827
P10711	Transcription elongation factor A protein 1 OS=Mus musculus OX=10090 GN=Tcea1 PE=1 SV=2	Tcea1	33.88	26.9	23	7	7	5	3	4	5	1	5	7	7	6	7	5	7	7	7	6	7	5	7	125030	113500	113000	76539	80973	90205	1.25187	1.13643	1.13142	0.766352	0.810747	0.903183	0.705	0.00385316	0.0299996
O54724	Caveolae-associated protein 1 OS=Mus musculus OX=10090 GN=Cavin1 PE=1 SV=1	Cavin1	43.953	25.8	27	7	7	5	6	5	3	4	4	6	6	6	7	7	7	6	6	6	7	7	7	334440	395590	374870	261920	237490	218820	1.10066	1.3019	1.23371	0.86199	0.78159	0.720146	0.65	0.00387103	0.0300366
P63101	14-3-3 protein zeta/delta OS=Mus musculus OX=10090 GN=Ywhaz PE=1 SV=1	Ywhaz	27.771	75.9	98	19	13	17	16	16	16	15	18	18	19	18	17	18	18	13	13	13	12	13	13	4230700	4448700	4703300	3269600	3640900	3354900	1.07341	1.12872	1.19332	0.829563	0.92377	0.851206	0.767	0.00399801	0.030636
P29533	Vascular cell adhesion protein 1 OS=Mus musculus OX=10090 GN=Vcam1 PE=1 SV=1	Vcam1	81.317	17.1	27	10	10	3	5	10	4	2	3	7	8	10	5	3	4	7	8	10	5	3	4	79731	108140	124490	48878	40793	40516	1.08098	1.46615	1.68782	0.662681	0.553065	0.54931	0.417	0.004026	0.030636
P09528	Ferritin heavy chain OS=Mus musculus OX=10090 GN=Fth1 PE=1 SV=2	Fth1	21.066	21.4	10	4	4	1	1	1	2	2	3	2	2	1	2	3	3	2	2	1	2	3	3	32813	28866	0	45455	45832	44874	0.829281	0.729529		1.14878	1.15831	1.1341	1.472	0.00404305	0.030636
Q61164	Transcriptional repressor CTCF OS=Mus musculus OX=10090 GN=Ctcf PE=1 SV=2	Ctcf	83.745	6.2	12	4	4	1	0	1	4	3	3	3	0	2	4	3	3	3	0	2	4	3	3	10682	0	9074.8	18760	22301	22045	0.644559		0.54758	1.13199	1.34566	1.33021	2.129	0.00404428	0.030636
P97384	Annexin A11 OS=Mus musculus OX=10090 GN=Anxa11 PE=1 SV=2	Anxa11	54.079	36.8	109	16	16	16	18	17	19	18	21	13	15	16	15	15	16	13	15	16	15	15	16	607700	664020	712040	1037900	920630	1125100	0.719542	0.786227	0.843085	1.22892	1.09006	1.33217	1.554	0.00404727	0.030636
P36916	Guanine nucleotide-binding protein-like 1 OS=Mus musculus OX=10090 GN=Gnl1 PE=1 SV=4	Gnl1	68.77	12	23	6	6	6	4	4	4	2	3	6	5	4	4	4	5	6	5	4	4	4	5	73036	70205	74270	53578	50583	43232	1.20091	1.15436	1.2212	0.880966	0.83172	0.71085	0.678	0.00405221	0.030636
P97304	DNA-directed RNA polymerases I and III subunit RPAC2 OS=Mus musculus OX=10090 GN=Polr1d PE=1 SV=1	Polr1d	15.072	24.8	9	2	2	2	2	0	2	1	2	2	2	1	2	1	2	2	2	1	2	1	2	26802	26682	0	32578	0	33454	0.897018	0.893002		1.09033		1.11965	1.235	0.00405444	0.030636
P61164	Alpha-centractin OS=Mus musculus OX=10090 GN=Actr1a PE=1 SV=1	Actr1a	42.613	42.3	40	15	6	7	7	6	6	6	8	13	10	12	14	13	14	6	6	6	6	6	6	477140	452810	485700	640350	581010	676380	0.864021	0.819964	0.879522	1.15957	1.05211	1.22481	1.341	0.00405535	0.030636
Q9JKZ2	Sodium/myo-inositol cotransporter OS=Mus musculus OX=10090 GN=Slc5a3 PE=1 SV=2	Slc5a3	79.582	17.7	53	9	9	8	7	5	12	10	11	7	6	7	9	8	8	7	6	7	9	8	8	193380	213040	300060	665130	541450	521300	0.476626	0.525083	0.739562	1.63935	1.33452	1.28486	2.446	0.00408658	0.0306793
Q4VA53	Sister chromatid cohesion protein PDS5 homolog B OS=Mus musculus OX=10090 GN=Pds5b PE=1 SV=1	Pds5b	164.42	10.2	39	11	9	5	3	4	6	8	13	6	7	5	8	10	11	4	5	4	7	8	9	67398	57771	54239	100660	106950	133970	0.776194	0.665324	0.624648	1.15926	1.2317	1.54288	1.904	0.00409263	0.0306793
Q9R0P5	Destrin OS=Mus musculus OX=10090 GN=Dstn PE=1 SV=3	Dstn	18.521	57	50	9	8	10	8	9	8	7	8	9	8	8	9	8	8	8	7	7	8	7	7	1497900	1327800	1421900	1101700	1142500	1153600	1.17553	1.04204	1.11589	0.864598	0.896618	0.905329	0.8	0.00410901	0.0306793
Q8BPM2	Mitogen-activated protein kinase kinase kinase kinase 5 OS=Mus musculus OX=10090 GN=Map4k5 PE=1 SV=2	Map4k5	95.044	14.9	26	9	9	3	3	3	7	5	5	5	5	5	8	8	8	5	5	5	8	8	8	41043	48816	46630	78372	72413	64427	0.700191	0.832798	0.795505	1.33702	1.23536	1.09912	1.577	0.0041147	0.0306793
Q9R190	Metastasis-associated protein MTA2 OS=Mus musculus OX=10090 GN=Mta2 PE=1 SV=1	Mta2	75.029	26.8	42	14	13	9	3	6	7	6	11	12	10	10	13	11	12	11	9	10	12	11	11	86369	77737	75103	122730	107900	130350	0.863418	0.777125	0.750794	1.22691	1.07866	1.30309	1.509	0.00419367	0.0311666
P51432	1-phosphatidylinositol 4,5-bisphosphate phosphodiesterase beta-3 OS=Mus musculus OX=10090 GN=Plcb3 PE=1 SV=2	Plcb3	139.49	18.6	59	17	17	11	12	11	10	7	8	15	15	13	16	12	16	15	15	13	16	12	16	97787	101200	104050	86540	86202	80091	1.0555	1.09234	1.1231	0.934103	0.930455	0.864493	0.834	0.00421797	0.0311819
Q9R0N0	Galactokinase OS=Mus musculus OX=10090 GN=Galk1 PE=1 SV=2	Galk1	42.295	29.1	52	11	11	9	9	9	9	8	8	11	11	11	10	10	10	11	11	11	10	10	10	213500	232630	213390	166840	181540	178050	1.08015	1.17693	1.07959	0.844083	0.918454	0.900797	0.798	0.00422298	0.0311819
Q05769	Prostaglandin G/H synthase 2 OS=Mus musculus OX=10090 GN=Ptgs2 PE=1 SV=1	Ptgs2	69.012	26.2	47	11	11	9	9	8	8	5	8	11	10	9	10	9	9	11	10	9	10	9	9	118970	107370	91919	69357	61147	63546	1.39334	1.25748	1.07653	0.812287	0.716134	0.744231	0.61	0.00423686	0.0311839
Q6P9Q4	FH1/FH2 domain-containing protein 1 OS=Mus musculus OX=10090 GN=Fhod1 PE=1 SV=3	Fhod1	129.6	7.8	17	6	6	3	0	3	4	3	4	3	3	3	6	3	4	3	3	3	6	3	4	33765	34969	30564	49102	42752	47398	0.849256	0.879539	0.768744	1.23501	1.0753	1.19215	1.402	0.00428941	0.0312257
Q9Z0X1	Apoptosis-inducing factor 1, mitochondrial OS=Mus musculus OX=10090 GN=Aifm1 PE=1 SV=1	Aifm1	66.765	19.9	18	8	8	5	4	3	2	1	3	7	5	7	4	4	5	7	5	7	4	4	5	261680	216000	196620	127890	121440	139530	1.4768	1.21901	1.10963	0.721754	0.685353	0.787445	0.577	0.00429466	0.0312257
Q61033	Lamina-associated polypeptide 2, isoforms alpha/zeta OS=Mus musculus OX=10090 GN=Tmpo PE=1 SV=4	Tmpo	75.167	23.2	25	10	10	4	1	3	7	4	6	7	4	5	8	6	8	7	4	5	8	6	8	90252	86782	83832	118000	125020	146470	0.832639	0.800626	0.77341	1.08864	1.1534	1.35129	1.493	0.00429551	0.0312257
Q91YR9	Prostaglandin reductase 1 OS=Mus musculus OX=10090 GN=Ptgr1 PE=1 SV=2	Ptgr1	35.56	20.1	23	5	5	4	3	5	4	3	4	4	4	5	4	4	4	4	4	5	4	4	4	195870	147240	154970	86465	91584	100700	1.51284	1.13724	1.19694	0.66783	0.707368	0.777777	0.56	0.00429711	0.0312257
P08207	Protein S100-A10 OS=Mus musculus OX=10090 GN=S100a10 PE=1 SV=2	S100a10	11.186	45.4	32	4	4	5	5	5	5	6	6	4	4	4	4	4	4	4	4	4	4	4	4	1557400	1572800	1764100	2283100	2470600	2835400	0.748546	0.755948	0.847894	1.09735	1.18746	1.3628	1.551	0.00432548	0.0313324
Q9D1A2	Cytosolic non-specific dipeptidase OS=Mus musculus OX=10090 GN=Cndp2 PE=1 SV=1	Cndp2	52.767	13.1	16	5	5	4	2	3	2	1	4	4	2	5	4	3	4	4	2	5	4	3	4	51379	46969	49502	31103	31503	37699	1.24226	1.13564	1.19688	0.752022	0.761693	0.911503	0.678	0.00436419	0.031513
Q99KJ8	Dynactin subunit 2 OS=Mus musculus OX=10090 GN=Dctn2 PE=1 SV=3	Dctn2	44.116	45	64	13	13	11	9	11	10	12	11	10	9	11	12	12	12	10	9	11	12	12	12	265340	275450	278660	375430	328660	342590	0.853124	0.88563	0.89595	1.20709	1.05671	1.1015	1.277	0.00440324	0.031695
P50580	Proliferation-associated protein 2G4 OS=Mus musculus OX=10090 GN=Pa2g4 PE=1 SV=3	Pa2g4	43.698	61.7	101	20	20	19	18	18	13	15	18	19	17	16	16	16	18	19	17	16	16	16	18	581630	544720	520030	350630	405840	409620	1.24082	1.16208	1.10941	0.748019	0.865801	0.873865	0.708	0.00444973	0.0319293
Q00612	Glucose-6-phosphate 1-dehydrogenase X OS=Mus musculus OX=10090 GN=G6pdx PE=1 SV=3	G6pdx	59.262	47.2	94	19	19	17	16	16	14	15	16	19	19	17	17	18	18	19	19	17	17	18	18	248930	236760	252350	170730	168650	198180	1.17088	1.11364	1.18697	0.803057	0.793274	0.932173	0.728	0.00448596	0.0320886
Q3U821	WD repeat-containing protein 75 OS=Mus musculus OX=10090 GN=Wdr75 PE=1 SV=1	Wdr75	94.036	7.6	15	5	5	2	2	2	3	2	4	3	3	3	4	2	4	3	3	3	4	2	4	54396	50778	49412	63244	69425	72290	0.907747	0.847371	0.824576	1.0554	1.15855	1.20636	1.326	0.00450259	0.0320957
Q99KN9	Clathrin interactor 1 OS=Mus musculus OX=10090 GN=Clint1 PE=1 SV=2	Clint1	68.512	10.9	15	6	6	4	3	3	2	2	1	6	5	6	4	4	4	6	5	6	4	4	4	57574	45484	49183	32687	30522	34221	1.3836	1.09305	1.18195	0.785522	0.733493	0.822386	0.64	0.00451499	0.0320957
P54763	Ephrin type-B receptor 2 OS=Mus musculus OX=10090 GN=Ephb2 PE=1 SV=3	Ephb2	109.9	22.5	63	16	12	9	9	9	13	11	12	13	11	14	15	14	16	9	8	11	11	10	12	119760	152300	142510	237220	238100	205310	0.656099	0.834368	0.780734	1.2996	1.30442	1.12478	1.642	0.00453514	0.0321391
A2ASQ1	Agrin OS=Mus musculus OX=10090 GN=Agrn PE=1 SV=1	Agrn	207.54	45.9	297	58	58	62	56	66	42	29	42	57	54	56	49	41	50	57	54	56	49	41	50	1079600	1301200	1835500	534920	376500	497340	1.15156	1.38793	1.95785	0.570575	0.401596	0.53049	0.334	0.00457161	0.0322976
O88712	C-terminal-binding protein 1 OS=Mus musculus OX=10090 GN=Ctbp1 PE=1 SV=2	Ctbp1	47.744	21.8	30	7	6	3	5	5	5	4	8	5	5	6	6	6	7	4	4	5	5	5	6	53126	42364	43004	73562	71721	84509	0.865512	0.690181	0.700608	1.19845	1.16846	1.37679	1.659	0.00464171	0.0326919
Q9QZQ8	Core histone macro-H2A.1 OS=Mus musculus OX=10090 GN=Macroh2a1 PE=1 SV=3	Macroh2a1	39.735	49.5	123	16	14	22	18	17	22	22	22	15	16	15	16	15	15	13	14	13	14	13	13	1062600	836330	867730	1383500	1422600	1514600	0.899573	0.708018	0.734601	1.17124	1.20434	1.28223	1.562	0.00468888	0.0329228
Q9Z2D8	Methyl-CpG-binding domain protein 3 OS=Mus musculus OX=10090 GN=Mbd3 PE=1 SV=1	Mbd3	32.168	8.8	9	2	2	2	2	2	1	1	1	2	2	2	2	2	2	2	2	2	2	2	2	35388	26072	25721	59036	50551	54790	0.844052	0.621853	0.613481	1.40809	1.20571	1.30682	1.885	0.00476124	0.0333287
Q61206	Platelet-activating factor acetylhydrolase IB subunit alpha2 OS=Mus musculus OX=10090 GN=Pafah1b2 PE=1 SV=2	Pafah1b2	25.581	21	27	4	4	4	4	4	5	5	5	3	3	3	4	3	4	3	3	3	4	3	4	286000	241200	232250	398420	368040	362040	0.908922	0.766546	0.738102	1.2662	1.16965	1.15058	1.486	0.00479497	0.0334624
Q8C129	Leucyl-cystinyl aminopeptidase OS=Mus musculus OX=10090 GN=Lnpep PE=1 SV=1	Lnpep	117.3	29.6	86	23	23	11	12	13	14	15	21	17	17	16	21	21	22	17	17	16	21	21	22	174340	163460	179710	215680	216360	241630	0.878154	0.823352	0.905203	1.08638	1.08981	1.2171	1.302	0.00486773	0.033867
P39054	Dynamin-2 OS=Mus musculus OX=10090 GN=Dnm2 PE=1 SV=2	Dnm2	98.144	37.9	102	24	18	18	15	14	18	16	21	22	20	18	21	20	23	17	16	15	16	17	18	104330	100340	103160	115990	127160	127340	0.922839	0.887546	0.91249	1.02598	1.12478	1.12637	1.204	0.00501765	0.0348042
Q9Z0S1	3'(2'),5'-bisphosphate nucleotidase 1 OS=Mus musculus OX=10090 GN=Bpnt1 PE=1 SV=2	Bpnt1	33.196	39.3	32	9	9	8	6	5	5	4	4	9	9	7	5	4	5	9	9	7	5	4	5	200780	182460	215660	105240	72682	107050	1.36296	1.2386	1.46397	0.714402	0.493388	0.726689	0.476	0.00504005	0.034854
Q62448	Eukaryotic translation initiation factor 4 gamma 2 OS=Mus musculus OX=10090 GN=Eif4g2 PE=1 SV=2	Eif4g2	102.1	20.3	52	15	15	11	12	10	6	6	7	13	13	13	13	10	12	13	13	13	13	10	12	119590	110240	99852	74513	82685	73934	1.27946	1.17943	1.06829	0.797195	0.884625	0.791	0.701	0.00506016	0.0348877
Q9CX86	Heterogeneous nuclear ribonucleoprotein A0 OS=Mus musculus OX=10090 GN=Hnrnpa0 PE=1 SV=1	Hnrnpa0	30.53	24.6	17	5	5	4	3	1	3	2	4	5	5	5	5	4	5	5	5	5	5	4	5	42755	43041	44139	36227	34700	38423	1.07207	1.07924	1.10677	0.908381	0.870092	0.963445	0.842	0.00508081	0.0349249
O08788	Dynactin subunit 1 OS=Mus musculus OX=10090 GN=Dctn1 PE=1 SV=3	Dctn1	141.67	38.1	165	35	35	28	23	26	29	24	35	30	28	29	32	29	34	30	28	29	32	29	34	184920	160790	175550	232000	215130	228440	0.927049	0.806079	0.880075	1.16307	1.0785	1.14522	1.296	0.00512735	0.0351392
Q9DCC4	Pyrroline-5-carboxylate reductase 3 OS=Mus musculus OX=10090 GN=Pycr3 PE=1 SV=2	Pycr3	28.721	21.5	16	4	4	2	2	4	2	2	4	3	4	4	2	2	4	3	4	4	2	2	4	120420	111780	111460	57252	76103	73351	1.3128	1.21861	1.21512	0.624152	0.829662	0.799661	0.601	0.00515881	0.0352134
Q06890	Clusterin OS=Mus musculus OX=10090 GN=Clu PE=1 SV=1	Clu	51.655	33.9	75	12	12	14	12	12	12	13	12	12	9	9	12	12	12	12	9	9	12	12	12	709390	822240	711950	1079700	1007300	1188100	0.771261	0.893953	0.774044	1.17387	1.09515	1.29172	1.46	0.00516893	0.0352134
O55029	Coatomer subunit beta' OS=Mus musculus OX=10090 GN=Copb2 PE=1 SV=2	Copb2	102.45	44.8	154	30	30	24	20	24	30	23	33	24	21	23	29	24	30	24	21	23	29	24	30	410090	416860	408230	547370	485590	563560	0.868927	0.883272	0.864986	1.1598	1.0289	1.19411	1.293	0.0052093	0.0352907
P07901	Heat shock protein HSP 90-alpha OS=Mus musculus OX=10090 GN=Hsp90aa1 PE=1 SV=4	Hsp90aa1	84.787	58.8	209	43	29	35	33	35	34	35	37	42	39	39	40	41	39	29	28	28	28	28	28	2731700	2404500	2431900	1879700	1895200	2032400	1.2254	1.07862	1.09091	0.843205	0.850158	0.911704	0.767	0.00523	0.0352907
P04202	Transforming growth factor beta-1 proprotein OS=Mus musculus OX=10090 GN=Tgfb1 PE=1 SV=1	Tgfb1	44.309	19	21	5	5	4	3	3	5	3	3	4	3	4	5	4	4	4	3	4	5	4	4	109800	108560	125480	275080	186320	220650	0.642174	0.634922	0.73388	1.60883	1.08971	1.29049	1.984	0.00523416	0.0352907
P21550	Beta-enolase OS=Mus musculus OX=10090 GN=Eno3 PE=1 SV=3	Eno3	47.024	49.1	42	15	11	9	7	9	5	6	6	14	13	12	11	12	13	10	9	8	7	8	9	412220	336570	389660	218370	222280	265190	1.34107	1.09496	1.26768	0.71042	0.72314	0.862739	0.62	0.00524196	0.0352907
Q8R5C5	Beta-centractin OS=Mus musculus OX=10090 GN=Actr1b PE=1 SV=1	Actr1b	42.281	53.7	70	16	7	10	6	13	13	13	15	12	9	12	15	13	14	5	5	6	7	6	6	331780	324980	346420	404580	386750	429240	0.895191	0.876843	0.934691	1.09162	1.04351	1.15815	1.217	0.0053323	0.0356933
Q8CHP8	Glycerol-3-phosphate phosphatase OS=Mus musculus OX=10090 GN=Pgp PE=1 SV=1	Pgp	34.54	25.5	15	6	6	3	4	6	1	1	0	5	6	5	4	4	4	5	6	5	4	4	4	74116	70954	80345	53411	40346	43875	1.2249	1.17264	1.32784	0.882712	0.66679	0.725113	0.611	0.00533295	0.0356933
Q9QZW0	Phospholipid-transporting ATPase 11C OS=Mus musculus OX=10090 GN=Atp11c PE=1 SV=2	Atp11c	129.24	10.3	23	8	8	3	2	3	6	3	6	4	6	6	8	8	8	4	6	6	8	8	8	76996	87785	87818	119130	109890	128910	0.756682	0.862711	0.863035	1.17075	1.07995	1.26687	1.417	0.00539929	0.0359484
Q6P9N1	Hyccin OS=Mus musculus OX=10090 GN=Fam126a PE=1 SV=3	Fam126a	57.321	19.6	19	6	6	2	1	2	6	4	4	2	2	3	6	4	6	2	2	3	6	4	6	32294	32016	24622	49472	46940	48361	0.829097	0.821959	0.63213	1.27011	1.20511	1.24159	1.628	0.00540247	0.0359484
Q3UPH7	Rho guanine nucleotide exchange factor 40 OS=Mus musculus OX=10090 GN=Arhgef40 PE=1 SV=1	Arhgef40	165.13	10.4	37	12	12	3	2	5	9	8	10	8	7	8	12	11	11	8	7	8	12	11	11	40742	37062	36220	67379	56746	53040	0.839496	0.763669	0.746319	1.38836	1.16926	1.0929	1.554	0.00542164	0.0359489
Q9JII6	Aldo-keto reductase family 1 member A1 OS=Mus musculus OX=10090 GN=Akr1a1 PE=1 SV=3	Akr1a1	36.586	43.4	61	11	11	10	10	12	10	9	10	11	9	10	11	9	11	11	9	10	11	9	11	171640	171970	176580	153920	145870	157020	1.05408	1.05611	1.08442	0.945261	0.895824	0.964299	0.878	0.00543395	0.0359489
Q9Z0U1	Tight junction protein ZO-2 OS=Mus musculus OX=10090 GN=Tjp2 PE=1 SV=2	Tjp2	131.28	20.7	62	20	20	12	11	11	8	12	8	18	19	16	14	18	16	18	19	16	14	18	16	110590	120660	108620	91188	94421	86947	1.08346	1.18212	1.06416	0.893378	0.925052	0.851829	0.802	0.00545906	0.0360109
Q00519	Xanthine dehydrogenase/oxidase OS=Mus musculus OX=10090 GN=Xdh PE=1 SV=5	Xdh	146.56	18.2	50	16	16	12	10	14	3	4	7	13	11	15	6	7	10	13	11	15	6	7	10	216080	220960	268250	75685	96664	125350	1.29262	1.32181	1.6047	0.452757	0.578256	0.749859	0.422	0.00547967	0.036043
Q9CYG7	Mitochondrial import receptor subunit TOM34 OS=Mus musculus OX=10090 GN=Tomm34 PE=1 SV=1	Tomm34	34.278	29.1	32	6	6	5	4	6	6	4	7	6	6	6	6	4	6	6	6	6	6	4	6	103010	88649	94011	64535	60720	72450	1.27863	1.10038	1.16693	0.801055	0.753701	0.899302	0.692	0.00552983	0.0362687
Q8BTM8	Filamin-A OS=Mus musculus OX=10090 GN=Flna PE=1 SV=5	Flna	281.22	60.1	701	109	101	127	119	115	113	105	122	108	102	101	101	102	101	100	94	93	93	94	94	1075400	1103200	1001400	827580	886460	886920	1.11615	1.145	1.03934	0.858937	0.920048	0.920525	0.818	0.00559557	0.036595
P14211	Calreticulin OS=Mus musculus OX=10090 GN=Calr PE=1 SV=1	Calr	47.994	49.8	96	15	15	18	16	17	15	12	18	14	13	14	14	14	14	14	13	14	14	14	14	703970	577930	569620	413070	363360	415020	1.38806	1.13954	1.12315	0.814474	0.716458	0.818319	0.643	0.00566798	0.0367385
P17751	Triosephosphate isomerase OS=Mus musculus OX=10090 GN=Tpi1 PE=1 SV=5	Tpi1	26.712	61.8	80	13	13	15	15	14	12	9	15	12	13	12	12	12	12	12	13	12	12	12	12	1299400	1319300	1384900	829380	995950	1002100	1.14132	1.1588	1.21642	0.728482	0.874788	0.880189	0.706	0.00566813	0.0367385
P30416	Peptidyl-prolyl cis-trans isomerase FKBP4 OS=Mus musculus OX=10090 GN=Fkbp4 PE=1 SV=5	Fkbp4	51.572	53.1	116	20	20	22	21	21	17	15	20	20	19	20	19	18	20	20	19	20	19	18	20	303740	264910	296720	152210	164350	202760	1.31614	1.14788	1.28572	0.659541	0.712145	0.878579	0.6	0.00567755	0.0367385
P97798	Neogenin OS=Mus musculus OX=10090 GN=Neo1 PE=1 SV=1	Neo1	163.16	16.5	40	17	17	1	0	1	9	17	12	1	2	2	13	16	15	1	2	2	13	16	15	0	10055	3394.5	128280	256960	176030		0.087477	0.029532	1.11602	2.23552	1.53144	27.821	0.00568171	0.0367385
Q8BTZ4	Anaphase-promoting complex subunit 5 OS=Mus musculus OX=10090 GN=Anapc5 PE=1 SV=1	Anapc5	83.097	22	40	12	12	6	3	6	11	5	9	8	5	6	11	8	9	8	5	6	11	8	9	36023	32467	36904	58871	48237	62384	0.786282	0.708665	0.805512	1.28499	1.05288	1.36167	1.608	0.00570905	0.0367488
Q8BX17	Gem-associated protein 5 OS=Mus musculus OX=10090 GN=Gemin5 PE=1 SV=2	Gemin5	166.59	15.7	51	17	17	14	11	10	4	4	8	17	12	12	10	10	12	17	12	12	10	10	12	65401	68932	60256	47324	36768	40714	1.22859	1.29492	1.13194	0.889006	0.690706	0.764834	0.641	0.00572541	0.0367488
Q922F4	Tubulin beta-6 chain OS=Mus musculus OX=10090 GN=Tubb6 PE=1 SV=1	Tubb6	50.09	72	101	25	13	16	14	14	18	17	22	22	22	21	23	21	25	11	11	10	12	10	13	314230	329480	315940	383780	440900	396640	0.864469	0.906422	0.869173	1.05581	1.21295	1.09118	1.273	0.00573147	0.0367488
Q8BXN9	Transmembrane protein 87A OS=Mus musculus OX=10090 GN=Tmem87a PE=1 SV=1	Tmem87a	63.379	6.3	9	3	3	1	2	1	2	1	2	3	2	3	3	3	3	3	2	3	3	3	3	35474	29731	36277	48868	46274	50182	0.862394	0.722778	0.881915	1.18801	1.12495	1.21995	1.432	0.00575228	0.0367662
Q7TQK4	Exosome complex component RRP40 OS=Mus musculus OX=10090 GN=Exosc3 PE=1 SV=3	Exosc3	29.546	13.5	11	2	2	3	1	1	2	2	2	2	2	2	2	2	2	2	2	2	2	2	2	333130	334810	235580	587710	604510	533100	0.760328	0.764162	0.537682	1.34137	1.37972	1.21673	1.91	0.00577483	0.0367662
P0DOV2	Interferon-activable protein 204 OS=Mus musculus OX=10090 GN=Ifi204 PE=1 SV=1	Ifi204	69.437	22.6	30	9	7	5	4	3	8	4	6	8	5	4	8	8	7	6	5	4	6	6	5	36135	31393	31965	52161	43460	48953	0.888322	0.771747	0.785809	1.28229	1.06839	1.20343	1.453	0.0057925	0.0367662
Q99M31	Heat shock 70 kDa protein 14 OS=Mus musculus OX=10090 GN=Hspa14 PE=1 SV=2	Hspa14	54.65	32.6	48	11	11	11	8	7	9	7	6	10	8	8	9	9	8	10	8	8	9	9	8	116300	115970	104850	80634	91685	82618	1.1786	1.17526	1.06257	0.817158	0.92915	0.837264	0.756	0.00579842	0.0367662
P54761	Ephrin type-B receptor 4 OS=Mus musculus OX=10090 GN=Ephb4 PE=1 SV=2	Ephb4	108.85	20.2	53	17	14	11	6	8	8	7	13	15	12	16	16	13	16	12	9	13	13	10	13	89543	113530	109280	169670	157720	151560	0.678954	0.860833	0.828608	1.28651	1.1959	1.14919	1.533	0.00588154	0.0370357
P11370	Retrovirus-related Env polyprotein from Fv-4 locus OS=Mus musculus OX=10090 GN=Fv4 PE=1 SV=2	Fv4	74.452	9.6	36	6	3	5	5	6	7	7	6	5	5	5	6	6	6	3	3	3	3	3	3	538140	723230	511040	2899900	2216700	1404400	0.389326	0.523232	0.36972	2.09798	1.60371	1.01604	3.679	0.0058829	0.0370357
Q9Z0L0	Trophoblast glycoprotein OS=Mus musculus OX=10090 GN=Tpbg PE=1 SV=3	Tpbg	46.451	13.8	26	5	5	3	4	4	5	5	5	3	5	4	4	5	5	3	5	4	4	5	5	42806	39099	34397	61509	55876	54458	0.891343	0.814153	0.716244	1.28079	1.1635	1.13397	1.478	0.00588947	0.0370357
Q9QZE5	Coatomer subunit gamma-1 OS=Mus musculus OX=10090 GN=Copg1 PE=1 SV=1	Copg1	97.512	49.4	138	30	28	23	18	20	26	19	32	25	21	21	26	23	29	23	19	19	24	21	27	191660	188300	199790	251990	230090	268360	0.864508	0.849352	0.90118	1.13664	1.03785	1.21047	1.294	0.00591334	0.0370839
P63017	Heat shock cognate 71 kDa protein OS=Mus musculus OX=10090 GN=Hspa8 PE=1 SV=1	Hspa8	70.87	59.6	292	33	24	52	52	50	48	45	45	33	32	32	32	31	32	24	23	23	23	22	23	5149900	5503900	5395500	4381400	4700600	4278900	1.05063	1.12285	1.10074	0.893853	0.958973	0.872942	0.832	0.00593198	0.0370992
P14152	Malate dehydrogenase, cytoplasmic OS=Mus musculus OX=10090 GN=Mdh1 PE=1 SV=3	Mdh1	36.511	30.5	38	8	8	7	7	7	7	5	5	8	8	8	8	8	8	8	8	8	8	8	8	312090	293970	321030	202760	220130	246130	1.17319	1.10507	1.2068	0.762203	0.827499	0.925237	0.722	0.00603587	0.037646
P47757	F-actin-capping protein subunit beta OS=Mus musculus OX=10090 GN=Capzb PE=1 SV=3	Capzb	31.345	48.7	79	13	13	14	13	12	14	14	12	11	12	12	13	12	12	11	12	12	13	12	12	470500	460840	478730	497250	499050	498760	0.971729	0.951778	0.988727	1.02698	1.03069	1.03009	1.06	0.00608843	0.0378707
Q8CIB5	Fermitin family homolog 2 OS=Mus musculus OX=10090 GN=Fermt2 PE=1 SV=1	Fermt2	77.8	31.9	105	18	17	19	19	15	17	16	19	17	17	17	18	17	18	16	16	16	17	16	17	119390	135320	138190	171510	172650	163470	0.795465	0.901602	0.920724	1.14273	1.15032	1.08916	1.292	0.00613984	0.038087
P47713	Cytosolic phospholipase A2 OS=Mus musculus OX=10090 GN=Pla2g4a PE=1 SV=1	Pla2g4a	85.221	18.9	46	11	11	11	7	6	6	8	8	11	8	8	8	9	9	11	8	8	8	9	9	58146	62648	59421	37016	43266	45970	1.13838	1.22652	1.16334	0.724698	0.84706	0.899999	0.701	0.00621554	0.0384524
P35550	rRNA 2'-O-methyltransferase fibrillarin OS=Mus musculus OX=10090 GN=Fbl PE=1 SV=2	Fbl	34.306	39.4	52	9	6	9	7	6	11	10	9	8	8	7	9	9	8	5	5	5	6	6	5	174240	158070	161180	214470	252830	215770	0.888556	0.806096	0.821956	1.09371	1.28933	1.10034	1.384	0.00630106	0.0388764
Q9WUA2	Phenylalanine--tRNA ligase beta subunit OS=Mus musculus OX=10090 GN=Farsb PE=1 SV=2	Farsb	65.696	28.5	65	15	15	13	11	11	9	9	12	15	14	15	13	13	14	15	14	15	13	13	14	127340	124320	125810	100260	99467	111390	1.10958	1.08326	1.09624	0.873615	0.866705	0.970596	0.824	0.00633808	0.0389997
Q08024	Core-binding factor subunit beta OS=Mus musculus OX=10090 GN=Cbfb PE=1 SV=1	Cbfb	22.03	19.3	13	3	3	3	3	2	2	1	2	3	3	3	2	2	2	3	3	3	2	2	2	151040	148480	147300	136080	125600	125960	1.08602	1.06761	1.05913	0.978453	0.903099	0.905688	0.868	0.00636941	0.0390054
P48678	Prelamin-A/C OS=Mus musculus OX=10090 GN=Lmna PE=1 SV=2	Lmna	74.237	63.3	217	38	36	34	29	34	39	40	41	35	32	36	35	35	37	33	30	34	33	33	35	772110	756180	793150	981380	966070	1137600	0.85687	0.839191	0.88022	1.08911	1.07212	1.26248	1.329	0.00637309	0.0390054
O35609	Secretory carrier-associated membrane protein 3 OS=Mus musculus OX=10090 GN=Scamp3 PE=1 SV=3	Scamp3	38.458	30.7	23	6	6	2	4	3	5	5	4	4	5	5	5	6	6	4	5	5	5	6	6	146050	119300	129740	201120	210090	178020	0.890259	0.727203	0.79084	1.22594	1.28062	1.08513	1.491	0.00644153	0.0393191
Q6DFW4	Nucleolar protein 58 OS=Mus musculus OX=10090 GN=Nop58 PE=1 SV=1	Nop58	60.342	42.9	81	17	17	14	12	13	15	14	13	17	15	16	17	17	17	17	15	16	17	17	17	154620	156680	139890	179070	190590	192570	0.915435	0.927631	0.828225	1.06019	1.1284	1.14012	1.246	0.0064719	0.0393994
Q80SY5	Pre-mRNA-splicing factor 38B OS=Mus musculus OX=10090 GN=Prpf38b PE=1 SV=1	Prpf38b	63.752	6.1	14	3	3	1	2	3	2	3	3	3	2	3	2	3	3	3	2	3	2	3	3	45211	40229	45030	71285	74081	58076	0.812388	0.722867	0.809135	1.28091	1.33115	1.04356	1.559	0.00652882	0.0396258
Q9JIX8	Apoptotic chromatin condensation inducer in the nucleus OS=Mus musculus OX=10090 GN=Acin1 PE=1 SV=3	Acin1	150.72	5.1	20	5	5	3	3	2	4	4	4	3	4	3	5	4	4	3	4	3	5	4	4	43990	44172	42347	57845	54037	50443	0.90133	0.905059	0.867666	1.18521	1.10719	1.03355	1.244	0.00654847	0.0396258
P53810	Phosphatidylinositol transfer protein alpha isoform OS=Mus musculus OX=10090 GN=Pitpna PE=1 SV=2	Pitpna	31.893	45.4	38	10	9	8	6	10	5	3	6	10	7	10	7	7	6	9	7	9	6	6	5	127840	119280	131250	86019	89487	102370	1.16883	1.09057	1.20001	0.786464	0.818172	0.93596	0.734	0.00657366	0.0396258
O88447	Kinesin light chain 1 OS=Mus musculus OX=10090 GN=Klc1 PE=1 SV=3	Klc1	61.449	39	87	18	12	14	13	13	16	14	17	15	15	16	16	14	17	10	10	11	10	10	11	126380	119150	127870	146890	153650	166750	0.901973	0.850373	0.912608	1.04835	1.0966	1.19009	1.251	0.00657833	0.0396258
P49717	DNA replication licensing factor MCM4 OS=Mus musculus OX=10090 GN=Mcm4 PE=1 SV=1	Mcm4	96.735	31.4	91	21	21	15	11	13	19	14	19	19	16	15	20	19	20	19	16	15	20	19	20	166750	175910	171310	200930	218980	233360	0.85715	0.904236	0.88059	1.03285	1.12563	1.19955	1.271	0.00662584	0.0397621
Q9CPU0	Lactoylglutathione lyase OS=Mus musculus OX=10090 GN=Glo1 PE=1 SV=3	Glo1	20.809	59.2	41	8	7	9	7	8	4	7	6	6	7	6	5	5	6	6	6	6	5	5	5	256650	200240	250860	158770	136770	146470	1.33932	1.04495	1.30911	0.828538	0.713732	0.764351	0.625	0.00663571	0.0397621
Q64737	Trifunctional purine biosynthetic protein adenosine-3 OS=Mus musculus OX=10090 GN=Gart PE=1 SV=3	Gart	107.5	43.1	188	32	32	30	28	33	31	32	34	29	30	30	28	27	28	29	30	30	28	27	28	256730	240730	245440	220890	203360	209670	1.11879	1.04907	1.0696	0.962609	0.886216	0.913714	0.853	0.00667444	0.0398582
Q60864	Stress-induced-phosphoprotein 1 OS=Mus musculus OX=10090 GN=Stip1 PE=1 SV=1	Stip1	62.581	50.3	146	25	25	25	25	24	24	23	25	24	24	24	23	23	24	24	24	24	23	23	24	794040	731260	750060	539830	571510	631630	1.18563	1.09189	1.11996	0.806051	0.853355	0.943123	0.766	0.00670152	0.0398582
P46935	E3 ubiquitin-protein ligase NEDD4 OS=Mus musculus OX=10090 GN=Nedd4 PE=1 SV=3	Nedd4	102.71	42.4	133	29	26	19	19	21	27	26	21	22	20	22	26	28	25	21	19	21	23	26	22	214110	261420	252910	353310	387400	333460	0.712667	0.870138	0.841813	1.17599	1.28946	1.10992	1.475	0.00670397	0.0398582
Q9D6Z1	Nucleolar protein 56 OS=Mus musculus OX=10090 GN=Nop56 PE=1 SV=2	Nop56	64.464	45.2	102	20	20	17	15	14	17	18	21	17	17	14	16	18	19	17	17	14	16	18	19	178170	184260	172000	203940	219740	204680	0.919358	0.950782	0.887521	1.05233	1.13386	1.05615	1.176	0.00673523	0.0399402
Q921I6	SH3 domain-binding protein 4 OS=Mus musculus OX=10090 GN=Sh3bp4 PE=1 SV=1	Sh3bp4	107.58	11.4	22	8	8	5	3	4	3	2	5	7	5	7	6	5	7	7	5	7	6	5	7	39976	46209	47257	34477	31841	31223	1.03841	1.20032	1.22755	0.895572	0.8271	0.811047	0.731	0.00676817	0.0400319
P35822	Receptor-type tyrosine-protein phosphatase kappa OS=Mus musculus OX=10090 GN=Ptprk PE=1 SV=1	Ptprk	164.18	10.8	35	10	10	7	7	8	5	4	4	9	8	9	7	6	8	9	8	9	7	6	8	193570	262710	256670	146210	139550	136310	1.02326	1.38875	1.35682	0.772903	0.737696	0.720569	0.592	0.00679884	0.0401097
P97311	DNA replication licensing factor MCM6 OS=Mus musculus OX=10090 GN=Mcm6 PE=1 SV=1	Mcm6	92.866	38.7	111	25	25	15	14	17	22	19	24	21	19	21	24	24	25	21	19	21	24	24	25	110580	107310	108980	133150	132590	153090	0.889741	0.86343	0.876867	1.07134	1.06684	1.23178	1.281	0.00690259	0.040617
Q9JKA5	Cell surface A33 antigen OS=Mus musculus OX=10090 GN=Gpa33 PE=2 SV=2	Gpa33	35.692	17.2	34	6	6	5	5	6	6	6	6	6	6	6	6	6	6	6	6	6	6	6	6	776690	851830	940090	595720	656130	614360	1.05081	1.15247	1.27188	0.805967	0.887698	0.831186	0.727	0.00692302	0.0406328
A2A863	Integrin beta-4 OS=Mus musculus OX=10090 GN=Itgb4 PE=1 SV=1	Itgb4	201.65	44.9	298	64	64	45	43	47	55	52	56	58	56	56	60	58	57	58	56	56	60	58	57	275830	333860	353660	473100	511890	464070	0.686028	0.830356	0.879602	1.17667	1.27314	1.15421	1.504	0.00696023	0.0407467
Q9CWJ9	Bifunctional purine biosynthesis protein ATIC OS=Mus musculus OX=10090 GN=Atic PE=1 SV=2	Atic	64.217	64.4	199	27	27	32	36	33	32	31	35	27	27	27	27	27	27	27	27	27	27	27	27	632980	579820	564720	464010	470020	500990	1.1822	1.08292	1.05472	0.866623	0.877847	0.93569	0.807	0.00698748	0.0407876
P62751	60S ribosomal protein L23a OS=Mus musculus OX=10090 GN=Rpl23a PE=1 SV=1	Rpl23a	17.695	42.3	28	7	7	8	3	3	4	5	5	7	6	6	6	6	6	7	6	6	6	6	6	355810	338290	296050	212380	248970	216500	1.27989	1.21687	1.06493	0.763957	0.895576	0.778777	0.685	0.00700286	0.0407876
E9Q557	Desmoplakin OS=Mus musculus OX=10090 GN=Dsp PE=1 SV=1	Dsp	332.91	1.4	11	3	3	3	2	2	1	1	2	3	2	3	3	2	3	3	2	3	3	2	3	5260400	5823000	4786300	3557300	3619200	2920000	1.21552	1.34552	1.10597	0.821984	0.836287	0.674723	0.636	0.00703656	0.0408799
Q9EQ80	NIF3-like protein 1 OS=Mus musculus OX=10090 GN=Nif3l1 PE=1 SV=4	Nif3l1	41.745	24.7	16	6	6	2	5	4	1	2	2	5	6	5	4	5	4	5	6	5	4	5	4	94639	99029	101490	33720	27276	52734	1.38873	1.45315	1.48926	0.494805	0.400247	0.773816	0.385	0.00709305	0.0411009
Q3UGC7	Eukaryotic translation initiation factor 3 subunit J-A OS=Mus musculus OX=10090 GN=Eif3j1 PE=2 SV=1	Eif3j1	29.343	13.4	12	4	4	3	1	2	1	2	3	4	3	3	3	3	4	4	3	3	3	3	4	100170	98657	113040	48565	62460	68275	1.22366	1.20518	1.38088	0.593261	0.762999	0.834034	0.575	0.00711051	0.0411009
Q64433	10 kDa heat shock protein, mitochondrial OS=Mus musculus OX=10090 GN=Hspe1 PE=1 SV=2	Hspe1	10.963	52	33	5	5	6	6	6	5	5	5	5	5	5	5	5	5	5	5	5	5	5	5	793540	640480	533160	279560	344550	352860	1.61719	1.30526	1.08655	0.569726	0.702172	0.719107	0.497	0.00716255	0.0412974
A2A6A1	G patch domain-containing protein 8 OS=Mus musculus OX=10090 GN=Gpatch8 PE=1 SV=1	Gpatch8	164.99	2	10	2	2	2	2	0	2	2	2	2	2	1	2	2	2	2	2	1	2	2	2	19574	21426	0	29768	34661	34361	0.700122	0.766364		1.06474	1.23975	1.22902	1.606	0.0072098	0.0413864
P47955	60S acidic ribosomal protein P1 OS=Mus musculus OX=10090 GN=Rplp1 PE=1 SV=1	Rplp1	11.475	66.7	28	3	3	5	4	6	5	5	3	3	3	3	3	3	3	3	3	3	3	3	3	1232600	1344600	1405700	1086200	958630	995250	1.05306	1.14874	1.20094	0.927982	0.818994	0.85028	0.763	0.0072321	0.0413864
B2RXV4	Feline leukemia virus subgroup C receptor-related protein 1 OS=Mus musculus OX=10090 GN=Flvcr1 PE=2 SV=1	Flvcr1	60.468	12	24	4	4	3	3	5	5	4	4	4	4	4	4	4	4	4	4	4	4	4	4	144030	191160	179680	299310	285590	255360	0.63771	0.846384	0.795555	1.32523	1.26448	1.13064	1.632	0.00723271	0.0413864
Q61072	Disintegrin and metalloproteinase domain-containing protein 9 OS=Mus musculus OX=10090 GN=Adam9 PE=1 SV=2	Adam9	92.079	16.1	31	10	10	4	4	5	6	6	6	7	7	7	9	9	8	7	7	7	9	9	8	114040	90918	101610	156290	139990	165010	0.891102	0.710428	0.793975	1.22124	1.09387	1.28938	1.505	0.0072503	0.0413864
P31266	Recombining binding protein suppressor of hairless OS=Mus musculus OX=10090 GN=Rbpj PE=1 SV=1	Rbpj	58.537	24.3	25	10	10	3	1	2	6	4	9	7	7	7	8	7	9	7	7	7	8	7	9	65216	69355	66755	107120	99087	139740	0.714992	0.76037	0.731865	1.1744	1.08634	1.53203	1.718	0.00736187	0.0419187
P38647	Stress-70 protein, mitochondrial OS=Mus musculus OX=10090 GN=Hspa9 PE=1 SV=3	Hspa9	73.46	34.5	80	18	18	16	14	12	14	14	10	17	16	16	15	15	16	17	16	16	15	15	16	333840	252160	227190	128260	152170	146800	1.61481	1.21972	1.09893	0.620403	0.736057	0.710082	0.525	0.00740643	0.0420678
Q8JZQ9	Eukaryotic translation initiation factor 3 subunit B OS=Mus musculus OX=10090 GN=Eif3b PE=1 SV=1	Eif3b	91.369	41.2	148	24	24	25	23	27	26	21	26	22	23	23	23	22	23	22	23	23	23	22	23	377110	390160	383640	342730	317930	343640	1.04986	1.08619	1.06804	0.954144	0.885102	0.956677	0.873	0.00744701	0.0421936
P47738	Aldehyde dehydrogenase, mitochondrial OS=Mus musculus OX=10090 GN=Aldh2 PE=1 SV=1	Aldh2	56.537	38.3	57	14	14	13	10	10	8	8	8	13	13	13	12	11	12	13	13	13	12	11	12	310930	230950	195830	115130	122880	125730	1.69375	1.25807	1.06676	0.627155	0.669372	0.684897	0.493	0.00748672	0.0422972
Q9DCD0	6-phosphogluconate dehydrogenase, decarboxylating OS=Mus musculus OX=10090 GN=Pgd PE=1 SV=3	Pgd	53.247	40.2	95	15	15	16	17	16	18	13	15	15	15	15	15	15	15	15	15	15	15	15	15	884090	822450	882180	651190	580090	698770	1.17389	1.09204	1.17135	0.864647	0.770241	0.927823	0.746	0.00750226	0.0422972
Q8CDN6	Thioredoxin-like protein 1 OS=Mus musculus OX=10090 GN=Txnl1 PE=1 SV=3	Txnl1	32.237	47.4	44	8	8	8	6	7	8	6	9	8	7	8	7	8	8	8	7	8	7	8	8	123560	122510	115060	101260	90946	86159	1.15929	1.14944	1.07954	0.950062	0.853292	0.808378	0.771	0.00753947	0.04231
P28862	Stromelysin-1 OS=Mus musculus OX=10090 GN=Mmp3 PE=2 SV=2	Mmp3	53.844	38.8	81	17	11	13	7	8	21	16	16	14	11	12	17	15	15	9	7	8	11	9	10	396750	332210	289670	1115200	950520	633240	0.640334	0.53617	0.467513	1.79988	1.53409	1.02202	2.65	0.00754149	0.04231
P08249	Malate dehydrogenase, mitochondrial OS=Mus musculus OX=10090 GN=Mdh2 PE=1 SV=3	Mdh2	35.611	55.9	74	15	15	16	13	13	11	12	9	15	15	13	13	13	12	15	15	13	13	13	12	773120	607030	564840	340590	396800	394950	1.50738	1.18355	1.10129	0.664063	0.773658	0.770051	0.582	0.00762028	0.0426475
Q8CFV9	Riboflavin kinase OS=Mus musculus OX=10090 GN=Rfk PE=1 SV=2	Rfk	17.437	26.5	8	4	4	2	1	1	2	0	2	3	2	3	4	3	4	3	2	3	4	3	4	43762	37056	48642	28463	28443	29522	1.21624	1.02987	1.35187	0.791049	0.790493	0.820481	0.668	0.00766808	0.0428005
Q9JJ80	Ribosome production factor 2 homolog OS=Mus musculus OX=10090 GN=Rpf2 PE=2 SV=2	Rpf2	35.363	23.5	17	6	6	1	1	2	4	3	6	3	2	4	4	4	6	3	2	4	4	4	6	28035	25440	23803	46155	36303	49970	0.802123	0.727876	0.681039	1.32056	1.03868	1.42972	1.714	0.00768501	0.0428005
P28659	CUGBP Elav-like family member 1 OS=Mus musculus OX=10090 GN=Celf1 PE=1 SV=2	Celf1	52.107	11.1	11	5	5	4	1	3	0	3	0	5	4	4	4	5	4	5	4	4	4	5	4	70765	66107	77982	54288	57061	51984	1.1227	1.0488	1.2372	0.861288	0.905282	0.824735	0.76	0.00771618	0.0428238
Q8C6G8	WD repeat-containing protein 26 OS=Mus musculus OX=10090 GN=Wdr26 PE=1 SV=3	Wdr26	70.543	36.5	74	17	17	11	10	12	15	11	15	15	13	13	17	16	15	15	13	13	17	16	15	113560	98966	126790	189840	160600	200510	0.765344	0.666987	0.854509	1.27944	1.08237	1.35135	1.624	0.00772661	0.0428238
P45377	Aldose reductase-related protein 2 OS=Mus musculus OX=10090 GN=Akr1b8 PE=1 SV=2	Akr1b8	36.12	50.9	35	11	9	5	3	5	5	8	9	8	7	7	8	9	10	7	6	6	6	7	8	135570	110140	116070	169680	166340	191860	0.914304	0.742801	0.782793	1.14435	1.12182	1.29393	1.459	0.00775286	0.0428655
P35293	Ras-related protein Rab-18 OS=Mus musculus OX=10090 GN=Rab18 PE=1 SV=2	Rab18	23.035	43.7	29	7	7	6	5	5	5	4	4	6	6	6	7	7	6	6	6	6	7	7	6	235520	245270	245260	196210	194520	216190	1.06013	1.10402	1.10397	0.883186	0.875579	0.97312	0.836	0.00780009	0.0430226
Q91YR7	Pre-mRNA-processing factor 6 OS=Mus musculus OX=10090 GN=Prpf6 PE=1 SV=1	Prpf6	106.72	22.4	40	15	15	5	6	4	12	5	8	9	10	8	13	8	9	9	10	8	13	8	9	27489	31326	31070	51273	44984	39918	0.729603	0.831443	0.824648	1.36087	1.19395	1.05949	1.515	0.00793124	0.043571
Q64012	RNA-binding protein Raly OS=Mus musculus OX=10090 GN=Raly PE=1 SV=3	Raly	33.188	16.3	12	4	4	3	1	2	2	2	2	4	4	3	3	3	3	4	4	3	3	3	3	55652	48312	54888	65849	72684	75468	0.895559	0.777443	0.883265	1.05965	1.16964	1.21444	1.347	0.00793758	0.043571
P55937	Golgin subfamily A member 3 OS=Mus musculus OX=10090 GN=Golga3 PE=1 SV=3	Golga3	167.22	26	91	27	27	11	10	11	23	14	22	19	13	14	26	18	26	19	13	14	26	18	26	36392	33940	26775	69012	50964	62982	0.779648	0.727117	0.573617	1.47849	1.09183	1.3493	1.884	0.00800062	0.043812
Q9Z0Y1	Dynactin subunit 3 OS=Mus musculus OX=10090 GN=Dctn3 PE=1 SV=2	Dctn3	20.978	30.1	19	4	4	4	3	2	2	4	4	4	4	3	4	4	4	4	4	3	4	4	4	55534	59214	61338	91438	76001	76982	0.792386	0.844894	0.875201	1.30468	1.08442	1.09842	1.388	0.00803639	0.0438594
O54734	Dolichyl-diphosphooligosaccharide--protein glycosyltransferase 48 kDa subunit OS=Mus musculus OX=10090 GN=Ddost PE=1 SV=2	Ddost	49.027	40.6	38	11	11	9	9	6	5	5	4	9	10	10	9	8	8	9	10	10	9	8	8	138260	134030	116780	93583	99139	101130	1.21472	1.17756	1.026	0.822199	0.871013	0.888506	0.755	0.0080476	0.0438594
Q8CGZ0	Calcium homeostasis endoplasmic reticulum protein OS=Mus musculus OX=10090 GN=Cherp PE=1 SV=1	Cherp	106.17	9.3	25	6	6	3	2	3	6	5	6	4	3	4	6	5	6	4	3	4	6	5	6	42489	41509	35746	52235	55135	60577	0.886138	0.8657	0.745508	1.0894	1.14988	1.26338	1.403	0.00807359	0.0438965
Q61937	Nucleophosmin OS=Mus musculus OX=10090 GN=Npm1 PE=1 SV=1	Npm1	32.56	47.6	86	10	10	15	12	12	17	15	15	10	10	9	10	10	10	10	10	9	10	10	10	1214800	1141000	1116900	1719500	1786400	1437800	0.866023	0.813412	0.796231	1.22582	1.27351	1.025	1.424	0.00812124	0.0439907
Q921I2	Kelch domain-containing protein 4 OS=Mus musculus OX=10090 GN=Klhdc4 PE=2 SV=2	Klhdc4	64.86	9.6	16	4	4	4	2	3	3	2	2	4	2	3	3	2	2	4	2	3	3	2	2	43479	49305	40263	32554	32685	29179	1.14688	1.30055	1.06204	0.858699	0.862155	0.769674	0.71	0.00813324	0.0439907
Q4VC33	E3 ubiquitin-protein transferase MAEA OS=Mus musculus OX=10090 GN=Maea PE=1 SV=1	Maea	45.336	22.7	19	7	7	2	2	2	4	4	5	5	2	3	6	6	5	5	2	3	6	6	5	87980	72738	67902	111590	108490	117770	0.931876	0.770434	0.719212	1.18195	1.14912	1.24741	1.478	0.00814856	0.0439907
Q9CRD2	ER membrane protein complex subunit 2 OS=Mus musculus OX=10090 GN=Emc2 PE=1 SV=1	Emc2	34.934	11.8	14	3	3	3	3	3	3	0	2	3	3	3	3	2	3	3	3	3	3	2	3	61110	67317	50338	38546	37510	39914	1.24403	1.37039	1.02474	0.784691	0.763601	0.81254	0.649	0.00817762	0.0440437
Q05793	Basement membrane-specific heparan sulfate proteoglycan core protein OS=Mus musculus OX=10090 GN=Hspg2 PE=1 SV=1	Hspg2	398.29	61	1662	168	168	247	239	250	308	322	296	158	155	152	165	165	166	158	155	152	165	165	166	8360100	9600300	9285800	15399000	19072000	13268000	0.66894	0.768176	0.743011	1.23216	1.52606	1.06165	1.752	0.00822956	0.0442194
P62259	14-3-3 protein epsilon OS=Mus musculus OX=10090 GN=Ywhae PE=1 SV=1	Ywhae	29.174	75.7	155	20	17	27	21	26	24	29	28	19	18	19	19	19	19	17	15	17	17	17	17	4960500	5181600	5426300	4415200	4612400	4363400	1.02775	1.07356	1.12426	0.91477	0.955628	0.904038	0.86	0.00828358	0.0442499
Q91WJ8	Far upstream element-binding protein 1 OS=Mus musculus OX=10090 GN=Fubp1 PE=1 SV=1	Fubp1	68.539	10.6	17	6	6	5	3	2	3	2	2	5	6	3	3	2	3	5	6	3	3	2	3	111130	104580	104170	118660	124860	119690	0.976123	0.918591	0.914989	1.04226	1.09672	1.05131	1.135	0.00829102	0.0442499
Q9R118	Serine protease HTRA1 OS=Mus musculus OX=10090 GN=Htra1 PE=1 SV=2	Htra1	51.213	62.5	144	23	23	23	20	22	28	24	27	19	19	18	23	19	21	19	19	18	23	19	21	2136600	2123100	2515100	3064500	3251100	3744500	0.76149	0.756678	0.896388	1.0922	1.1587	1.33455	1.485	0.00829323	0.0442499
O09172	Glutamate--cysteine ligase regulatory subunit OS=Mus musculus OX=10090 GN=Gclm PE=1 SV=1	Gclm	30.534	31	30	7	7	5	5	5	6	4	5	7	5	6	7	7	7	7	5	6	7	7	7	93669	89651	80004	108230	118430	114880	0.929158	0.889301	0.793606	1.0736	1.17478	1.13956	1.297	0.00833635	0.0443765
Q9D0J4	ADP-ribosylation factor-like protein 2 OS=Mus musculus OX=10090 GN=Arl2 PE=1 SV=1	Arl2	20.864	27.7	15	4	4	2	2	3	2	3	3	4	4	4	3	3	4	4	4	4	3	3	4	53374	54479	53448	45710	38438	38710	1.12699	1.15032	1.12855	0.965164	0.811616	0.817359	0.762	0.00844647	0.0448584
P11440	Cyclin-dependent kinase 1 OS=Mus musculus OX=10090 GN=Cdk1 PE=1 SV=3	Cdk1	34.106	50.5	69	12	10	11	10	11	13	11	13	11	9	11	11	10	11	9	7	9	9	8	9	446300	457350	427350	488180	496120	512050	0.947106	0.970555	0.906892	1.03598	1.05283	1.08664	1.124	0.00847027	0.0448807
B1AZI6	THO complex subunit 2 OS=Mus musculus OX=10090 GN=Thoc2 PE=1 SV=1	Thoc2	182.77	13.6	76	18	18	10	13	11	13	14	15	13	13	14	16	15	16	13	13	14	16	15	16	130540	121850	128790	192750	157910	167240	0.871157	0.813165	0.859479	1.28632	1.05381	1.11607	1.359	0.00849663	0.0449163
Q9R1Q8	Transgelin-3 OS=Mus musculus OX=10090 GN=Tagln3 PE=1 SV=1	Tagln3	22.47	20.6	6	4	2	1	2	0	2	1	0	4	4	4	3	3	4	2	2	2	2	2	2	96591	118060	95582	60518	50345	68880	1.18281	1.4457	1.17045	0.741073	0.6165	0.84347	0.579	0.00853816	0.0450319
Q8BWT5	Disco-interacting protein 2 homolog A OS=Mus musculus OX=10090 GN=Dip2a PE=1 SV=3	Dip2a	165.25	24.2	64	27	24	4	7	8	14	13	18	12	16	19	24	20	26	10	13	16	21	17	23	53294	76741	68795	111840	117020	106820	0.598238	0.861436	0.77224	1.25543	1.31358	1.19908	1.688	0.00861045	0.0453088
O88342	WD repeat-containing protein 1 OS=Mus musculus OX=10090 GN=Wdr1 PE=1 SV=3	Wdr1	66.406	60.6	148	25	25	24	22	23	26	25	28	23	23	22	24	24	25	23	23	22	24	24	25	915360	937490	970670	750700	754360	836660	1.06329	1.089	1.12754	0.872021	0.876273	0.971874	0.829	0.00869646	0.0455713
Q91YP2	Neurolysin, mitochondrial OS=Mus musculus OX=10090 GN=Nln PE=1 SV=1	Nln	80.428	23.6	28	11	11	9	5	7	3	2	2	9	7	8	6	3	6	9	7	8	6	3	6	74974	65971	71407	22971	25987	41594	1.4851	1.30677	1.41445	0.455015	0.514757	0.823905	0.426	0.00870016	0.0455713
P35285	Ras-related protein Rab-22A OS=Mus musculus OX=10090 GN=Rab22a PE=1 SV=2	Rab22a	21.802	49.5	10	7	5	0	3	1	4	2	0	7	7	7	7	7	6	5	5	5	5	5	4	43308	49591	46278	73816	93722	66962	0.695381	0.796265	0.74307	1.18524	1.50486	1.07519	1.685	0.00875229	0.0456228
Q9R0E2	Procollagen-lysine,2-oxoglutarate 5-dioxygenase 1 OS=Mus musculus OX=10090 GN=Plod1 PE=1 SV=1	Plod1	83.594	46.8	139	27	25	21	21	23	24	26	24	23	22	24	25	26	24	22	20	22	23	24	22	188650	213190	252720	351510	324860	320860	0.685257	0.774396	0.917986	1.27683	1.18003	1.1655	1.524	0.00879121	0.0456228
Q8K4B0	Metastasis-associated protein MTA1 OS=Mus musculus OX=10090 GN=Mta1 PE=1 SV=1	Mta1	80.797	19.2	30	11	9	3	3	4	7	5	8	7	6	6	10	8	11	6	5	6	9	8	9	41473	36187	41416	67678	56008	79252	0.772755	0.674263	0.771693	1.26103	1.04358	1.47668	1.704	0.00883124	0.0456228
Q8BVY0	Ribosomal L1 domain-containing protein 1 OS=Mus musculus OX=10090 GN=Rsl1d1 PE=1 SV=1	Rsl1d1	50.421	46.2	50	13	13	7	5	4	11	13	10	10	8	6	12	13	13	10	8	6	12	13	13	142130	136680	110430	199130	211900	182720	0.867537	0.834271	0.674046	1.21545	1.2934	1.11529	1.525	0.00884599	0.0456228
P17225	Polypyrimidine tract-binding protein 1 OS=Mus musculus OX=10090 GN=Ptbp1 PE=1 SV=2	Ptbp1	56.477	28.3	65	8	8	12	12	8	12	12	9	8	8	6	7	7	7	8	8	6	7	7	7	453790	384510	390520	312110	320380	317540	1.24962	1.05884	1.07539	0.859472	0.882245	0.874425	0.773	0.00885125	0.0456228
Q9ER72	Cysteine--tRNA ligase, cytoplasmic OS=Mus musculus OX=10090 GN=Cars1 PE=1 SV=2	Cars1	94.859	24.4	50	18	18	11	9	9	8	5	8	16	15	14	13	13	13	16	15	14	13	13	13	134440	119240	116900	86143	78789	96611	1.27608	1.1318	1.10959	0.817654	0.747851	0.917015	0.706	0.00885628	0.0456228
P11499	Heat shock protein HSP 90-beta OS=Mus musculus OX=10090 GN=Hsp90ab1 PE=1 SV=3	Hsp90ab1	83.28	62.8	380	48	33	70	61	62	61	62	64	45	44	44	44	47	43	31	32	32	31	33	31	5526100	5301700	5103500	4426500	4615500	4739600	1.1159	1.07059	1.03056	0.893854	0.932019	0.957079	0.865	0.00886892	0.0456228
B2RQC6	CAD protein OS=Mus musculus OX=10090 GN=Cad PE=1 SV=1	Cad	243.24	44.3	376	67	66	63	53	64	70	61	65	61	57	60	63	61	62	60	56	59	62	60	61	328350	343630	326460	378130	362730	363350	0.936961	0.980563	0.931567	1.07901	1.03506	1.03683	1.106	0.00887464	0.0456228
Q9CQX5	Claudin domain-containing protein 1 OS=Mus musculus OX=10090 GN=Cldnd1 PE=1 SV=1	Cldnd1	28.572	22.1	20	5	5	3	5	4	3	3	2	3	4	4	3	4	2	3	4	4	3	4	2	131570	142390	150840	176490	181830	168450	0.829597	0.897821	0.951102	1.11284	1.14651	1.06214	1.24	0.00891209	0.0456228
P58389	Serine/threonine-protein phosphatase 2A activator OS=Mus musculus OX=10090 GN=Ptpa PE=1 SV=1	Ptpa	36.71	24.5	25	6	6	6	3	5	4	3	4	6	4	6	5	5	6	6	4	6	5	5	6	176290	171170	182460	121520	87768	116780	1.23569	1.19981	1.27894	0.851788	0.615205	0.818563	0.615	0.00891864	0.0456228
Q99J85	Neuronal pentraxin receptor OS=Mus musculus OX=10090 GN=Nptxr PE=1 SV=1	Nptxr	52.284	29.2	30	9	9	2	3	5	5	7	8	3	5	7	6	8	9	3	5	7	6	8	9	71520	134170	146590	309450	404390	505730	0.273003	0.512148	0.559557	1.18122	1.54362	1.93045	3.462	0.00893701	0.0456228
P35123	Ubiquitin carboxyl-terminal hydrolase 4 OS=Mus musculus OX=10090 GN=Usp4 PE=1 SV=3	Usp4	108.34	21.1	38	16	14	6	3	3	8	7	11	12	7	7	14	12	15	10	6	5	12	10	13	54028	47520	48307	66953	67062	81184	0.888	0.781035	0.79397	1.10043	1.10223	1.33433	1.436	0.00895701	0.0456228
Q9JHU9	Inositol-3-phosphate synthase 1 OS=Mus musculus OX=10090 GN=Isyna1 PE=1 SV=1	Isyna1	60.931	30.2	36	11	11	10	9	6	5	3	3	11	9	7	6	5	6	11	9	7	6	5	6	176980	163380	122310	87426	67253	58079	1.57216	1.45135	1.08651	0.776628	0.597426	0.515931	0.46	0.0089691	0.0456228
P37889	Fibulin-2 OS=Mus musculus OX=10090 GN=Fbln2 PE=1 SV=2	Fbln2	131.83	64.4	415	50	50	79	76	74	65	65	56	49	46	47	48	46	46	49	46	47	48	46	46	10043000	12564000	9351200	4324700	5946400	3422500	1.31995	1.65128	1.22903	0.568394	0.781533	0.449818	0.428	0.00914288	0.0464037
Q9JIS8	Solute carrier family 12 member 4 OS=Mus musculus OX=10090 GN=Slc12a4 PE=1 SV=2	Slc12a4	120.62	12.5	32	11	10	6	3	6	5	6	6	7	6	9	7	11	8	6	5	8	6	10	7	42862	38064	41887	62127	54180	51684	0.884348	0.785354	0.864232	1.28183	1.11787	1.06637	1.368	0.00921757	0.0466404
P53811	Phosphatidylinositol transfer protein beta isoform OS=Mus musculus OX=10090 GN=Pitpnb PE=1 SV=2	Pitpnb	31.487	40.2	29	9	8	6	5	5	4	4	5	9	8	8	8	7	7	8	8	7	7	6	6	119120	123420	124690	99986	108450	95099	1.06553	1.10399	1.11535	0.894376	0.970086	0.850662	0.827	0.00923027	0.0466404
P01902	H-2 class I histocompatibility antigen, K-D alpha chain OS=Mus musculus OX=10090 GN=H2-K1 PE=1 SV=1	H2-K1	41.489	56.2	101	20	14	16	17	20	14	16	18	20	20	20	20	20	20	14	14	14	14	14	14	821530	921840	1042200	650040	648570	686000	1.03333	1.1595	1.31089	0.81763	0.815781	0.862861	0.712	0.00926142	0.0466947
O08599	Syntaxin-binding protein 1 OS=Mus musculus OX=10090 GN=Stxbp1 PE=1 SV=2	Stxbp1	67.568	42.4	73	18	18	7	8	11	18	11	18	9	10	10	17	14	16	9	10	10	17	14	16	58626	60270	82360	112330	108510	111650	0.659033	0.677513	0.925834	1.26273	1.21979	1.25509	1.652	0.00934149	0.0469949
P05202	Aspartate aminotransferase, mitochondrial OS=Mus musculus OX=10090 GN=Got2 PE=1 SV=1	Got2	47.411	36	64	14	14	15	13	10	10	8	8	14	13	12	12	11	11	14	13	12	12	11	11	470750	353560	308070	165220	205610	202130	1.65627	1.24395	1.0839	0.581303	0.72341	0.711166	0.506	0.00946379	0.0475058
Q62443	Neuronal pentraxin-1 OS=Mus musculus OX=10090 GN=Nptx1 PE=1 SV=1	Nptx1	47.117	41.9	120	16	16	16	19	17	22	24	22	12	14	14	15	15	15	12	14	14	15	15	15	662110	1430600	1274300	3018600	5367400	4695400	0.241522	0.52185	0.464835	1.10112	1.9579	1.71277	3.885	0.00957541	0.0479608
O88958	Glucosamine-6-phosphate isomerase 1 OS=Mus musculus OX=10090 GN=Gnpda1 PE=1 SV=3	Gnpda1	32.549	22.5	16	5	3	5	4	4	1	0	2	5	4	5	1	2	5	3	3	3	1	2	3	87826	61846	73672	0	32018	34728	1.51377	1.06598	1.26981		0.551863	0.598573	0.448	0.00967366	0.0483472
P20152	Vimentin OS=Mus musculus OX=10090 GN=Vim PE=1 SV=3	Vim	53.687	71	242	36	32	35	39	35	44	44	45	35	31	32	35	36	36	32	28	28	31	32	32	3564800	3936600	3782100	4274700	4635000	4639400	0.861319	0.951153	0.913823	1.03284	1.1199	1.12096	1.201	0.00984093	0.049076
Q9WV80	Sorting nexin-1 OS=Mus musculus OX=10090 GN=Snx1 PE=1 SV=1	Snx1	58.951	33.5	60	16	14	12	8	10	12	7	11	15	15	14	16	13	16	13	13	13	14	11	14	110410	107410	112850	121060	132650	132400	0.924217	0.899104	0.944641	1.01337	1.11038	1.10829	1.168	0.00986302	0.0490792
Q99KW3	TRIO and F-actin-binding protein OS=Mus musculus OX=10090 GN=Triobp PE=1 SV=3	Triobp	223.37	9.8	46	17	16	8	8	12	6	6	6	13	13	16	9	8	12	13	13	15	9	8	12	80575	82545	103530	58158	54619	62815	1.09318	1.11991	1.40462	0.789043	0.741029	0.852226	0.659	0.00992776	0.0492942
P31786	Acyl-CoA-binding protein OS=Mus musculus OX=10090 GN=Dbi PE=1 SV=2	Dbi	10	39.1	20	2	2	4	3	3	3	3	4	2	2	2	2	2	2	2	2	2	2	2	2	584500	575500	702840	362720	357520	454120	1.15468	1.1369	1.38846	0.716555	0.706282	0.897116	0.63	0.00998356	0.0493283
P46978	Dolichyl-diphosphooligosaccharide--protein glycosyltransferase subunit STT3A OS=Mus musculus OX=10090 GN=Stt3a PE=1 SV=1	Stt3a	80.597	7.1	10	5	5	4	1	2	1	1	1	5	4	5	3	4	3	5	4	5	3	4	3	46063	31911	35616	23682	20181	21331	1.54588	1.07093	1.19528	0.794769	0.677275	0.715869	0.574	0.00999879	0.0493283
A2A7S8	Uncharacterized protein KIAA1522 OS=Mus musculus OX=10090 GN=Kiaa1522 PE=1 SV=1	Kiaa1522	104.84	13.6	39	8	8	4	6	7	8	7	7	6	6	7	8	8	8	6	6	7	8	8	8	41837	50749	47340	89098	73904	65584	0.681177	0.82628	0.770775	1.45067	1.20328	1.06782	1.634	0.00999927	0.0493283
Q91YQ5	Dolichyl-diphosphooligosaccharide--protein glycosyltransferase subunit 1 OS=Mus musculus OX=10090 GN=Rpn1 PE=1 SV=1	Rpn1	68.527	46.7	90	21	21	18	13	15	15	13	16	20	18	16	17	16	18	20	18	16	17	16	18	210940	179390	166450	127610	119670	136880	1.34508	1.1439	1.06139	0.813718	0.763088	0.872829	0.69	0.0100414	0.0494297
P14869	60S acidic ribosomal protein P0 OS=Mus musculus OX=10090 GN=Rplp0 PE=1 SV=3	Rplp0	34.216	43.5	48	9	9	9	9	7	8	8	7	9	9	8	9	9	8	9	9	8	9	9	8	845680	876380	828140	769880	730930	699540	1.0681	1.10688	1.04595	0.972367	0.923173	0.883527	0.863	0.010099	0.0496066
Q91V41	Ras-related protein Rab-14 OS=Mus musculus OX=10090 GN=Rab14 PE=1 SV=3	Rab14	23.897	69.8	68	12	12	12	10	11	11	12	12	11	10	9	11	11	12	11	10	9	11	11	12	331000	314000	352020	402530	381140	409460	0.906787	0.860215	0.964372	1.10275	1.04415	1.12173	1.197	0.0102986	0.0504785
P01027	Complement C3 OS=Mus musculus OX=10090 GN=C3 PE=1 SV=3	C3	186.48	27.2	58	36	30	26	7	23	1	0	1	33	20	30	14	7	8	27	16	25	8	1	3	211690	104100	220600	18206	0	7134.5	1.88427	0.926601	1.96358	0.162053		0.063505	0.071	0.0104891	0.0512669
P51859	Hepatoma-derived growth factor OS=Mus musculus OX=10090 GN=Hdgf PE=1 SV=2	Hdgf	26.268	29.1	23	5	5	4	4	6	3	1	5	5	4	5	4	3	5	5	4	5	4	3	5	173080	150750	183640	98019	93575	124240	1.26136	1.09862	1.33831	0.714334	0.681947	0.905425	0.622	0.0105042	0.0512669
Q99L47	Hsc70-interacting protein OS=Mus musculus OX=10090 GN=St13 PE=1 SV=1	St13	41.655	21.3	34	6	6	7	6	6	4	5	6	6	5	6	5	5	5	6	5	6	5	5	5	505210	485180	504000	316820	385580	392010	1.17091	1.12449	1.16811	0.734286	0.89365	0.908552	0.732	0.010527	0.0512689
P49769	Presenilin-1 OS=Mus musculus OX=10090 GN=Psen1 PE=1 SV=1	Psen1	52.639	18.2	19	5	5	3	2	3	4	4	3	4	3	4	5	4	5	4	3	4	5	4	5	161110	195710	168190	257060	246260	223230	0.772364	0.938237	0.806306	1.23235	1.18057	1.07017	1.384	0.0106629	0.0518202
Q9D0M1	Phosphoribosyl pyrophosphate synthase-associated protein 1 OS=Mus musculus OX=10090 GN=Prpsap1 PE=1 SV=1	Prpsap1	39.431	24.7	28	6	5	5	4	5	4	5	5	6	6	6	6	6	6	5	5	5	5	5	5	132710	123220	122290	99547	94225	108900	1.16944	1.08581	1.07762	0.877205	0.830308	0.959624	0.8	0.0107016	0.0518981
Q80WJ7	Protein LYRIC OS=Mus musculus OX=10090 GN=Mtdh PE=1 SV=1	Mtdh	63.845	9.8	15	4	4	3	3	4	2	1	2	4	3	4	2	2	2	4	3	4	2	2	2	161300	141450	117670	74985	93392	70277	1.46842	1.28772	1.07123	0.68264	0.850211	0.639779	0.568	0.0107941	0.0522363
Q9D0W5	Peptidyl-prolyl cis-trans isomerase-like 1 OS=Mus musculus OX=10090 GN=Ppil1 PE=1 SV=1	Ppil1	18.237	31.3	15	4	4	2	3	3	2	1	4	3	4	3	3	3	3	3	4	3	3	3	3	215700	206340	208320	136800	159400	171190	1.17896	1.1278	1.13862	0.747711	0.871237	0.935678	0.741	0.0108872	0.0525643
Q6A026	Sister chromatid cohesion protein PDS5 homolog A OS=Mus musculus OX=10090 GN=Pds5a PE=1 SV=3	Pds5a	150.33	10.7	24	10	8	5	2	3	4	5	5	8	4	5	5	10	8	6	2	4	4	8	6	55668	58670	44073	110080	83238	85141	0.764548	0.805777	0.605301	1.51185	1.1432	1.16933	1.758	0.010934	0.0525643
O89110	Caspase-8 OS=Mus musculus OX=10090 GN=Casp8 PE=1 SV=1	Casp8	55.356	17.9	25	6	6	6	4	4	3	4	4	6	5	4	5	4	5	6	5	4	5	4	5	86804	74625	86116	50782	51012	63884	1.26039	1.08356	1.2504	0.737355	0.740694	0.927596	0.669	0.0109411	0.0525643
Q6PB44	Tyrosine-protein phosphatase non-receptor type 23 OS=Mus musculus OX=10090 GN=Ptpn23 PE=1 SV=2	Ptpn23	185.21	14.4	50	19	19	10	6	3	11	7	13	16	12	11	14	14	17	16	12	11	14	14	17	108450	115050	103600	135710	137580	124480	0.897678	0.952309	0.857533	1.12332	1.1388	1.03036	1.216	0.0109538	0.0525643
Q9WUD1	E3 ubiquitin-protein ligase CHIP OS=Mus musculus OX=10090 GN=Stub1 PE=1 SV=1	Stub1	34.909	35.9	31	8	8	6	6	7	3	4	5	6	6	8	6	6	7	6	6	8	6	6	7	136420	115960	119410	94430	95439	101110	1.235	1.04978	1.08101	0.854868	0.864002	0.915342	0.783	0.0110467	0.0528995
Q8BL66	Early endosome antigen 1 OS=Mus musculus OX=10090 GN=Eea1 PE=1 SV=2	Eea1	160.91	40.3	244	49	49	35	39	39	47	40	44	41	38	40	45	44	45	41	38	40	45	44	45	150790	176880	172600	248560	232270	311650	0.699857	0.820948	0.801083	1.15363	1.07803	1.44645	1.584	0.011127	0.0530178
Q9CRC9	Glucosamine-6-phosphate isomerase 2 OS=Mus musculus OX=10090 GN=Gnpda2 PE=1 SV=1	Gnpda2	31.083	25.4	8	5	3	1	3	2	1	0	1	4	4	4	2	0	4	2	3	2	2	0	2	44196	57606	41812	22235	0	23566	1.16664	1.52063	1.10371	0.586939		0.622073	0.478	0.011135	0.0530178
Q9CQ65	S-methyl-5'-thioadenosine phosphorylase OS=Mus musculus OX=10090 GN=Mtap PE=1 SV=1	Mtap	31.062	79.2	152	18	18	26	22	25	26	27	26	18	17	17	18	18	18	18	17	17	18	18	18	1484000	1369800	1389000	1652300	1728800	1907900	0.934136	0.862251	0.874336	1.04008	1.08823	1.20097	1.247	0.0111409	0.0530178
Q9D7F7	Charged multivesicular body protein 4c OS=Mus musculus OX=10090 GN=Chmp4c PE=2 SV=1	Chmp4c	26.279	21.6	11	3	3	0	1	1	3	3	3	2	2	2	3	3	3	2	2	2	3	3	3	16034	23949	20053	38487	36409	31440	0.578246	0.863691	0.723187	1.38799	1.31305	1.13384	1.771	0.0112958	0.0536431
Q03265	ATP synthase subunit alpha, mitochondrial OS=Mus musculus OX=10090 GN=Atp5f1a PE=1 SV=1	Atp5f1a	59.752	39.6	67	17	17	15	14	14	7	10	7	15	15	14	10	14	12	15	15	14	10	14	12	332010	299250	239050	130690	185840	150600	1.48946	1.34249	1.07242	0.586299	0.833712	0.675619	0.537	0.0114626	0.0543228
Q91YE6	Importin-9 OS=Mus musculus OX=10090 GN=Ipo9 PE=1 SV=3	Ipo9	116.05	21.1	69	16	16	12	9	13	13	11	11	15	14	14	16	14	15	15	14	14	16	14	15	204840	209660	214480	172910	158430	184060	1.07398	1.09925	1.12452	0.906569	0.830651	0.965029	0.819	0.0115311	0.0543761
P98083	SHC-transforming protein 1 OS=Mus musculus OX=10090 GN=Shc1 PE=1 SV=3	Shc1	62.607	9.7	13	4	4	2	2	1	2	3	3	3	2	3	4	3	4	3	2	3	4	3	4	42108	41512	36527	58141	89922	71872	0.742903	0.732388	0.644439	1.02577	1.58648	1.26802	1.831	0.0115411	0.0543761
Q8K2B3	Succinate dehydrogenase [ubiquinone] flavoprotein subunit, mitochondrial OS=Mus musculus OX=10090 GN=Sdha PE=1 SV=1	Sdha	72.585	16.6	16	7	7	6	3	4	0	1	2	7	5	5	3	4	3	7	5	5	3	4	3	59823	39961	32048	12032	16034	19267	2.00339	1.33824	1.07325	0.402936	0.536958	0.645226	0.359	0.0115451	0.0543761
Q9R0E1	Multifunctional procollagen lysine hydroxylase and glycosyltransferase LH3 OS=Mus musculus OX=10090 GN=Plod3 PE=1 SV=1	Plod3	84.921	46.7	129	25	23	20	18	19	26	22	24	21	18	21	25	23	21	20	16	19	23	21	19	450550	515680	558670	712940	702130	648210	0.75339	0.862298	0.934184	1.19215	1.17407	1.08391	1.353	0.0116595	0.0546746
Q8CJ53	Cdc42-interacting protein 4 OS=Mus musculus OX=10090 GN=Trip10 PE=1 SV=2	Trip10	68.489	25.4	51	13	13	10	7	10	6	8	10	13	10	12	11	11	11	13	10	12	11	11	11	118060	137690	133410	101940	101440	107590	1.01175	1.17998	1.1433	0.873609	0.869324	0.922029	0.799	0.0116799	0.0546746
Q91VM5	RNA binding motif protein, X-linked-like-1 OS=Mus musculus OX=10090 GN=Rbmxl1 PE=2 SV=1	Rbmxl1	42.161	10.3	12	3	3	3	2	2	2	2	1	3	3	3	3	3	3	3	3	3	3	3	3	166600	158500	177630	101980	94892	129640	1.20544	1.14683	1.28525	0.737879	0.686593	0.938013	0.649	0.0116969	0.0546746
P97370	Sodium/potassium-transporting ATPase subunit beta-3 OS=Mus musculus OX=10090 GN=Atp1b3 PE=1 SV=1	Atp1b3	31.775	54.7	87	13	13	12	14	13	17	13	18	11	12	12	12	12	12	11	12	12	12	12	12	1700800	1841700	2213600	2706200	2768600	2635500	0.735937	0.796905	0.957826	1.17097	1.19798	1.14038	1.409	0.0117104	0.0546746
P17742	Peptidyl-prolyl cis-trans isomerase A OS=Mus musculus OX=10090 GN=Ppia PE=1 SV=2	Ppia	17.971	69.5	75	12	12	11	16	15	9	10	14	12	12	11	10	10	10	12	12	11	10	10	10	5008600	5558700	5772900	3439300	4060000	4225300	1.07079	1.1884	1.23419	0.735291	0.867991	0.903331	0.718	0.0117279	0.0546746
Q99K43	Protein regulator of cytokinesis 1 OS=Mus musculus OX=10090 GN=Prc1 PE=1 SV=2	Prc1	70.289	43	86	19	19	11	12	9	18	21	15	17	15	15	19	19	18	17	15	15	19	19	18	159780	162930	140030	370370	468060	250370	0.617889	0.630071	0.541514	1.43227	1.81005	0.968212	2.353	0.0118949	0.0553256
Q9D2R0	Acetoacetyl-CoA synthetase OS=Mus musculus OX=10090 GN=Aacs PE=1 SV=1	Aacs	75.199	21.3	41	12	12	9	6	6	7	7	6	10	10	10	10	10	10	10	10	10	10	10	10	142600	146800	144810	133900	130940	123440	1.04026	1.07089	1.05638	0.97679	0.955197	0.900485	0.894	0.0119159	0.0553256
P62874	Guanine nucleotide-binding protein G(I)/G(S)/G(T) subunit beta-1 OS=Mus musculus OX=10090 GN=Gnb1 PE=1 SV=3	Gnb1	37.377	55.9	44	12	5	7	7	7	8	7	8	12	12	12	12	12	12	5	5	5	5	5	5	738670	809240	805880	969530	1050500	913350	0.838259	0.918344	0.914531	1.10024	1.19213	1.03649	1.246	0.0120324	0.0557533
Q80VJ3	2'-deoxynucleoside 5'-phosphate N-hydrolase 1 OS=Mus musculus OX=10090 GN=Dnph1 PE=1 SV=2	Dnph1	18.977	37.6	33	5	5	6	5	6	5	5	6	5	5	5	5	5	5	5	5	5	5	5	5	114580	119240	108250	98509	102180	98351	1.07233	1.11594	1.01309	0.921923	0.956279	0.920444	0.874	0.01208	0.0558606
Q78IQ7	Zinc transporter ZIP4 OS=Mus musculus OX=10090 GN=Slc39a4 PE=1 SV=1	Slc39a4	71.062	21.1	40	9	9	7	6	10	7	5	5	8	7	9	7	7	7	8	7	9	7	7	7	593350	792260	845380	447400	404240	319340	1.04648	1.3973	1.49098	0.789072	0.712952	0.563215	0.525	0.0121304	0.0559748
Q9EPK8	Transient receptor potential cation channel subfamily V member 4 OS=Mus musculus OX=10090 GN=Trpv4 PE=1 SV=1	Trpv4	98.026	18.8	52	12	12	7	10	9	9	9	8	11	11	10	12	10	10	11	11	10	12	10	10	120480	136270	151530	98426	104160	99107	1.01818	1.15162	1.28058	0.831801	0.880259	0.837556	0.739	0.0121536	0.0559748
Q9D358	Low molecular weight phosphotyrosine protein phosphatase OS=Mus musculus OX=10090 GN=Acp1 PE=1 SV=3	Acp1	18.192	31.6	22	4	4	4	3	4	3	4	4	4	3	4	3	4	4	4	3	4	3	4	4	258300	247450	264110	215240	232910	227300	1.0723	1.02725	1.09641	0.893538	0.966893	0.943604	0.877	0.0122173	0.0560086
Q9CW03	Structural maintenance of chromosomes protein 3 OS=Mus musculus OX=10090 GN=Smc3 PE=1 SV=2	Smc3	141.55	30.1	112	29	29	18	17	20	18	17	22	23	23	24	26	25	22	23	23	24	26	25	22	153880	156640	160530	172910	165510	170480	0.942171	0.959069	0.982887	1.05869	1.01338	1.04381	1.08	0.0122181	0.0560086
Q4VBE8	WD repeat-containing protein 18 OS=Mus musculus OX=10090 GN=Wdr18 PE=1 SV=1	Wdr18	47.211	20.4	20	6	6	4	4	1	3	4	4	5	5	5	5	6	5	5	5	5	5	6	5	80958	85530	68165	106490	134720	116190	0.820447	0.866781	0.6908	1.07919	1.36528	1.1775	1.523	0.0122343	0.0560086
Q78JE5	F-box only protein 22 OS=Mus musculus OX=10090 GN=Fbxo22 PE=1 SV=2	Fbxo22	44.202	17.7	10	4	4	1	1	1	2	2	3	2	2	2	3	3	4	2	2	2	3	3	4	21380	20101	12605	38712	34001	44221	0.750088	0.705216	0.442229	1.35816	1.19288	1.55143	2.162	0.0124535	0.0568982
B2RY56	RNA-binding protein 25 OS=Mus musculus OX=10090 GN=Rbm25 PE=1 SV=2	Rbm25	99.551	16.8	39	12	12	6	5	3	8	7	10	10	7	6	11	9	11	10	7	6	11	9	11	151730	192940	147830	230530	237470	239110	0.758897	0.965014	0.73939	1.15302	1.18774	1.19594	1.436	0.0124987	0.056991
Q8K2Q9	Shootin-1 OS=Mus musculus OX=10090 GN=Shtn1 PE=1 SV=1	Shtn1	71.342	9.4	25	6	6	5	6	4	4	2	4	6	6	5	4	3	5	6	6	5	4	3	5	54279	57030	58373	41553	47387	37849	1.0985	1.15418	1.18136	0.840952	0.959021	0.765991	0.747	0.0126247	0.0573685
Q07832	Serine/threonine-protein kinase PLK1 OS=Mus musculus OX=10090 GN=Plk1 PE=1 SV=2	Plk1	68.3	5.3	12	2	2	2	2	2	2	2	2	2	2	2	2	2	2	2	2	2	2	2	2	34905	40039	37425	58455	75502	52410	0.701054	0.804168	0.751667	1.17405	1.51643	1.05263	1.659	0.0126316	0.0573685
P16546	Spectrin alpha chain, non-erythrocytic 1 OS=Mus musculus OX=10090 GN=Sptan1 PE=1 SV=4	Sptan1	284.59	51.6	513	100	99	83	82	101	83	69	95	90	90	97	87	87	92	89	89	96	86	86	91	6943900	7393200	7907600	5247500	5298600	6212600	1.0682	1.13732	1.21645	0.807237	0.815098	0.955701	0.753	0.012725	0.0576782
Q9WVR4	Fragile X mental retardation syndrome-related protein 2 OS=Mus musculus OX=10090 GN=Fxr2 PE=1 SV=1	Fxr2	73.742	17.5	16	9	7	3	2	3	3	3	2	6	4	4	7	7	5	4	2	3	5	5	3	45170	42763	50684	22398	25735	33336	1.23143	1.16581	1.38175	0.610616	0.701589	0.908808	0.588	0.0128536	0.0579988
Q9D0F9	Phosphoglucomutase-1 OS=Mus musculus OX=10090 GN=Pgm1 PE=1 SV=4	Pgm1	61.417	34.2	53	12	12	12	9	9	8	6	9	11	9	10	10	8	9	11	9	10	10	8	9	100520	89662	103910	69614	69509	81063	1.17275	1.04607	1.2123	0.812176	0.81095	0.945749	0.749	0.0128625	0.0579988
Q8BLN5	Lanosterol synthase OS=Mus musculus OX=10090 GN=Lss PE=1 SV=2	Lss	83.14	13.6	24	8	8	4	4	6	6	2	2	7	8	7	8	3	5	7	8	7	8	3	5	52603	55161	58695	47957	43399	41615	1.05406	1.10532	1.17613	0.960966	0.869632	0.833884	0.799	0.0128717	0.0579988
Q01730	Ras suppressor protein 1 OS=Mus musculus OX=10090 GN=Rsu1 PE=1 SV=3	Rsu1	31.55	24.2	20	6	6	5	3	4	3	2	3	5	5	5	4	4	5	5	5	5	4	4	5	204270	227770	209640	166510	184250	159630	1.06384	1.18623	1.09181	0.867187	0.959577	0.831356	0.795	0.0129275	0.0581358
P57776	Elongation factor 1-delta OS=Mus musculus OX=10090 GN=Eef1d PE=1 SV=3	Eef1d	31.293	60.1	78	14	12	16	10	15	13	12	12	14	13	14	13	14	14	12	11	12	11	12	12	1024800	976270	961520	710020	632720	815070	1.20084	1.14398	1.12669	0.83199	0.741411	0.955086	0.728	0.0131149	0.0587842
P19157	Glutathione S-transferase P 1 OS=Mus musculus OX=10090 GN=Gstp1 PE=1 SV=2	Gstp1	23.609	47.6	54	9	9	10	8	7	9	9	11	9	9	7	9	9	9	9	9	7	9	9	9	905170	738060	822800	1051900	1055500	1154300	0.948198	0.773144	0.861912	1.1019	1.10567	1.20917	1.323	0.0131231	0.0587842
Q9DAU7	WAP four-disulfide core domain protein 2 OS=Mus musculus OX=10090 GN=Wfdc2 PE=1 SV=1	Wfdc2	18.032	17.2	10	2	2	2	2	2	1	2	1	2	2	2	2	2	2	2	2	2	2	2	2	203250	252920	357870	56218	88511	117470	1.13311	1.41002	1.99511	0.313414	0.493446	0.654892	0.322	0.0131631	0.0588482
Q8VEH6	COBW domain-containing protein 1 OS=Mus musculus OX=10090 GN=Cbwd1 PE=1 SV=1	Cbwd1	43.771	14.8	18	4	4	4	4	2	3	3	2	4	4	4	3	4	3	4	4	4	3	4	3	35661	35674	35661	30661	33336	32446	1.05174	1.05213	1.05174	0.904281	0.983174	0.956926	0.901	0.0132822	0.0592652
P18760	Cofilin-1 OS=Mus musculus OX=10090 GN=Cfl1 PE=1 SV=3	Cfl1	18.559	79.5	122	17	15	24	19	20	18	20	21	16	16	16	16	16	16	14	14	14	14	14	14	7444300	7506300	6927800	5392000	6261200	5991000	1.13013	1.13955	1.05172	0.81857	0.950525	0.909505	0.806	0.0133432	0.0592884
P63242	Eukaryotic translation initiation factor 5A-1 OS=Mus musculus OX=10090 GN=Eif5a PE=1 SV=2	Eif5a	16.832	56.5	44	7	7	8	8	8	7	7	6	7	6	6	6	6	7	7	6	6	6	6	7	1818500	1691300	1863000	1184400	1433300	1417800	1.15972	1.0786	1.1881	0.755333	0.914065	0.90418	0.751	0.0133572	0.0592884
Q8BTI8	Serine/arginine repetitive matrix protein 2 OS=Mus musculus OX=10090 GN=Srrm2 PE=1 SV=3	Srrm2	294.84	2.6	18	5	5	2	1	3	4	3	5	4	1	3	5	4	5	4	1	3	5	4	5	51641	0	42841	67679	75269	73337	0.830864		0.689278	1.0889	1.21102	1.17993	1.526	0.0133651	0.0592884
Q8R016	Bleomycin hydrolase OS=Mus musculus OX=10090 GN=Blmh PE=1 SV=1	Blmh	52.511	35.8	38	11	11	8	7	8	5	5	5	10	8	9	10	8	8	10	8	9	10	8	8	85118	71482	99217	54819	50977	58633	1.21526	1.02057	1.41656	0.78267	0.727817	0.837124	0.643	0.0134607	0.0595967
Q9WUL7	ADP-ribosylation factor-like protein 3 OS=Mus musculus OX=10090 GN=Arl3 PE=1 SV=1	Arl3	20.486	50	37	7	7	7	5	7	5	7	6	7	7	7	7	7	7	7	7	7	7	7	7	191320	178940	186840	210660	200920	204620	0.978369	0.91506	0.955459	1.07727	1.02746	1.04638	1.106	0.0134969	0.0596419
Q8C570	mRNA export factor OS=Mus musculus OX=10090 GN=Rae1 PE=1 SV=1	Rae1	40.965	16.3	11	5	5	3	1	4	0	2	1	5	3	5	2	2	3	5	3	5	2	2	3	54074	55776	58687	42074	37694	47059	1.09845	1.13303	1.19216	0.854688	0.765713	0.955953	0.753	0.013575	0.0597366
Q61490	CD166 antigen OS=Mus musculus OX=10090 GN=Alcam PE=1 SV=3	Alcam	65.091	36.5	83	15	15	10	12	15	16	13	17	13	13	15	14	13	15	13	13	15	14	13	15	305690	376230	347070	665990	551970	472170	0.674534	0.830188	0.765843	1.46957	1.21798	1.04189	1.643	0.0135767	0.0597366
Q80VD1	Protein FAM98B OS=Mus musculus OX=10090 GN=Fam98b PE=1 SV=1	Fam98b	45.349	17	16	5	5	4	3	1	2	3	3	5	4	2	4	3	5	5	4	2	4	3	5	81695	85888	60152	116200	127140	121010	0.827871	0.870362	0.609561	1.17753	1.2884	1.22628	1.6	0.0135967	0.0597366
Q8R2Y8	Peptidyl-tRNA hydrolase 2, mitochondrial OS=Mus musculus OX=10090 GN=Ptrh2 PE=1 SV=1	Ptrh2	19.526	37.6	20	4	4	5	3	3	3	2	4	4	3	3	4	3	4	4	3	3	4	3	4	60612	42996	41633	28052	24456	29598	1.59963	1.13472	1.09875	0.740331	0.645427	0.781132	0.565	0.0136754	0.059868
Q3UDE2	Tubulin--tyrosine ligase-like protein 12 OS=Mus musculus OX=10090 GN=Ttll12 PE=1 SV=1	Ttll12	74.042	31.9	56	15	15	14	11	10	7	5	9	14	11	12	11	9	12	14	11	12	11	9	12	203810	160580	138840	98800	88657	107420	1.5322	1.20721	1.04377	0.742758	0.666505	0.807561	0.586	0.0136789	0.059868
Q62348	Translin OS=Mus musculus OX=10090 GN=Tsn PE=1 SV=1	Tsn	26.201	44.7	47	10	10	7	10	9	9	6	6	9	9	10	9	9	8	9	9	10	9	9	8	192650	184560	170810	147770	157310	139060	1.16503	1.11611	1.03296	0.893626	0.951318	0.840953	0.81	0.0137135	0.0599051
P61082	NEDD8-conjugating enzyme Ubc12 OS=Mus musculus OX=10090 GN=Ube2m PE=1 SV=1	Ube2m	20.9	18.6	11	3	3	3	1	2	2	2	1	3	3	2	3	3	3	3	3	2	3	3	3	237950	249640	223940	156950	192760	183510	1.14698	1.20333	1.07945	0.756537	0.92915	0.884563	0.749	0.0137797	0.0600793
P97760	DNA-directed RNA polymerase II subunit RPB3 OS=Mus musculus OX=10090 GN=Polr2c PE=1 SV=2	Polr2c	31.443	32.4	22	6	6	5	3	4	3	3	4	5	4	5	5	3	5	5	4	5	5	3	5	102590	73725	79988	157220	123080	147400	0.899908	0.646708	0.701646	1.37912	1.07964	1.29298	1.669	0.0138422	0.0602118
P27661	Histone H2AX OS=Mus musculus OX=10090 GN=H2ax PE=1 SV=2	H2ax	15.142	44.1	20	7	2	3	2	2	4	5	4	6	5	6	6	6	6	1	1	2	1	2	1	2650900	972560	1238100	7801800	4785000	5688100	0.68746	0.252215	0.321078	2.02325	1.2409	1.4751	3.759	0.0138627	0.0602118
P61022	Calcineurin B homologous protein 1 OS=Mus musculus OX=10090 GN=Chp1 PE=1 SV=2	Chp1	22.432	37.9	22	5	5	3	2	5	3	4	5	5	5	5	5	5	5	5	5	5	5	5	5	123210	115020	118860	145150	137290	131290	0.959057	0.895306	0.925197	1.12984	1.06865	1.02195	1.159	0.0139991	0.0606696
Q3TN34	MICAL-like protein 2 OS=Mus musculus OX=10090 GN=Micall2 PE=1 SV=1	Micall2	108.29	24.1	34	15	15	3	2	5	9	6	9	6	7	7	14	11	14	6	7	7	14	11	14	28142	28458	28894	53053	38900	39591	0.777984	0.786719	0.798773	1.46665	1.07539	1.09449	1.539	0.0140649	0.0606696
Q8VEK3	Heterogeneous nuclear ribonucleoprotein U OS=Mus musculus OX=10090 GN=Hnrnpu PE=1 SV=1	Hnrnpu	87.917	39.1	116	25	25	18	17	17	23	22	19	22	20	21	23	22	23	22	20	21	23	22	23	1300300	1426100	1337400	1629300	1838000	1591800	0.855189	0.937925	0.879589	1.07157	1.20883	1.0469	1.245	0.0140727	0.0606696
Q8CCF0	U4/U6 small nuclear ribonucleoprotein Prp31 OS=Mus musculus OX=10090 GN=Prpf31 PE=1 SV=3	Prpf31	55.429	8.2	9	3	3	2	0	1	3	1	2	3	2	2	3	2	3	3	2	2	3	2	3	19492	20637	19274	36023	25465	35304	0.748756	0.79274	0.740382	1.38377	0.9782	1.35615	1.629	0.0140741	0.0606696
Q8R146	Acylamino-acid-releasing enzyme OS=Mus musculus OX=10090 GN=Apeh PE=1 SV=3	Apeh	81.58	8.9	29	5	5	7	6	5	4	2	5	5	5	5	5	5	5	5	5	5	5	5	5	101610	86834	105960	78295	68934	70048	1.19148	1.01822	1.24249	0.918092	0.808324	0.821387	0.738	0.0141961	0.0610804
P16330	2',3'-cyclic-nucleotide 3'-phosphodiesterase OS=Mus musculus OX=10090 GN=Cnp PE=1 SV=3	Cnp	47.123	29.5	31	9	9	5	5	8	4	5	4	7	8	9	7	9	7	7	8	9	7	9	7	403590	536740	508120	328150	342170	303930	0.999521	1.32928	1.2584	0.812688	0.84741	0.752706	0.673	0.0142241	0.0610862
P32233	Developmentally-regulated GTP-binding protein 1 OS=Mus musculus OX=10090 GN=Drg1 PE=1 SV=1	Drg1	40.512	39.2	43	11	11	7	7	7	8	7	7	10	10	9	10	10	9	10	10	9	10	10	9	116850	113150	108980	99033	96024	103840	1.09912	1.06431	1.02509	0.931524	0.903221	0.97674	0.882	0.0143301	0.0614264
Q99104	Unconventional myosin-Va OS=Mus musculus OX=10090 GN=Myo5a PE=1 SV=2	Myo5a	215.54	30.2	211	45	45	33	33	32	35	39	39	39	37	38	39	43	43	39	37	38	39	43	43	150390	172820	157720	227820	277660	208340	0.755254	0.867897	0.792065	1.1441	1.3944	1.04628	1.484	0.0144434	0.0617961
P62960	Y-box-binding protein 1 OS=Mus musculus OX=10090 GN=Ybx1 PE=1 SV=3	Ybx1	35.73	62.1	52	10	6	9	10	8	9	8	8	9	9	9	9	8	9	6	6	6	6	5	6	761770	866180	683930	530490	563020	443720	1.18745	1.3502	1.06611	0.826929	0.877637	0.691672	0.665	0.0144985	0.0618922
Q9CYN2	Signal peptidase complex subunit 2 OS=Mus musculus OX=10090 GN=Spcs2 PE=1 SV=1	Spcs2	24.977	21.7	11	3	3	2	1	2	2	2	2	2	1	2	2	3	3	2	1	2	2	3	3	62097	0	50146	30537	28897	35435	1.49912		1.2106	0.73721	0.697618	0.855455	0.563	0.0145199	0.0618922
Q62167	ATP-dependent RNA helicase DDX3X OS=Mus musculus OX=10090 GN=Ddx3x PE=1 SV=3	Ddx3x	73.101	45.3	152	24	7	28	23	25	26	25	25	24	22	22	23	22	23	7	5	6	6	5	6	407080	425950	383350	330060	349030	301410	1.1118	1.16333	1.04699	0.901442	0.953252	0.823195	0.806	0.0145945	0.0619394
O88986	2-amino-3-ketobutyrate coenzyme A ligase, mitochondrial OS=Mus musculus OX=10090 GN=Gcat PE=1 SV=2	Gcat	44.93	21.2	22	6	6	7	4	5	2	1	3	6	3	5	2	1	3	6	3	5	2	1	3	71422	56536	39990	14786	0	18566	1.77402	1.40427	0.993294	0.367263		0.461153	0.298	0.0146038	0.0619394
Q6ZWM4	U6 snRNA-associated Sm-like protein LSm8 OS=Mus musculus OX=10090 GN=Lsm8 PE=1 SV=3	Lsm8	10.403	62.5	12	4	4	3	2	3	2	1	1	4	4	4	3	2	3	4	4	4	3	2	3	63544	52241	55908	42913	31899	37816	1.34096	1.10244	1.17982	0.905589	0.673162	0.798028	0.656	0.0146356	0.0619394
Q9CU62	Structural maintenance of chromosomes protein 1A OS=Mus musculus OX=10090 GN=Smc1a PE=1 SV=4	Smc1a	143.23	23.9	77	24	24	11	9	13	14	14	16	17	16	19	20	20	21	17	16	19	20	20	21	195970	188270	198590	292440	232170	253510	0.86397	0.830023	0.875521	1.28928	1.02356	1.11765	1.335	0.0146392	0.0619394
O08583	THO complex subunit 4 OS=Mus musculus OX=10090 GN=Alyref PE=1 SV=3	Alyref	26.94	10.2	17	2	2	2	3	4	3	2	3	1	2	2	2	2	2	1	2	2	2	2	2	174980	160730	243920	75822	80685	116230	1.23172	1.13141	1.71701	0.533728	0.56796	0.818169	0.471	0.0148456	0.0626964
P28667	MARCKS-related protein OS=Mus musculus OX=10090 GN=Marcksl1 PE=1 SV=2	Marcksl1	20.165	48.5	22	5	5	5	5	5	3	1	3	5	5	5	4	2	3	5	5	5	4	2	3	595720	560800	517630	233260	328950	157160	1.49333	1.4058	1.29758	0.584729	0.824601	0.393964	0.43	0.0150223	0.0633258
Q924C6	Lysyl oxidase homolog 4 OS=Mus musculus OX=10090 GN=Loxl4 PE=2 SV=2	Loxl4	84.778	56.4	274	35	35	42	37	37	48	56	54	32	34	34	34	35	34	32	34	34	34	35	34	1340200	2052900	1492300	3089900	5839200	3723200	0.458509	0.702338	0.510546	1.05712	1.99771	1.27378	2.59	0.0150697	0.063349
Q921W4	Quinone oxidoreductase-like protein 1 OS=Mus musculus OX=10090 GN=Cryzl1 PE=1 SV=1	Cryzl1	38.725	24.4	15	6	6	5	3	2	1	0	4	6	5	5	5	4	6	6	5	5	5	4	6	58660	49126	55244	33105	37381	42699	1.27422	1.06713	1.20002	0.719114	0.811998	0.927517	0.694	0.0150831	0.063349
Q9D3D9	ATP synthase subunit delta, mitochondrial OS=Mus musculus OX=10090 GN=Atp5f1d PE=1 SV=1	Atp5f1d	17.6	22.6	12	3	3	3	2	2	1	2	2	3	2	2	3	2	2	3	2	2	3	2	2	149230	113050	96295	47251	67452	37511	1.75293	1.32795	1.13113	0.555035	0.792327	0.440624	0.424	0.0151317	0.0634368
Q810A7	ATP-dependent RNA helicase DDX42 OS=Mus musculus OX=10090 GN=Ddx42 PE=1 SV=3	Ddx42	101.96	8.5	11	5	5	5	1	2	1	1	1	5	2	2	2	2	3	5	2	2	2	2	3	48178	35009	35760	23456	22423	27127	1.50593	1.0943	1.11777	0.733179	0.70089	0.847926	0.614	0.0151997	0.0636055
P63038	60 kDa heat shock protein, mitochondrial OS=Mus musculus OX=10090 GN=Hspd1 PE=1 SV=1	Hspd1	60.955	53.9	123	23	23	24	20	21	20	17	21	20	21	19	20	19	19	20	21	19	20	19	19	638860	457950	453470	286610	340360	300470	1.54705	1.10896	1.09811	0.694049	0.824209	0.727612	0.598	0.0152668	0.0637392
P97310	DNA replication licensing factor MCM2 OS=Mus musculus OX=10090 GN=Mcm2 PE=1 SV=3	Mcm2	102.08	35.2	108	25	25	18	14	16	20	16	24	23	18	19	21	22	24	23	18	19	21	22	24	109970	111450	112970	141880	138770	175320	0.834835	0.84607	0.857609	1.07708	1.05347	1.33094	1.364	0.0152916	0.0637392
Q80VQ1	Leucine-rich repeat-containing protein 1 OS=Mus musculus OX=10090 GN=Lrrc1 PE=1 SV=2	Lrrc1	59.411	34.5	21	12	10	3	2	3	6	4	3	9	6	8	11	8	6	7	4	6	9	6	5	72830	74639	82876	90418	98273	105890	0.83246	0.853137	0.947288	1.03349	1.12328	1.21034	1.279	0.0153152	0.0637392
Q99K51	Plastin-3 OS=Mus musculus OX=10090 GN=Pls3 PE=1 SV=3	Pls3	70.741	58.6	162	30	24	24	23	28	29	29	29	24	24	26	28	27	27	18	18	21	23	21	21	431900	463810	506930	592940	575690	551500	0.82984	0.891151	0.974001	1.13926	1.10611	1.05964	1.226	0.0155577	0.0646075
Q8BFZ9	Erlin-2 OS=Mus musculus OX=10090 GN=Erlin2 PE=1 SV=1	Erlin2	37.872	16.5	15	4	2	2	2	4	2	3	2	3	3	4	3	4	4	2	1	2	2	2	2	122370	98127	112530	80373	83244	87534	1.25684	1.00785	1.15578	0.825498	0.854986	0.899048	0.754	0.0155803	0.0646075
O70251	Elongation factor 1-beta OS=Mus musculus OX=10090 GN=Eef1b PE=1 SV=5	Eef1b	24.693	61.3	41	11	9	8	7	8	5	6	7	10	11	11	9	9	11	8	9	9	7	7	9	1123900	1147100	1085800	824540	982020	909500	1.11042	1.13334	1.07277	0.814647	0.970238	0.898588	0.809	0.0156685	0.0648555
Q9DBG6	Dolichyl-diphosphooligosaccharide--protein glycosyltransferase subunit 2 OS=Mus musculus OX=10090 GN=Rpn2 PE=1 SV=1	Rpn2	69.062	37.1	82	16	16	18	11	11	15	13	14	16	15	13	15	14	15	16	15	13	15	14	15	188490	170530	154020	134390	118940	132790	1.25777	1.13793	1.02776	0.89677	0.793674	0.886094	0.753	0.0157485	0.0650691
Q6P4T2	U5 small nuclear ribonucleoprotein 200 kDa helicase OS=Mus musculus OX=10090 GN=Snrnp200 PE=1 SV=1	Snrnp200	244.54	46.3	339	77	77	50	43	48	72	57	69	66	59	58	74	61	71	66	59	58	74	61	71	442040	398090	428930	553770	519850	655710	0.884555	0.796608	0.858321	1.10814	1.04026	1.31212	1.363	0.0158411	0.065334
Q8BMA6	Signal recognition particle subunit SRP68 OS=Mus musculus OX=10090 GN=Srp68 PE=1 SV=2	Srp68	70.573	25.9	42	14	14	9	6	7	8	5	7	11	8	9	10	8	12	11	8	9	10	8	12	85214	84758	80527	67674	72006	75855	1.0971	1.09122	1.03675	0.871275	0.927048	0.976603	0.86	0.0158735	0.0653499
O88844	Isocitrate dehydrogenase [NADP] cytoplasmic OS=Mus musculus OX=10090 GN=Idh1 PE=1 SV=2	Idh1	46.674	56.3	71	21	20	16	13	14	8	9	11	20	18	18	16	15	17	19	17	17	15	14	16	305040	301770	407070	223940	200090	230270	1.09715	1.08539	1.46412	0.805453	0.719671	0.82822	0.645	0.0159042	0.0653585
P70452	Syntaxin-4 OS=Mus musculus OX=10090 GN=Stx4 PE=1 SV=1	Stx4	34.165	33.2	37	9	9	4	4	6	9	6	8	8	7	8	8	9	7	8	7	8	8	9	7	115490	131160	133900	153770	150250	160550	0.819931	0.931181	0.950634	1.0917	1.06671	1.13984	1.221	0.0159743	0.0655145
Q64010	Adapter molecule crk OS=Mus musculus OX=10090 GN=Crk PE=1 SV=1	Crk	33.814	27	24	6	6	4	4	4	4	3	5	6	5	5	6	6	6	6	5	5	6	6	6	71855	62601	77980	54982	53132	54896	1.14831	1.00043	1.2462	0.878667	0.849102	0.877293	0.767	0.0159994	0.0655145
Q9D0R2	Threonine--tRNA ligase 1, cytoplasmic OS=Mus musculus OX=10090 GN=Tars1 PE=1 SV=2	Tars1	83.355	53.9	156	32	30	28	28	26	22	26	26	29	27	28	24	30	27	27	26	27	23	29	26	329280	328360	318390	217840	244510	277210	1.1516	1.14839	1.11352	0.76186	0.855134	0.969497	0.758	0.0160404	0.0655653
P57759	Endoplasmic reticulum resident protein 29 OS=Mus musculus OX=10090 GN=Erp29 PE=1 SV=2	Erp29	28.823	27.1	16	5	5	3	4	2	3	2	2	4	4	3	4	3	3	4	4	3	4	3	3	135400	101910	105780	78732	69138	80293	1.42214	1.07038	1.11103	0.82694	0.726172	0.843336	0.665	0.0162718	0.0663925
Q62261	Spectrin beta chain, non-erythrocytic 1 OS=Mus musculus OX=10090 GN=Sptbn1 PE=1 SV=2	Sptbn1	274.22	51.5	447	91	91	80	73	82	73	63	76	87	86	85	82	78	85	87	86	85	82	78	85	412110	439650	478630	318480	322350	374850	1.05396	1.12439	1.22408	0.814503	0.8244	0.958667	0.763	0.0163743	0.0666918
Q99020	Heterogeneous nuclear ribonucleoprotein A/B OS=Mus musculus OX=10090 GN=Hnrnpab PE=1 SV=1	Hnrnpab	30.831	28.8	28	7	7	5	5	4	5	5	4	6	6	5	6	6	6	6	6	5	6	6	6	605720	618780	702590	389570	467250	502200	1.10596	1.12981	1.28284	0.711303	0.853136	0.91695	0.705	0.0164039	0.0666939
Q8CGP1	Histone H2B type 1-K OS=Mus musculus OX=10090 GN=H2bc12 PE=1 SV=3	H2bc12	13.92	67.5	215	14	6	37	31	31	42	36	38	13	14	12	12	14	14	5	6	5	4	6	6	36172000	32480000	34632000	40603000	51051000	49124000	0.889249	0.798486	0.85139	0.998181	1.25503	1.20766	1.363	0.0168023	0.0681023
O70252	Heme oxygenase 2 OS=Mus musculus OX=10090 GN=Hmox2 PE=1 SV=1	Hmox2	35.738	18.7	12	4	4	3	1	3	2	0	3	3	3	4	3	3	3	3	3	4	3	3	3	45895	35639	52389	23180	23010	29878	1.31134	1.0183	1.49689	0.662314	0.657457	0.853694	0.568	0.0168099	0.0681023
Q8R3N6	THO complex subunit 1 OS=Mus musculus OX=10090 GN=Thoc1 PE=1 SV=1	Thoc1	75.435	17.5	27	9	9	6	3	2	8	3	5	7	3	4	9	4	7	7	3	4	9	4	7	92337	101400	89133	139970	113660	122810	0.840306	0.922783	0.811148	1.27379	1.03435	1.11762	1.331	0.0169215	0.0684333
Q60767	Lymphocyte antigen 75 OS=Mus musculus OX=10090 GN=Ly75 PE=1 SV=2	Ly75	197.35	16.7	70	20	20	13	12	13	13	6	13	17	17	16	19	14	17	17	17	16	19	14	17	112410	119360	132800	101430	86508	91743	1.04689	1.11162	1.23679	0.944632	0.805661	0.854415	0.767	0.0170588	0.068867
Q61990	Poly(rC)-binding protein 2 OS=Mus musculus OX=10090 GN=Pcbp2 PE=1 SV=1	Pcbp2	38.221	48.1	61	11	9	11	10	10	9	10	11	10	11	10	9	10	11	8	9	8	7	8	9	627100	651530	631970	491570	573710	531780	1.07268	1.11447	1.08101	0.840851	0.981355	0.909632	0.836	0.0171348	0.0689891
Q91W96	Anaphase-promoting complex subunit 4 OS=Mus musculus OX=10090 GN=Anapc4 PE=1 SV=1	Anapc4	91.707	16	50	11	11	9	6	4	10	11	10	8	6	6	10	10	10	8	6	6	10	10	10	116220	114880	115770	150700	136900	175390	0.861038	0.85111	0.857704	1.11649	1.01425	1.29941	1.335	0.0171493	0.0689891
Q9CQF3	Cleavage and polyadenylation specificity factor subunit 5 OS=Mus musculus OX=10090 GN=Nudt21 PE=1 SV=1	Nudt21	26.24	38.8	38	7	7	7	6	4	8	6	7	7	6	5	7	6	6	7	6	5	7	6	6	98136	84076	99824	75060	76948	71587	1.16452	0.997676	1.18455	0.890689	0.913093	0.849477	0.793	0.0172207	0.0691548
P70168	Importin subunit beta-1 OS=Mus musculus OX=10090 GN=Kpnb1 PE=1 SV=2	Kpnb1	97.183	44.7	205	32	32	36	32	35	37	33	32	29	29	29	29	29	29	29	29	29	29	29	29	670060	659890	598230	559770	560400	533720	1.12236	1.10532	1.00204	0.93762	0.938675	0.893986	0.858	0.0173945	0.0696215
Q9DB77	Cytochrome b-c1 complex subunit 2, mitochondrial OS=Mus musculus OX=10090 GN=Uqcrc2 PE=1 SV=1	Uqcrc2	48.234	25.8	21	8	8	6	2	7	1	3	2	8	6	7	2	5	5	8	6	7	2	5	5	147600	89410	98375	20836	53240	29368	2.0181	1.22248	1.34506	0.284885	0.727937	0.401541	0.308	0.0173978	0.0696215
Q9WUK4	Replication factor C subunit 2 OS=Mus musculus OX=10090 GN=Rfc2 PE=1 SV=1	Rfc2	38.724	25.2	17	7	7	4	0	3	4	2	4	5	5	4	5	4	4	5	5	4	5	4	4	167650	187800	164660	203720	219200	203560	0.877297	0.98274	0.861651	1.06605	1.14705	1.06521	1.205	0.0174546	0.0697269
Q8BJW5	Nucleolar protein 11 OS=Mus musculus OX=10090 GN=Nol11 PE=2 SV=1	Nol11	80.817	10.8	15	7	7	2	1	2	4	2	4	5	3	4	5	3	6	5	3	4	5	3	6	366510	360640	330120	419100	453660	517300	0.898555	0.884164	0.809339	1.02749	1.11222	1.26824	1.315	0.0175382	0.0699389
Q5U462	CUB domain-containing protein 1 OS=Mus musculus OX=10090 GN=Cdcp1 PE=2 SV=1	Cdcp1	92.725	22.1	47	15	15	7	9	11	8	6	6	13	13	13	12	7	9	13	13	13	12	7	9	94488	123130	115360	83867	73656	77712	0.997739	1.30018	1.21813	0.885587	0.777765	0.820594	0.706	0.0176936	0.0703842
Q9EQK5	Major vault protein OS=Mus musculus OX=10090 GN=Mvp PE=1 SV=4	Mvp	95.923	55.4	232	35	35	40	36	38	37	39	42	35	33	34	34	35	35	35	33	34	34	35	35	789590	710040	653220	525620	576400	578410	1.2359	1.11138	1.02245	0.822721	0.902204	0.90535	0.781	0.0177114	0.0703842
Q9CX34	Protein SGT1 homolog OS=Mus musculus OX=10090 GN=Sugt1 PE=1 SV=3	Sugt1	38.158	27.4	33	7	7	6	6	7	4	5	5	7	7	6	5	6	6	7	7	6	5	6	6	164620	152180	140100	126640	123780	128340	1.18196	1.09265	1.00591	0.909269	0.888735	0.921475	0.829	0.0177622	0.0704638
B2RY04	Dedicator of cytokinesis protein 5 OS=Mus musculus OX=10090 GN=Dock5 PE=1 SV=2	Dock5	214.43	13.8	45	21	21	6	4	5	13	3	14	10	10	10	16	9	16	10	10	10	16	9	16	39789	41895	45973	57501	49482	56842	0.819035	0.862386	0.946329	1.18363	1.01856	1.17006	1.283	0.0178292	0.0706075
P08030	Adenine phosphoribosyltransferase OS=Mus musculus OX=10090 GN=Aprt PE=1 SV=2	Aprt	19.724	62.2	39	8	8	5	5	6	8	8	7	5	5	6	8	7	8	5	5	6	8	7	8	623600	561870	648170	713530	761980	816870	0.90683	0.817063	0.94256	1.03761	1.10806	1.18788	1.25	0.0180693	0.0713346
Q60854	Serpin B6 OS=Mus musculus OX=10090 GN=Serpinb6 PE=1 SV=1	Serpinb6	42.598	47.4	79	15	15	17	13	13	11	14	11	13	14	15	12	13	14	13	14	15	12	13	14	342140	301820	304290	237990	257530	270590	1.19744	1.05632	1.06497	0.832929	0.901316	0.947024	0.808	0.0180752	0.0713346
Q9ESP1	Stromal cell-derived factor 2-like protein 1 OS=Mus musculus OX=10090 GN=Sdf2l1 PE=1 SV=2	Sdf2l1	23.648	41.6	15	5	5	2	1	2	2	3	5	3	3	3	4	4	5	3	3	3	4	4	5	38465	39887	45489	96362	75864	173130	0.491883	0.510067	0.581704	1.23226	0.970134	2.21395	2.789	0.0181692	0.0715821
Q8VDN2	Sodium/potassium-transporting ATPase subunit alpha-1 OS=Mus musculus OX=10090 GN=Atp1a1 PE=1 SV=1	Atp1a1	112.98	47.2	271	45	33	44	43	46	49	43	46	41	43	43	45	43	44	30	31	31	33	31	32	1388400	1675700	1686100	2048800	2217000	1981300	0.757495	0.914243	0.919917	1.1178	1.20957	1.08097	1.315	0.0183348	0.0721104
Q99MN1	Lysine--tRNA ligase OS=Mus musculus OX=10090 GN=Kars1 PE=1 SV=1	Kars1	67.839	39.7	100	21	21	17	18	17	16	16	16	19	20	18	20	20	19	19	20	18	20	20	19	475850	435510	437950	316700	312510	386970	1.20698	1.10466	1.11085	0.803301	0.792673	0.981539	0.753	0.0184021	0.072251
Q3V1L4	Cytosolic purine 5'-nucleotidase OS=Mus musculus OX=10090 GN=Nt5c2 PE=1 SV=2	Nt5c2	64.808	24.6	39	10	10	7	8	7	6	5	6	8	9	8	8	8	8	8	9	8	8	8	8	170990	132030	136670	85490	73248	105670	1.4571	1.1251	1.16464	0.728507	0.624186	0.900471	0.601	0.0184433	0.0722888
Q8C4J7	Transducin beta-like protein 3 OS=Mus musculus OX=10090 GN=Tbl3 PE=2 SV=1	Tbl3	88.265	24.7	41	13	13	5	5	3	7	9	12	8	6	6	11	10	12	8	6	6	11	10	12	24646	26613	22014	40165	30579	35578	0.823386	0.8891	0.735455	1.34185	1.0216	1.18861	1.451	0.0185172	0.0724544
Q61503	5'-nucleotidase OS=Mus musculus OX=10090 GN=Nt5e PE=1 SV=2	Nt5e	63.864	45.7	160	20	20	24	27	26	27	27	29	19	20	19	20	20	20	19	20	19	20	20	20	1117000	1336900	1560900	2253000	1911100	1928500	0.663079	0.793617	0.926588	1.33744	1.13448	1.14481	1.518	0.0185573	0.0724874
P35282	Ras-related protein Rab-21 OS=Mus musculus OX=10090 GN=Rab21 PE=1 SV=4	Rab21	24.106	44.1	39	8	8	7	8	4	8	7	5	8	8	6	8	7	7	8	8	6	8	7	7	414030	456430	445680	499340	544170	498180	0.869254	0.958273	0.935703	1.04836	1.14248	1.04593	1.171	0.01861	0.0725696
Q61810	Latent-transforming growth factor beta-binding protein 3 OS=Mus musculus OX=10090 GN=Ltbp3 PE=1 SV=4	Ltbp3	134.36	28.8	124	26	26	16	18	19	25	17	29	22	21	24	25	23	25	22	21	24	25	23	25	336140	316720	324290	795700	458280	594970	0.713648	0.672418	0.688489	1.68932	0.972959	1.26316	1.892	0.0187403	0.0729534
Q8JZR6	Electroneutral sodium bicarbonate exchanger 1 OS=Mus musculus OX=10090 GN=Slc4a8 PE=2 SV=1	Slc4a8	122.42	6.2	13	5	4	1	0	0	5	4	3	3	2	2	5	4	5	2	2	1	4	3	4	18663	11956	0	51441	49382	34336	0.562891	0.360603		1.5515	1.4894	1.0356	2.943	0.0188905	0.0733069
Q7TPV4	Myb-binding protein 1A OS=Mus musculus OX=10090 GN=Mybbp1a PE=1 SV=2	Mybbp1a	152.04	32.8	166	32	32	30	26	26	27	29	28	30	26	27	28	29	29	30	26	27	28	29	29	154940	155150	133930	183840	186800	173400	0.940874	0.942149	0.813291	1.11637	1.13434	1.05297	1.225	0.0189268	0.0733069
Q99KI0	Aconitate hydratase, mitochondrial OS=Mus musculus OX=10090 GN=Aco2 PE=1 SV=1	Aco2	85.462	34.4	63	18	18	15	12	12	10	5	9	18	13	15	14	12	14	18	13	15	14	12	14	1246400	936480	808040	537810	597670	626770	1.57335	1.18213	1.02	0.678886	0.754448	0.791181	0.589	0.0189272	0.0733069
Q99KF1	Transmembrane emp24 domain-containing protein 9 OS=Mus musculus OX=10090 GN=Tmed9 PE=1 SV=2	Tmed9	27.127	19.1	10	4	4	2	3	0	1	2	2	3	3	2	3	4	2	3	3	2	3	4	2	96176	78978	0	62735	61836	60617	1.33451	1.09588		0.870492	0.858018	0.841104	0.705	0.0189905	0.0734277
P25911	Tyrosine-protein kinase Lyn OS=Mus musculus OX=10090 GN=Lyn PE=1 SV=4	Lyn	58.812	27.5	32	11	11	5	3	4	5	10	5	9	9	8	10	11	11	9	9	8	10	11	11	60655	80088	91217	128810	139800	113720	0.59244	0.782249	0.890951	1.25814	1.36548	1.11075	1.648	0.0191997	0.0740462
Q6PDQ2	Chromodomain-helicase-DNA-binding protein 4 OS=Mus musculus OX=10090 GN=Chd4 PE=1 SV=1	Chd4	217.75	8.3	45	12	12	8	4	6	9	7	11	11	7	9	11	9	12	11	7	9	11	9	12	60892	49346	55525	69656	72318	68089	0.972131	0.787801	0.886447	1.11205	1.15454	1.08703	1.267	0.0192151	0.0740462
Q9D287	Pre-mRNA-splicing factor SPF27 OS=Mus musculus OX=10090 GN=Bcas2 PE=1 SV=1	Bcas2	26.131	34.7	25	7	7	5	1	3	5	4	7	6	3	4	5	5	7	6	3	4	5	5	7	42567	39357	40836	53398	56441	74219	0.832422	0.769648	0.798571	1.04423	1.10374	1.45139	1.499	0.0193134	0.0742173
Q05D44	Eukaryotic translation initiation factor 5B OS=Mus musculus OX=10090 GN=Eif5b PE=1 SV=2	Eif5b	137.61	19.7	87	18	18	16	13	16	11	14	17	18	17	17	15	16	17	18	17	17	15	16	17	134620	121810	112380	99151	102690	97689	1.20855	1.09354	1.00889	0.890125	0.921896	0.877	0.812	0.0193244	0.0742173
Q9CYL5	Golgi-associated plant pathogenesis-related protein 1 OS=Mus musculus OX=10090 GN=Glipr2 PE=1 SV=3	Glipr2	17.09	42.2	22	4	4	4	3	4	4	3	4	4	3	4	4	4	4	4	3	4	4	4	4	116660	155350	155590	99264	100160	92331	0.973038	1.29574	1.29775	0.827942	0.835415	0.770115	0.682	0.0195476	0.0749489
Q9CWZ3	RNA-binding protein 8A OS=Mus musculus OX=10090 GN=Rbm8a PE=1 SV=4	Rbm8a	19.889	24.7	9	3	3	1	2	2	1	1	2	3	2	3	3	3	3	3	2	3	3	3	3	89987	115470	116660	65222	77334	76577	0.997546	1.28004	1.29323	0.723015	0.857282	0.848891	0.68	0.0196867	0.0752384
O70433	Four and a half LIM domains protein 2 OS=Mus musculus OX=10090 GN=Fhl2 PE=1 SV=1	Fhl2	32.072	21.9	12	5	5	4	1	3	1	1	2	5	2	4	3	4	4	5	2	4	3	4	4	72453	52673	56802	35045	38444	43676	1.45345	1.05665	1.13949	0.703025	0.771212	0.876169	0.644	0.0196889	0.0752384
Q8R2U6	Diphosphoinositol polyphosphate phosphohydrolase 2 OS=Mus musculus OX=10090 GN=Nudt4 PE=1 SV=1	Nudt4	20.156	21.8	11	3	3	1	2	2	2	2	2	3	3	2	2	3	2	3	3	2	2	3	2	87206	84537	75380	97376	116010	105160	0.924986	0.896676	0.799549	1.03286	1.23051	1.11542	1.289	0.0197388	0.0753036
Q63870	Collagen alpha-1(VII) chain OS=Mus musculus OX=10090 GN=Col7a1 PE=1 SV=3	Col7a1	295.23	38.7	478	80	80	89	84	78	77	77	73	76	77	73	71	74	68	76	77	73	71	74	68	1909900	2455900	1983100	1395500	1587400	1213700	1.08666	1.39732	1.12831	0.793988	0.903172	0.69055	0.661	0.019858	0.0754103
Q64339	Ubiquitin-like protein ISG15 OS=Mus musculus OX=10090 GN=Isg15 PE=1 SV=4	Isg15	17.897	36	12	4	4	2	2	4	2	0	2	3	3	3	3	1	3	3	3	3	3	1	3	85182	77063	106500	21299	0	6914.9	1.43424	1.29754	1.79318	0.358619		0.116429	0.157	0.0198606	0.0754103
Q91W92	Cdc42 effector protein 1 OS=Mus musculus OX=10090 GN=Cdc42ep1 PE=1 SV=1	Cdc42ep1	43.095	13.9	12	3	3	2	3	2	2	2	1	3	3	2	2	2	3	3	3	2	2	2	3	51564	53315	57649	46926	45373	40844	1.04638	1.08191	1.16986	0.952261	0.920746	0.82884	0.819	0.0198824	0.0754103
O35887	Calumenin OS=Mus musculus OX=10090 GN=Calu PE=1 SV=1	Calu	37.063	46	36	11	11	10	6	6	5	3	6	10	9	7	9	6	9	10	9	7	9	6	9	183700	195650	214850	110360	127350	156680	1.11492	1.18745	1.30398	0.669802	0.772919	0.95093	0.664	0.0198986	0.0754103
P29595	NEDD8 OS=Mus musculus OX=10090 GN=Nedd8 PE=1 SV=2	Nedd8	8.9723	17.3	9	2	2	1	2	2	1	2	1	2	2	2	2	2	2	2	2	2	2	2	2	116660	134350	123100	108300	99675	95013	1.03377	1.19052	1.09083	0.959684	0.883255	0.841943	0.81	0.0199459	0.0754648
O35309	N-myc-interactor OS=Mus musculus OX=10090 GN=Nmi PE=1 SV=1	Nmi	35.235	15.3	8	4	4	3	2	1	1	0	1	4	4	3	2	0	2	4	4	3	2	0	2	35829	25341	28918	16340	0	12808	1.50244	1.06264	1.21264	0.685196		0.537086	0.485	0.0200697	0.0758077
P60766	Cell division control protein 42 homolog OS=Mus musculus OX=10090 GN=Cdc42 PE=1 SV=2	Cdc42	21.258	52.9	40	7	6	7	7	6	7	6	7	6	7	6	6	7	7	5	6	5	5	6	6	1518200	1600100	1556900	1916700	1782100	1699200	0.904301	0.953083	0.927352	1.14166	1.06149	1.01211	1.155	0.0201168	0.0758604
P63323	40S ribosomal protein S12 OS=Mus musculus OX=10090 GN=Rps12 PE=1 SV=2	Rps12	14.525	35.6	29	4	4	5	5	4	5	5	5	4	4	4	4	4	4	4	4	4	4	4	4	649010	656140	630910	470930	538430	565720	1.10906	1.12124	1.07813	0.804747	0.920094	0.966729	0.814	0.0202206	0.0761266
P56480	ATP synthase subunit beta, mitochondrial OS=Mus musculus OX=10090 GN=Atp5f1b PE=1 SV=2	Atp5f1b	56.3	45.9	102	16	16	21	20	16	14	16	15	16	16	15	14	14	15	16	16	15	14	14	15	786300	591100	494320	320300	396280	341370	1.61035	1.21058	1.01237	0.655978	0.811586	0.69913	0.565	0.0203321	0.0763511
Q99P88	Nuclear pore complex protein Nup155 OS=Mus musculus OX=10090 GN=Nup155 PE=1 SV=1	Nup155	155.12	12.6	43	12	12	12	7	5	6	4	9	12	9	7	8	5	9	12	9	7	8	5	9	37768	33450	35492	22217	20844	29057	1.26718	1.12231	1.19082	0.74542	0.699354	0.974914	0.676	0.020347	0.0763511
O35129	Prohibitin-2 OS=Mus musculus OX=10090 GN=Phb2 PE=1 SV=1	Phb2	33.296	49.8	41	12	12	10	8	6	6	4	7	12	9	7	9	7	7	12	9	7	9	7	7	272640	189660	151630	81720	112910	96405	1.80763	1.25746	1.00532	0.541811	0.748604	0.639174	0.474	0.0203901	0.0763878
Q61249	Immunoglobulin-binding protein 1 OS=Mus musculus OX=10090 GN=Igbp1 PE=1 SV=1	Igbp1	38.97	31.5	32	8	8	6	4	4	7	4	7	7	5	7	8	7	7	7	5	7	8	7	7	61894	64405	66220	72737	74502	84112	0.876127	0.911671	0.937363	1.02961	1.0546	1.19063	1.202	0.0206307	0.0770978
Q8VHH5	Arf-GAP with GTPase, ANK repeat and PH domain-containing protein 3 OS=Mus musculus OX=10090 GN=Agap3 PE=1 SV=1	Agap3	97.964	3.8	11	2	2	2	2	2	1	2	2	2	2	2	2	2	2	2	2	2	2	2	2	62539	62544	53872	78863	70637	73247	0.93411	0.934185	0.804656	1.17793	1.05507	1.09405	1.245	0.020647	0.0770978
Q60676	Serine/threonine-protein phosphatase 5 OS=Mus musculus OX=10090 GN=Ppp5c PE=1 SV=3	Ppp5c	56.876	23	28	7	7	6	4	4	5	3	6	7	5	6	6	4	6	7	5	6	6	4	6	78527	77460	77619	53466	46776	65048	1.18117	1.16512	1.16751	0.80421	0.703582	0.97842	0.708	0.0207403	0.07732
Q62419	Endophilin-A2 OS=Mus musculus OX=10090 GN=Sh3gl1 PE=1 SV=1	Sh3gl1	41.518	35.6	43	11	11	6	5	7	11	8	6	9	8	10	11	9	10	9	8	10	11	9	10	187280	218410	213720	287350	329110	252350	0.75505	0.880555	0.861647	1.1585	1.32686	1.01739	1.403	0.0208417	0.0775718
P35505	Fumarylacetoacetase OS=Mus musculus OX=10090 GN=Fah PE=1 SV=2	Fah	46.175	20.5	20	6	6	4	1	4	4	5	2	5	3	5	4	5	3	5	3	5	4	5	3	54628	55174	54733	50061	45092	42262	1.0855	1.09635	1.08759	0.994754	0.896016	0.839781	0.835	0.0209571	0.0778745
P26883	Peptidyl-prolyl cis-trans isomerase FKBP1A OS=Mus musculus OX=10090 GN=Fkbp1a PE=1 SV=2	Fkbp1a	11.922	41.7	34	6	6	6	6	6	5	5	6	6	6	6	5	5	5	6	6	6	5	5	5	907710	921750	1191600	660430	630100	757700	1.07436	1.09098	1.41037	0.781683	0.745785	0.896812	0.678	0.0211341	0.0783943
P61514	60S ribosomal protein L37a OS=Mus musculus OX=10090 GN=Rpl37a PE=1 SV=2	Rpl37a	10.275	51.1	30	5	5	6	4	4	7	5	4	5	5	5	5	5	5	5	5	5	5	5	5	790740	788520	765650	543570	683880	612060	1.13383	1.13065	1.09786	0.77942	0.980609	0.877627	0.784	0.0211727	0.0783943
Q9WVM3	Anaphase-promoting complex subunit 7 OS=Mus musculus OX=10090 GN=Anapc7 PE=1 SV=3	Anapc7	63.02	28.1	39	12	12	6	4	4	10	6	9	9	9	6	12	9	10	9	9	6	12	9	10	43662	39840	43240	60179	48576	60086	0.886289	0.808707	0.877723	1.22157	0.986038	1.21968	1.332	0.0212246	0.0783943
P53995	Anaphase-promoting complex subunit 1 OS=Mus musculus OX=10090 GN=Anapc1 PE=1 SV=2	Anapc1	215.99	12.8	52	18	18	6	6	6	11	10	13	10	8	10	16	14	15	10	8	10	16	14	15	31538	26565	30405	57705	38254	56980	0.783725	0.660145	0.75557	1.43398	0.950619	1.41596	1.728	0.0212339	0.0783943
P32067	Lupus La protein homolog OS=Mus musculus OX=10090 GN=Ssb PE=1 SV=1	Ssb	47.756	41.7	80	17	17	14	13	13	13	14	13	15	17	16	14	16	14	15	17	16	14	16	14	216290	194680	201520	225520	237970	246210	0.981508	0.883443	0.914483	1.02339	1.07989	1.11728	1.159	0.0212755	0.0784214
Q8BGB7	Enolase-phosphatase E1 OS=Mus musculus OX=10090 GN=Enoph1 PE=1 SV=1	Enoph1	28.6	13.6	8	2	2	1	1	1	1	2	2	1	2	2	1	2	2	1	2	2	1	2	2	0	72203	68391	0	58522	58545		1.1209	1.06172		0.908512	0.908869	0.833	0.0213189	0.078455
Q9QZB7	Actin-related protein 10 OS=Mus musculus OX=10090 GN=Actr10 PE=1 SV=2	Actr10	46.207	42	53	12	12	9	8	6	10	9	11	9	8	8	11	10	12	9	8	8	11	10	12	130080	122870	146710	169550	156130	171630	0.870129	0.8219	0.981371	1.13415	1.04438	1.14806	1.244	0.0214516	0.0787176
Q80YS6	Actin filament-associated protein 1 OS=Mus musculus OX=10090 GN=Afap1 PE=1 SV=1	Afap1	80.614	11.1	20	6	6	3	2	3	4	3	5	4	4	3	5	4	6	4	4	3	5	4	6	56152	43114	43893	69312	75147	62164	0.963206	0.739558	0.75292	1.18895	1.28904	1.06633	1.443	0.0215446	0.0787176
P56380	Bis(5'-nucleosyl)-tetraphosphatase [asymmetrical] OS=Mus musculus OX=10090 GN=Nudt2 PE=1 SV=3	Nudt2	16.989	50.3	16	5	5	3	2	2	4	2	3	5	4	4	5	3	5	5	4	4	5	3	5	61614	53477	63661	72068	71814	73205	0.933925	0.810587	0.964953	1.09238	1.08853	1.10962	1.214	0.021548	0.0787176
Q8R2U0	Nucleoporin SEH1 OS=Mus musculus OX=10090 GN=Seh1l PE=2 SV=1	Seh1l	39.774	21.9	14	5	5	3	0	1	4	2	4	3	1	2	4	2	4	3	1	2	4	2	4	23409	0	21445	29761	29208	34346	0.847115		0.776042	1.07698	1.05697	1.2429	1.387	0.0215614	0.0787176
Q8K183	Pyridoxal kinase OS=Mus musculus OX=10090 GN=Pdxk PE=1 SV=1	Pdxk	35.015	29.8	19	7	7	6	4	4	2	1	2	6	7	6	5	1	4	6	7	6	5	1	4	88140	70706	74697	48190	0	35539	1.38903	1.11428	1.17718	0.759443		0.560071	0.538	0.0215622	0.0787176
P51174	Long-chain specific acyl-CoA dehydrogenase, mitochondrial OS=Mus musculus OX=10090 GN=Acadl PE=1 SV=2	Acadl	47.907	24.9	28	8	8	9	4	3	5	3	4	8	5	5	5	5	6	8	5	5	5	5	6	119290	98105	92840	55650	74217	71812	1.39817	1.14986	1.08815	0.652258	0.869877	0.841688	0.65	0.0217766	0.0792452
P13439	Uridine 5'-monophosphate synthase OS=Mus musculus OX=10090 GN=Umps PE=1 SV=3	Umps	52.292	41.4	74	15	15	11	11	12	14	11	15	13	13	13	15	13	14	13	13	13	15	13	14	178910	177630	185240	155610	160820	170370	1.04363	1.03617	1.08056	0.907717	0.938109	0.993817	0.899	0.0218138	0.0792452
Q9Z2X1	Heterogeneous nuclear ribonucleoprotein F OS=Mus musculus OX=10090 GN=Hnrnpf PE=1 SV=3	Hnrnpf	45.729	36.1	50	10	8	9	7	9	7	9	9	9	9	9	10	10	9	7	7	7	8	8	7	679120	679710	642410	501380	584790	573510	1.11303	1.114	1.05287	0.821728	0.958431	0.939944	0.829	0.0218356	0.0792452
Q9D0M3	Cytochrome c1, heme protein, mitochondrial OS=Mus musculus OX=10090 GN=Cyc1 PE=1 SV=1	Cyc1	35.327	7.7	10	2	2	2	2	2	1	2	1	2	2	2	2	2	2	2	2	2	2	2	2	63170	50058	41504	13116	29963	16827	1.76586	1.39932	1.1602	0.366645	0.837587	0.470383	0.387	0.0218452	0.0792452
Q9Z0P4	Paralemmin-1 OS=Mus musculus OX=10090 GN=Palm PE=1 SV=1	Palm	41.614	23.8	31	6	6	6	6	5	4	5	5	6	6	6	6	6	5	6	6	6	6	6	5	99585	122630	123790	91670	85659	84608	0.98284	1.21028	1.22173	0.904724	0.8454	0.835027	0.757	0.0219305	0.0794287
O55033	Cytoplasmic protein NCK2 OS=Mus musculus OX=10090 GN=Nck2 PE=1 SV=1	Nck2	42.879	35.8	30	9	9	4	3	5	8	4	6	9	7	7	9	7	9	9	7	7	9	7	9	49551	37958	60902	104970	76297	86596	0.714207	0.547111	0.877816	1.51299	1.09971	1.24816	1.805	0.0221408	0.0800635
Q64520	Guanylate kinase OS=Mus musculus OX=10090 GN=Guk1 PE=1 SV=2	Guk1	21.918	12.1	6	2	2	1	1	2	1	0	1	2	2	2	1	2	2	2	2	2	1	2	2	25283	21049	26777	0	15263	16441	1.2061	1.00412	1.27737		0.728106	0.784302	0.65	0.0223631	0.08074
P48722	Heat shock 70 kDa protein 4L OS=Mus musculus OX=10090 GN=Hspa4l PE=1 SV=2	Hspa4l	94.381	28.5	51	17	15	8	3	8	11	11	10	12	9	11	16	13	14	10	7	9	14	11	12	67865	75978	65292	115320	107070	84468	0.789139	0.883477	0.75922	1.34095	1.24502	0.982199	1.467	0.0224952	0.0810888
Q9DCX2	ATP synthase subunit d, mitochondrial OS=Mus musculus OX=10090 GN=Atp5pd PE=1 SV=3	Atp5pd	18.749	43.5	18	5	5	4	2	4	3	3	2	5	4	5	4	5	4	5	4	5	4	5	4	88869	71498	58442	29804	45548	41033	1.59076	1.27982	1.04612	0.533494	0.815313	0.734494	0.532	0.0228401	0.0822029
Q9JIF7	Coatomer subunit beta OS=Mus musculus OX=10090 GN=Copb1 PE=1 SV=1	Copb1	107.06	47.4	153	34	34	23	19	25	33	21	32	28	25	25	30	24	30	28	25	25	30	24	30	202750	192640	218790	282790	241270	314510	0.837377	0.795622	0.903624	1.16795	0.996469	1.29896	1.365	0.0229213	0.0823656
Q60604	Adseverin OS=Mus musculus OX=10090 GN=Scin PE=1 SV=3	Scin	80.253	18.7	33	10	10	3	3	6	7	6	8	6	7	8	9	9	9	6	7	8	9	9	9	88155	95913	104580	132660	124130	169450	0.739878	0.80499	0.877732	1.1134	1.04181	1.42218	1.477	0.0229696	0.0824098
Q9CR16	Peptidyl-prolyl cis-trans isomerase D OS=Mus musculus OX=10090 GN=Ppid PE=1 SV=3	Ppid	40.742	49.7	89	17	17	13	16	19	12	13	16	14	16	16	14	15	15	14	16	16	14	15	15	454390	419530	446630	321820	352100	390390	1.14319	1.05548	1.12366	0.809658	0.885838	0.982171	0.806	0.0230214	0.0824664
O70378	ER membrane protein complex subunit 8 OS=Mus musculus OX=10090 GN=Emc8 PE=1 SV=1	Emc8	23.348	16.9	12	2	2	3	2	2	1	2	2	2	2	2	1	2	2	2	2	2	1	2	2	53443	44651	47856	0	28470	34799	1.2772	1.06709	1.14368		0.680388	0.831641	0.65	0.0232525	0.0831641
Q60847	Collagen alpha-1(XII) chain OS=Mus musculus OX=10090 GN=Col12a1 PE=2 SV=3	Col12a1	340.21	19.5	120	43	43	37	28	18	17	8	12	41	35	29	32	16	20	41	35	29	32	16	20	1483800	1533700	937090	774520	629380	503620	1.5187	1.56978	0.959132	0.792738	0.644184	0.515466	0.482	0.0233593	0.0833464
Q8K297	Procollagen galactosyltransferase 1 OS=Mus musculus OX=10090 GN=Colgalt1 PE=1 SV=2	Colgalt1	71.06	25.4	56	14	14	7	7	8	11	11	12	12	10	11	13	14	13	12	10	11	13	14	13	122760	101900	101340	178830	138390	202130	0.871308	0.723251	0.719276	1.26927	0.982244	1.43465	1.593	0.0233779	0.0833464
P09405	Nucleolin OS=Mus musculus OX=10090 GN=Ncl PE=1 SV=2	Ncl	76.722	33.4	108	24	24	18	20	18	15	17	20	21	22	22	19	21	23	21	22	22	19	21	23	767530	846280	833530	557740	706470	616240	1.0641	1.17327	1.1556	0.773245	0.979442	0.854348	0.768	0.0234378	0.0833464
Q64487	Receptor-type tyrosine-protein phosphatase delta OS=Mus musculus OX=10090 GN=Ptprd PE=1 SV=3	Ptprd	214.41	4.7	22	6	3	2	4	5	3	4	4	5	5	5	5	4	5	2	2	2	3	2	3	895150	1065500	1021600	703760	766990	554450	1.07258	1.2767	1.2241	0.843256	0.919019	0.66435	0.679	0.023458	0.0833464
Q8CBY8	Dynactin subunit 4 OS=Mus musculus OX=10090 GN=Dctn4 PE=1 SV=1	Dctn4	53.056	27.2	36	10	10	7	4	5	9	6	5	10	6	7	8	8	8	10	6	7	8	8	8	126640	130450	148430	166550	160170	158570	0.852977	0.878639	0.999742	1.12179	1.07882	1.06804	1.197	0.0234856	0.0833464
Q8C1B7	Septin-11 OS=Mus musculus OX=10090 GN=Septin11 PE=1 SV=4	Septin11	49.694	38.5	67	13	7	13	11	10	11	10	12	12	12	11	12	11	13	7	7	7	7	7	7	364930	364550	378820	305670	282860	336300	1.07695	1.07583	1.11794	0.902067	0.834752	0.99246	0.834	0.0237602	0.0841907
P46664	Adenylosuccinate synthetase isozyme 2 OS=Mus musculus OX=10090 GN=Adss2 PE=1 SV=2	Adss2	50.02	40.6	76	14	13	16	11	12	10	14	13	13	13	14	13	12	13	12	12	13	12	12	13	414760	407190	420090	388860	348000	346170	1.07032	1.05078	1.08407	1.00348	0.898037	0.893315	0.872	0.023807	0.0842259
Q9CQ26	STAM-binding protein OS=Mus musculus OX=10090 GN=Stambp PE=1 SV=1	Stambp	48.513	7.8	12	2	2	1	2	2	3	2	2	2	2	2	2	2	2	2	2	2	2	2	2	18893	19889	22264	28824	32435	24486	0.772241	0.812952	0.910029	1.17816	1.32576	1.00085	1.405	0.0240549	0.0849716
O88207	Collagen alpha-1(V) chain OS=Mus musculus OX=10090 GN=Col5a1 PE=1 SV=2	Col5a1	183.67	15.8	85	18	18	18	15	18	14	10	10	18	14	18	15	13	14	18	14	18	15	13	14	745880	989330	1226500	609640	572650	535840	0.956289	1.26842	1.57249	0.781616	0.734192	0.686998	0.58	0.0241714	0.0849901
P23492	Purine nucleoside phosphorylase OS=Mus musculus OX=10090 GN=Pnp PE=1 SV=2	Pnp	32.277	64.7	53	12	12	7	9	11	8	8	10	11	11	11	12	10	11	11	11	11	12	10	11	210530	200050	249800	168700	152560	176080	1.09109	1.03678	1.29461	0.874305	0.790657	0.912552	0.753	0.0241747	0.0849901
Q8VHB5	Carbonic anhydrase 9 OS=Mus musculus OX=10090 GN=Ca9 PE=2 SV=2	Ca9	47.264	11.2	11	4	4	1	1	3	2	2	2	2	3	3	3	4	3	2	3	3	3	4	3	59202	29460	34757	102080	80509	80117	0.91994	0.457779	0.540089	1.58622	1.25103	1.24494	2.129	0.0242298	0.0849901
Q8CIE6	Coatomer subunit alpha OS=Mus musculus OX=10090 GN=Copa PE=1 SV=2	Copa	138.43	54	301	53	53	49	45	48	51	48	60	49	43	50	50	51	52	49	43	50	50	51	52	269320	267940	281120	347950	314950	403540	0.857334	0.852941	0.894897	1.10764	1.00259	1.2846	1.303	0.0242419	0.0849901
P50396	Rab GDP dissociation inhibitor alpha OS=Mus musculus OX=10090 GN=Gdi1 PE=1 SV=3	Gdi1	50.521	36.5	27	12	8	7	5	6	4	2	3	12	10	12	9	6	9	8	6	8	5	2	6	175450	153250	196300	84714	48004	102810	1.38417	1.20903	1.54866	0.66833	0.378716	0.811094	0.449	0.0242458	0.0849901
P34022	Ran-specific GTPase-activating protein OS=Mus musculus OX=10090 GN=Ranbp1 PE=1 SV=2	Ranbp1	23.596	46.8	42	6	6	8	6	6	8	6	8	6	5	5	6	6	6	6	5	5	6	6	6	515330	552290	540090	399130	445520	477710	1.05526	1.13094	1.10596	0.817312	0.912306	0.978222	0.823	0.0244336	0.0855176
Q9R1C7	Pre-mRNA-processing factor 40 homolog A OS=Mus musculus OX=10090 GN=Prpf40a PE=1 SV=1	Prpf40a	108.48	19.3	54	16	16	5	8	10	10	10	11	11	12	11	15	13	14	11	12	11	15	13	14	186590	219740	175040	235630	280030	266420	0.821108	0.966988	0.770281	1.03691	1.2323	1.17241	1.345	0.0245613	0.0857241
Q91XV3	Brain acid soluble protein 1 OS=Mus musculus OX=10090 GN=Basp1 PE=1 SV=3	Basp1	22.086	78.3	81	13	13	13	15	14	14	11	14	13	13	11	12	11	13	13	13	11	12	11	13	1061100	1331000	1371600	882670	958880	769230	0.998764	1.25281	1.29102	0.830816	0.902549	0.72404	0.694	0.0245675	0.0857241
Q8C1A5	Thimet oligopeptidase OS=Mus musculus OX=10090 GN=Thop1 PE=1 SV=1	Thop1	78.025	27.8	61	16	16	11	12	14	8	7	9	13	14	16	15	12	14	13	14	16	15	12	14	115440	105580	117670	71342	66047	93866	1.21528	1.11148	1.23875	0.751041	0.695299	0.988159	0.683	0.024711	0.0860936
Q6PDH0	Pleckstrin homology-like domain family B member 1 OS=Mus musculus OX=10090 GN=Phldb1 PE=1 SV=1	Phldb1	150.07	9.3	14	8	8	0	2	0	5	3	4	4	4	2	6	6	5	4	4	2	6	6	5	66911	73121	98337	110500	133720	146390	0.638282	0.697521	0.938063	1.05409	1.27559	1.39645	1.639	0.0247572	0.0861235
P16045	Galectin-1 OS=Mus musculus OX=10090 GN=Lgals1 PE=1 SV=3	Lgals1	14.866	91.1	159	11	11	27	27	26	26	27	26	10	11	11	11	10	9	10	11	11	11	10	9	28674000	27378000	28081000	18984000	23664000	23162000	1.1474	1.09554	1.12367	0.759649	0.94692	0.926832	0.782	0.0248023	0.0861359
Q9CR00	26S proteasome non-ATPase regulatory subunit 9 OS=Mus musculus OX=10090 GN=Psmd9 PE=1 SV=1	Psmd9	24.72	44.1	43	9	9	9	7	8	7	6	6	9	7	7	8	6	6	9	7	7	8	6	6	98436	104860	96187	79429	89931	75457	1.08509	1.15591	1.0603	0.875572	0.991339	0.831788	0.817	0.024836	0.0861359
Q8BG67	Protein EFR3 homolog A OS=Mus musculus OX=10090 GN=Efr3a PE=1 SV=1	Efr3a	92.612	35	89	22	22	13	11	12	17	16	20	19	20	19	20	19	22	19	20	19	20	19	22	137490	172340	168370	203870	241240	207310	0.729635	0.914578	0.89351	1.0819	1.28022	1.10016	1.364	0.0250271	0.0865519
Q03958	Prefoldin subunit 6 OS=Mus musculus OX=10090 GN=Pfdn6 PE=1 SV=1	Pfdn6	14.454	44.1	13	5	5	2	2	3	1	2	3	4	3	4	3	4	4	4	3	4	3	4	4	106550	99802	95431	79208	77970	90456	1.1636	1.0899	1.04217	0.865004	0.851484	0.98784	0.821	0.0250316	0.0865519
Q99NB9	Splicing factor 3B subunit 1 OS=Mus musculus OX=10090 GN=Sf3b1 PE=1 SV=1	Sf3b1	145.81	23.4	131	24	24	21	20	21	24	19	26	22	19	20	22	19	22	22	19	20	22	19	22	269330	273900	271860	345590	297250	360010	0.888907	0.90399	0.897257	1.1406	0.981055	1.18819	1.23	0.0251238	0.0867398
P10107	Annexin A1 OS=Mus musculus OX=10090 GN=Anxa1 PE=1 SV=2	Anxa1	38.734	74	143	27	27	30	22	21	24	22	24	27	22	24	21	22	24	27	22	24	21	22	24	3219800	2710300	2913100	2108200	2054600	2517600	1.24448	1.04755	1.12594	0.814837	0.79412	0.973073	0.755	0.0253713	0.0874623
P56399	Ubiquitin carboxyl-terminal hydrolase 5 OS=Mus musculus OX=10090 GN=Usp5 PE=1 SV=1	Usp5	95.832	32.4	74	19	19	18	12	13	12	6	13	18	14	14	15	12	16	18	14	14	15	12	16	141620	129900	124250	113530	108000	116850	1.15742	1.06164	1.01546	0.927849	0.882653	0.954982	0.855	0.0254123	0.0874717
P13745	Glutathione S-transferase A1 OS=Mus musculus OX=10090 GN=Gsta1 PE=1 SV=2	Gsta1	25.608	34.1	27	8	7	5	4	6	3	3	6	7	5	7	3	5	6	6	4	6	2	4	6	444690	309510	388710	241360	245350	275990	1.40015	0.974523	1.22389	0.759946	0.772509	0.868982	0.667	0.0255577	0.0877508
Q9DB34	Charged multivesicular body protein 2a OS=Mus musculus OX=10090 GN=Chmp2a PE=1 SV=1	Chmp2a	25.134	16.7	11	5	5	1	1	2	4	2	1	3	3	4	5	5	4	3	3	4	5	5	4	154170	186030	160050	246610	232800	198080	0.78542	0.94773	0.815375	1.25636	1.186	1.00912	1.354	0.0255947	0.0877508
Q8BTH8	Casein kinase I isoform gamma-1 OS=Mus musculus OX=10090 GN=Csnk1g1 PE=1 SV=2	Csnk1g1	52.743	24.4	30	8	5	3	3	3	8	6	7	5	4	6	8	8	7	2	1	3	5	5	5	59026	90438	77908	120590	128410	108590	0.605434	0.927629	0.799108	1.2369	1.31711	1.11382	1.573	0.0256084	0.0877508
P62743	AP-2 complex subunit sigma OS=Mus musculus OX=10090 GN=Ap2s1 PE=1 SV=1	Ap2s1	17.018	31	21	4	4	3	4	4	3	3	4	4	4	4	4	3	4	4	4	4	4	3	4	130860	154920	158270	83040	117370	98223	1.05719	1.25157	1.27863	0.670865	0.948211	0.793526	0.673	0.0258803	0.0884456
Q6A0A9	Constitutive coactivator of PPAR-gamma-like protein 1 OS=Mus musculus OX=10090 GN=FAM120A PE=1 SV=2	FAM120A	121.64	13.2	37	11	11	8	6	5	7	5	6	10	8	7	9	6	8	10	8	7	9	6	8	71622	67086	61109	57771	55953	55255	1.16523	1.09143	0.994192	0.939885	0.910308	0.898952	0.846	0.0258884	0.0884456
P60335	Poly(rC)-binding protein 1 OS=Mus musculus OX=10090 GN=Pcbp1 PE=1 SV=1	Pcbp1	37.497	44.1	49	10	8	7	8	9	8	8	9	10	10	10	10	10	10	8	8	8	8	8	8	614430	617740	653720	534910	588940	546790	1.03657	1.04215	1.10285	0.902413	0.993564	0.922455	0.886	0.0259656	0.0885773
Q9Z0E0	Neurochondrin OS=Mus musculus OX=10090 GN=Ncdn PE=1 SV=1	Ncdn	78.894	8.9	18	5	5	4	3	2	4	3	2	5	3	3	5	3	2	5	3	3	5	3	2	32352	41045	36094	57226	44556	56033	0.726179	0.921304	0.810173	1.28451	1.00011	1.25773	1.441	0.0261148	0.0887599
P61027	Ras-related protein Rab-10 OS=Mus musculus OX=10090 GN=Rab10 PE=1 SV=1	Rab10	22.541	41.5	31	8	7	5	5	5	5	5	6	7	8	8	8	8	8	6	7	7	7	7	7	504490	542800	415840	811000	735870	615620	0.834875	0.898274	0.688169	1.34211	1.21778	1.01878	1.478	0.0261257	0.0887599
Q922J9	Fatty acyl-CoA reductase 1 OS=Mus musculus OX=10090 GN=Far1 PE=1 SV=1	Far1	59.434	19.4	15	7	7	4	2	4	1	3	1	6	5	4	6	6	5	6	5	4	6	6	5	88879	59116	60401	46213	40104	36054	1.61224	1.07234	1.09565	0.838288	0.727473	0.654007	0.587	0.0261672	0.0887599
Q8BGB5	LIM domain-containing protein 2 OS=Mus musculus OX=10090 GN=Limd2 PE=1 SV=1	Limd2	14.237	40.6	9	4	4	2	1	3	1	1	1	3	2	3	2	1	2	3	2	3	2	1	2	49069	50680	59557	37657	0	30878	1.07683	1.11218	1.30699	0.826388		0.677622	0.645	0.0261743	0.0887599
Q9D2N9	Vacuolar protein sorting-associated protein 33A OS=Mus musculus OX=10090 GN=Vps33a PE=1 SV=2	Vps33a	67.554	7.7	12	4	4	1	2	2	2	2	3	2	2	3	3	2	3	2	2	3	3	2	3	23150	20417	19960	24214	25366	25396	1.00287	0.884472	0.864674	1.04896	1.09886	1.10016	1.18	0.0262707	0.0889552
Q3U319	E3 ubiquitin-protein ligase BRE1B OS=Mus musculus OX=10090 GN=Rnf40 PE=1 SV=2	Rnf40	113.97	5.3	11	4	4	1	1	3	2	1	3	3	3	4	4	2	4	3	3	4	4	2	4	30391	23227	35852	53440	43220	64821	0.72662	0.555336	0.857187	1.2777	1.03335	1.54981	1.805	0.0263369	0.0889994
P57716	Nicastrin OS=Mus musculus OX=10090 GN=Ncstn PE=1 SV=3	Ncstn	78.491	17.2	43	9	9	5	9	7	6	8	8	8	8	9	7	9	8	8	8	9	7	9	8	200400	200130	181060	322890	290850	230040	0.84357	0.842434	0.76216	1.35918	1.22431	0.968338	1.451	0.0263615	0.0889994
Q9Z2M7	Phosphomannomutase 2 OS=Mus musculus OX=10090 GN=Pmm2 PE=1 SV=1	Pmm2	27.656	14.9	13	3	3	1	3	3	2	2	2	2	3	3	2	2	2	2	3	3	2	2	2	72646	74937	69989	48487	59398	61039	1.12776	1.16333	1.08652	0.752717	0.9221	0.947575	0.776	0.0266349	0.0897898
O09106	Histone deacetylase 1 OS=Mus musculus OX=10090 GN=Hdac1 PE=1 SV=1	Hdac1	55.074	29	51	10	8	9	6	9	9	8	10	10	8	9	10	10	10	8	6	7	8	8	8	125060	116690	134380	157510	149170	186140	0.863525	0.805731	0.927878	1.08759	1.03	1.28527	1.31	0.026687	0.0898333
Q8R2N2	U3 small nucleolar RNA-associated protein 4 homolog OS=Mus musculus OX=10090 GN=Utp4 PE=2 SV=3	Utp4	76.908	20.8	29	10	10	4	2	5	7	5	6	6	5	7	8	7	9	6	5	7	8	7	9	49501	41411	45908	68518	55577	78442	0.875202	0.732167	0.811676	1.21143	0.982629	1.38689	1.48	0.0269421	0.0905586
Q8BZW8	NHL repeat-containing protein 2 OS=Mus musculus OX=10090 GN=Nhlrc2 PE=1 SV=1	Nhlrc2	78.429	8.1	13	3	3	2	2	3	2	2	2	2	3	3	2	2	2	2	3	3	2	2	2	24691	21468	22953	28083	27668	33657	0.934557	0.812566	0.868774	1.06295	1.04724	1.27392	1.294	0.0270488	0.0907012
Q570Y9	DEP domain-containing mTOR-interacting protein OS=Mus musculus OX=10090 GN=Deptor PE=1 SV=2	Deptor	46.119	8.3	9	3	3	1	2	2	1	2	1	3	2	3	3	2	3	3	2	3	3	2	3	35513	36788	46774	29728	24658	28781	1.05358	1.0914	1.38766	0.881953	0.731539	0.853858	0.698	0.0270638	0.0907012
P70122	Ribosome maturation protein SBDS OS=Mus musculus OX=10090 GN=Sbds PE=1 SV=4	Sbds	28.78	33.2	24	7	7	4	3	3	5	5	4	7	7	7	7	7	7	7	7	7	7	7	7	381500	327380	331590	395950	443770	442490	0.9855	0.845695	0.856571	1.02283	1.14636	1.14305	1.232	0.0272434	0.0911059
Q6EDY6	F-actin-uncapping protein LRRC16A OS=Mus musculus OX=10090 GN=Carmil1 PE=1 SV=2	Carmil1	151.86	26.3	87	26	26	12	19	16	14	10	16	23	24	24	20	17	20	23	24	24	20	17	20	100050	123790	125890	82681	94509	82859	0.984455	1.21805	1.23871	0.81355	0.929934	0.815302	0.744	0.0272641	0.0911059
P24452	Macrophage-capping protein OS=Mus musculus OX=10090 GN=Capg PE=1 SV=2	Capg	39.24	41.2	60	10	10	11	8	8	12	11	10	10	9	8	10	10	10	10	9	8	10	10	10	551430	538790	529060	496400	508920	519450	1.05233	1.02821	1.00964	0.947313	0.971206	0.991301	0.942	0.027644	0.0922407
Q9QZD9	Eukaryotic translation initiation factor 3 subunit I OS=Mus musculus OX=10090 GN=Eif3i PE=1 SV=1	Eif3i	36.46	67.4	83	14	14	13	13	12	16	13	16	14	14	13	13	13	14	14	14	13	13	13	14	329760	323110	342860	270670	259080	305780	1.08044	1.05865	1.12336	0.886832	0.848858	1.00187	0.839	0.0278012	0.0926301
Q9JLJ2	4-trimethylaminobutyraldehyde dehydrogenase OS=Mus musculus OX=10090 GN=Aldh9a1 PE=1 SV=1	Aldh9a1	53.514	27.1	41	9	9	7	8	8	7	6	5	9	9	9	9	8	9	9	9	9	9	8	9	212260	208570	203290	144640	160070	185460	1.14293	1.12306	1.09463	0.778828	0.861912	0.998627	0.785	0.028106	0.0931613
Q9CQX2	Cytochrome b5 type B OS=Mus musculus OX=10090 GN=Cyb5b PE=1 SV=1	Cyb5b	16.318	50.7	19	4	4	4	3	4	3	2	3	4	4	4	4	4	4	4	4	4	4	4	4	321170	263260	264190	220310	210180	232920	1.27446	1.04466	1.04835	0.874229	0.834031	0.924267	0.782	0.0281378	0.0931613
Q3UQ28	Peroxidasin homolog OS=Mus musculus OX=10090 GN=Pxdn PE=1 SV=2	Pxdn	165.1	59.9	516	66	66	76	77	87	95	91	90	62	62	63	64	64	64	62	62	63	64	64	64	1868600	2280300	2262600	3129300	3082500	2548900	0.738957	0.901768	0.894768	1.23751	1.21901	1.00799	1.366	0.0281589	0.0931613
P48036	Annexin A5 OS=Mus musculus OX=10090 GN=Anxa5 PE=1 SV=1	Anxa5	35.752	68.7	171	20	20	29	22	24	35	30	31	19	18	19	19	20	20	19	18	19	19	20	20	4010600	3187200	3388700	4974900	4314500	5551800	0.946354	0.752062	0.799608	1.17389	1.01806	1.31002	1.402	0.0281661	0.0931613
P80317	T-complex protein 1 subunit zeta OS=Mus musculus OX=10090 GN=Cct6a PE=1 SV=3	Cct6a	58.004	54.8	159	24	24	26	22	22	32	27	30	23	23	21	24	24	24	23	23	21	24	24	24	923910	780460	874550	1149600	1008300	1277500	0.92171	0.778602	0.872468	1.14686	1.0059	1.27446	1.332	0.0281936	0.0931613
Q99LE6	ATP-binding cassette sub-family F member 2 OS=Mus musculus OX=10090 GN=Abcf2 PE=1 SV=1	Abcf2	71.781	21.5	64	11	11	10	11	13	9	10	11	10	11	11	10	10	10	10	11	11	10	10	10	366650	366500	302460	275070	282970	256320	1.18915	1.18867	0.980967	0.892133	0.917755	0.831322	0.786	0.0282048	0.0931613
Q8K363	ATP-dependent RNA helicase DDX18 OS=Mus musculus OX=10090 GN=Ddx18 PE=1 SV=1	Ddx18	74.18	11.1	19	5	5	3	2	3	4	4	3	3	4	3	4	4	4	3	4	3	4	4	4	115210	85855	89863	125890	136030	134670	1.00544	0.74926	0.784238	1.09865	1.18714	1.17527	1.363	0.0282853	0.0931912
Q8VE70	Programmed cell death protein 10 OS=Mus musculus OX=10090 GN=Pdcd10 PE=1 SV=1	Pdcd10	24.715	32.1	18	5	5	4	3	3	3	2	3	4	4	4	4	5	5	4	4	4	4	5	5	44377	46474	37360	53465	57768	52169	0.913066	0.956213	0.76869	1.10005	1.18859	1.07339	1.274	0.0282955	0.0931912
Q8BY71	Histone acetyltransferase type B catalytic subunit OS=Mus musculus OX=10090 GN=Hat1 PE=1 SV=1	Hat1	49.278	27.6	25	7	7	5	3	3	7	5	2	6	4	4	7	5	5	6	4	4	7	5	5	92174	77636	77342	105580	100310	123620	0.959044	0.80778	0.804721	1.09853	1.0437	1.28623	1.333	0.028336	0.0931912
Q99JX7	Nuclear RNA export factor 1 OS=Mus musculus OX=10090 GN=Nxf1 PE=1 SV=3	Nxf1	70.299	15.9	29	7	7	6	5	4	5	4	5	7	5	5	6	4	6	7	5	5	6	4	6	47182	42226	43134	53045	48472	51651	0.990837	0.886759	0.905828	1.11396	1.01793	1.08469	1.156	0.028466	0.0934844
Q8K2T1	NmrA-like family domain-containing protein 1 OS=Mus musculus OX=10090 GN=Nmral1 PE=1 SV=1	Nmral1	34.376	26.9	13	7	7	3	3	2	3	0	2	6	6	5	5	2	5	6	6	5	5	2	5	46344	33793	39916	30911	26909	26739	1.35898	0.990939	1.17049	0.906428	0.789074	0.784089	0.704	0.0285077	0.0934873
P68181	cAMP-dependent protein kinase catalytic subunit beta OS=Mus musculus OX=10090 GN=Prkacb PE=1 SV=2	Prkacb	40.707	34.5	34	9	3	5	7	5	7	4	6	7	9	7	8	7	7	3	3	3	3	3	3	120960	125130	118540	128520	138650	142380	0.937456	0.969774	0.918701	0.996047	1.07456	1.10346	1.123	0.0286529	0.0936362
Q9JMA1	Ubiquitin carboxyl-terminal hydrolase 14 OS=Mus musculus OX=10090 GN=Usp14 PE=1 SV=3	Usp14	56.001	42.8	70	14	14	12	10	13	11	10	14	14	11	12	12	11	12	14	11	12	12	11	12	278890	246370	237170	165980	200590	207910	1.25165	1.1057	1.06441	0.744912	0.90024	0.933092	0.753	0.0286784	0.0936362
Q9CZN7	Serine hydroxymethyltransferase, mitochondrial OS=Mus musculus OX=10090 GN=Shmt2 PE=1 SV=1	Shmt2	55.758	35.9	58	15	14	14	9	14	5	7	9	15	14	15	11	12	11	14	13	14	10	11	10	259480	218380	199680	125820	143230	177230	1.38535	1.16592	1.06608	0.671745	0.764695	0.946219	0.659	0.028691	0.0936362
Q08943	FACT complex subunit SSRP1 OS=Mus musculus OX=10090 GN=Ssrp1 PE=1 SV=2	Ssrp1	80.859	24.6	43	13	13	11	6	4	4	9	9	11	10	9	10	12	13	11	10	9	10	12	13	93168	85977	85101	99417	121620	108290	0.941768	0.869079	0.860224	1.00493	1.22937	1.09462	1.246	0.0287167	0.0936362
Q6P542	ATP-binding cassette sub-family F member 1 OS=Mus musculus OX=10090 GN=Abcf1 PE=1 SV=1	Abcf1	94.944	28	45	16	16	8	6	7	11	7	6	11	9	10	11	12	12	11	9	10	11	12	12	146350	135910	132190	115450	123980	105710	1.15602	1.07355	1.04417	0.911939	0.979318	0.835003	0.833	0.028938	0.0942233
Q8BY89	Choline transporter-like protein 2 OS=Mus musculus OX=10090 GN=Slc44a2 PE=1 SV=2	Slc44a2	80.109	4	5	2	2	1	2	1	0	0	1	2	2	2	2	1	2	2	2	2	2	1	2	269930	332300	284870	216550	0	188410	1.04457	1.28593	1.10239	0.838003		0.729107	0.685	0.0291043	0.0945759
Q9DCL9	Multifunctional protein ADE2 OS=Mus musculus OX=10090 GN=Paics PE=1 SV=4	Paics	47.006	48.9	85	18	18	16	14	12	15	13	15	17	16	14	17	16	16	17	16	14	17	16	16	717450	659530	670360	578200	583220	634760	1.11999	1.02957	1.04648	0.90261	0.910447	0.990904	0.877	0.0291289	0.0945759
Q99M28	RNA-binding protein with serine-rich domain 1 OS=Mus musculus OX=10090 GN=Rnps1 PE=1 SV=1	Rnps1	34.208	9.8	9	3	3	1	1	2	2	1	2	2	2	2	3	2	3	2	2	2	3	2	3	206060	208720	174800	255870	273660	229970	0.916447	0.928277	0.777419	1.13798	1.2171	1.02279	1.288	0.0291941	0.0946533
Q9EQP2	EH domain-containing protein 4 OS=Mus musculus OX=10090 GN=Ehd4 PE=1 SV=1	Ehd4	61.48	56.7	109	24	18	17	14	19	21	19	19	23	22	23	24	23	24	17	16	17	18	17	18	371990	438540	443320	561400	510880	496160	0.790826	0.932307	0.942469	1.1935	1.0861	1.0548	1.251	0.0293016	0.0946726
P26645	Myristoylated alanine-rich C-kinase substrate OS=Mus musculus OX=10090 GN=Marcks PE=1 SV=2	Marcks	29.661	52.8	67	9	9	10	10	12	12	11	12	7	8	8	9	8	9	7	8	8	9	8	9	482280	525920	503270	546870	621100	585310	0.88634	0.966543	0.924916	1.00504	1.14147	1.07569	1.16	0.0293505	0.0946726
P70336	Rho-associated protein kinase 2 OS=Mus musculus OX=10090 GN=Rock2 PE=1 SV=1	Rock2	160.58	21.2	68	23	19	15	6	7	14	11	15	20	14	17	22	18	20	16	10	13	18	14	16	97093	99000	91913	162880	113110	141160	0.826141	0.842367	0.782065	1.38591	0.962425	1.2011	1.448	0.0293645	0.0946726
Q62186	Translocon-associated protein subunit delta OS=Mus musculus OX=10090 GN=Ssr4 PE=1 SV=1	Ssr4	18.936	30.8	15	4	4	3	3	2	2	2	3	4	4	2	4	4	4	4	4	2	4	4	4	1793100	1549900	1461100	1316900	1257400	1313500	1.23777	1.06989	1.00859	0.909053	0.867981	0.906706	0.809	0.0293655	0.0946726
O88532	Zinc finger RNA-binding protein OS=Mus musculus OX=10090 GN=Zfr PE=1 SV=2	Zfr	116.86	4	8	3	3	1	1	3	1	1	1	1	3	3	2	1	2	1	3	3	2	1	2	0	36688	32147	22520	0	20359		1.31364	1.15105	0.806345		0.728969	0.623	0.0295892	0.0952598
Q3UVG3	Protein FAM91A1 OS=Mus musculus OX=10090 GN=Fam91a1 PE=1 SV=1	Fam91a1	93.462	16.5	32	9	9	7	3	6	5	4	7	9	7	8	8	5	9	9	7	8	8	5	9	56538	59411	56062	44074	40726	51554	1.10009	1.15599	1.09082	0.857568	0.792425	1.00311	0.793	0.0297276	0.0955708
Q62422	Osteoclast-stimulating factor 1 OS=Mus musculus OX=10090 GN=Ostf1 PE=1 SV=2	Ostf1	23.782	46	29	6	6	6	5	4	5	5	4	6	5	5	6	6	5	6	5	5	6	6	5	108460	90500	97081	113110	126170	128400	0.980472	0.818115	0.877607	1.02251	1.14057	1.16073	1.242	0.029808	0.0956949
P03975	IgE-binding protein OS=Mus musculus OX=10090 GN=Iap PE=2 SV=1	Iap	62.747	28	77	13	13	15	12	14	13	10	13	13	12	11	11	11	12	13	12	11	11	11	12	496460	422920	340500	249720	308060	268480	1.42788	1.21637	0.979321	0.718226	0.886019	0.772182	0.656	0.0299279	0.0958622
Q8K1M6	Dynamin-1-like protein OS=Mus musculus OX=10090 GN=Dnm1l PE=1 SV=2	Dnm1l	82.657	43.1	98	25	25	19	16	16	16	13	18	25	20	20	24	24	24	25	20	20	24	24	24	171040	153410	148660	125080	132960	139280	1.179	1.05748	1.02473	0.862195	0.916513	0.960077	0.84	0.0299839	0.0958622
B2RRE7	OTU domain-containing protein 4 OS=Mus musculus OX=10090 GN=Otud4 PE=1 SV=1	Otud4	123.05	3.3	12	3	3	2	2	2	1	2	3	3	2	3	3	3	3	3	2	3	3	3	3	68580	65391	56617	76487	75436	79199	0.975742	0.930369	0.805535	1.08824	1.07329	1.12683	1.213	0.03002	0.0958622
P69566	Ran-binding protein 9 OS=Mus musculus OX=10090 GN=Ranbp9 PE=1 SV=1	Ranbp9	71.011	22.4	20	10	8	2	3	3	4	3	5	7	5	8	7	4	9	6	4	6	5	3	7	46495	52563	56054	67009	63452	81558	0.759865	0.859034	0.916087	1.09512	1.03699	1.3329	1.367	0.0300276	0.0958622
Q8BG32	26S proteasome non-ATPase regulatory subunit 11 OS=Mus musculus OX=10090 GN=Psmd11 PE=1 SV=3	Psmd11	47.436	70.6	108	24	24	19	17	18	20	15	19	21	19	22	22	20	22	21	19	22	22	20	22	319880	316890	314240	351040	356260	407310	0.929154	0.920469	0.912772	1.01967	1.03483	1.18311	1.172	0.0302202	0.0963428
Q8R1F1	Protein Niban 2 OS=Mus musculus OX=10090 GN=Niban2 PE=1 SV=2	Niban2	84.818	39.7	134	23	23	23	23	26	22	20	20	21	21	22	19	19	19	21	21	22	19	19	19	570790	606630	624360	522890	559170	533950	1.00203	1.06495	1.09608	0.917944	0.981634	0.93736	0.897	0.0303876	0.0966805
Q99KC8	von Willebrand factor A domain-containing protein 5A OS=Mus musculus OX=10090 GN=Vwa5a PE=1 SV=2	Vwa5a	87.142	25.6	76	15	15	14	12	13	10	12	15	15	15	15	12	14	15	15	15	15	12	14	15	110050	117140	129690	81685	88535	102700	1.04843	1.11597	1.23554	0.778199	0.843458	0.978406	0.765	0.0304106	0.0966805
Q60520	Paired amphipathic helix protein Sin3a OS=Mus musculus OX=10090 GN=Sin3a PE=1 SV=3	Sin3a	145.09	4.2	16	4	4	3	3	2	3	1	4	3	3	3	4	2	4	3	3	3	4	2	4	128050	141620	145920	168590	222180	259520	0.720813	0.7972	0.821406	0.949019	1.25069	1.46088	1.565	0.0304653	0.0967199
O54962	Barrier-to-autointegration factor OS=Mus musculus OX=10090 GN=Banf1 PE=1 SV=1	Banf1	10.102	58.4	48	7	7	7	7	8	9	8	9	6	6	6	6	6	7	6	6	6	6	6	7	2967000	2744900	2888000	3282400	4137700	4502100	0.867455	0.80252	0.844358	0.959668	1.20973	1.31627	1.386	0.0305727	0.0968808
Q9CS42	Ribose-phosphate pyrophosphokinase 2 OS=Mus musculus OX=10090 GN=Prps2 PE=1 SV=4	Prps2	34.786	44	61	10	6	11	9	10	11	10	10	9	9	9	10	10	10	5	5	6	6	6	6	396920	332620	346960	294540	288000	308430	1.21045	1.01436	1.05809	0.89823	0.878285	0.940589	0.828	0.0306006	0.0968808
Q61550	Double-strand-break repair protein rad21 homolog OS=Mus musculus OX=10090 GN=Rad21 PE=1 SV=3	Rad21	72.082	9.4	17	5	5	1	2	3	3	3	5	3	2	4	4	5	5	3	2	4	4	5	5	41936	40576	44980	57694	47388	59015	0.862913	0.834929	0.925549	1.18716	0.975099	1.21435	1.287	0.0307749	0.097298
Q62465	Synaptic vesicle membrane protein VAT-1 homolog OS=Mus musculus OX=10090 GN=Vat1 PE=1 SV=3	Vat1	43.096	47.3	100	14	14	17	17	18	16	16	16	14	13	13	14	13	12	14	13	13	14	13	12	529690	516130	544340	306730	426490	408650	1.16329	1.13351	1.19546	0.673631	0.936644	0.897465	0.718	0.0310261	0.097918
Q9WUM3	Coronin-1B OS=Mus musculus OX=10090 GN=Coro1b PE=1 SV=1	Coro1b	53.912	18.6	41	8	8	7	5	9	7	6	7	7	7	8	7	6	8	7	7	8	7	6	8	225080	221930	245470	166130	195790	198700	1.07771	1.06263	1.17534	0.795451	0.937467	0.951401	0.81	0.0310565	0.097918
Q6A4J8	Ubiquitin carboxyl-terminal hydrolase 7 OS=Mus musculus OX=10090 GN=Usp7 PE=1 SV=1	Usp7	128.47	23.3	63	20	20	10	6	8	13	10	16	14	9	11	16	14	18	14	9	11	16	14	18	68465	55671	57693	82625	72909	93774	0.952806	0.774756	0.802896	1.14987	1.01465	1.30502	1.371	0.0313262	0.0986324
P26443	Glutamate dehydrogenase 1, mitochondrial OS=Mus musculus OX=10090 GN=Glud1 PE=1 SV=1	Glud1	61.336	26.2	25	10	10	9	3	5	3	1	4	10	7	6	4	5	6	10	7	6	4	5	6	187630	132270	134880	82880	90989	110980	1.52209	1.073	1.09417	0.672337	0.738119	0.900289	0.626	0.0315244	0.0991199
P21126	Ubiquitin-like protein 4A OS=Mus musculus OX=10090 GN=Ubl4a PE=1 SV=1	Ubl4a	17.8	21.7	9	3	3	1	2	3	1	0	2	3	3	3	2	2	2	3	3	3	2	2	2	48110	54159	37253	32010	32623	26410	1.25197	1.40938	0.969436	0.832997	0.848949	0.687268	0.653	0.031636	0.0993343
P10922	Histone H1.0 OS=Mus musculus OX=10090 GN=H1-0 PE=2 SV=4	H1-0	20.861	29.4	35	7	7	6	5	5	6	5	8	6	6	5	6	6	6	6	6	5	6	6	6	270940	297370	238020	411300	639780	385860	0.724674	0.795366	0.636624	1.10009	1.7112	1.03205	1.782	0.0317396	0.0993903
Q6PEB6	MOB-like protein phocein OS=Mus musculus OX=10090 GN=Mob4 PE=1 SV=1	Mob4	26.032	36.4	11	5	5	4	1	2	2	0	2	3	1	2	3	1	3	3	1	2	3	1	3	47187	0	49367	41714	0	40059	1.05844		1.10734	0.935674		0.898552	0.847	0.0317525	0.0993903
Q80Z96	Vang-like protein 1 OS=Mus musculus OX=10090 GN=Vangl1 PE=1 SV=2	Vangl1	60.063	7.4	10	3	3	2	3	2	1	1	1	2	3	2	3	3	3	2	3	2	3	3	3	42962	67336	66970	23668	38147	29934	0.9582	1.50182	1.49366	0.527877	0.850809	0.667631	0.518	0.0317841	0.0993903
Q8K2Z4	Condensin complex subunit 1 OS=Mus musculus OX=10090 GN=Ncapd2 PE=1 SV=2	Ncapd2	155.66	20.5	68	18	18	11	11	8	11	12	15	15	13	15	16	14	17	15	13	15	16	14	17	70377	71406	65665	83683	74505	84875	0.937296	0.951	0.87454	1.11451	0.992273	1.13038	1.172	0.0319289	0.0997069
Q9R1Q7	Proteolipid protein 2 OS=Mus musculus OX=10090 GN=Plp2 PE=1 SV=1	Plp2	16.607	30.9	14	3	3	2	2	3	1	2	4	3	3	3	3	3	3	3	3	3	3	3	3	575540	846790	578410	1055000	1021000	941950	0.688076	1.01236	0.691507	1.26128	1.22064	1.12613	1.508	0.0320362	0.0997809
P80314	T-complex protein 1 subunit beta OS=Mus musculus OX=10090 GN=Cct2 PE=1 SV=4	Cct2	57.477	76.4	277	32	32	45	42	46	47	48	49	28	30	30	30	30	31	28	30	30	30	30	31	1853200	1563800	1757200	2364500	1971700	2430600	0.931178	0.785763	0.882941	1.18809	0.990721	1.22131	1.308	0.0320398	0.0997809
Q9D1H7	Golgi to ER traffic protein 4 homolog OS=Mus musculus OX=10090 GN=Get4 PE=1 SV=2	Get4	36.525	15	10	4	4	2	4	2	1	0	1	4	4	4	4	4	3	4	4	4	4	4	3	50245	51178	54094	39202	44019	46767	1.05592	1.07553	1.13681	0.823845	0.925077	0.982827	0.836	0.0322107	0.100061
Q8BIK4	Dedicator of cytokinesis protein 9 OS=Mus musculus OX=10090 GN=Dock9 PE=1 SV=2	Dock9	235.31	37.8	224	55	55	30	32	37	46	33	46	36	44	49	52	47	49	36	44	49	52	47	49	144380	200990	195540	278820	275810	234720	0.651211	0.906545	0.881963	1.25759	1.24401	1.05868	1.459	0.032217	0.100061
P54728	UV excision repair protein RAD23 homolog B OS=Mus musculus OX=10090 GN=Rad23b PE=1 SV=2	Rad23b	43.512	22.4	47	8	8	8	7	7	8	8	9	8	7	7	7	7	8	8	7	7	7	7	8	171030	182470	183660	157930	168080	163240	0.999776	1.06665	1.07361	0.923198	0.982531	0.954239	0.911	0.0324358	0.100604
Q3MI99	Collagen and calcium-binding EGF domain-containing protein 1 OS=Mus musculus OX=10090 GN=Ccbe1 PE=2 SV=2	Ccbe1	44.357	32.8	75	12	12	11	11	12	13	13	15	9	11	11	10	11	10	9	11	11	10	11	10	1640300	1928200	2436500	2824400	3012500	2799500	0.67219	0.79017	0.99847	1.15743	1.23451	1.14723	1.438	0.0325679	0.100877
Q922D8	C-1-tetrahydrofolate synthase, cytoplasmic OS=Mus musculus OX=10090 GN=Mthfd1 PE=1 SV=4	Mthfd1	101.2	44.4	149	31	31	25	24	21	25	24	30	29	28	27	29	31	31	29	28	27	29	31	31	262610	269530	266130	279920	299880	315380	0.930444	0.954962	0.942915	0.991774	1.06249	1.11741	1.121	0.0326867	0.101108
Q8CFE6	Sodium-coupled neutral amino acid transporter 2 OS=Mus musculus OX=10090 GN=Slc38a2 PE=1 SV=1	Slc38a2	55.503	8.9	19	3	3	3	3	3	4	3	3	2	2	2	3	2	2	2	2	2	3	2	2	301950	383810	357570	284080	270850	254200	0.977997	1.24314	1.15815	0.920117	0.877266	0.823338	0.776	0.0327632	0.101208
Q9D7X3	Dual specificity protein phosphatase 3 OS=Mus musculus OX=10090 GN=Dusp3 PE=1 SV=1	Dusp3	20.472	25.4	13	3	3	2	2	2	2	2	3	3	2	3	3	2	3	3	2	3	3	2	3	45688	42514	36280	27200	31436	33746	1.26405	1.17624	1.00376	0.752545	0.869743	0.933654	0.742	0.0329817	0.101745
P54071	Isocitrate dehydrogenase [NADP], mitochondrial OS=Mus musculus OX=10090 GN=Idh2 PE=1 SV=3	Idh2	50.906	30.3	40	11	10	9	8	6	5	5	7	10	9	7	9	7	8	9	8	6	8	6	7	244420	154000	142120	80806	93766	111340	1.77448	1.11803	1.03178	0.586648	0.680736	0.808323	0.529	0.0330416	0.101793
D3Z7P3	Glutaminase kidney isoform, mitochondrial OS=Mus musculus OX=10090 GN=Gls PE=1 SV=1	Gls	73.963	15.6	26	7	7	5	5	4	4	4	4	7	5	5	4	4	5	7	5	5	4	4	5	90472	67657	60283	32244	48367	44892	1.57839	1.18036	1.05171	0.562534	0.843819	0.783194	0.575	0.0331327	0.101937
P58021	Transmembrane 9 superfamily member 2 OS=Mus musculus OX=10090 GN=Tm9sf2 PE=1 SV=1	Tm9sf2	75.329	20.5	31	10	10	4	5	4	6	5	7	6	5	6	9	7	8	6	5	6	9	7	8	72584	72375	68638	95391	89193	77644	0.915261	0.912625	0.865503	1.20285	1.1247	0.979066	1.228	0.0332232	0.102078
Q99MD9	Nuclear autoantigenic sperm protein OS=Mus musculus OX=10090 GN=Nasp PE=1 SV=2	Nasp	83.953	16.3	32	9	9	8	4	4	6	5	5	9	6	5	8	5	7	9	6	5	8	5	7	116470	109120	108780	94199	101360	103090	1.10395	1.03428	1.03106	0.892855	0.960729	0.977127	0.893	0.0332866	0.102136
Q99KP6	Pre-mRNA-processing factor 19 OS=Mus musculus OX=10090 GN=Prpf19 PE=1 SV=1	Prpf19	55.238	50.2	97	15	15	16	15	15	19	16	16	15	14	14	15	15	15	15	14	14	15	15	15	488180	446750	475420	582390	601240	799120	0.863246	0.789986	0.840683	1.02984	1.06317	1.41308	1.406	0.0334216	0.102372
P80313	T-complex protein 1 subunit eta OS=Mus musculus OX=10090 GN=Cct7 PE=1 SV=1	Cct7	59.652	58.8	181	26	26	28	26	27	35	31	34	25	23	24	26	24	26	25	23	24	26	24	26	1479400	1250700	1311700	1809500	1566200	2033900	0.939162	0.793978	0.832702	1.14872	0.994265	1.29117	1.338	0.033453	0.102372
Q9Z0N1	Eukaryotic translation initiation factor 2 subunit 3, X-linked OS=Mus musculus OX=10090 GN=Eif2s3x PE=1 SV=2	Eif2s3x	51.065	51.3	103	20	20	19	16	16	19	17	16	20	19	20	20	19	20	20	19	20	20	19	20	308180	268040	249130	184150	215260	225510	1.27499	1.10892	1.03069	0.761858	0.890565	0.932971	0.757	0.0335883	0.102648
Q8K021	Secretory carrier-associated membrane protein 1 OS=Mus musculus OX=10090 GN=Scamp1 PE=1 SV=1	Scamp1	38.028	10.7	12	2	2	3	1	1	2	2	3	2	1	2	2	2	2	2	1	2	2	2	2	42884	0	35969	49477	52899	55418	0.906075		0.759972	1.04538	1.11768	1.1709	1.334	0.033661	0.102733
Q61609	Sodium-dependent phosphate transporter 1 OS=Mus musculus OX=10090 GN=Slc20a1 PE=1 SV=1	Slc20a1	74.152	8.1	9	5	5	1	0	2	1	4	1	3	3	4	5	5	4	3	3	4	5	5	4	41426	40269	42819	59424	57059	45933	0.86626	0.842066	0.895389	1.24262	1.19316	0.960506	1.304	0.0337492	0.102865
Q80TM9	Nischarin OS=Mus musculus OX=10090 GN=Nisch PE=1 SV=2	Nisch	175.01	5.4	16	6	6	5	1	3	5	1	1	5	2	4	6	2	3	5	2	4	6	2	3	51366	60634	64663	40117	49308	42273	0.999465	1.1798	1.25819	0.780585	0.959421	0.822536	0.745	0.0338151	0.102929
Q8R366	Immunoglobulin superfamily member 8 OS=Mus musculus OX=10090 GN=Igsf8 PE=1 SV=2	Igsf8	65.01	54.5	154	22	22	27	26	27	26	24	24	22	22	22	22	21	22	22	22	22	22	21	22	2228700	3182000	3674500	1931300	1859700	1646800	0.92076	1.3146	1.51808	0.797893	0.768312	0.680355	0.599	0.0340287	0.103286
Q99L45	Eukaryotic translation initiation factor 2 subunit 2 OS=Mus musculus OX=10090 GN=Eif2s2 PE=1 SV=1	Eif2s2	38.092	32	38	9	9	9	7	7	6	5	4	8	7	8	8	7	6	8	7	8	8	7	6	268070	226960	244140	171820	208470	200890	1.21818	1.03136	1.10943	0.780793	0.94734	0.912894	0.786	0.0340665	0.103286
Q9QYC0	Alpha-adducin OS=Mus musculus OX=10090 GN=Add1 PE=1 SV=2	Add1	80.646	3.8	8	2	2	1	1	1	2	2	1	1	2	2	2	2	2	1	2	2	2	2	2	0	33918	26073	44506	45723	41505		0.884548	0.679958	1.16067	1.19241	1.08241	1.464	0.0340677	0.103286
P11103	Poly [ADP-ribose] polymerase 1 OS=Mus musculus OX=10090 GN=Parp1 PE=1 SV=3	Parp1	113.1	13.1	34	9	9	6	4	5	6	4	9	8	6	7	9	5	9	8	6	7	9	5	9	88348	75323	79840	95459	97515	114240	0.962528	0.820624	0.869835	1.04	1.0624	1.24461	1.262	0.0344061	0.104174
P47915	60S ribosomal protein L29 OS=Mus musculus OX=10090 GN=Rpl29 PE=1 SV=2	Rpl29	17.587	18.8	9	3	3	1	1	3	1	1	2	2	3	3	3	2	2	2	3	3	3	2	2	157030	147970	134720	110630	122220	90312	1.23503	1.16377	1.05956	0.870095	0.96125	0.710296	0.735	0.034467	0.104221
O70503	Very-long-chain 3-oxoacyl-CoA reductase OS=Mus musculus OX=10090 GN=Hsd17b12 PE=1 SV=1	Hsd17b12	34.741	28.5	23	6	6	6	2	5	3	3	4	6	4	5	6	4	6	6	4	5	6	4	6	178280	141540	135430	111630	115920	116930	1.33755	1.06191	1.01607	0.837508	0.869694	0.877271	0.757	0.0347602	0.104969
O55222	Integrin-linked protein kinase OS=Mus musculus OX=10090 GN=Ilk PE=1 SV=2	Ilk	51.373	29.9	55	11	11	10	8	12	9	6	10	10	10	11	11	10	10	10	10	11	11	10	10	164230	167380	168770	133940	153870	149900	1.05041	1.07056	1.07945	0.856677	0.984149	0.958757	0.875	0.035219	0.106214
Q9CY50	Translocon-associated protein subunit alpha OS=Mus musculus OX=10090 GN=Ssr1 PE=1 SV=1	Ssr1	32.065	14	8	3	3	1	2	1	1	1	2	2	2	3	2	2	3	2	2	3	2	2	3	57974	61584	49218	41540	47017	44181	1.15366	1.2255	0.979417	0.826628	0.935618	0.879183	0.786	0.0354172	0.106599
Q91W50	Cold shock domain-containing protein E1 OS=Mus musculus OX=10090 GN=Csde1 PE=1 SV=1	Csde1	88.79	31	86	19	19	14	16	14	12	14	16	18	19	16	16	17	17	18	19	16	16	17	17	256260	285090	255980	194060	239320	203800	1.07184	1.19242	1.07066	0.811678	1.00098	0.852417	0.799	0.0354399	0.106599
Q9D0R4	Probable ATP-dependent RNA helicase DDX56 OS=Mus musculus OX=10090 GN=Ddx56 PE=2 SV=1	Ddx56	61.211	4.8	5	2	2	1	1	1	1	0	1	2	2	2	2	2	2	2	2	2	2	2	2	217170	227980	214100	200240	0	201360	1.02357	1.07452	1.0091	0.943772		0.94905	0.914	0.0355937	0.106762
Q6PIP5	NudC domain-containing protein 1 OS=Mus musculus OX=10090 GN=Nudcd1 PE=1 SV=2	Nudcd1	66.704	23	19	8	8	7	2	5	0	1	4	6	4	5	2	4	4	6	4	5	2	4	4	69325	53703	55188	36945	24895	42247	1.47342	1.14139	1.17295	0.78522	0.529112	0.897908	0.584	0.0356804	0.106762
Q61216	Double-strand break repair protein MRE11 OS=Mus musculus OX=10090 GN=Mre11 PE=1 SV=1	Mre11	80.222	9.5	15	6	6	4	1	0	2	3	5	5	2	1	4	4	5	5	2	1	4	4	5	22579	22999	0	42766	30614	42211	0.700476	0.713506		1.32674	0.949748	1.30953	1.691	0.035846	0.106762
P97471	Mothers against decapentaplegic homolog 4 OS=Mus musculus OX=10090 GN=Smad4 PE=1 SV=2	Smad4	60.341	8	9	3	3	3	2	1	1	1	1	3	3	2	2	1	2	3	3	2	2	1	2	41442	33167	29463	20205	0	22120	1.4154	1.13278	1.00627	0.690076		0.75548	0.61	0.0358588	0.106762
Q9CQJ6	Density-regulated protein OS=Mus musculus OX=10090 GN=Denr PE=1 SV=1	Denr	22.166	19.7	9	3	3	1	1	3	2	1	1	1	2	3	3	1	3	1	2	3	3	1	3	0	44942	42656	34810	0	36888		1.12851	1.07111	0.874096		0.926276	0.818	0.0358757	0.106762
Q7TQK1	Integrator complex subunit 7 OS=Mus musculus OX=10090 GN=Ints7 PE=1 SV=1	Ints7	106.86	9.3	17	6	6	3	1	3	3	1	6	4	2	4	6	3	6	4	2	4	6	3	6	18490	22412	22188	34707	24865	33392	0.710908	0.861702	0.853089	1.33442	0.956015	1.28386	1.474	0.0359022	0.106762
Q9CXW4	60S ribosomal protein L11 OS=Mus musculus OX=10090 GN=Rpl11 PE=1 SV=4	Rpl11	20.252	48.9	42	8	8	8	8	7	6	7	6	7	7	7	6	6	6	7	7	7	6	6	6	925820	1037600	933310	725940	871910	718910	1.06549	1.19413	1.07411	0.835456	1.00345	0.827365	0.8	0.0359083	0.106762
P11276	Fibronectin OS=Mus musculus OX=10090 GN=Fn1 PE=1 SV=4	Fn1	272.53	72.5	2293	158	158	406	441	433	333	356	324	153	153	148	146	151	143	153	153	148	146	151	143	41801000	54621000	48070000	27357000	38948000	26504000	1.05691	1.38106	1.21542	0.691704	0.984775	0.670136	0.642	0.0359163	0.106762
Q5SYD0	Unconventional myosin-Id OS=Mus musculus OX=10090 GN=Myo1d PE=1 SV=1	Myo1d	116.08	23.9	42	18	18	8	9	8	6	3	8	13	13	16	13	12	12	13	13	16	13	12	12	59712	67138	72661	57543	52084	49285	0.999579	1.12389	1.21635	0.96327	0.871886	0.825031	0.797	0.0359513	0.106762
P97300	Neuroplastin OS=Mus musculus OX=10090 GN=Nptn PE=1 SV=3	Nptn	44.373	19.4	50	6	6	9	9	7	9	8	8	6	6	6	6	6	5	6	6	6	6	6	5	420370	492960	556920	605930	654640	640350	0.748173	0.877369	0.991205	1.07843	1.16513	1.13969	1.293	0.0359606	0.106762
P54103	DnaJ homolog subfamily C member 2 OS=Mus musculus OX=10090 GN=Dnajc2 PE=1 SV=2	Dnajc2	71.721	16.4	29	7	7	4	5	6	5	5	4	7	7	7	6	6	6	7	7	7	6	6	6	108240	100360	90044	86258	66439	68671	1.24889	1.15797	1.03895	0.995262	0.766586	0.792339	0.741	0.0362444	0.107465
Q9JHZ2	Progressive ankylosis protein OS=Mus musculus OX=10090 GN=Ankh PE=2 SV=1	Ankh	54.297	16.7	47	8	8	7	8	7	8	9	8	7	7	7	7	8	7	7	7	7	7	8	7	94713	130750	130580	242920	186150	160590	0.600905	0.829542	0.828463	1.5412	1.18103	1.01886	1.656	0.0363992	0.107761
Q9D0R8	Protein LSM12 homolog OS=Mus musculus OX=10090 GN=Lsm12 PE=1 SV=1	Lsm12	21.701	27.2	8	4	3	0	2	2	2	1	1	3	4	4	2	4	3	3	3	3	2	3	3	92905	85052	94830	65057	69850	81814	1.13876	1.0425	1.16235	0.797417	0.856166	1.00281	0.794	0.0364381	0.107761
Q791V5	Mitochondrial carrier homolog 2 OS=Mus musculus OX=10090 GN=Mtch2 PE=1 SV=1	Mtch2	33.499	16.5	10	3	3	3	3	2	0	1	1	3	3	2	1	2	2	3	3	2	1	2	2	62505	42600	31625	0	16037	18379	1.82607	1.24455	0.923919		0.468518	0.536939	0.378	0.0364859	0.107763
P62075	Mitochondrial import inner membrane translocase subunit Tim13 OS=Mus musculus OX=10090 GN=Timm13 PE=1 SV=1	Timm13	10.458	26.3	13	2	2	2	3	1	2	2	3	2	2	2	2	2	2	2	2	2	2	2	2	731420	920370	819880	525810	648740	655210	1.02025	1.28381	1.14364	0.733444	0.904918	0.913943	0.74	0.0367903	0.108522
Q99KQ4	Nicotinamide phosphoribosyltransferase OS=Mus musculus OX=10090 GN=Nampt PE=1 SV=1	Nampt	55.446	30.5	37	10	10	9	4	7	6	6	5	9	7	7	9	6	7	9	7	7	9	6	7	93166	74445	80059	64321	62155	69781	1.25921	1.00618	1.08206	0.869346	0.840071	0.943142	0.792	0.0368822	0.108653
Q99LI8	Hepatocyte growth factor-regulated tyrosine kinase substrate OS=Mus musculus OX=10090 GN=Hgs PE=1 SV=2	Hgs	86.014	14.8	28	9	9	5	4	3	6	3	7	7	6	6	7	7	8	7	6	6	7	7	8	90521	98911	90522	81472	86144	76961	1.03545	1.13142	1.03546	0.931941	0.985383	0.880341	0.874	0.0370124	0.108706
Q7SIG6	Arf-GAP with SH3 domain, ANK repeat and PH domain-containing protein 2 OS=Mus musculus OX=10090 GN=Asap2 PE=1 SV=3	Asap2	106.8	12	21	7	6	3	1	3	5	5	4	5	2	4	6	5	5	4	2	3	5	4	4	14210	18434	21931	30644	24417	28782	0.61596	0.799058	0.950642	1.32832	1.0584	1.24761	1.536	0.0370311	0.108706
Q9JIK5	Nucleolar RNA helicase 2 OS=Mus musculus OX=10090 GN=Ddx21 PE=1 SV=3	Ddx21	93.55	35	86	24	24	12	15	12	18	16	13	19	20	18	22	21	21	19	20	18	22	21	21	110420	144370	104480	181730	203270	151630	0.739502	0.966871	0.699721	1.21708	1.36133	1.01549	1.494	0.0370428	0.108706
Q9D7S9	Charged multivesicular body protein 5 OS=Mus musculus OX=10090 GN=Chmp5 PE=1 SV=1	Chmp5	24.575	25.1	10	4	4	2	2	1	2	1	2	3	3	3	4	3	3	3	3	3	4	3	3	83994	127280	105160	207320	169730	142310	0.602976	0.913718	0.754923	1.48831	1.21846	1.02161	1.641	0.0371506	0.108883
P47758	Signal recognition particle receptor subunit beta OS=Mus musculus OX=10090 GN=Srprb PE=1 SV=1	Srprb	29.579	34.6	19	7	7	4	3	3	2	4	3	5	4	4	5	6	6	5	4	4	5	6	6	83136	75051	79577	85796	91659	97373	0.973125	0.878488	0.931466	1.00426	1.07289	1.13977	1.156	0.0373371	0.10929
Q9CQD1	Ras-related protein Rab-5A OS=Mus musculus OX=10090 GN=Rab5a PE=1 SV=1	Rab5a	23.598	55.3	24	8	5	5	3	5	4	3	4	8	8	8	8	8	7	5	5	5	5	5	4	331390	317470	367110	407370	380680	386350	0.907764	0.869634	1.00561	1.11589	1.04278	1.05831	1.156	0.037472	0.109545
Q8BZQ7	Anaphase-promoting complex subunit 2 OS=Mus musculus OX=10090 GN=Anapc2 PE=1 SV=2	Anapc2	95.306	11.4	20	7	7	3	1	2	5	2	7	3	2	3	6	5	6	3	2	3	6	5	6	64574	61755	69661	82247	76483	100910	0.850348	0.813226	0.917336	1.08308	1.00717	1.32884	1.325	0.0377755	0.110291
Q99JW2	Aminoacylase-1 OS=Mus musculus OX=10090 GN=Acy1 PE=1 SV=1	Acy1	45.78	19.9	22	6	6	4	3	5	5	2	3	5	4	4	4	2	3	5	4	4	4	2	3	104640	95945	114720	70050	57224	86825	1.18594	1.08739	1.30018	0.793912	0.648548	0.984031	0.679	0.0381819	0.111335
P09411	Phosphoglycerate kinase 1 OS=Mus musculus OX=10090 GN=Pgk1 PE=1 SV=4	Pgk1	44.55	68.3	186	24	17	32	29	30	32	30	33	23	21	24	23	22	23	17	15	17	16	15	17	1495900	1386500	1478700	1189300	1205900	1363000	1.10544	1.0246	1.09273	0.878869	0.891136	1.00723	0.862	0.0382967	0.111528
Q8R502	Volume-regulated anion channel subunit LRRC8C OS=Mus musculus OX=10090 GN=Lrrc8c PE=1 SV=1	Lrrc8c	92.371	26.7	63	16	15	12	8	8	12	10	13	14	11	12	14	15	15	13	10	11	13	14	14	212990	222270	201810	233850	247750	229430	0.947956	0.989259	0.898197	1.0408	1.10266	1.02113	1.116	0.0385238	0.112047
P97930	Thymidylate kinase OS=Mus musculus OX=10090 GN=Dtymk PE=1 SV=2	Dtymk	23.914	10.4	2	2	2	2	0	0	0	0	0	2	2	2	2	1	2	2	2	2	2	1	2	29036	25230	23948	19577	0	15625	1.28007	1.11228	1.05576	0.863062		0.688836	0.675	0.0386442	0.112255
P46061	Ran GTPase-activating protein 1 OS=Mus musculus OX=10090 GN=Rangap1 PE=1 SV=2	Rangap1	63.53	35.7	83	16	16	16	12	16	14	14	11	15	13	15	14	14	15	15	13	15	14	14	15	230830	210160	200600	167330	188980	185240	1.1706	1.06577	1.01729	0.848572	0.958365	0.939399	0.844	0.0388689	0.112445
Q9ESD6	CKLF-like MARVEL transmembrane domain-containing protein 7 OS=Mus musculus OX=10090 GN=Cmtm7 PE=1 SV=1	Cmtm7	18.105	17.4	8	2	2	1	1	1	2	1	2	2	2	2	2	2	2	2	2	2	2	2	2	62013	54936	61847	104250	80524	72120	0.853997	0.756538	0.851711	1.43565	1.10892	0.993183	1.437	0.0389312	0.112445
Q8C5L3	CCR4-NOT transcription complex subunit 2 OS=Mus musculus OX=10090 GN=Cnot2 PE=1 SV=2	Cnot2	59.71	9.3	9	2	2	2	1	1	2	1	2	2	2	2	2	1	2	2	2	2	2	1	2	89851	104130	106990	71739	0	79520	0.993421	1.15129	1.18292	0.793169		0.879199	0.754	0.0389545	0.112445
P97496	SWI/SNF complex subunit SMARCC1 OS=Mus musculus OX=10090 GN=Smarcc1 PE=1 SV=2	Smarcc1	122.89	23.4	67	18	11	11	9	11	13	9	14	14	13	14	15	14	17	9	9	9	9	9	10	2317500	2419200	2385600	3092000	2541000	3024000	0.881218	0.919889	0.907112	1.17572	0.966203	1.14986	1.215	0.0389857	0.112445
P21981	Protein-glutamine gamma-glutamyltransferase 2 OS=Mus musculus OX=10090 GN=Tgm2 PE=1 SV=4	Tgm2	77.06	40.7	98	21	21	14	20	17	15	15	17	19	19	20	19	17	17	19	19	20	19	17	17	251880	301220	344450	201030	235320	219990	0.972578	1.16309	1.33002	0.776233	0.908636	0.849442	0.731	0.0390086	0.112445
Q8C0E2	Vacuolar protein sorting-associated protein 26B OS=Mus musculus OX=10090 GN=Vps26b PE=1 SV=1	Vps26b	39.124	41.7	36	11	10	8	2	6	6	5	9	10	8	9	11	10	11	9	7	8	10	9	10	52168	48530	49572	56153	64248	74307	0.907327	0.844054	0.862177	0.976636	1.11743	1.29238	1.296	0.0390396	0.112445
O88487	Cytoplasmic dynein 1 intermediate chain 2 OS=Mus musculus OX=10090 GN=Dync1i2 PE=1 SV=1	Dync1i2	68.393	26.3	46	9	9	7	6	8	8	9	8	8	7	9	8	9	9	8	7	9	8	9	9	143820	144570	168200	187940	172130	181940	0.86413	0.868636	1.01062	1.12922	1.03423	1.09317	1.187	0.0390535	0.112445
Q60770	Syntaxin-binding protein 3 OS=Mus musculus OX=10090 GN=Stxbp3 PE=1 SV=1	Stxbp3	67.942	33.6	96	19	19	15	14	17	16	15	19	17	18	18	19	18	19	17	18	18	19	18	19	189050	231040	221860	253110	265250	255220	0.801325	0.979308	0.940397	1.07286	1.12431	1.0818	1.205	0.0391603	0.112587
P11983	T-complex protein 1 subunit alpha OS=Mus musculus OX=10090 GN=Tcp1 PE=1 SV=3	Tcp1	60.448	63.1	198	30	29	33	31	29	36	36	33	27	27	27	28	30	28	27	27	27	28	29	28	1284600	1157600	1298300	1647900	1404100	1850200	0.891805	0.803638	0.901316	1.14402	0.974765	1.28446	1.311	0.0392487	0.112587
Q9Z1K5	E3 ubiquitin-protein ligase ARIH1 OS=Mus musculus OX=10090 GN=Arih1 PE=1 SV=3	Arih1	64.016	19.6	32	9	9	5	4	5	6	5	7	5	4	7	6	4	6	5	4	7	6	4	6	52376	39743	40237	54609	59948	61765	1.01807	0.772514	0.782116	1.06147	1.16525	1.20057	1.332	0.0392568	0.112587
Q9CYN9	Renin receptor OS=Mus musculus OX=10090 GN=Atp6ap2 PE=1 SV=2	Atp6ap2	39.091	30.3	37	8	8	6	4	5	7	7	8	8	7	7	8	8	8	8	7	7	8	8	8	72042	65502	67578	87142	106990	79249	0.903342	0.821337	0.847368	1.09268	1.34156	0.993712	1.333	0.0393516	0.112587
P55194	SH3 domain-binding protein 1 OS=Mus musculus OX=10090 GN=Sh3bp1 PE=1 SV=3	Sh3bp1	74.172	6.6	8	4	4	4	1	1	1	0	1	4	3	3	3	3	2	4	3	3	3	3	2	50825	47961	44781	41535	40878	34684	1.1699	1.10397	1.03077	0.956058	0.940935	0.798361	0.816	0.0393879	0.112587
Q6P5F6	Zinc transporter ZIP10 OS=Mus musculus OX=10090 GN=Slc39a10 PE=1 SV=1	Slc39a10	94.393	17.8	53	12	12	8	10	8	9	8	10	10	11	12	11	11	10	10	11	12	11	11	10	467780	653890	636540	391330	446750	386780	0.94087	1.3152	1.28031	0.787102	0.898571	0.77795	0.697	0.0393981	0.112587
Q3UYV9	Nuclear cap-binding protein subunit 1 OS=Mus musculus OX=10090 GN=Ncbp1 PE=1 SV=2	Ncbp1	91.926	35.7	73	19	19	11	10	9	13	12	18	16	13	14	17	15	18	16	13	14	17	15	18	74104	60878	68995	85721	91400	122940	0.882124	0.724683	0.821307	1.02041	1.08801	1.46346	1.471	0.039497	0.112612
Q99JW4	LIM and senescent cell antigen-like-containing domain protein 1 OS=Mus musculus OX=10090 GN=Lims1 PE=1 SV=3	Lims1	37.24	18.5	17	5	5	3	2	4	4	2	2	4	2	4	4	3	3	4	2	4	4	3	3	77754	86868	84182	72168	72754	76722	0.991659	1.1079	1.07364	0.920416	0.92789	0.978497	0.891	0.0395272	0.112612
Q62523	Zyxin OS=Mus musculus OX=10090 GN=Zyx PE=1 SV=2	Zyx	60.545	9.6	8	4	4	1	2	3	2	0	0	1	3	3	3	1	3	1	3	3	3	1	3	0	27300	20382	11631	0	10395		1.56654	1.16956	0.667413		0.596488	0.462	0.0395837	0.112612
Q8BVU5	ADP-ribose pyrophosphatase, mitochondrial OS=Mus musculus OX=10090 GN=Nudt9 PE=1 SV=1	Nudt9	38.604	10.6	18	3	3	3	3	3	3	3	3	3	3	3	3	3	3	3	3	3	3	3	3	58712	62470	68655	54929	51832	55884	0.999404	1.06337	1.16865	0.935009	0.882292	0.951266	0.857	0.0396036	0.112612
Q9JM14	5'(3')-deoxyribonucleotidase, cytosolic type OS=Mus musculus OX=10090 GN=Nt5c PE=1 SV=1	Nt5c	23.076	22	12	3	3	3	2	2	1	2	2	3	2	3	3	2	2	3	2	3	3	2	2	72852	96464	82390	37710	42041	66053	1.09963	1.45602	1.24359	0.569193	0.634565	0.997001	0.579	0.0398644	0.113213
P97461	40S ribosomal protein S5 OS=Mus musculus OX=10090 GN=Rps5 PE=1 SV=3	Rps5	22.889	47.5	70	11	11	13	13	11	9	11	13	11	11	11	10	11	11	11	11	11	10	11	11	956850	986840	853080	737530	839930	766860	1.11671	1.15171	0.995602	0.860747	0.980255	0.894978	0.838	0.0400205	0.113304
Q6PDG5	SWI/SNF complex subunit SMARCC2 OS=Mus musculus OX=10090 GN=Smarcc2 PE=1 SV=2	Smarcc2	132.6	11	7	11	4	1	0	1	2	1	2	8	7	7	10	6	10	3	3	2	4	1	3	29677	28270	35554	50868	0	86976	0.641401	0.610992	0.768419	1.0994		1.87979	2.211	0.040049	0.113304
P80315	T-complex protein 1 subunit delta OS=Mus musculus OX=10090 GN=Cct4 PE=1 SV=3	Cct4	58.066	55.3	165	25	25	28	25	25	29	30	28	23	22	23	24	25	25	23	22	23	24	25	25	1483800	1323500	1440100	1857700	1569300	2017000	0.918629	0.819386	0.891574	1.15011	0.971562	1.24874	1.282	0.0400666	0.113304
Q52KI8	Serine/arginine repetitive matrix protein 1 OS=Mus musculus OX=10090 GN=Srrm1 PE=1 SV=2	Srrm1	106.86	10.3	22	5	5	2	3	3	5	5	4	4	4	4	5	5	5	4	4	4	5	5	5	41886	73943	65128	124450	136420	86621	0.475574	0.839549	0.739463	1.41301	1.54891	0.983495	1.92	0.0401436	0.113304
Q8R323	Replication factor C subunit 3 OS=Mus musculus OX=10090 GN=Rfc3 PE=1 SV=1	Rfc3	40.526	15.7	13	4	4	3	1	1	3	2	3	4	2	4	4	4	4	4	2	4	4	4	4	55348	39179	46724	91620	66525	64301	0.91309	0.646346	0.770817	1.51148	1.09748	1.06079	1.575	0.0401438	0.113304
Q8C156	Condensin complex subunit 2 OS=Mus musculus OX=10090 GN=Ncaph PE=1 SV=1	Ncaph	82.302	12.2	22	6	6	4	3	2	5	3	5	5	5	4	6	5	5	5	5	4	6	5	5	57401	61615	58651	72037	63061	67627	0.905398	0.971866	0.925114	1.13625	0.994674	1.06669	1.141	0.0403349	0.113703
Q60931	Voltage-dependent anion-selective channel protein 3 OS=Mus musculus OX=10090 GN=Vdac3 PE=1 SV=1	Vdac3	30.752	37.1	28	7	7	6	5	5	3	6	3	7	5	6	4	7	6	7	5	6	4	7	6	185730	132860	133780	65555	93240	106180	1.55348	1.11126	1.11896	0.548314	0.779876	0.888108	0.586	0.0404978	0.114022
P42932	T-complex protein 1 subunit theta OS=Mus musculus OX=10090 GN=Cct8 PE=1 SV=3	Cct8	59.555	74.8	246	36	36	45	32	43	40	40	46	35	34	36	33	35	35	35	34	36	33	35	35	1176900	1054500	1147400	1403700	1249000	1568200	0.929168	0.832533	0.905878	1.10823	0.986092	1.2381	1.249	0.0407711	0.114562
Q9D8B3	Charged multivesicular body protein 4b OS=Mus musculus OX=10090 GN=Chmp4b PE=1 SV=2	Chmp4b	24.936	35.3	31	7	7	5	6	5	5	5	5	7	7	6	5	6	5	7	7	6	5	6	5	237830	327710	315680	450240	527880	371950	0.639531	0.881221	0.848872	1.21071	1.41948	1.00018	1.532	0.04079	0.114562
Q80U95	Ubiquitin-protein ligase E3C OS=Mus musculus OX=10090 GN=Ube3c PE=1 SV=2	Ube3c	123.97	6.6	10	4	4	1	2	0	2	3	2	3	2	2	3	4	3	3	2	2	3	4	3	18930	16215	16443	27166	20473	32438	0.862644	0.738921	0.749311	1.23796	0.932959	1.47821	1.552	0.0410406	0.115125
A2ABV5	Mediator of RNA polymerase II transcription subunit 14 OS=Mus musculus OX=10090 GN=Med14 PE=1 SV=1	Med14	160.96	8.4	17	9	9	2	1	1	7	1	5	3	2	2	8	3	7	3	2	2	8	3	7	10258	12153	9911.6	32089	14217	24643	0.595982	0.70608	0.575856	1.86435	0.825997	1.43174	2.195	0.0411974	0.115423
Q7TMY4	THO complex subunit 7 homolog OS=Mus musculus OX=10090 GN=Thoc7 PE=1 SV=2	Thoc7	23.715	21.6	13	4	4	2	1	2	3	2	3	3	2	4	3	2	4	3	2	4	3	2	4	77852	89706	73497	98287	95090	94154	0.883701	1.01826	0.834267	1.11566	1.07937	1.06875	1.193	0.0413929	0.115829
Q9QXE7	F-box-like/WD repeat-containing protein TBL1X OS=Mus musculus OX=10090 GN=Tbl1x PE=1 SV=2	Tbl1x	56.802	18	23	7	7	6	2	3	5	3	4	7	5	6	6	6	6	7	5	6	6	6	6	90239	79540	98082	63165	52125	74295	1.1836	1.04327	1.28647	0.828491	0.683687	0.974476	0.708	0.0416858	0.116507
Q8BWW9	Serine/threonine-protein kinase N2 OS=Mus musculus OX=10090 GN=Pkn2 PE=1 SV=3	Pkn2	111.61	7.8	12	6	6	2	1	1	2	4	2	5	2	3	5	5	5	5	2	3	5	5	5	33673	35407	33156	40415	45726	37269	0.895376	0.941484	0.881629	1.07465	1.21587	0.990995	1.207	0.0418545	0.116835
Q8C650	Septin-10 OS=Mus musculus OX=10090 GN=Septin10 PE=1 SV=1	Septin10	52.422	29.2	35	9	8	4	4	4	8	7	8	6	6	6	9	8	9	5	5	5	8	7	8	73039	74703	90076	93079	97371	102160	0.826189	0.845012	1.0189	1.05287	1.10142	1.15559	1.23	0.0421692	0.117563
Q9DBG7	Signal recognition particle receptor subunit alpha OS=Mus musculus OX=10090 GN=Srpra PE=1 SV=1	Srpra	69.622	25.8	49	13	13	7	6	9	8	7	12	9	11	12	13	10	13	9	11	12	13	10	13	395090	328610	319440	430060	408700	468720	1.00847	0.838783	0.815376	1.09774	1.04321	1.19642	1.253	0.042218	0.117563
Q8QZY6	Tetraspanin-14 OS=Mus musculus OX=10090 GN=Tspan14 PE=1 SV=1	Tspan14	30.673	10.4	18	3	3	3	3	3	3	3	3	3	3	3	3	3	3	3	3	3	3	3	3	235540	253440	290030	224020	205550	189900	1.01055	1.08735	1.24434	0.961129	0.881886	0.814742	0.795	0.0423183	0.117699
Q3UZ39	Leucine-rich repeat flightless-interacting protein 1 OS=Mus musculus OX=10090 GN=Lrrfip1 PE=1 SV=2	Lrrfip1	79.248	10.3	14	5	5	3	3	1	3	0	4	5	3	3	4	0	5	5	3	3	4	0	5	38961	39174	51773	29386	0	24897	1.05763	1.06341	1.40542	0.797705		0.675847	0.627	0.0426876	0.118529
P24527	Leukotriene A-4 hydrolase OS=Mus musculus OX=10090 GN=Lta4h PE=1 SV=4	Lta4h	69.05	37	49	16	16	13	4	9	9	7	7	16	12	12	12	13	12	16	12	12	12	13	12	145930	120310	142120	101850	104410	118940	1.1936	0.98405	1.16244	0.833061	0.854	0.972845	0.796	0.0427201	0.118529
P80318	T-complex protein 1 subunit gamma OS=Mus musculus OX=10090 GN=Cct3 PE=1 SV=1	Cct3	60.629	63.9	218	36	36	36	33	37	38	35	39	34	34	33	33	32	32	34	34	33	33	32	32	1505400	1368200	1509700	1868900	1618100	2088600	0.906968	0.824308	0.909558	1.12597	0.974867	1.25833	1.272	0.0428697	0.1188
P47857	ATP-dependent 6-phosphofructokinase, muscle type OS=Mus musculus OX=10090 GN=Pfkm PE=1 SV=3	Pfkm	85.268	19.1	24	11	7	4	2	4	5	2	7	11	9	9	9	8	11	7	5	5	6	4	7	65635	73585	76737	45687	51105	63079	1.04785	1.17477	1.22509	0.729382	0.815879	1.00704	0.74	0.043373	0.119776
Q04736	Tyrosine-protein kinase Yes OS=Mus musculus OX=10090 GN=Yes1 PE=1 SV=3	Yes1	60.629	43.3	65	15	11	9	9	7	14	13	13	11	10	10	14	13	15	8	7	7	10	9	11	219880	278370	284950	333830	337950	322390	0.742265	0.939714	0.961927	1.12694	1.14084	1.08832	1.269	0.043378	0.119776
Q02257	Junction plakoglobin OS=Mus musculus OX=10090 GN=Jup PE=1 SV=3	Jup	81.8	15	12	8	5	4	4	1	1	1	1	8	8	7	5	5	5	5	5	4	2	2	2	88162	98960	69276	60919	53616	65073	1.21322	1.36182	0.953326	0.838323	0.737825	0.895488	0.701	0.0433944	0.119776
Q60598	Src substrate cortactin OS=Mus musculus OX=10090 GN=Cttn PE=1 SV=2	Cttn	61.249	30.2	41	11	11	5	5	6	9	7	9	7	8	10	10	10	11	7	8	10	10	10	11	106390	140150	137490	163140	163910	167240	0.726774	0.957396	0.939225	1.11445	1.11971	1.14245	1.287	0.0434314	0.119776
Q04750	DNA topoisomerase 1 OS=Mus musculus OX=10090 GN=Top1 PE=1 SV=2	Top1	90.875	32.7	99	24	23	19	15	14	16	17	18	23	21	21	23	21	23	23	21	21	23	21	23	321030	275040	284720	324400	356140	354540	1.00538	0.861353	0.891668	1.01594	1.11534	1.11033	1.175	0.0435131	0.119857
P16675	Lysosomal protective protein OS=Mus musculus OX=10090 GN=Ctsa PE=1 SV=1	Ctsa	53.844	16.7	29	5	5	6	3	4	5	5	6	5	4	4	5	5	5	5	4	4	5	5	5	62964	65841	68387	70711	84767	78252	0.876688	0.916746	0.952196	0.984554	1.18026	1.08955	1.185	0.0436081	0.119975
Q6PE01	U5 small nuclear ribonucleoprotein 40 kDa protein OS=Mus musculus OX=10090 GN=Snrnp40 PE=1 SV=1	Snrnp40	39.275	37.2	18	6	6	3	2	1	4	2	6	4	5	3	4	3	6	4	5	3	4	3	6	71776	56157	70092	92773	78595	104520	0.908724	0.710979	0.887403	1.17456	0.995056	1.32328	1.393	0.043768	0.120212
O54984	ATPase GET3 OS=Mus musculus OX=10090 GN=Get3 PE=1 SV=2	Get3	38.822	35.3	48	8	8	8	7	8	7	8	10	8	8	8	8	8	8	8	8	8	8	8	8	192820	201770	189350	208240	254630	239530	0.899389	0.941135	0.883204	0.971314	1.18769	1.11726	1.203	0.0437993	0.120212
P18052	Receptor-type tyrosine-protein phosphatase alpha OS=Mus musculus OX=10090 GN=Ptpra PE=1 SV=3	Ptpra	93.696	33.1	89	20	19	12	13	15	16	16	17	17	15	17	19	18	18	16	14	16	18	17	17	156450	203920	186760	232680	246490	218510	0.754091	0.982897	0.900186	1.12152	1.18809	1.05322	1.275	0.0439359	0.120442
P31324	cAMP-dependent protein kinase type II-beta regulatory subunit OS=Mus musculus OX=10090 GN=Prkar2b PE=1 SV=3	Prkar2b	46.167	25.5	23	7	5	5	3	3	4	3	5	7	5	5	7	5	7	5	3	4	5	4	5	67690	58364	58638	127070	75513	95660	0.840983	0.725116	0.72852	1.57872	0.938176	1.18848	1.615	0.0440042	0.120485
P70296	Phosphatidylethanolamine-binding protein 1 OS=Mus musculus OX=10090 GN=Pebp1 PE=1 SV=3	Pebp1	20.83	92	86	13	13	12	16	15	15	13	15	13	13	13	13	13	13	13	13	13	13	13	13	1450700	1431100	1563600	1132100	1239300	1365200	1.06382	1.04945	1.14661	0.830188	0.9088	1.00112	0.841	0.0441715	0.120787
Q8CI32	BAG family molecular chaperone regulator 5 OS=Mus musculus OX=10090 GN=Bag5 PE=1 SV=1	Bag5	50.942	15.2	14	5	5	1	1	2	4	2	4	1	2	2	5	3	5	1	2	2	5	3	5	0	26211	35496	48212	51367	42956		0.641665	0.868969	1.18027	1.2575	1.0516	1.54	0.0442201	0.120787
P62774	Myotrophin OS=Mus musculus OX=10090 GN=Mtpn PE=1 SV=2	Mtpn	12.861	64.4	35	7	7	5	5	8	5	6	6	6	5	7	6	6	7	6	5	7	6	6	7	236980	231580	306280	181100	200440	201290	1.04729	1.02343	1.35355	0.800342	0.885812	0.889568	0.752	0.0444803	0.121353
Q8QZR4	Out at first protein homolog OS=Mus musculus OX=10090 GN=Oaf PE=2 SV=1	Oaf	31.524	24.5	38	6	6	6	5	4	9	7	7	6	5	4	6	6	5	6	5	4	6	6	5	145440	127240	69555	249090	276030	179910	0.833256	0.728985	0.398495	1.42709	1.58143	1.03074	2.06	0.0445769	0.121472
Q921F2	TAR DNA-binding protein 43 OS=Mus musculus OX=10090 GN=Tardbp PE=1 SV=1	Tardbp	44.547	27.8	39	9	9	6	7	6	7	6	7	8	7	8	8	8	9	8	7	8	8	8	9	234020	250630	216890	209290	207340	201390	1.06408	1.13961	0.986192	0.951635	0.942769	0.915714	0.881	0.0446528	0.121534
P29341	Polyadenylate-binding protein 1 OS=Mus musculus OX=10090 GN=Pabpc1 PE=1 SV=2	Pabpc1	70.67	37.6	149	21	20	25	23	26	25	25	25	20	21	20	20	21	20	20	20	20	20	20	20	1081400	1275800	1203700	1041900	1004900	899650	0.997088	1.17633	1.10985	0.960668	0.926552	0.829508	0.827	0.0448101	0.121681
O70456	14-3-3 protein sigma OS=Mus musculus OX=10090 GN=Sfn PE=1 SV=2	Sfn	27.706	51.6	33	11	7	7	7	5	6	3	5	10	11	9	10	8	9	7	7	6	7	5	6	399460	313000	291150	263700	245050	225720	1.37897	1.0805	1.00507	0.910315	0.845933	0.779205	0.732	0.0448129	0.121681
P26516	26S proteasome non-ATPase regulatory subunit 7 OS=Mus musculus OX=10090 GN=Psmd7 PE=1 SV=2	Psmd7	36.539	46.4	69	11	11	10	10	12	12	12	13	10	10	10	11	11	11	10	10	10	11	11	11	607260	611670	573660	671660	639760	735340	0.949004	0.955896	0.896496	1.04965	0.999794	1.14916	1.142	0.0449062	0.12179
Q93092	Transaldolase OS=Mus musculus OX=10090 GN=Taldo1 PE=1 SV=2	Taldo1	37.387	25.5	33	8	8	7	5	6	5	4	6	8	7	7	6	6	7	8	7	7	6	6	7	201630	164380	182610	132000	120400	159150	1.25996	1.02719	1.14111	0.824854	0.752367	0.994511	0.75	0.0451345	0.122134
Q923G2	DNA-directed RNA polymerases I, II, and III subunit RPABC3 OS=Mus musculus OX=10090 GN=Polr2h PE=1 SV=3	Polr2h	17.143	52	27	5	5	5	4	5	5	3	5	5	5	5	5	5	5	5	5	5	5	5	5	141710	139130	131090	123260	130420	125310	1.07503	1.05545	0.994462	0.935063	0.989379	0.950614	0.92	0.0451399	0.122134
O08539	Myc box-dependent-interacting protein 1 OS=Mus musculus OX=10090 GN=Bin1 PE=1 SV=1	Bin1	64.469	16.8	21	6	6	6	4	4	3	2	2	6	5	5	4	4	4	6	5	5	4	4	4	90609	74636	80219	57551	59859	72281	1.24933	1.0291	1.10607	0.793524	0.825347	0.996624	0.773	0.0452216	0.12221
Q5SSZ5	Tensin-3 OS=Mus musculus OX=10090 GN=Tns3 PE=1 SV=1	Tns3	155.59	9.9	22	8	8	4	4	5	5	2	2	5	6	6	6	3	4	5	6	6	6	3	4	81370	78709	87996	72973	63622	53565	1.11406	1.07763	1.20478	0.999094	0.871067	0.733374	0.767	0.0459426	0.124013
Q8BRT1	CLIP-associating protein 2 OS=Mus musculus OX=10090 GN=Clasp2 PE=1 SV=1	Clasp2	140.74	8.7	17	8	6	2	0	2	6	3	4	5	2	3	7	4	6	4	1	2	5	2	5	10786	10514	15986	25535	16119	26093	0.616149	0.600611	0.913199	1.45868	0.920796	1.49056	1.817	0.0460388	0.124126
O70493	Sorting nexin-12 OS=Mus musculus OX=10090 GN=Snx12 PE=1 SV=1	Snx12	19.116	20.6	9	3	2	2	1	2	1	1	2	3	3	3	2	3	3	2	2	2	2	2	2	59461	58547	67591	36252	46584	51848	1.11391	1.09679	1.26621	0.679124	0.872678	0.971291	0.726	0.0461322	0.124231
Q91VR8	Protein BRICK1 OS=Mus musculus OX=10090 GN=Brk1 PE=1 SV=1	Brk1	8.7608	54.7	20	4	4	3	3	4	4	3	3	4	4	4	4	3	4	4	4	4	4	3	4	127020	153910	161580	99284	120770	116960	0.977674	1.18465	1.24368	0.764189	0.929567	0.900242	0.762	0.0468288	0.125894
Q05186	Reticulocalbin-1 OS=Mus musculus OX=10090 GN=Rcn1 PE=1 SV=1	Rcn1	38.113	17.2	7	4	4	3	0	3	0	0	1	4	0	4	3	1	2	4	0	4	3	1	2	46921	0	36616	22925	0	19158	1.49406		1.16593	0.729979		0.61003	0.504	0.0468595	0.125894
Q61738	Integrin alpha-7 OS=Mus musculus OX=10090 GN=Itga7 PE=1 SV=3	Itga7	129.33	13.1	46	12	12	7	6	11	6	9	7	11	9	12	12	12	12	11	9	12	12	12	12	87494	110170	86906	110550	139860	133940	0.784793	0.98819	0.779519	0.991598	1.2545	1.2014	1.351	0.0469684	0.126038
P40142	Transketolase OS=Mus musculus OX=10090 GN=Tkt PE=1 SV=1	Tkt	67.63	71.7	163	30	30	30	24	31	26	24	28	27	27	28	26	26	27	27	27	28	26	26	27	1026100	878730	1007200	776780	678180	853710	1.17927	1.0099	1.15755	0.892731	0.779413	0.981144	0.793	0.0473431	0.126895
O70133	ATP-dependent RNA helicase A OS=Mus musculus OX=10090 GN=Dhx9 PE=1 SV=2	Dhx9	149.47	31.6	191	33	33	30	27	33	37	30	34	30	28	30	33	30	31	30	28	30	33	30	31	324680	326790	364450	398490	374250	447570	0.871145	0.876806	0.977851	1.06918	1.00415	1.20087	1.201	0.0476297	0.127514
Q99LP6	GrpE protein homolog 1, mitochondrial OS=Mus musculus OX=10090 GN=Grpel1 PE=1 SV=1	Grpel1	24.307	18	10	3	3	3	2	1	1	2	1	3	3	3	3	2	2	3	3	3	3	2	2	94313	63297	43439	22758	38427	30167	1.93528	1.29884	0.891358	0.466989	0.788513	0.61902	0.454	0.0478615	0.127797
Q80UG5	Septin-9 OS=Mus musculus OX=10090 GN=Septin9 PE=1 SV=1	Septin9	65.574	20.2	38	10	10	8	7	7	6	4	6	9	8	10	8	7	8	9	8	10	8	7	8	252200	237380	276010	192660	194590	232790	1.09207	1.02789	1.19517	0.834249	0.842606	1.00802	0.81	0.0478819	0.127797
Q921F4	Heterogeneous nuclear ribonucleoprotein L-like OS=Mus musculus OX=10090 GN=Hnrnpll PE=1 SV=3	Hnrnpll	64.124	24.7	33	9	9	5	4	6	7	6	5	7	6	8	8	7	7	7	6	8	8	7	7	80504	75183	79251	87666	90490	108270	0.926462	0.865227	0.912042	1.00888	1.04138	1.246	1.219	0.0479055	0.127797
P70206	Plexin-A1 OS=Mus musculus OX=10090 GN=Plxna1 PE=1 SV=1	Plxna1	211.1	10.2	37	14	12	7	8	10	3	3	6	11	11	13	9	5	9	9	10	11	8	3	8	47286	66595	59342	46265	35666	31537	0.989623	1.39373	1.24194	0.968255	0.746434	0.660021	0.655	0.047959	0.127797
O09044	Synaptosomal-associated protein 23 OS=Mus musculus OX=10090 GN=Snap23 PE=1 SV=1	Snap23	23.261	54.3	40	8	8	6	5	6	8	8	7	5	5	6	7	8	6	5	5	6	7	8	6	101840	140050	131530	174320	182960	151590	0.692561	0.952408	0.894468	1.18546	1.24422	1.03089	1.363	0.0486581	0.12951
P53986	Monocarboxylate transporter 1 OS=Mus musculus OX=10090 GN=Slc16a1 PE=1 SV=1	Slc16a1	53.267	15.4	49	7	7	8	9	8	8	8	8	7	7	7	7	7	7	7	7	7	7	7	7	1901000	2255400	2252500	2570400	2568100	2422200	0.816487	0.968703	0.967458	1.104	1.10301	1.04035	1.18	0.0489379	0.130103
P62245	40S ribosomal protein S15a OS=Mus musculus OX=10090 GN=Rps15a PE=1 SV=2	Rps15a	14.839	51.5	38	6	6	7	6	7	5	6	7	6	6	6	5	6	5	6	6	6	5	6	5	813780	818480	765740	645340	734170	727550	1.08382	1.09008	1.01984	0.859487	0.977794	0.968977	0.879	0.0490012	0.13012
Q6P1B1	Xaa-Pro aminopeptidase 1 OS=Mus musculus OX=10090 GN=Xpnpep1 PE=1 SV=1	Xpnpep1	69.59	26.6	46	10	10	7	7	9	8	7	8	10	9	10	10	10	9	10	9	10	10	10	9	291610	308620	266460	209810	237460	258510	1.11268	1.17759	1.01672	0.800562	0.906065	0.986384	0.814	0.0491365	0.13026
Q99JY9	Actin-related protein 3 OS=Mus musculus OX=10090 GN=Actr3 PE=1 SV=3	Actr3	47.357	61	112	19	19	20	14	18	19	19	22	18	16	17	19	19	18	18	16	17	19	19	18	1065300	1055200	1076300	926890	993820	1023000	1.04092	1.03105	1.05167	0.90568	0.971079	0.999591	0.921	0.0492054	0.13026
Q6A028	Switch-associated protein 70 OS=Mus musculus OX=10090 GN=Swap70 PE=1 SV=2	Swap70	68.995	14.7	23	7	7	5	3	5	3	3	4	7	7	6	5	6	6	7	7	6	5	6	6	59847	38211	45395	31565	25112	34226	1.53221	0.978281	1.16221	0.80813	0.642919	0.876257	0.634	0.0492244	0.13026
P13020	Gelsolin OS=Mus musculus OX=10090 GN=Gsn PE=1 SV=3	Gsn	85.941	34.5	86	18	11	15	13	15	14	12	17	16	17	17	17	16	18	9	10	10	10	9	11	820410	714160	601420	531610	569130	538760	1.30379	1.13494	0.955775	0.844833	0.90446	0.856196	0.768	0.0494557	0.130721
Q9DAW6	U4/U6 small nuclear ribonucleoprotein Prp4 OS=Mus musculus OX=10090 GN=Prpf4 PE=1 SV=1	Prpf4	58.369	37	28	14	14	2	2	2	10	2	10	8	5	8	14	6	13	8	5	8	14	6	13	68856	44487	37594	83295	73839	97597	1.01841	0.657981	0.556031	1.23197	1.09211	1.4435	1.688	0.0495559	0.130834
Q9JKR6	Hypoxia up-regulated protein 1 OS=Mus musculus OX=10090 GN=Hyou1 PE=1 SV=1	Hyou1	111.18	31.8	104	22	22	17	14	16	21	16	20	19	19	16	21	20	19	19	19	16	21	20	19	313260	259850	238430	349700	335910	444050	0.968246	0.803163	0.736957	1.08088	1.03825	1.3725	1.392	0.0499513	0.131727
Q99JI6	Ras-related protein Rap-1b OS=Mus musculus OX=10090 GN=Rap1b PE=1 SV=2	Rap1b	20.825	59.8	68	10	5	11	11	11	12	12	11	9	9	9	10	10	9	4	4	4	5	5	4	1385000	1675100	1727600	1884400	2111300	1920500	0.776353	0.938966	0.968395	1.05629	1.18348	1.07652	1.236	0.050151	0.132029
P84099	60S ribosomal protein L19 OS=Mus musculus OX=10090 GN=Rpl19 PE=1 SV=1	Rpl19	23.466	31.6	34	7	7	7	5	6	5	5	6	5	4	6	7	6	6	5	4	6	7	6	6	651600	662170	574310	539610	570780	522630	1.11034	1.12835	0.978632	0.919502	0.972617	0.890568	0.865	0.0501816	0.132029
Q7TQI3	Ubiquitin thioesterase OTUB1 OS=Mus musculus OX=10090 GN=Otub1 PE=1 SV=2	Otub1	31.27	39.9	52	9	9	10	7	10	9	8	8	9	8	8	9	9	9	9	8	8	9	9	9	289280	272640	258110	215510	230770	253630	1.14194	1.07625	1.0189	0.850731	0.91097	1.00121	0.854	0.0502398	0.132031
P39061	Collagen alpha-1(XVIII) chain OS=Mus musculus OX=10090 GN=Col18a1 PE=1 SV=4	Col18a1	182.17	27.1	332	36	36	47	53	51	65	62	54	34	35	34	34	35	32	34	35	34	34	35	32	10489000	13728000	11769000	19310000	22069000	14158000	0.68763	0.89997	0.771544	1.26591	1.44678	0.92816	1.543	0.0503759	0.132156
Q9CQR2	40S ribosomal protein S21 OS=Mus musculus OX=10090 GN=Rps21 PE=1 SV=1	Rps21	9.1413	57.8	23	4	4	4	4	3	4	3	5	4	4	4	4	4	4	4	4	4	4	4	4	191880	263260	253320	117000	166230	174040	0.987604	1.355	1.30384	0.602198	0.855584	0.895782	0.645	0.0504637	0.132156
Q8BGK6	Y+L amino acid transporter 2 OS=Mus musculus OX=10090 GN=Slc7a6 PE=1 SV=1	Slc7a6	56.77	9.7	22	3	3	5	3	3	3	5	3	3	3	3	3	3	3	3	3	3	3	3	3	159840	125970	132910	292200	209320	174830	0.87578	0.690202	0.728227	1.60099	1.14689	0.957911	1.615	0.0504679	0.132156
P48024	Eukaryotic translation initiation factor 1 OS=Mus musculus OX=10090 GN=Eif1 PE=1 SV=2	Eif1	12.746	54	24	5	5	4	4	4	4	4	4	5	4	4	5	5	5	5	4	4	5	5	5	386660	427600	414390	357380	374690	381240	0.990606	1.09549	1.06165	0.915592	0.95994	0.97672	0.906	0.0505289	0.132156
Q9JL26	Formin-like protein 1 OS=Mus musculus OX=10090 GN=Fmnl1 PE=1 SV=1	Fmnl1	122.06	18.2	51	15	12	5	4	7	13	12	10	10	8	9	15	14	14	8	5	7	12	11	11	43737	46930	57166	80523	72638	57644	0.731718	0.785137	0.956385	1.34715	1.21523	0.964382	1.426	0.050576	0.132156
Q9WU78	Programmed cell death 6-interacting protein OS=Mus musculus OX=10090 GN=Pdcd6ip PE=1 SV=3	Pdcd6ip	96.023	60.5	290	48	48	47	49	44	48	53	49	44	44	45	46	48	46	44	44	45	46	48	46	1707300	2245700	2086100	2931500	3122500	2346900	0.709404	0.933116	0.866801	1.21808	1.29744	0.975166	1.391	0.0506848	0.132289
P27546	Microtubule-associated protein 4 OS=Mus musculus OX=10090 GN=Map4 PE=1 SV=3	Map4	117.43	9.2	21	7	7	4	3	5	3	3	3	6	4	5	6	5	5	6	4	5	6	5	5	104950	74203	93890	67345	69880	65891	1.32246	0.93502	1.18309	0.848603	0.880546	0.830281	0.744	0.0508748	0.132581
P56960	Exosome component 10 OS=Mus musculus OX=10090 GN=Exosc10 PE=1 SV=2	Exosc10	100.94	7.2	10	4	4	1	1	1	4	1	2	3	2	2	4	2	2	3	2	2	4	2	2	24378	23094	30298	38721	30336	42079	0.77429	0.733508	0.96232	1.22985	0.963527	1.33651	1.429	0.0509124	0.132581
Q9JLQ0	CD2-associated protein OS=Mus musculus OX=10090 GN=Cd2ap PE=1 SV=3	Cd2ap	70.449	15.1	21	7	7	3	3	2	7	3	3	6	5	5	7	5	6	6	5	5	7	5	6	47951	52100	50127	72621	70801	54167	0.827295	0.898878	0.864838	1.25293	1.22152	0.93454	1.316	0.051248	0.133303
Q99MR3	Solute carrier family 12 member 9 OS=Mus musculus OX=10090 GN=Slc12a9 PE=1 SV=2	Slc12a9	96.329	4.5	17	3	3	3	3	3	2	3	3	3	3	3	3	3	3	3	3	3	3	3	3	31498	32743	26777	34282	46816	43552	0.876291	0.910928	0.744951	0.953744	1.30245	1.21164	1.37	0.0513308	0.133367
P55264	Adenosine kinase OS=Mus musculus OX=10090 GN=Adk PE=1 SV=2	Adk	40.148	31	25	8	8	6	4	2	5	3	5	8	6	5	6	6	8	8	6	5	6	6	8	143240	129600	129420	143700	155610	164520	0.992322	0.897828	0.896581	0.995509	1.07802	1.13974	1.153	0.0514445	0.133511
Q9QXT0	Protein canopy homolog 2 OS=Mus musculus OX=10090 GN=Cnpy2 PE=1 SV=1	Cnpy2	20.767	33	16	6	6	5	5	1	2	0	3	6	5	3	4	3	4	6	5	3	4	3	4	112270	76052	52691	34257	26423	48826	1.92178	1.30182	0.901937	0.586393	0.452295	0.835778	0.454	0.0516154	0.133803
P01900	H-2 class I histocompatibility antigen, D-D alpha chain OS=Mus musculus OX=10090 GN=H2-D1 PE=1 SV=1	H2-D1	41.11	39.7	70	14	5	14	11	11	12	10	12	14	13	14	14	13	14	5	4	5	5	4	5	771000	874250	984780	683360	656240	754780	0.97917	1.1103	1.25067	0.867867	0.833425	0.95857	0.796	0.0519758	0.134554
Q922R8	Protein disulfide-isomerase A6 OS=Mus musculus OX=10090 GN=Pdia6 PE=1 SV=3	Pdia6	48.1	23.2	51	7	7	10	9	7	8	9	8	7	7	7	7	7	7	7	7	7	7	7	7	444940	387780	344760	328130	282770	315900	1.26867	1.10569	0.983025	0.935607	0.806271	0.900736	0.787	0.0520228	0.134554
Q9D662	Protein transport protein Sec23B OS=Mus musculus OX=10090 GN=Sec23b PE=1 SV=1	Sec23b	86.436	38.5	113	21	17	21	18	20	17	16	21	21	19	19	19	19	20	17	15	15	15	15	16	321940	318630	352740	260490	234640	303500	1.07796	1.06688	1.18109	0.872206	0.785651	1.01622	0.804	0.0521357	0.134694
Q9JMH9	Unconventional myosin-XVIIIa OS=Mus musculus OX=10090 GN=Myo18a PE=1 SV=2	Myo18a	232.75	17.1	75	25	25	17	12	21	8	4	13	20	18	22	17	12	18	20	18	22	17	12	18	149540	140660	159060	101170	61164	113050	1.23818	1.16465	1.317	0.83768	0.506434	0.936046	0.613	0.0533785	0.137749
P98063	Bone morphogenetic protein 1 OS=Mus musculus OX=10090 GN=Bmp1 PE=1 SV=2	Bmp1	111.67	51.5	279	45	40	47	43	42	48	50	49	44	40	40	43	44	44	39	35	35	38	39	39	2178700	2484500	2629700	2836000	2841400	2785300	0.829686	0.94614	1.00143	1.08	1.08205	1.06069	1.16	0.0537079	0.138372
Q9Z204	Heterogeneous nuclear ribonucleoproteins C1/C2 OS=Mus musculus OX=10090 GN=Hnrnpc PE=1 SV=1	Hnrnpc	34.384	31	35	10	10	4	7	5	8	5	6	8	8	8	10	8	8	8	8	8	10	8	8	258480	278190	285370	290550	309990	323990	0.887958	0.955667	0.980333	0.998128	1.06491	1.113	1.125	0.0537408	0.138372
P61087	Ubiquitin-conjugating enzyme E2 K OS=Mus musculus OX=10090 GN=Ube2k PE=1 SV=3	Ube2k	22.406	48.5	33	7	7	6	7	4	5	6	5	7	7	6	6	6	7	7	7	6	6	6	7	249690	197480	204750	172800	177480	180650	1.26655	1.00172	1.03859	0.876527	0.900266	0.916346	0.814	0.05403	0.13896
Q9DCH4	Eukaryotic translation initiation factor 3 subunit F OS=Mus musculus OX=10090 GN=Eif3f PE=1 SV=2	Eif3f	37.984	43.5	86	12	12	15	14	15	14	15	13	12	12	12	12	12	12	12	12	12	12	12	12	383960	403100	443160	360160	363020	370570	0.991304	1.04072	1.14415	0.929857	0.937241	0.956734	0.889	0.0542167	0.139154
P61222	ATP-binding cassette sub-family E member 1 OS=Mus musculus OX=10090 GN=Abce1 PE=1 SV=1	Abce1	67.314	41.4	122	22	22	20	20	22	20	18	22	20	20	21	20	18	22	20	20	21	20	18	22	655320	586370	570510	507440	537360	545900	1.15546	1.03389	1.00592	0.894719	0.947474	0.962532	0.878	0.0542279	0.139154
P83741	Serine/threonine-protein kinase WNK1 OS=Mus musculus OX=10090 GN=Wnk1 PE=1 SV=2	Wnk1	250.93	1.9	13	4	4	2	3	1	3	1	3	3	3	2	3	1	3	3	3	2	3	1	3	24562	27846	23976	16579	0	20724	1.08025	1.22468	1.05447	0.729151		0.91145	0.733	0.0542879	0.139154
P99027	60S acidic ribosomal protein P2 OS=Mus musculus OX=10090 GN=Rplp2 PE=1 SV=3	Rplp2	11.651	84.3	53	6	6	10	8	9	10	8	8	6	6	6	6	6	6	6	6	6	6	6	6	1588300	1771600	1492300	1451900	1290700	1373500	1.06261	1.18524	0.998383	0.971355	0.863508	0.918903	0.848	0.0544701	0.139465
Q62318	Transcription intermediary factor 1-beta OS=Mus musculus OX=10090 GN=Trim28 PE=1 SV=3	Trim28	88.846	24.5	42	15	15	8	5	5	7	7	10	13	8	10	14	11	13	13	8	10	14	11	13	143200	122740	142370	150950	171200	190170	0.933274	0.79993	0.927865	0.983783	1.11576	1.23939	1.255	0.05474	0.14
Q8BML9	Glutamine--tRNA ligase OS=Mus musculus OX=10090 GN=Qars1 PE=1 SV=1	Qars1	87.676	49.2	165	31	30	28	23	22	32	29	31	29	26	27	31	28	27	28	25	26	30	27	26	328770	302840	295750	332430	346150	373850	0.996378	0.917794	0.896307	1.00747	1.04905	1.133	1.135	0.054939	0.140165
Q9CW46	Ribonucleoprotein PTB-binding 1 OS=Mus musculus OX=10090 GN=Raver1 PE=1 SV=2	Raver1	79.381	9	17	4	4	3	2	2	4	3	3	3	2	3	4	4	3	3	2	3	4	4	3	39235	39860	32058	46566	42466	47900	0.948909	0.964024	0.775331	1.12621	1.02705	1.15847	1.232	0.0549532	0.140165
Q99J09	Methylosome protein 50 OS=Mus musculus OX=10090 GN=Wdr77 PE=1 SV=1	Wdr77	36.942	48.8	53	10	10	9	8	9	8	8	11	9	9	9	9	9	10	9	9	9	9	9	10	176840	167860	178720	140400	141360	166420	1.09205	1.0366	1.10366	0.867023	0.872952	1.02771	0.856	0.0550034	0.140165
Q6ZPE2	Myotubularin-related protein 5 OS=Mus musculus OX=10090 GN=Sbf1 PE=1 SV=2	Sbf1	208.69	12.7	30	14	13	2	2	3	7	7	9	7	6	5	10	9	10	6	5	4	9	8	9	34839	36144	42005	50722	43189	44414	0.831768	0.862924	1.00285	1.21097	1.03112	1.06037	1.224	0.0550494	0.140165
Q8BVU0	DISP complex protein LRCH3 OS=Mus musculus OX=10090 GN=Lrch3 PE=1 SV=3	Lrch3	86.34	13.2	18	7	7	2	2	1	5	2	6	6	5	4	6	4	7	6	5	4	6	4	7	22564	20131	16407	40340	23481	41514	0.823318	0.734543	0.598661	1.47193	0.856778	1.51477	1.782	0.0556741	0.141483
Q9JHJ0	Tropomodulin-3 OS=Mus musculus OX=10090 GN=Tmod3 PE=1 SV=1	Tmod3	39.502	37.2	45	12	12	9	8	8	6	7	7	11	11	10	10	10	11	11	11	10	10	10	11	470320	522440	444460	393660	424950	424480	1.05283	1.16951	0.994945	0.881226	0.951271	0.950218	0.865	0.0556909	0.141483
Q64378	Peptidyl-prolyl cis-trans isomerase FKBP5 OS=Mus musculus OX=10090 GN=Fkbp5 PE=1 SV=1	Fkbp5	50.966	20.8	26	7	7	4	3	4	6	4	5	7	5	6	5	5	6	7	5	6	5	5	6	108070	108770	100650	87093	100770	89276	1.09046	1.09753	1.01559	0.878797	1.0168	0.900824	0.873	0.055854	0.14174
P62830	60S ribosomal protein L23 OS=Mus musculus OX=10090 GN=Rpl23 PE=1 SV=1	Rpl23	14.865	50	34	7	7	7	7	5	5	5	5	7	7	6	6	6	6	7	7	6	6	6	6	1079300	1318200	1196900	866820	1066100	787460	1.0255	1.25249	1.13724	0.823611	1.01296	0.748207	0.757	0.0562022	0.14232
P47856	Glutamine--fructose-6-phosphate aminotransferase [isomerizing] 1 OS=Mus musculus OX=10090 GN=Gfpt1 PE=1 SV=3	Gfpt1	78.538	30.4	53	15	15	9	8	10	9	6	11	11	10	12	12	12	13	11	10	12	12	12	13	107240	122980	127460	96502	98264	107600	0.974841	1.11792	1.15865	0.87723	0.893247	0.978114	0.845	0.0562069	0.14232
Q9Z1X4	Interleukin enhancer-binding factor 3 OS=Mus musculus OX=10090 GN=Ilf3 PE=1 SV=2	Ilf3	96.02	17.8	48	13	13	9	7	9	8	6	9	12	8	11	11	10	12	12	8	11	11	10	12	191400	163890	194570	143560	160110	158350	1.13492	0.971795	1.15371	0.851247	0.949381	0.938945	0.84	0.0562889	0.14237
Q61545	RNA-binding protein EWS OS=Mus musculus OX=10090 GN=Ewsr1 PE=1 SV=2	Ewsr1	68.461	8.2	18	4	4	4	3	4	1	3	3	4	3	4	1	3	3	4	3	4	1	3	3	265820	267110	331210	0	216860	214860	1.02565	1.03063	1.27795		0.836742	0.829025	0.749	0.056663	0.143159
P84089	Enhancer of rudimentary homolog OS=Mus musculus OX=10090 GN=Erh PE=1 SV=1	Erh	12.259	44.2	21	4	4	3	3	4	3	4	4	4	4	4	4	4	4	4	4	4	4	4	4	364770	348210	410470	242760	281190	333660	1.10477	1.05462	1.24318	0.735243	0.851635	1.01055	0.763	0.0569216	0.143653
Q9CQL1	Protein mago nashi homolog 2 OS=Mus musculus OX=10090 GN=Magohb PE=2 SV=1	Magohb	17.091	30.8	18	4	4	4	3	2	2	3	4	4	3	4	3	3	4	4	3	4	3	3	4	124280	110240	118440	90452	101150	108040	1.14263	1.01354	1.08893	0.831613	0.92997	0.993316	0.849	0.0572858	0.144203
Q9QUJ7	Long-chain-fatty-acid--CoA ligase 4 OS=Mus musculus OX=10090 GN=Acsl4 PE=1 SV=2	Acsl4	79.076	61	186	32	32	29	29	33	30	31	34	30	30	28	29	29	30	30	30	28	29	29	30	640570	754030	826130	902830	926670	873870	0.780532	0.918783	1.00664	1.1001	1.12914	1.06481	1.217	0.0572914	0.144203
Q6ZWX6	Eukaryotic translation initiation factor 2 subunit 1 OS=Mus musculus OX=10090 GN=Eif2s1 PE=1 SV=3	Eif2s1	36.108	55.2	72	14	14	14	10	11	11	11	15	14	14	14	13	14	14	14	14	14	13	14	14	294710	265720	246040	229320	223750	240270	1.17899	1.06302	0.984285	0.917396	0.895113	0.961202	0.86	0.0573907	0.144203
Q9Z2D1	Myotubularin-related protein 2 OS=Mus musculus OX=10090 GN=Mtmr2 PE=1 SV=3	Mtmr2	73.231	20.2	27	8	7	6	5	4	4	4	4	8	6	6	6	5	6	7	5	5	5	4	5	60628	61789	76041	48640	53392	56279	1.01962	1.03914	1.27883	0.818008	0.897926	0.946478	0.798	0.0573914	0.144203
P21278	Guanine nucleotide-binding protein subunit alpha-11 OS=Mus musculus OX=10090 GN=Gna11 PE=1 SV=1	Gna11	42.024	47.4	36	13	7	6	7	6	5	6	6	11	12	12	12	12	12	6	7	7	6	6	7	231470	298150	276190	328000	371440	316870	0.7622	0.981768	0.909457	1.08006	1.2231	1.04341	1.261	0.057643	0.144676
Q9Z1G3	V-type proton ATPase subunit C 1 OS=Mus musculus OX=10090 GN=Atp6v1c1 PE=1 SV=4	Atp6v1c1	43.887	26.4	25	8	8	4	6	4	3	4	4	6	6	7	5	6	6	6	6	7	5	6	6	153660	135560	133860	123510	126230	125730	1.15454	1.01855	1.00577	0.928007	0.948444	0.944687	0.887	0.0577365	0.144752
Q8C7V3	U3 small nucleolar RNA-associated protein 15 homolog OS=Mus musculus OX=10090 GN=Utp15 PE=1 SV=1	Utp15	59.374	23.9	23	7	6	3	2	6	5	3	4	5	4	6	5	3	6	5	4	6	5	3	6	81664	69849	75400	98848	86438	123570	0.914543	0.782229	0.844394	1.10699	0.968007	1.38384	1.361	0.0578374	0.144847
Q8BRF7	Sec1 family domain-containing protein 1 OS=Mus musculus OX=10090 GN=Scfd1 PE=1 SV=1	Scfd1	72.322	16.9	20	7	7	4	3	3	4	3	3	5	3	3	6	4	5	5	3	3	6	4	5	52465	42185	45030	53688	54940	58790	1.02505	0.824199	0.879784	1.04894	1.0734	1.14862	1.199	0.0580346	0.145182
Q8R317	Ubiquilin-1 OS=Mus musculus OX=10090 GN=Ubqln1 PE=1 SV=1	Ubqln1	61.976	11.2	16	4	3	3	4	3	2	1	3	3	4	3	3	2	3	3	3	3	3	2	3	88839	62635	78266	48027	34569	59544	1.43335	1.01057	1.26276	0.774879	0.557744	0.960697	0.619	0.0584465	0.146052
Q91WK2	Eukaryotic translation initiation factor 3 subunit H OS=Mus musculus OX=10090 GN=Eif3h PE=1 SV=1	Eif3h	39.832	50.3	81	13	13	12	13	15	17	11	13	12	11	12	12	12	12	12	11	12	12	12	12	246250	259920	277450	245420	228010	222900	0.998345	1.05377	1.12484	0.99498	0.924396	0.903679	0.889	0.0593287	0.148065
O35295	Transcriptional activator protein Pur-beta OS=Mus musculus OX=10090 GN=Purb PE=1 SV=3	Purb	33.901	35.2	32	7	7	6	5	4	6	6	5	6	6	5	6	6	6	6	6	5	6	6	6	105470	105200	92015	92979	82187	78224	1.13801	1.1351	0.992834	1.00324	0.88679	0.84403	0.837	0.0593814	0.148065
O70404	Vesicle-associated membrane protein 8 OS=Mus musculus OX=10090 GN=Vamp8 PE=1 SV=1	Vamp8	11.451	30.7	13	4	4	1	3	1	3	2	3	4	3	4	4	4	4	4	3	4	4	4	4	82655	81076	78952	57818	71542	72052	1.11672	1.09539	1.06669	0.781157	0.966577	0.973467	0.83	0.0596897	0.148623
Q9JM76	Actin-related protein 2/3 complex subunit 3 OS=Mus musculus OX=10090 GN=Arpc3 PE=1 SV=3	Arpc3	20.524	38.8	42	7	7	8	6	7	7	6	8	7	7	7	7	7	7	7	7	7	7	7	7	386530	396130	380270	321700	356400	366890	1.05039	1.07648	1.03338	0.874216	0.968513	0.99702	0.899	0.0597349	0.148623
Q9D8W5	26S proteasome non-ATPase regulatory subunit 12 OS=Mus musculus OX=10090 GN=Psmd12 PE=1 SV=4	Psmd12	52.895	52.2	130	25	25	21	22	20	24	22	21	24	24	23	23	23	24	24	24	23	23	23	24	323640	311460	336900	351820	369200	428040	0.915505	0.88105	0.953014	0.995219	1.04438	1.21083	1.182	0.0600395	0.149219
Q9DBP5	UMP-CMP kinase OS=Mus musculus OX=10090 GN=Cmpk1 PE=1 SV=1	Cmpk1	22.165	58.7	33	10	10	7	4	4	8	3	7	9	5	5	10	9	8	9	5	5	10	9	8	112470	89408	109640	120590	132100	126170	0.977465	0.777035	0.952869	1.04804	1.14807	1.09653	1.216	0.060592	0.150428
Q80YX1	Tenascin OS=Mus musculus OX=10090 GN=Tnc PE=1 SV=1	Tnc	231.8	46.3	313	64	64	35	45	47	76	57	53	43	48	47	63	53	52	43	48	47	63	53	52	161140	227650	199040	596210	342660	266100	0.53929	0.761881	0.666131	1.99535	1.14679	0.890562	2.05	0.0608121	0.150811
Q9DAW9	Calponin-3 OS=Mus musculus OX=10090 GN=Cnn3 PE=1 SV=1	Cnn3	36.428	37	40	10	9	8	7	6	8	4	7	8	7	8	8	6	7	7	6	7	7	5	6	1083500	960820	862730	855300	770820	744850	1.23171	1.09225	0.980743	0.972296	0.87626	0.846738	0.816	0.0609735	0.151048
O88848	ADP-ribosylation factor-like protein 6 OS=Mus musculus OX=10090 GN=Arl6 PE=1 SV=1	Arl6	20.959	17.2	8	2	2	2	1	1	0	2	2	2	2	1	1	2	2	2	2	1	1	2	2	61557	37338	0	0	125150	125660	0.704102	0.42708			1.43149	1.43733	2.536	0.0614268	0.151898
Q921E2	Ras-related protein Rab-31 OS=Mus musculus OX=10090 GN=Rab31 PE=1 SV=1	Rab31	21.331	61.3	43	9	7	7	6	7	9	8	6	8	8	8	8	9	8	6	6	6	6	7	6	247850	268560	295580	313290	348640	301820	0.837454	0.90743	0.998727	1.05857	1.17801	1.01981	1.187	0.0615507	0.151898
Q9QYF1	Retinol dehydrogenase 11 OS=Mus musculus OX=10090 GN=Rdh11 PE=1 SV=2	Rdh11	35.147	11.1	12	3	3	3	2	2	2	1	2	3	2	3	3	2	3	3	2	3	3	2	3	29667	24037	19167	16556	14717	18581	1.45041	1.17516	0.937071	0.809419	0.719511	0.908421	0.684	0.0615742	0.151898
P54923	[Protein ADP-ribosylarginine] hydrolase OS=Mus musculus OX=10090 GN=Adprh PE=1 SV=1	Adprh	40.068	18.2	18	4	4	4	4	4	2	1	3	4	4	3	3	3	4	4	4	3	3	3	4	44160	43956	63151	31584	30492	40322	1.04453	1.0397	1.49373	0.747064	0.721235	0.953746	0.677	0.0615822	0.151898
P16858	Glyceraldehyde-3-phosphate dehydrogenase OS=Mus musculus OX=10090 GN=Gapdh PE=1 SV=2	Gapdh	35.81	61.6	127	14	14	23	24	23	18	19	20	14	14	13	12	13	13	14	14	13	12	13	13	4317900	4370200	4805300	3755700	4224000	3944700	1.01926	1.03161	1.13431	0.886552	0.997097	0.931166	0.884	0.0616583	0.151921
B8ZXI1	Queuine tRNA-ribosyltransferase accessory subunit 2 OS=Mus musculus OX=10090 GN=Qtrt2 PE=1 SV=2	Qtrt2	46.288	17.8	11	4	4	4	0	2	3	0	2	4	0	3	4	3	3	4	0	3	4	3	3	30746	0	30211	19171	25606	18957	1.23289		1.21144	0.76874	1.02678	0.760159	0.697	0.0617241	0.151921
Q61166	Microtubule-associated protein RP/EB family member 1 OS=Mus musculus OX=10090 GN=Mapre1 PE=1 SV=3	Mapre1	30.016	34.3	34	7	6	7	4	5	6	5	7	7	6	6	7	7	7	6	5	5	6	6	6	400860	463900	459000	391270	395780	377090	0.966743	1.11878	1.10696	0.943615	0.954492	0.909418	0.879	0.0619632	0.15227
Q04690	Neurofibromin OS=Mus musculus OX=10090 GN=Nf1 PE=1 SV=1	Nf1	319.59	1.3	9	2	2	1	1	2	2	1	2	1	2	2	2	1	2	1	2	2	2	1	2	0	28164	30634	43779	0	37765		0.802725	0.873124	1.24778		1.07637	1.387	0.0620388	0.15227
P46467	Vacuolar protein sorting-associated protein 4B OS=Mus musculus OX=10090 GN=Vps4b PE=1 SV=2	Vps4b	49.419	36.5	68	12	9	11	11	10	12	11	13	12	10	9	12	11	12	9	7	7	9	9	9	120940	146040	139020	188820	207680	149450	0.762267	0.920469	0.876222	1.1901	1.30898	0.941961	1.345	0.0620655	0.15227
Q9DCK3	Tetraspanin-4 OS=Mus musculus OX=10090 GN=Tspan4 PE=1 SV=1	Tspan4	26.053	24.4	13	3	3	2	2	3	2	2	2	2	2	3	3	2	2	2	2	3	3	2	2	1597500	1567700	1750800	2224800	2354800	1755400	0.851924	0.836032	0.933677	1.18646	1.25578	0.93613	1.289	0.0622316	0.152364
Q9DAK9	14 kDa phosphohistidine phosphatase OS=Mus musculus OX=10090 GN=Phpt1 PE=1 SV=1	Phpt1	13.996	33.9	8	3	3	2	0	1	3	1	1	3	3	2	3	2	2	3	3	2	3	2	2	140400	152730	171550	109520	130320	133620	1.00508	1.09335	1.22808	0.784022	0.932923	0.956547	0.804	0.0622867	0.152364
P48962	ADP/ATP translocase 1 OS=Mus musculus OX=10090 GN=Slc25a4 PE=1 SV=4	Slc25a4	32.904	43.3	26	11	6	7	4	3	4	4	4	11	9	9	8	9	10	6	4	4	4	4	6	203350	163020	137200	82437	128970	111840	1.47566	1.183	0.995625	0.598224	0.935902	0.811594	0.642	0.0623036	0.152364
O35286	Pre-mRNA-splicing factor ATP-dependent RNA helicase DHX15 OS=Mus musculus OX=10090 GN=Dhx15 PE=1 SV=2	Dhx15	91.006	38.6	103	23	22	19	18	20	16	16	14	21	20	21	20	21	21	20	20	20	19	20	20	221710	207430	216380	238620	241120	291500	0.938945	0.878469	0.916373	1.01056	1.02115	1.23451	1.195	0.062465	0.152596
Q91VU7	Pseudouridylate synthase 7 homolog OS=Mus musculus OX=10090 GN=Pus7 PE=2 SV=2	Pus7	74.792	31.4	54	15	15	8	6	5	11	9	15	12	9	8	13	13	15	12	9	8	13	13	15	82223	67419	70722	93823	88465	128430	0.92893	0.761679	0.798995	1.05998	0.99945	1.45096	1.41	0.0626518	0.152889
Q8CI04	Conserved oligomeric Golgi complex subunit 3 OS=Mus musculus OX=10090 GN=Cog3 PE=1 SV=3	Cog3	93.282	8.9	8	5	5	3	0	2	2	0	1	4	0	2	3	2	4	4	0	2	3	2	4	248870	0	517850	2312700	2123500	806180	0.207078		0.430888	1.92433	1.7669	0.670799	4.558	0.0634557	0.154575
P35585	AP-1 complex subunit mu-1 OS=Mus musculus OX=10090 GN=Ap1m1 PE=1 SV=3	Ap1m1	48.542	20.6	24	7	7	5	5	5	2	3	4	7	7	4	6	5	7	7	7	4	6	5	7	70629	63749	57094	53806	53070	55627	1.19719	1.08057	0.967763	0.912031	0.899555	0.942897	0.849	0.0634778	0.154575
Q8BH58	TIP41-like protein OS=Mus musculus OX=10090 GN=Tiprl PE=1 SV=1	Tiprl	31.253	43.5	26	7	6	5	3	3	5	5	5	6	5	3	6	5	5	6	5	3	6	5	5	126150	128410	120540	116620	119020	120080	1.03569	1.05424	0.989628	0.957445	0.977149	0.985852	0.948	0.0635801	0.154582
Q60866	Phosphotriesterase-related protein OS=Mus musculus OX=10090 GN=Pter PE=1 SV=1	Pter	39.218	32.1	26	8	8	6	0	1	7	3	9	6	1	3	8	6	7	6	1	3	8	6	7	51505	0	36523	79257	66166	107850	0.754539		0.535056	1.1611	0.96932	1.57998	1.918	0.0636757	0.154582
Q80UW2	F-box only protein 2 OS=Mus musculus OX=10090 GN=Fbxo2 PE=1 SV=1	Fbxo2	33.676	25.9	20	6	6	2	1	2	5	5	5	4	4	4	6	5	6	4	4	4	6	5	6	112720	93423	127810	145420	132210	146790	0.891804	0.739132	1.01119	1.15052	1.046	1.16135	1.271	0.0636831	0.154582
P16254	Signal recognition particle 14 kDa protein OS=Mus musculus OX=10090 GN=Srp14 PE=1 SV=1	Srp14	12.51	24.5	13	3	3	2	2	3	2	2	2	3	2	3	3	2	3	3	2	3	3	2	3	102930	110130	68299	199550	207010	116100	0.768116	0.821846	0.509682	1.48914	1.54481	0.866397	1.858	0.0639138	0.154977
P60904	DnaJ homolog subfamily C member 5 OS=Mus musculus OX=10090 GN=Dnajc5 PE=1 SV=1	Dnajc5	22.101	40.4	28	4	4	5	5	4	5	4	5	4	4	4	4	4	4	4	4	4	4	4	4	104230	130450	137820	152900	156720	150690	0.750928	0.93983	0.992928	1.10157	1.12909	1.08565	1.236	0.0642337	0.155588
P54822	Adenylosuccinate lyase OS=Mus musculus OX=10090 GN=Adsl PE=1 SV=2	Adsl	54.866	38.8	45	11	11	11	9	8	6	4	7	11	9	10	9	8	11	11	9	10	9	8	11	178940	145690	134660	121470	104210	126510	1.32306	1.07722	0.995662	0.898137	0.770518	0.935402	0.767	0.0644557	0.155813
P05480	Neuronal proto-oncogene tyrosine-protein kinase Src OS=Mus musculus OX=10090 GN=Src PE=1 SV=5	Src	59.89	31.4	39	12	8	8	5	7	4	8	7	11	8	10	11	11	12	7	4	7	7	7	8	105500	137630	121790	140300	161390	151070	0.774141	1.00991	0.893675	1.0295	1.18425	1.10853	1.241	0.0644628	0.155813
Q9CQM9	Glutaredoxin-3 OS=Mus musculus OX=10090 GN=Glrx3 PE=1 SV=1	Glrx3	37.778	26.4	33	7	7	5	6	5	6	6	5	7	7	7	7	7	7	7	7	7	7	7	7	160810	156880	139930	142220	122590	118450	1.14744	1.1194	0.998454	1.01479	0.874726	0.845186	0.838	0.0645719	0.155912
Q99JR5	Tubulointerstitial nephritis antigen-like OS=Mus musculus OX=10090 GN=Tinagl1 PE=1 SV=1	Tinagl1	52.664	73.2	210	23	23	31	31	33	41	38	36	22	21	20	22	21	21	22	21	20	22	21	21	7147000	8594600	8267100	10718000	14873000	9533800	0.725173	0.872054	0.838824	1.0875	1.50909	0.96735	1.463	0.0646796	0.156008
P47739	Aldehyde dehydrogenase, dimeric NADP-preferring OS=Mus musculus OX=10090 GN=Aldh3a1 PE=1 SV=2	Aldh3a1	50.48	14.8	14	7	6	3	3	7	0	0	1	7	7	7	3	4	2	6	6	6	2	3	1	202250	242050	506340	149290	102270	154790	0.894259	1.07024	2.23881	0.660093	0.452192	0.684412	0.427	0.0651391	0.156951
Q8BT07	Centrosomal protein of 55 kDa OS=Mus musculus OX=10090 GN=Cep55 PE=1 SV=2	Cep55	53.93	45.7	93	22	22	13	12	12	21	22	13	22	18	18	22	20	21	22	18	18	22	20	21	203210	241700	180050	327440	393070	241240	0.76842	0.913967	0.680843	1.23819	1.48636	0.912227	1.539	0.0653079	0.157192
Q9D4H8	Cullin-2 OS=Mus musculus OX=10090 GN=Cul2 PE=1 SV=2	Cul2	86.876	18.8	26	10	10	5	3	4	6	2	6	9	5	6	7	4	8	9	5	6	7	4	8	31755	26054	28685	36692	33227	46603	0.938497	0.770008	0.847766	1.08441	0.982001	1.37732	1.347	0.0654259	0.157311
Q810B6	Rabankyrin-5 OS=Mus musculus OX=10090 GN=Ankfy1 PE=1 SV=2	Ankfy1	128.65	15	52	15	15	11	8	8	7	7	11	14	11	12	12	12	13	14	11	12	12	12	13	74693	70704	74073	59618	63838	70221	1.08474	1.02681	1.07574	0.865813	0.927099	1.0198	0.882	0.0655271	0.157389
Q9JLV5	Cullin-3 OS=Mus musculus OX=10090 GN=Cul3 PE=1 SV=1	Cul3	88.947	23.6	40	14	14	9	5	7	7	4	8	10	8	8	9	7	11	10	8	8	9	7	11	97883	97422	88125	104210	102330	102440	0.991371	0.986702	0.892541	1.05545	1.03641	1.03753	1.09	0.0656261	0.157461
P70697	Uroporphyrinogen decarboxylase OS=Mus musculus OX=10090 GN=Urod PE=1 SV=2	Urod	40.691	29.2	16	7	7	3	1	1	3	2	6	5	4	6	5	5	6	5	4	6	5	5	6	62668	47535	44426	66001	66476	66672	1.06284	0.806184	0.753456	1.11936	1.12742	1.13074	1.288	0.065956	0.157866
Q9R0P3	S-formylglutathione hydrolase OS=Mus musculus OX=10090 GN=Esd PE=1 SV=1	Esd	31.319	77.7	91	15	15	17	13	17	15	13	16	14	12	14	14	14	13	14	12	14	14	14	13	1176000	1125800	1149900	938290	995420	1110500	1.08622	1.03985	1.06211	0.866659	0.919428	1.02572	0.882	0.0659795	0.157866
O54950	5'-AMP-activated protein kinase subunit gamma-1 OS=Mus musculus OX=10090 GN=Prkag1 PE=1 SV=2	Prkag1	37.52	31.8	37	9	8	6	7	7	5	5	7	8	8	9	8	6	9	7	7	8	7	5	8	46791	48765	50949	51274	54052	57834	0.906612	0.94486	0.987176	0.993474	1.0473	1.12058	1.114	0.0660017	0.157866
G5E829	Plasma membrane calcium-transporting ATPase 1 OS=Mus musculus OX=10090 GN=Atp2b1 PE=1 SV=1	Atp2b1	134.75	34.4	176	33	33	27	24	27	34	33	31	28	27	28	32	32	33	28	27	28	32	32	33	515340	632300	706440	747650	799960	784020	0.738713	0.90637	1.01265	1.07172	1.1467	1.12385	1.258	0.0661347	0.157921
O89051	Integral membrane protein 2B OS=Mus musculus OX=10090 GN=Itm2b PE=1 SV=1	Itm2b	30.26	40.6	26	8	8	2	4	5	5	3	7	5	4	5	7	7	7	5	4	5	7	7	7	74482	87881	87218	90307	104280	107400	0.810221	0.955976	0.948764	0.982367	1.13437	1.16831	1.21	0.0661627	0.157921
Q99K70	Ras-related GTP-binding protein C OS=Mus musculus OX=10090 GN=Rragc PE=1 SV=1	Rragc	44.12	38.9	40	11	11	6	4	7	7	5	11	8	6	9	8	9	11	8	6	9	8	9	11	125480	89796	94004	122790	143500	147170	1.0417	0.745463	0.780397	1.01937	1.1913	1.22177	1.337	0.0662997	0.157989
O35316	Sodium- and chloride-dependent taurine transporter OS=Mus musculus OX=10090 GN=Slc6a6 PE=1 SV=2	Slc6a6	69.855	4.2	5	2	2	0	2	1	2	0	0	2	2	2	2	2	2	2	2	2	2	2	2	52936	105120	65368	45719	43405	37211	0.9081	1.8033	1.12137	0.784294	0.744598	0.638342	0.565	0.0663291	0.157989
P56546	C-terminal-binding protein 2 OS=Mus musculus OX=10090 GN=Ctbp2 PE=1 SV=2	Ctbp2	48.956	19.6	22	6	5	4	3	1	4	5	5	4	4	3	5	5	5	3	3	2	4	4	4	41913	38100	31354	43282	58445	49438	0.957895	0.870751	0.716576	0.989182	1.33572	1.12987	1.357	0.0664626	0.158082
P06795	ATP-dependent translocase ABCB1 OS=Mus musculus OX=10090 GN=Abcb1b PE=1 SV=1	Abcb1b	140.99	25.8	109	24	18	16	15	17	19	22	20	19	19	19	22	21	22	14	14	13	16	16	16	114630	140820	121850	165930	179930	138340	0.798352	0.980754	0.848636	1.15564	1.25314	0.963482	1.283	0.0665718	0.158082
O08807	Peroxiredoxin-4 OS=Mus musculus OX=10090 GN=Prdx4 PE=1 SV=1	Prdx4	31.052	40.1	51	8	7	9	8	7	9	8	10	8	8	8	8	8	8	7	7	7	7	7	7	1398200	1230300	1163500	1059400	1126800	1091000	1.18673	1.04422	0.987523	0.899168	0.956374	0.925989	0.864	0.0665755	0.158082
P35486	Pyruvate dehydrogenase E1 component subunit alpha, somatic form, mitochondrial OS=Mus musculus OX=10090 GN=Pdha1 PE=1 SV=1	Pdha1	43.231	10.8	12	4	4	3	2	1	1	2	3	4	4	2	4	4	4	4	4	2	4	4	4	125770	98454	75669	39320	68105	63786	1.60181	1.25391	0.963724	0.500781	0.867388	0.812381	0.571	0.0668068	0.158467
Q80X50	Ubiquitin-associated protein 2-like OS=Mus musculus OX=10090 GN=Ubap2l PE=1 SV=1	Ubap2l	116.8	7.1	15	4	4	3	4	1	2	2	3	4	4	3	4	2	3	4	4	3	4	2	3	78752	55615	80161	42004	30407	56015	1.37777	0.972988	1.40242	0.734862	0.531972	0.979986	0.599	0.0673976	0.159703
O35593	26S proteasome non-ATPase regulatory subunit 14 OS=Mus musculus OX=10090 GN=Psmd14 PE=1 SV=2	Psmd14	34.577	53.5	41	11	11	8	6	7	7	4	9	10	8	9	10	7	9	10	8	9	10	7	9	347260	329140	338440	362820	376170	434540	0.952106	0.902425	0.927924	0.994768	1.03137	1.19141	1.156	0.067567	0.159939
Q9QXB9	Developmentally-regulated GTP-binding protein 2 OS=Mus musculus OX=10090 GN=Drg2 PE=1 SV=1	Drg2	40.718	27.5	42	8	8	8	7	6	7	9	5	7	7	6	6	8	6	7	7	6	6	8	6	110940	115640	105350	97338	105140	90671	1.06489	1.11	1.01123	0.934327	1.00922	0.870332	0.883	0.068204	0.16128
Q9JJ00	Phospholipid scramblase 1 OS=Mus musculus OX=10090 GN=Plscr1 PE=1 SV=1	Plscr1	35.914	25.3	31	7	7	4	4	5	6	6	6	7	7	7	7	7	7	7	7	7	7	7	7	272670	306840	312300	407160	385620	317310	0.817234	0.919646	0.936011	1.22032	1.15576	0.951027	1.245	0.0684468	0.161687
Q6ZWU9	40S ribosomal protein S27 OS=Mus musculus OX=10090 GN=Rps27 PE=1 SV=3	Rps27	9.461	39.3	23	4	2	4	4	3	4	4	4	4	4	4	4	4	4	2	2	2	2	2	2	600670	584390	559160	419080	547230	472920	1.13211	1.10143	1.05388	0.78986	1.03139	0.891335	0.825	0.0686068	0.161898
Q8CFI7	DNA-directed RNA polymerase II subunit RPB2 OS=Mus musculus OX=10090 GN=Polr2b PE=1 SV=2	Polr2b	133.91	22.5	71	20	20	12	9	8	15	9	18	18	13	14	18	14	19	18	13	14	18	14	19	108590	92449	104510	136410	112490	162540	0.908717	0.773644	0.874574	1.14152	0.941353	1.36019	1.347	0.0689253	0.162482
P25799	Nuclear factor NF-kappa-B p105 subunit OS=Mus musculus OX=10090 GN=Nfkb1 PE=1 SV=2	Nfkb1	105.61	11	24	7	7	4	3	4	3	5	5	6	5	5	7	6	7	6	5	5	7	6	7	67257	56339	63082	54050	52944	55918	1.15433	0.966944	1.08267	0.927658	0.908676	0.959719	0.873	0.0690093	0.162513
Q8BP47	Asparagine--tRNA ligase, cytoplasmic OS=Mus musculus OX=10090 GN=NARS1 PE=1 SV=2	NARS1	64.279	42.6	126	19	19	23	20	20	19	21	23	18	17	18	18	17	19	18	17	18	18	17	19	650730	632410	582100	473070	561000	557720	1.1294	1.09761	1.01029	0.821057	0.973668	0.967975	0.853	0.0693261	0.163091
A2A6Q5	Cell division cycle protein 27 homolog OS=Mus musculus OX=10090 GN=Cdc27 PE=1 SV=1	Cdc27	91.841	13.1	20	7	7	4	2	3	4	3	4	5	3	5	7	5	7	5	3	5	7	5	7	33010	31813	31103	53652	35092	62468	0.801415	0.772354	0.755117	1.30256	0.851961	1.51659	1.576	0.0695056	0.163195
Q9WTX5	S-phase kinase-associated protein 1 OS=Mus musculus OX=10090 GN=Skp1 PE=1 SV=3	Skp1	18.672	35.6	32	5	5	7	4	6	5	5	5	5	4	4	5	4	4	5	4	4	5	4	4	284710	314370	270540	256470	243130	265990	1.04467	1.1535	0.99268	0.941053	0.892106	0.975985	0.88	0.0695128	0.163195
Q8R105	Vacuolar protein sorting-associated protein 37C OS=Mus musculus OX=10090 GN=Vps37c PE=1 SV=1	Vps37c	38.452	25	30	6	6	6	4	6	4	5	5	6	6	6	6	6	6	6	6	6	6	6	6	242850	336800	339510	216860	248780	207670	0.914994	1.26897	1.27918	0.81707	0.937336	0.782445	0.733	0.0698144	0.163735
Q8BJW6	Eukaryotic translation initiation factor 2A OS=Mus musculus OX=10090 GN=Eif2a PE=1 SV=2	Eif2a	64.403	33.9	58	13	13	11	10	10	9	9	9	12	11	12	9	9	10	12	11	12	9	9	10	135300	122640	125900	102010	98844	122020	1.1487	1.04121	1.06889	0.866065	0.839185	1.03595	0.841	0.070022	0.164054
P12032	Metalloproteinase inhibitor 1 OS=Mus musculus OX=10090 GN=Timp1 PE=1 SV=2	Timp1	22.628	27.8	10	4	4	3	2	3	1	0	1	3	3	4	3	2	4	3	3	4	3	2	4	183810	213820	254990	142930	0	159700	0.962104	1.11918	1.33468	0.748129		0.835907	0.696	0.0702462	0.164411
Q9DCN2	NADH-cytochrome b5 reductase 3 OS=Mus musculus OX=10090 GN=Cyb5r3 PE=1 SV=3	Cyb5r3	34.127	51.2	39	11	11	10	6	7	4	5	7	11	9	10	8	8	10	11	9	10	8	8	10	208890	186900	175260	148070	168660	167900	1.18724	1.06225	0.996097	0.841562	0.958586	0.954266	0.849	0.0706585	0.165207
Q7M6Y3	Phosphatidylinositol-binding clathrin assembly protein OS=Mus musculus OX=10090 GN=Picalm PE=1 SV=1	Picalm	71.543	12.3	23	6	6	4	4	5	4	3	3	4	5	5	4	4	4	4	5	5	4	4	4	54793	49550	47630	47666	40344	39659	1.17564	1.06315	1.02195	1.02272	0.865621	0.850924	0.84	0.0707792	0.16532
Q61753	D-3-phosphoglycerate dehydrogenase OS=Mus musculus OX=10090 GN=Phgdh PE=1 SV=3	Phgdh	56.585	38.6	102	16	16	17	17	15	19	16	18	16	15	15	16	14	16	16	15	15	16	14	16	1080800	983380	914690	828650	899660	878500	1.16097	1.05632	0.982537	0.890115	0.966393	0.943663	0.875	0.0718096	0.167354
O35841	Apoptosis inhibitor 5 OS=Mus musculus OX=10090 GN=Api5 PE=1 SV=2	Api5	56.784	10.3	16	4	4	3	2	2	3	2	4	4	4	3	3	4	4	4	4	3	3	4	4	67074	59005	50215	39431	48963	47128	1.29065	1.13538	0.966243	0.758736	0.942152	0.906842	0.769	0.0718238	0.167354
Q08288	Cell growth-regulating nucleolar protein OS=Mus musculus OX=10090 GN=Lyar PE=1 SV=2	Lyar	43.735	15.7	17	4	4	2	1	2	4	4	4	4	3	4	4	4	4	4	3	4	4	4	4	93710	97316	83557	103620	113490	99943	0.950348	0.986918	0.847383	1.05085	1.15094	1.01356	1.155	0.0719059	0.167354
F8VQB6	Unconventional myosin-X OS=Mus musculus OX=10090 GN=Myo10 PE=1 SV=1	Myo10	237.32	12.4	34	17	17	2	4	4	9	7	8	7	10	8	11	12	14	7	10	8	11	12	14	31047	56806	53644	84405	97780	62613	0.482227	0.882321	0.833208	1.31099	1.51874	0.972516	1.73	0.0720322	0.167354
Q9Z0G0	PDZ domain-containing protein GIPC1 OS=Mus musculus OX=10090 GN=Gipc1 PE=1 SV=1	Gipc1	36.129	33.6	25	8	8	2	5	4	7	4	3	6	8	6	6	6	6	6	8	6	6	6	6	164760	176970	134360	206970	201780	182300	0.926364	0.995015	0.75544	1.16369	1.13451	1.02498	1.241	0.0720651	0.167354
Q9CQI3	Glia maturation factor beta OS=Mus musculus OX=10090 GN=Gmfb PE=1 SV=3	Gmfb	16.723	35.2	20	4	4	3	4	4	3	3	3	4	4	4	3	3	3	4	4	4	3	3	3	199650	240690	235850	175740	197840	195510	0.961952	1.15969	1.13637	0.846749	0.953231	0.942005	0.842	0.072144	0.167354
Q63829	COMM domain-containing protein 3 OS=Mus musculus OX=10090 GN=Commd3 PE=1 SV=1	Commd3	22.037	36.4	13	5	5	3	2	2	2	2	2	4	3	2	3	2	3	4	3	2	3	2	3	35140	36304	44874	34161	19875	18482	1.11652	1.15351	1.42581	1.08542	0.6315	0.58724	0.623	0.0721619	0.167354
Q8BPM0	Disheveled-associated activator of morphogenesis 1 OS=Mus musculus OX=10090 GN=Daam1 PE=1 SV=4	Daam1	123.37	9	15	10	10	1	2	0	8	1	3	9	6	4	9	6	8	9	6	4	9	6	8	680360	1241300	981730	1710200	1254400	1675500	0.54115	0.987315	0.780856	1.36027	0.997734	1.33267	1.598	0.0723205	0.167459
Q9JKP5	Muscleblind-like protein 1 OS=Mus musculus OX=10090 GN=Mbnl1 PE=1 SV=1	Mbnl1	36.975	5.6	6	2	2	0	2	1	0	2	1	2	2	2	2	2	2	2	2	2	2	2	2	39084	37895	37465	32984	32809	37298	1.07801	1.04521	1.03335	0.909757	0.90493	1.02875	0.901	0.0723835	0.167459
P41731	CD63 antigen OS=Mus musculus OX=10090 GN=Cd63 PE=1 SV=2	Cd63	25.766	20.6	24	3	3	4	3	4	4	5	4	3	3	3	3	3	3	3	3	3	3	3	3	1714800	2078300	2068700	2199000	3146800	2577800	0.746355	0.904566	0.900387	0.9571	1.36962	1.12197	1.352	0.0724265	0.167459
Q91YR1	Twinfilin-1 OS=Mus musculus OX=10090 GN=Twf1 PE=1 SV=2	Twf1	40.079	45.7	45	11	10	8	8	6	8	8	7	11	11	11	10	10	10	10	10	10	9	9	9	292560	298960	290730	278350	289260	270140	1.02056	1.04288	1.01417	0.970988	1.00905	0.942349	0.95	0.0727955	0.168142
Q8C4B4	Protein unc-119 homolog B OS=Mus musculus OX=10090 GN=Unc119b PE=1 SV=1	Unc119b	28.302	29.5	18	5	5	3	2	1	4	3	5	4	4	3	4	3	5	4	4	3	4	3	5	35964	27100	30110	46122	34787	51170	0.957963	0.721855	0.802031	1.22854	0.926611	1.363	1.418	0.0729097	0.168153
P37172	Activin receptor type-1 OS=Mus musculus OX=10090 GN=Acvr1 PE=2 SV=2	Acvr1	57.225	6.5	9	3	3	1	2	0	1	2	3	3	3	3	3	3	3	3	3	3	3	3	3	28251	52558	21195	51220	77902	66847	0.568864	1.05831	0.426784	1.03137	1.56864	1.34604	1.921	0.0729469	0.168153
Q61147	Ceruloplasmin OS=Mus musculus OX=10090 GN=Cp PE=1 SV=2	Cp	121.15	47.3	218	40	37	35	35	43	35	33	37	39	38	39	39	38	37	36	35	36	36	35	34	353680	346080	489500	277140	217870	317640	1.06003	1.03725	1.4671	0.830627	0.652986	0.952011	0.683	0.0731551	0.168328
Q9DB05	Alpha-soluble NSF attachment protein OS=Mus musculus OX=10090 GN=Napa PE=1 SV=1	Napa	33.189	52.2	50	11	11	9	7	10	9	5	10	11	10	10	10	9	10	11	10	10	10	9	10	104690	86480	97073	70048	71107	88817	1.21212	1.00128	1.12393	0.81103	0.823291	1.02834	0.798	0.0731771	0.168328
O08746	Matrilin-2 OS=Mus musculus OX=10090 GN=Matn2 PE=2 SV=2	Matn2	106.75	23.6	49	17	17	4	4	8	15	7	11	7	5	8	16	11	14	7	5	8	16	11	14	88673	84525	125150	174990	135110	125710	0.724691	0.690791	1.0228	1.43013	1.1042	1.02738	1.461	0.0732476	0.168328
P51881	ADP/ATP translocase 2 OS=Mus musculus OX=10090 GN=Slc25a5 PE=1 SV=3	Slc25a5	32.931	40.9	55	12	7	11	8	9	9	10	8	11	12	10	9	11	8	6	7	5	5	6	4	786830	573370	494790	306490	468640	406630	1.55462	1.13286	0.977604	0.605562	0.925937	0.803418	0.637	0.0733172	0.168328
Q3TZZ7	Extended synaptotagmin-2 OS=Mus musculus OX=10090 GN=Esyt2 PE=1 SV=1	Esyt2	94.138	32.1	87	21	21	15	11	15	16	15	15	15	14	16	20	18	21	15	14	16	20	18	21	136190	107750	121910	151890	135220	160960	1.00396	0.794304	0.898688	1.11969	0.996806	1.18655	1.225	0.0733905	0.168328
P50247	Adenosylhomocysteinase OS=Mus musculus OX=10090 GN=Ahcy PE=1 SV=3	Ahcy	47.688	39.1	84	15	15	15	13	15	14	13	14	14	14	15	15	13	15	14	14	15	15	13	15	499480	423180	450760	358460	341470	426940	1.19861	1.01551	1.0817	0.860204	0.819433	1.02454	0.82	0.0740316	0.169628
Q99KN1	Arrestin domain-containing protein 1 OS=Mus musculus OX=10090 GN=Arrdc1 PE=1 SV=2	Arrdc1	46.329	46.1	61	11	11	10	11	10	10	9	11	10	11	10	11	10	10	10	11	10	11	10	10	324530	500230	460520	305710	320330	284270	0.88686	1.367	1.25849	0.835429	0.875382	0.776839	0.708	0.0741892	0.169819
Q60772	Cyclin-dependent kinase 4 inhibitor C OS=Mus musculus OX=10090 GN=Cdkn2c PE=1 SV=1	Cdkn2c	18.066	13.1	11	2	2	2	2	2	2	2	1	2	2	2	2	2	2	2	2	2	2	2	2	362080	402580	398470	237100	341670	313010	1.05721	1.17547	1.16347	0.692293	0.99762	0.913938	0.767	0.0744799	0.17016
Q60875	Rho guanine nucleotide exchange factor 2 OS=Mus musculus OX=10090 GN=Arhgef2 PE=1 SV=4	Arhgef2	111.97	25.7	81	18	18	17	13	12	14	11	14	18	15	13	16	13	15	18	15	13	16	13	15	104880	101850	87812	85588	86316	85465	1.14018	1.10724	0.954632	0.930454	0.938369	0.929117	0.874	0.0746501	0.17016
Q9EQC5	N-terminal kinase-like protein OS=Mus musculus OX=10090 GN=Scyl1 PE=1 SV=1	Scyl1	89.159	12.4	19	6	6	5	1	3	3	2	5	6	3	6	4	4	5	6	3	6	4	4	5	49151	49897	48338	47557	42691	39569	1.06386	1.08001	1.04627	1.02936	0.924038	0.856463	0.881	0.0746717	0.17016
P62264	40S ribosomal protein S14 OS=Mus musculus OX=10090 GN=Rps14 PE=1 SV=3	Rps14	16.273	36.4	33	5	5	6	6	5	5	6	5	5	5	5	5	5	5	5	5	5	5	5	5	788640	816190	692630	590120	708380	630420	1.1196	1.15871	0.983295	0.837767	1.00565	0.894979	0.84	0.0746763	0.17016
Q6PHN9	Ras-related protein Rab-35 OS=Mus musculus OX=10090 GN=Rab35 PE=1 SV=1	Rab35	23.025	48.3	59	8	8	8	9	8	11	12	11	8	8	8	8	8	8	8	8	8	8	8	8	236080	288780	273180	341240	350870	288320	0.79646	0.974253	0.921624	1.15124	1.18372	0.972701	1.229	0.0747096	0.17016
P28656	Nucleosome assembly protein 1-like 1 OS=Mus musculus OX=10090 GN=Nap1l1 PE=1 SV=2	Nap1l1	45.345	37.1	54	10	9	10	9	9	8	8	10	10	10	9	9	9	10	9	9	8	8	8	9	588120	488630	456240	628260	597200	608610	1.04801	0.870724	0.813006	1.11954	1.06419	1.08452	1.196	0.0748743	0.170365
Q91VC3	Eukaryotic initiation factor 4A-III OS=Mus musculus OX=10090 GN=Eif4a3 PE=1 SV=3	Eif4a3	46.839	48.2	74	18	14	14	8	12	15	11	14	18	15	17	18	16	18	14	11	13	14	13	14	128700	120080	120410	132170	137980	160570	0.965359	0.900701	0.903177	0.991387	1.03497	1.20441	1.167	0.0751669	0.170751
P61028	Ras-related protein Rab-8B OS=Mus musculus OX=10090 GN=Rab8b PE=1 SV=1	Rab8b	23.603	31.9	17	5	3	2	2	4	2	3	4	5	4	5	5	5	5	3	2	3	3	3	3	122040	171910	160550	196370	200290	184910	0.706748	0.99555	0.929763	1.1372	1.1599	1.07083	1.28	0.0752763	0.170751
O55143	Sarcoplasmic/endoplasmic reticulum calcium ATPase 2 OS=Mus musculus OX=10090 GN=Atp2a2 PE=1 SV=2	Atp2a2	114.86	24.8	66	18	18	14	7	11	11	12	11	14	14	13	15	16	14	14	14	13	15	16	14	236980	196970	197430	188030	160640	176430	1.22949	1.02191	1.0243	0.975529	0.833426	0.915347	0.832	0.0752927	0.170751
P18572	Basigin OS=Mus musculus OX=10090 GN=Bsg PE=1 SV=2	Bsg	42.444	25.7	68	10	10	11	11	12	11	12	11	10	10	10	10	10	9	10	10	10	10	10	9	1967700	2255800	2427000	2570900	2776800	2485700	0.815126	0.934472	1.00539	1.065	1.1503	1.02971	1.178	0.0753425	0.170751
O08553	Dihydropyrimidinase-related protein 2 OS=Mus musculus OX=10090 GN=Dpysl2 PE=1 SV=2	Dpysl2	62.277	58.6	141	22	22	22	21	23	25	22	28	21	21	21	21	21	21	21	21	21	21	21	21	321390	298530	363330	414380	357540	465020	0.868547	0.806769	0.981889	1.11985	0.966242	1.2567	1.258	0.0755939	0.171028
Q91ZJ5	UTP--glucose-1-phosphate uridylyltransferase OS=Mus musculus OX=10090 GN=Ugp2 PE=1 SV=3	Ugp2	56.979	15	23	5	5	4	4	4	4	3	4	5	3	4	4	4	4	5	3	4	4	4	4	54117	34067	43626	33782	23026	29627	1.48779	0.936571	1.19937	0.928736	0.633032	0.814507	0.656	0.0756139	0.171028
Q3UM45	Protein phosphatase 1 regulatory subunit 7 OS=Mus musculus OX=10090 GN=Ppp1r7 PE=1 SV=2	Ppp1r7	41.291	44	37	10	10	8	5	7	6	6	5	9	6	7	8	7	8	9	6	7	8	7	8	87663	81106	85293	54985	55410	80321	1.18256	1.09411	1.15059	0.741741	0.747474	1.08352	0.751	0.0760118	0.171758
Q64324	Syntaxin-binding protein 2 OS=Mus musculus OX=10090 GN=Stxbp2 PE=1 SV=1	Stxbp2	66.357	39.6	64	16	16	9	8	8	11	11	17	11	10	11	15	11	15	11	10	11	15	11	15	91801	94317	81253	96106	102590	102310	0.969086	0.995645	0.857737	1.01453	1.08298	1.08002	1.126	0.0764029	0.172472
Q9DBH5	Vesicular integral-membrane protein VIP36 OS=Mus musculus OX=10090 GN=Lman2 PE=1 SV=2	Lman2	40.429	24.6	22	6	6	5	5	2	2	3	5	6	5	2	6	5	6	6	5	2	6	5	6	84058	70028	75882	64521	70358	60979	1.1844	0.986713	1.0692	0.909118	0.991363	0.85921	0.852	0.0767068	0.172987
Q9D2G2	Dihydrolipoyllysine-residue succinyltransferase component of 2-oxoglutarate dehydrogenase complex, mitochondrial OS=Mus musculus OX=10090 GN=Dlst PE=1 SV=1	Dlst	48.994	9.7	13	3	3	3	2	2	2	2	2	3	3	2	2	2	3	3	3	2	2	2	3	83447	69880	52658	39432	56062	37167	1.47848	1.23811	0.932974	0.698641	0.993285	0.658511	0.644	0.0769679	0.173405
Q3U7R1	Extended synaptotagmin-1 OS=Mus musculus OX=10090 GN=Esyt1 PE=1 SV=2	Esyt1	121.55	26.3	97	22	22	17	10	13	20	18	19	22	17	15	21	18	21	22	17	15	21	18	21	96735	80231	82659	108610	94191	120500	0.995684	0.82581	0.850801	1.11791	0.969499	1.24029	1.245	0.0771322	0.173532
Q99KV1	DnaJ homolog subfamily B member 11 OS=Mus musculus OX=10090 GN=Dnajb11 PE=1 SV=1	Dnajb11	40.555	39.7	60	12	12	9	10	8	10	9	14	10	10	10	11	8	12	10	10	10	11	8	12	472540	584030	513650	734710	564220	760040	0.781232	0.965554	0.849198	1.21467	0.932803	1.25655	1.311	0.0771758	0.173532
Q68FF6	ARF GTPase-activating protein GIT1 OS=Mus musculus OX=10090 GN=Git1 PE=1 SV=1	Git1	85.299	8.8	11	5	4	3	0	4	1	1	2	5	5	5	3	3	4	4	4	4	2	2	3	119330	114910	94110	98008	82838	80811	1.21351	1.16856	0.957039	0.99668	0.84241	0.821797	0.797	0.0773404	0.17371
Q07797	Galectin-3-binding protein OS=Mus musculus OX=10090 GN=Lgals3bp PE=1 SV=1	Lgals3bp	64.49	49.4	214	20	20	33	36	40	34	33	38	19	19	20	19	20	20	19	19	20	19	20	20	5671400	6317200	9433900	5272700	4414200	4526500	0.954891	1.06362	1.58838	0.887762	0.743217	0.762125	0.663	0.077448	0.17371
Q91XL3	UDP-glucuronic acid decarboxylase 1 OS=Mus musculus OX=10090 GN=Uxs1 PE=1 SV=1	Uxs1	47.552	35	30	8	8	5	1	3	8	5	8	7	3	4	8	7	8	7	3	4	8	7	8	90889	41941	74982	199280	89056	221590	0.759795	0.35061	0.626819	1.6659	0.744472	1.8524	2.454	0.0774827	0.17371
O88662	Epithelial membrane protein 2 OS=Mus musculus OX=10090 GN=Emp2 PE=1 SV=1	Emp2	19.747	5.2	10	2	2	1	0	3	2	2	2	1	1	2	1	2	1	1	1	2	1	2	1	48746	0	74804	95824	88819	115680	0.575007		0.882387	1.13034	1.04771	1.36456	1.621	0.0776392	0.17389
P70335	Rho-associated protein kinase 1 OS=Mus musculus OX=10090 GN=Rock1 PE=1 SV=1	Rock1	158.17	9.1	19	11	7	4	2	2	5	3	3	10	9	9	11	9	10	6	5	5	7	5	6	73175	61396	57133	94931	69906	90357	0.982439	0.824295	0.767061	1.27453	0.93855	1.21312	1.331	0.0779053	0.174218
P31230	Aminoacyl tRNA synthase complex-interacting multifunctional protein 1 OS=Mus musculus OX=10090 GN=Aimp1 PE=1 SV=2	Aimp1	33.997	50	39	10	10	8	6	7	5	5	8	9	9	10	9	8	10	9	9	10	9	8	10	184510	167800	172340	136380	134850	168160	1.14836	1.04435	1.07261	0.848803	0.839281	1.0466	0.837	0.0779377	0.174218
Q9Z175	Lysyl oxidase homolog 3 OS=Mus musculus OX=10090 GN=Loxl3 PE=1 SV=2	Loxl3	83.739	18.2	27	9	9	3	2	4	4	7	7	4	6	8	8	8	8	4	6	8	8	8	8	25670	34620	39809	43199	79850	50313	0.563225	0.759596	0.873448	0.947828	1.75199	1.10392	1.732	0.0784568	0.175207
P70362	Ubiquitin recognition factor in ER-associated degradation protein 1 OS=Mus musculus OX=10090 GN=Ufd1 PE=1 SV=2	Ufd1	34.481	8.1	5	2	2	1	0	2	1	1	0	2	1	2	2	1	2	2	1	2	2	1	2	31875	0	37318	26685	0	26219	1.04425		1.22257	0.874223		0.858956	0.765	0.0789153	0.17606
Q9CQR6	Serine/threonine-protein phosphatase 6 catalytic subunit OS=Mus musculus OX=10090 GN=Ppp6c PE=1 SV=1	Ppp6c	35.159	22.6	16	5	5	2	2	4	4	1	3	3	3	5	4	4	4	3	3	5	4	4	4	110630	104760	112910	90461	91744	106270	1.07621	1.01911	1.09839	0.880006	0.892488	1.0338	0.879	0.0791741	0.17631
Q9CZY3	Ubiquitin-conjugating enzyme E2 variant 1 OS=Mus musculus OX=10090 GN=Ube2v1 PE=1 SV=1	Ube2v1	16.355	40.1	20	5	5	3	3	4	4	2	4	3	3	4	5	5	5	3	3	4	5	5	5	294630	326620	346440	259720	275490	299540	0.980771	1.08726	1.15324	0.864561	0.917057	0.997115	0.863	0.0791814	0.17631
P21956	Lactadherin OS=Mus musculus OX=10090 GN=Mfge8 PE=1 SV=3	Mfge8	51.24	49.9	224	26	26	32	37	36	39	42	38	24	25	25	25	25	26	24	25	25	25	25	26	2900700	3992400	4412700	5090600	5410500	4709300	0.656361	0.903387	0.998491	1.15189	1.22427	1.0656	1.345	0.0794483	0.176732
Q3TIX9	U4/U6.U5 tri-snRNP-associated protein 2 OS=Mus musculus OX=10090 GN=Usp39 PE=1 SV=2	Usp39	65.146	11.5	9	4	4	1	0	1	3	2	2	3	1	2	4	2	3	3	1	2	4	2	3	15091	0	18937	25135	21342	21339	0.740888		0.929706	1.23399	1.04778	1.04763	1.329	0.0795356	0.176754
Q9WV32	Actin-related protein 2/3 complex subunit 1B OS=Mus musculus OX=10090 GN=Arpc1b PE=1 SV=4	Arpc1b	41.063	47.3	80	14	13	12	13	13	14	12	16	14	13	13	12	13	14	13	12	12	11	12	13	649410	645020	713180	583030	638070	598020	1.01822	1.01134	1.11821	0.914143	1.00044	0.937647	0.906	0.0798855	0.17736
P70318	Nucleolysin TIAR OS=Mus musculus OX=10090 GN=Tial1 PE=1 SV=1	Tial1	43.388	13	9	4	4	2	1	2	1	2	1	4	2	4	1	2	3	4	2	4	1	2	3	40958	0	37889	0	32749	34589	1.12072		1.03674		0.896097	0.946445	0.854	0.0804909	0.178531
Q8K2J0	1-phosphatidylinositol 4,5-bisphosphate phosphodiesterase delta-3 OS=Mus musculus OX=10090 GN=Plcd3 PE=1 SV=2	Plcd3	88.606	38.1	99	21	21	15	15	15	20	15	19	14	16	17	18	16	20	14	16	17	18	16	20	108990	141070	140400	162250	171520	149390	0.748541	0.968865	0.964264	1.11433	1.17799	1.02601	1.237	0.0811996	0.179841
Q6P9J9	Anoctamin-6 OS=Mus musculus OX=10090 GN=Ano6 PE=1 SV=1	Ano6	106.25	24.6	76	19	19	14	12	11	14	11	14	17	17	16	17	16	17	17	17	16	17	16	17	384290	476460	529220	364120	368620	374100	0.923474	1.14497	1.27175	0.875005	0.885818	0.898987	0.796	0.0812388	0.179841
Q8VBV3	Exosome complex component RRP4 OS=Mus musculus OX=10090 GN=Exosc2 PE=1 SV=1	Exosc2	32.631	25.6	12	5	5	2	2	1	2	1	4	3	4	2	3	3	4	3	4	2	3	3	4	62638	57949	58513	90111	70107	66250	0.926671	0.857301	0.865645	1.33311	1.03717	0.980107	1.264	0.0815315	0.180315
Q8VEE4	Replication protein A 70 kDa DNA-binding subunit OS=Mus musculus OX=10090 GN=Rpa1 PE=1 SV=1	Rpa1	69.036	21.7	35	12	12	9	2	6	8	3	7	11	7	9	12	8	9	11	7	9	12	8	9	79074	67554	83490	108570	83054	121780	0.872907	0.745736	0.921655	1.19852	0.916842	1.34434	1.362	0.0819399	0.181043
Q62048	Astrocytic phosphoprotein PEA-15 OS=Mus musculus OX=10090 GN=Pea15 PE=1 SV=1	Pea15	15.054	35.4	17	4	4	3	3	4	2	2	3	4	4	4	3	3	4	4	4	4	3	3	4	102340	97288	87548	71815	85868	84829	1.15925	1.10202	0.991693	0.813479	0.972663	0.960894	0.844	0.0822057	0.181455
P62717	60S ribosomal protein L18a OS=Mus musculus OX=10090 GN=Rpl18a PE=1 SV=1	Rpl18a	20.732	48.3	46	9	9	7	7	7	9	8	8	9	9	8	9	8	9	9	9	8	9	8	9	1319000	1412200	1273400	1171700	1259500	1044900	1.05792	1.13268	1.02135	0.939778	1.0102	0.838077	0.868	0.0825305	0.181996
Q9WUK2	Eukaryotic translation initiation factor 4H OS=Mus musculus OX=10090 GN=Eif4h PE=1 SV=3	Eif4h	27.341	19.4	12	3	3	2	2	2	2	2	2	2	2	2	3	2	2	2	2	2	3	2	2	48902	111140	92735	148640	182820	123030	0.414853	0.942841	0.786704	1.26097	1.55093	1.04371	1.798	0.0828022	0.18242
Q9CQC8	Maspardin OS=Mus musculus OX=10090 GN=Spg21 PE=1 SV=1	Spg21	34.952	13.6	11	3	3	2	2	1	2	2	2	3	2	3	2	2	2	3	2	3	2	2	2	41523	49226	39795	59365	48006	52859	0.85681	1.01576	0.821153	1.22497	0.990584	1.09072	1.227	0.0831398	0.182835
Q8VI75	Importin-4 OS=Mus musculus OX=10090 GN=Ipo4 PE=1 SV=1	Ipo4	119.27	14.3	45	13	13	7	8	6	10	7	7	11	10	7	12	9	11	11	10	7	12	9	11	64853	59184	52928	75873	66301	66870	1.00805	0.919937	0.822696	1.17935	1.03056	1.03941	1.181	0.0831505	0.182835
Q8N7N5	DDB1- and CUL4-associated factor 8 OS=Mus musculus OX=10090 GN=Dcaf8 PE=1 SV=1	Dcaf8	66.031	13.7	13	5	5	3	2	3	1	1	3	3	4	4	3	2	4	3	4	4	3	2	4	59517	53264	62225	34452	38239	54558	1.18146	1.05733	1.23521	0.683899	0.759074	1.08302	0.727	0.0833837	0.183172
Q8R0J7	Vacuolar protein sorting-associated protein 37B OS=Mus musculus OX=10090 GN=Vps37b PE=1 SV=1	Vps37b	31.055	45.3	43	8	8	6	7	5	8	8	9	8	8	6	8	8	8	8	8	6	8	8	8	146000	216940	223350	255730	316590	253930	0.620159	0.921489	0.948716	1.08626	1.34477	1.07861	1.409	0.0835229	0.183273
Q8BFR5	Elongation factor Tu, mitochondrial OS=Mus musculus OX=10090 GN=Tufm PE=1 SV=1	Tufm	49.508	26.3	26	9	9	9	4	7	2	2	2	9	5	7	4	4	5	9	5	7	4	4	5	269420	205720	180400	129030	181590	147620	1.45138	1.10823	0.971826	0.695092	0.978236	0.795238	0.699	0.0835897	0.183273
Q9Z2H5	Band 4.1-like protein 1 OS=Mus musculus OX=10090 GN=Epb41l1 PE=1 SV=2	Epb41l1	98.314	15.9	31	10	8	7	7	6	5	3	3	9	7	9	9	8	9	8	6	8	7	7	7	70384	67651	78220	62299	58068	67507	1.04497	1.0044	1.16131	0.924937	0.862121	1.00226	0.869	0.0837375	0.183421
Q8BJU0	Small glutamine-rich tetratricopeptide repeat-containing protein alpha OS=Mus musculus OX=10090 GN=Sgta PE=1 SV=2	Sgta	34.322	31.1	38	8	8	6	7	7	6	6	6	7	8	7	7	7	7	7	8	7	7	7	7	103210	87313	95588	75332	83717	87268	1.16309	0.983941	1.07719	0.848926	0.943418	0.983434	0.861	0.0838854	0.183569
P70677	Caspase-3 OS=Mus musculus OX=10090 GN=Casp3 PE=1 SV=1	Casp3	31.474	58.5	63	12	12	10	10	10	10	12	11	9	10	10	12	12	10	9	10	10	12	12	10	319070	315020	332390	391370	329900	373080	0.928956	0.917164	0.967736	1.13945	0.960487	1.0862	1.132	0.0844296	0.184584
Q922Y1	UBX domain-containing protein 1 OS=Mus musculus OX=10090 GN=Ubxn1 PE=1 SV=1	Ubxn1	33.572	15.2	14	4	4	2	2	3	2	2	3	4	2	4	3	4	4	4	2	4	3	4	4	176940	193520	189090	152610	180670	157420	1.01084	1.10556	1.08026	0.87185	1.03215	0.899329	0.877	0.0845422	0.184654
Q6NVF9	Cleavage and polyadenylation specificity factor subunit 6 OS=Mus musculus OX=10090 GN=Cpsf6 PE=1 SV=1	Cpsf6	59.152	12.3	19	5	5	3	3	5	3	2	3	4	3	4	4	4	5	4	3	4	4	4	5	109790	69466	92394	60212	62175	70938	1.41672	0.896384	1.19224	0.776971	0.802301	0.915378	0.712	0.0846561	0.184726
P34884	Macrophage migration inhibitory factor OS=Mus musculus OX=10090 GN=Mif PE=1 SV=2	Mif	12.504	71.3	41	5	5	7	5	7	8	7	7	5	5	5	5	5	5	5	5	5	5	5	5	2921400	2922900	3291200	2185500	2511800	2845500	1.05097	1.05151	1.18401	0.786231	0.903617	1.02367	0.826	0.084905	0.184985
Q9WVG5	Endothelial lipase OS=Mus musculus OX=10090 GN=Lipg PE=2 SV=3	Lipg	56.628	20.2	41	8	8	4	8	7	9	6	7	7	7	8	8	7	8	7	7	8	8	7	8	136960	138230	119040	200530	146250	158790	0.91327	0.921738	0.793776	1.33716	0.975217	1.05883	1.282	0.0849362	0.184985
Q923T9	Calcium/calmodulin-dependent protein kinase type II subunit gamma OS=Mus musculus OX=10090 GN=Camk2g PE=1 SV=1	Camk2g	59.606	22.3	22	8	5	4	5	3	3	3	4	7	7	7	7	5	7	4	4	4	5	3	5	40473	39512	47193	46588	48344	50961	0.889285	0.86817	1.03694	1.02365	1.06223	1.11973	1.147	0.0852579	0.185307
Q9WVL3	Solute carrier family 12 member 7 OS=Mus musculus OX=10090 GN=Slc12a7 PE=1 SV=1	Slc12a7	119.48	20.1	54	16	16	7	7	12	12	9	7	11	10	13	13	12	10	11	10	13	13	12	10	95332	116240	122420	89989	98048	85288	0.941834	1.1484	1.20945	0.889048	0.968667	0.842604	0.818	0.0852767	0.185307
P62996	Transformer-2 protein homolog beta OS=Mus musculus OX=10090 GN=Tra2b PE=1 SV=1	Tra2b	33.665	22.2	21	4	4	3	4	4	3	4	3	4	4	4	4	4	4	4	4	4	4	4	4	244440	241890	214540	354330	370220	245630	0.877676	0.86852	0.770318	1.27224	1.3293	0.881948	1.384	0.0853269	0.185307
P11352	Glutathione peroxidase 1 OS=Mus musculus OX=10090 GN=Gpx1 PE=1 SV=2	Gpx1	22.329	47.8	42	8	8	7	7	6	8	7	7	8	8	8	8	8	7	8	8	8	8	8	7	288990	252340	257130	282630	301880	316660	1.02019	0.890806	0.907715	0.997735	1.06569	1.11787	1.129	0.086066	0.186541
P49962	Signal recognition particle 9 kDa protein OS=Mus musculus OX=10090 GN=Srp9 PE=1 SV=2	Srp9	10.194	53.5	21	5	5	3	3	3	5	4	3	3	4	4	5	4	4	3	4	4	5	4	4	150360	183760	154690	283810	303360	174610	0.721388	0.881632	0.742162	1.36164	1.45544	0.837733	1.558	0.0861224	0.186541
P23591	GDP-L-fucose synthase OS=Mus musculus OX=10090 GN=Gfus PE=1 SV=3	Gfus	35.877	34.9	21	7	7	6	3	5	2	1	4	6	4	5	3	1	5	6	4	5	3	1	5	161720	151740	187370	121760	0	140000	1.06033	0.994899	1.22851	0.798332		0.917924	0.784	0.0861398	0.186541
Q64213	Splicing factor 1 OS=Mus musculus OX=10090 GN=Sf1 PE=1 SV=6	Sf1	70.402	10.6	13	4	4	3	1	3	2	1	3	4	1	4	3	1	3	4	1	4	3	1	3	54099	0	55966	35271	0	43547	1.14566		1.1852	0.746939		0.922201	0.716	0.0863379	0.186794
Q9WU28	Prefoldin subunit 5 OS=Mus musculus OX=10090 GN=Pfdn5 PE=1 SV=1	Pfdn5	17.356	55.8	25	6	6	5	4	5	4	4	3	6	5	6	5	6	6	6	5	6	5	6	6	391120	299020	347140	299840	284370	271520	1.23968	0.94776	1.10028	0.950359	0.901326	0.860598	0.825	0.0865371	0.187048
Q60932	Voltage-dependent anion-selective channel protein 1 OS=Mus musculus OX=10090 GN=Vdac1 PE=1 SV=3	Vdac1	32.351	48.3	39	9	9	8	8	7	4	6	6	9	8	8	7	8	7	9	8	8	7	8	7	274160	202080	167650	93530	155790	147480	1.58064	1.16507	0.96657	0.539238	0.898193	0.850282	0.616	0.0868853	0.187623
Q7TNV0	Protein DEK OS=Mus musculus OX=10090 GN=Dek PE=1 SV=1	Dek	43.158	8.2	14	3	3	2	3	2	2	2	3	2	3	2	2	2	3	2	3	2	2	2	3	73466	65038	57781	73804	109900	85160	0.947645	0.838931	0.745322	0.952005	1.41761	1.09849	1.37	0.0870971	0.187833
Q99JI4	26S proteasome non-ATPase regulatory subunit 6 OS=Mus musculus OX=10090 GN=Psmd6 PE=1 SV=1	Psmd6	45.536	57.6	114	23	23	19	16	19	19	19	22	23	21	21	23	23	23	23	21	21	23	23	23	385190	385560	383090	407780	426040	501550	0.928463	0.929355	0.923401	0.982914	1.02693	1.20894	1.157	0.0871467	0.187833
Q6NZC7	SEC23-interacting protein OS=Mus musculus OX=10090 GN=Sec23ip PE=1 SV=2	Sec23ip	110.78	15.3	32	12	12	3	4	7	10	3	5	8	10	9	12	9	10	8	10	9	12	9	10	151130	138850	191690	132470	110840	129180	1.0616	0.975344	1.34652	0.930528	0.778589	0.907418	0.773	0.0877862	0.189013
Q9QY93	dCTP pyrophosphatase 1 OS=Mus musculus OX=10090 GN=Dctpp1 PE=1 SV=1	Dctpp1	18.795	17.1	7	3	3	3	2	1	0	0	1	3	2	2	2	1	2	3	2	2	2	1	2	68287	66983	57041	52482	0	37265	1.21051	1.1874	1.01116	0.930341		0.660591	0.7	0.087859	0.189013
Q9DBH0	NEDD4-like E3 ubiquitin-protein ligase WWP2 OS=Mus musculus OX=10090 GN=Wwp2 PE=1 SV=1	Wwp2	98.76	14.6	28	10	7	7	6	1	4	4	6	10	8	7	8	6	10	7	6	5	5	4	7	34580	38110	38462	56696	48837	39149	0.810995	0.893783	0.902038	1.32967	1.14536	0.91815	1.302	0.0880655	0.189279
Q61735	Leukocyte surface antigen CD47 OS=Mus musculus OX=10090 GN=Cd47 PE=1 SV=2	Cd47	33.097	12.2	18	3	3	3	3	3	3	3	3	3	3	3	3	3	3	3	3	3	3	3	3	699950	686150	1036700	1023000	1115700	1096900	0.742206	0.727573	1.09929	1.08476	1.18305	1.16312	1.335	0.0882277	0.189341
P01887	Beta-2-microglobulin OS=Mus musculus OX=10090 GN=B2m PE=1 SV=2	B2m	13.779	16	8	2	2	1	2	2	1	1	1	2	2	2	2	2	2	2	2	2	2	2	2	284140	406660	528150	208330	273810	275040	0.862717	1.23472	1.60359	0.632539	0.831352	0.835087	0.621	0.0882601	0.189341
Q9QZ73	DCN1-like protein 1 OS=Mus musculus OX=10090 GN=Dcun1d1 PE=2 SV=1	Dcun1d1	30.097	12.7	12	3	2	2	3	2	1	2	2	3	3	3	3	3	3	2	2	2	2	2	2	57753	49207	48569	41867	48300	40551	1.21056	1.03142	1.01805	0.877571	1.01241	0.849986	0.84	0.0883829	0.189427
P36993	Protein phosphatase 1B OS=Mus musculus OX=10090 GN=Ppm1b PE=1 SV=1	Ppm1b	42.795	16.7	14	5	3	3	3	1	3	2	2	4	3	2	4	3	5	3	2	1	2	2	3	44857	41089	36372	28487	28326	38168	1.23858	1.13454	1.00429	0.786575	0.78213	1.05388	0.777	0.0885979	0.18971
P08752	Guanine nucleotide-binding protein G(i) subunit alpha-2 OS=Mus musculus OX=10090 GN=Gnai2 PE=1 SV=5	Gnai2	40.489	69	155	20	12	25	23	27	27	28	25	19	20	20	20	20	19	11	12	12	12	12	11	1810800	2336600	2221100	2488700	2748700	2445900	0.773196	0.997708	0.948391	1.06265	1.17367	1.04438	1.206	0.0889858	0.190363
Q8VDL4	ADP-dependent glucokinase OS=Mus musculus OX=10090 GN=Adpgk PE=1 SV=2	Adpgk	53.902	13.7	17	5	5	3	1	2	4	4	3	5	3	3	5	5	5	5	3	3	5	5	5	60438	48600	44815	71381	61762	59967	1.04515	0.840435	0.774982	1.23439	1.06804	1.037	1.255	0.0896976	0.191707
P55012	Solute carrier family 12 member 2 OS=Mus musculus OX=10090 GN=Slc12a2 PE=1 SV=2	Slc12a2	131.03	28.8	138	32	32	16	19	25	26	23	29	25	24	26	30	25	29	25	24	26	30	25	29	322680	420930	416630	470810	503580	446180	0.750183	0.9786	0.968603	1.09456	1.17075	1.0373	1.224	0.0901175	0.192307
Q03145	Ephrin type-A receptor 2 OS=Mus musculus OX=10090 GN=Epha2 PE=1 SV=3	Epha2	108.85	29.8	125	23	21	20	18	20	23	20	24	20	21	21	21	22	22	18	19	19	19	20	20	327270	476410	428640	569860	580980	476020	0.686777	0.999748	0.899503	1.19585	1.21919	0.99893	1.32	0.0901467	0.192307
Q8VE97	Serine/arginine-rich splicing factor 4 OS=Mus musculus OX=10090 GN=Srsf4 PE=2 SV=1	Srsf4	55.979	9.8	11	4	2	1	2	2	2	2	2	3	4	4	4	4	4	1	2	2	2	2	2	0	40029	45314	54918	92709	67505		0.666095	0.754039	0.913853	1.54271	1.1233	1.681	0.0905691	0.193029
Q9D892	Inosine triphosphate pyrophosphatase OS=Mus musculus OX=10090 GN=Itpa PE=1 SV=2	Itpa	21.897	29.3	19	4	4	3	2	3	4	4	3	4	4	3	4	4	3	4	4	3	4	4	3	191310	195670	194870	182000	158580	183640	1.03778	1.06143	1.05709	0.987279	0.860235	0.996176	0.901	0.0907274	0.193186
P07214	SPARC OS=Mus musculus OX=10090 GN=Sparc PE=1 SV=1	Sparc	34.45	21.5	14	5	5	3	3	5	0	1	2	3	3	5	2	1	2	3	3	5	2	1	2	128990	128000	253550	44677	0	87495	1.00348	0.99578	1.9725	0.347566		0.68067	0.388	0.0909551	0.193491
Q9QUR6	Prolyl endopeptidase OS=Mus musculus OX=10090 GN=Prep PE=1 SV=1	Prep	80.751	67.5	188	38	38	31	31	35	31	31	29	37	36	37	38	35	36	37	36	37	38	35	36	516360	483570	501090	418680	427160	490700	1.09184	1.0225	1.05955	0.885296	0.903227	1.03758	0.89	0.0911531	0.193732
Q9D5R2	WD repeat-containing protein 20 OS=Mus musculus OX=10090 GN=Wdr20 PE=2 SV=1	Wdr20	62.781	7.6	11	3	3	1	2	2	2	2	2	3	2	2	2	2	2	3	2	2	2	2	2	37130	52938	38715	60735	58560	49826	0.747825	1.06621	0.779748	1.22325	1.17944	1.00353	1.313	0.091416	0.19405
Q3TEW6	Myelin protein zero-like protein 1 OS=Mus musculus OX=10090 GN=Mpzl1 PE=1 SV=1	Mpzl1	29.494	22.6	14	4	4	1	2	2	2	3	4	4	4	3	4	4	4	4	4	3	4	4	4	69766	103970	98807	124100	126920	109980	0.660722	0.984653	0.935757	1.17529	1.202	1.04157	1.325	0.0914722	0.19405
P62192	26S proteasome regulatory subunit 4 OS=Mus musculus OX=10090 GN=Psmc1 PE=1 SV=1	Psmc1	49.184	50.9	110	18	18	21	16	17	16	20	20	18	16	16	17	16	18	18	16	16	17	16	18	812830	743900	702900	825930	823740	949250	1.00379	0.918669	0.868037	1.01997	1.01727	1.17226	1.15	0.0915995	0.19414
P62331	ADP-ribosylation factor 6 OS=Mus musculus OX=10090 GN=Arf6 PE=1 SV=2	Arf6	20.082	44.6	48	6	6	8	8	8	8	9	7	6	6	6	6	6	6	6	6	6	6	6	6	614950	711800	603750	873740	917410	675440	0.839123	0.971279	0.82384	1.19225	1.25184	0.921664	1.278	0.0919444	0.194423
Q8R480	Nuclear pore complex protein Nup85 OS=Mus musculus OX=10090 GN=Nup85 PE=1 SV=1	Nup85	74.775	11	12	6	6	2	0	0	3	2	5	4	3	3	4	6	5	4	3	3	4	6	5	93339	95605	73485	123980	96789	150830	0.883295	0.904739	0.695411	1.17326	0.915944	1.42735	1.416	0.0920145	0.194423
Q9CQ48	NudC domain-containing protein 2 OS=Mus musculus OX=10090 GN=Nudcd2 PE=1 SV=1	Nudcd2	17.66	23.6	13	3	3	2	3	3	2	1	2	2	3	3	2	1	2	2	3	3	2	1	2	110930	127700	103230	93423	0	67147	1.10394	1.27082	1.02731	0.929712		0.668222	0.705	0.0920562	0.194423
P67984	60S ribosomal protein L22 OS=Mus musculus OX=10090 GN=Rpl22 PE=1 SV=2	Rpl22	14.759	50.8	19	4	4	4	3	3	3	3	3	4	3	3	3	3	3	4	3	3	3	3	3	463480	479550	398950	346740	419470	349940	1.1313	1.17052	0.973789	0.846351	1.02388	0.854161	0.832	0.0920728	0.194423
Q9CY64	Biliverdin reductase A OS=Mus musculus OX=10090 GN=Blvra PE=1 SV=1	Blvra	33.524	39.7	31	11	11	7	4	3	6	5	6	10	6	5	8	9	7	10	6	5	8	9	7	67970	67292	71443	73401	71215	78646	0.948491	0.93903	0.996956	1.02428	0.993774	1.09747	1.08	0.0922049	0.194523
Q8BMJ3	Eukaryotic translation initiation factor 1A, X-chromosomal OS=Mus musculus OX=10090 GN=Eif1ax PE=2 SV=3	Eif1ax	16.46	31.2	21	4	2	4	4	3	3	4	3	4	4	4	4	4	4	2	2	2	2	2	2	275780	275160	276000	199800	264380	232630	1.08593	1.08349	1.08679	0.786743	1.04104	0.916016	0.843	0.093122	0.196231
P35979	60S ribosomal protein L12 OS=Mus musculus OX=10090 GN=Rpl12 PE=1 SV=2	Rpl12	17.804	50.3	50	6	6	8	9	10	8	8	7	6	6	6	5	5	6	6	6	6	5	5	6	1064700	1111900	999930	1017400	816670	735810	1.11169	1.16097	1.04406	1.0623	0.85271	0.768281	0.809	0.0931862	0.196231
Q9D0I9	Arginine--tRNA ligase, cytoplasmic OS=Mus musculus OX=10090 GN=Rars1 PE=1 SV=2	Rars1	75.673	55	158	32	32	28	22	27	29	23	29	31	30	31	31	30	31	31	30	31	31	30	31	310220	290050	278480	231760	268220	271730	1.12776	1.05443	1.01237	0.842529	0.975074	0.987834	0.878	0.0933471	0.196389
Q9CWM4	Prefoldin subunit 1 OS=Mus musculus OX=10090 GN=Pfdn1 PE=1 SV=1	Pfdn1	14.254	17.2	6	2	2	1	1	0	2	1	1	2	2	2	2	2	2	2	2	2	2	2	2	79569	84475	83264	50395	71633	71403	1.08321	1.15	1.13351	0.686052	0.975176	0.972045	0.782	0.09382	0.197086
Q99JR8	SWI/SNF-related matrix-associated actin-dependent regulator of chromatin subfamily D member 2 OS=Mus musculus OX=10090 GN=Smarcd2 PE=1 SV=2	Smarcd2	59.084	15.8	12	5	5	3	0	1	4	1	3	3	1	2	5	2	4	3	1	2	5	2	4	13684	0	14120	29738	17018	28063	0.666712		0.687955	1.4489	0.829151	1.36729	1.794	0.0938505	0.197086
P62880	Guanine nucleotide-binding protein G(I)/G(S)/G(T) subunit beta-2 OS=Mus musculus OX=10090 GN=Gnb2 PE=1 SV=3	Gnb2	37.331	46.8	122	12	5	19	21	20	20	21	21	11	12	12	12	12	12	4	5	5	5	5	5	1713400	2025800	2092000	2227800	2601000	2170800	0.801228	0.947314	0.978271	1.04177	1.21629	1.01512	1.2	0.0940581	0.197231
Q8VD62	UPF0696 protein C11orf68 homolog OS=Mus musculus OX=10090 GN=Bles03 PE=1 SV=2	Bles03	31.845	24.8	26	7	7	4	4	4	5	3	6	6	5	5	6	7	7	6	5	5	6	7	7	55370	50947	51008	42839	44078	51071	1.12498	1.03511	1.03635	0.870378	0.895551	1.03763	0.877	0.0941652	0.197231
Q6PAV2	Probable E3 ubiquitin-protein ligase HERC4 OS=Mus musculus OX=10090 GN=Herc4 PE=1 SV=2	Herc4	118.41	11.7	22	9	9	3	1	2	5	4	7	6	3	4	6	6	8	6	3	4	6	6	8	53128	35633	47534	56612	56919	62894	1.01934	0.683672	0.912011	1.08619	1.09208	1.20671	1.294	0.0941782	0.197231
Q03141	MAP/microtubule affinity-regulating kinase 3 OS=Mus musculus OX=10090 GN=Mark3 PE=1 SV=2	Mark3	84.389	11.6	9	8	5	1	2	1	1	3	1	5	5	5	5	7	5	2	2	2	2	4	2	20177	16916	0	24438	33132	23654	0.852667	0.714859		1.03273	1.40014	0.999603	1.46	0.094555	0.197715
P63037	DnaJ homolog subfamily A member 1 OS=Mus musculus OX=10090 GN=Dnaja1 PE=1 SV=1	Dnaja1	44.868	44.3	60	12	12	10	10	11	10	9	10	11	11	11	12	10	11	11	11	11	12	10	11	299250	311950	323250	327100	373040	334710	0.911745	0.950439	0.984868	0.996598	1.13657	1.01978	1.107	0.0945889	0.197715
Q9CX00	IST1 homolog OS=Mus musculus OX=10090 GN=Ist1 PE=1 SV=1	Ist1	39.468	16.3	22	5	5	4	5	1	4	3	5	5	5	4	4	5	5	5	5	4	4	5	5	94161	110990	85261	123570	135530	105930	0.861962	1.01602	0.78049	1.13118	1.24066	0.969697	1.257	0.0946681	0.197715
Q9CZX7	Type 2 phosphatidylinositol 4,5-bisphosphate 4-phosphatase OS=Mus musculus OX=10090 GN=Pip4p2 PE=1 SV=1	Pip4p2	28.038	25.3	11	3	3	1	2	1	3	2	2	2	3	1	2	2	2	2	3	1	2	2	2	38555	25671	0	42751	70815	73916	0.765868	0.509936		0.849218	1.40669	1.46829	1.946	0.0951241	0.198486
Q8BGZ4	Cell division cycle protein 23 homolog OS=Mus musculus OX=10090 GN=Cdc23 PE=1 SV=2	Cdc23	68.561	24.1	46	11	11	6	4	8	10	6	12	10	6	8	10	10	11	10	6	8	10	10	11	236100	208760	256390	316530	248150	355140	0.873867	0.772675	0.948966	1.17156	0.918467	1.31446	1.312	0.0953174	0.198708
P52479	Ubiquitin carboxyl-terminal hydrolase 10 OS=Mus musculus OX=10090 GN=Usp10 PE=1 SV=3	Usp10	87.021	11.9	26	7	7	5	5	3	4	4	5	7	6	4	5	5	7	7	6	4	5	5	7	83542	67552	67878	61175	52123	64629	1.26292	1.0212	1.02612	0.924794	0.787954	0.977009	0.813	0.0957677	0.199465
E9Q7G0	Nuclear mitotic apparatus protein 1 OS=Mus musculus OX=10090 GN=Numa1 PE=1 SV=1	Numa1	235.63	13.3	47	20	20	4	4	5	11	8	15	12	11	11	18	14	19	12	11	11	18	14	19	125730	119040	157740	202730	144830	223670	0.774724	0.733502	0.971964	1.24918	0.892415	1.37821	1.419	0.0960143	0.199797
O08528	Hexokinase-2 OS=Mus musculus OX=10090 GN=Hk2 PE=1 SV=1	Hk2	102.53	12.1	18	9	8	10	5	2	0	0	1	9	7	3	0	2	3	8	6	2	0	2	3	66640	31407	16102	0	6121.7	10979	2.53867	1.19646	0.613411		0.233208	0.418249	0.225	0.0963517	0.200317
Q9QYI3	DnaJ homolog subfamily C member 7 OS=Mus musculus OX=10090 GN=Dnajc7 PE=1 SV=2	Dnajc7	56.475	36.4	56	14	14	10	6	11	9	10	10	13	11	13	13	12	11	13	11	13	13	12	11	876750	979770	946740	842020	894920	836480	0.978392	1.09336	1.0565	0.939636	0.998668	0.933453	0.918	0.0964582	0.200356
Q62351	Transferrin receptor protein 1 OS=Mus musculus OX=10090 GN=Tfrc PE=1 SV=1	Tfrc	85.73	41.7	160	27	27	23	23	27	30	28	29	24	22	24	25	25	24	24	22	24	25	25	24	372590	346980	337370	425540	377650	375910	0.999776	0.931057	0.90527	1.14186	1.01335	1.00869	1.116	0.0965957	0.20046
P52293	Importin subunit alpha-1 OS=Mus musculus OX=10090 GN=Kpna2 PE=1 SV=2	Kpna2	57.927	37.1	76	14	14	17	13	13	13	9	11	14	14	12	13	12	12	14	14	12	13	12	12	286790	286490	243370	243130	224250	173290	1.18076	1.17952	1.00199	1.001	0.92327	0.71346	0.785	0.0970262	0.201171
P52332	Tyrosine-protein kinase JAK1 OS=Mus musculus OX=10090 GN=Jak1 PE=1 SV=1	Jak1	133.37	13.7	30	12	12	4	3	9	5	5	4	9	8	11	9	7	8	9	8	11	9	7	8	58860	82281	83337	51206	64510	46762	0.912662	1.27582	1.29219	0.793982	1.00027	0.725075	0.724	0.0977692	0.202528
Q9CZU6	Citrate synthase, mitochondrial OS=Mus musculus OX=10090 GN=Cs PE=1 SV=1	Cs	51.736	23.7	33	9	9	8	6	5	4	6	4	8	7	7	6	8	6	8	7	7	6	8	6	350970	278760	232570	178870	221140	229990	1.41112	1.12079	0.93508	0.719172	0.889124	0.924707	0.731	0.098412	0.203675
Q8CBW3	Abl interactor 1 OS=Mus musculus OX=10090 GN=Abi1 PE=1 SV=3	Abi1	52.287	25.4	41	11	11	6	7	6	9	6	7	9	7	8	9	9	9	9	7	8	9	9	9	174780	202140	221520	149420	175440	172300	0.957174	1.10701	1.21314	0.818291	0.960789	0.943593	0.831	0.0992015	0.20499
P62500	TSC22 domain family protein 1 OS=Mus musculus OX=10090 GN=Tsc22d1 PE=1 SV=2	Tsc22d1	109.81	1.9	8	2	2	2	0	2	0	2	2	2	2	2	2	2	2	2	2	2	2	2	2	58812	56685	59275	49229	51752	57356	1.05933	1.02102	1.06767	0.886719	0.932163	1.0331	0.906	0.0992261	0.20499
P62307	Small nuclear ribonucleoprotein F OS=Mus musculus OX=10090 GN=Snrpf PE=1 SV=1	Snrpf	9.7251	24.4	16	2	2	3	1	3	3	3	3	2	2	2	2	2	2	2	2	2	2	2	2	82311	84191	101390	105560	114870	97537	0.842978	0.862231	1.03837	1.08108	1.17643	0.998913	1.187	0.0993324	0.205024
P40240	CD9 antigen OS=Mus musculus OX=10090 GN=Cd9 PE=1 SV=2	Cd9	25.258	24.3	35	5	5	6	5	6	6	5	7	5	5	5	5	4	5	5	5	5	5	4	5	5185800	6118200	8179600	9724400	7899200	8623700	0.680389	0.802722	1.07318	1.27586	1.03639	1.13145	1.347	0.0994569	0.205096
Q6P5E4	UDP-glucose:glycoprotein glucosyltransferase 1 OS=Mus musculus OX=10090 GN=Uggt1 PE=1 SV=4	Uggt1	176.43	18.1	65	17	17	13	9	13	10	9	11	14	11	14	14	11	12	14	11	14	14	11	12	84350	68985	64785	66954	46567	50871	1.3231	1.08208	1.0162	1.05023	0.73044	0.797951	0.754	0.0997532	0.205522
O54774	AP-3 complex subunit delta-1 OS=Mus musculus OX=10090 GN=Ap3d1 PE=1 SV=1	Ap3d1	135.08	14.5	45	12	12	8	6	5	9	8	9	7	7	7	10	7	9	7	7	7	10	7	9	68067	57399	65082	67513	74066	80156	0.990587	0.835334	0.947146	0.982524	1.07789	1.16652	1.164	0.100004	0.205688
Q63932	Dual specificity mitogen-activated protein kinase kinase 2 OS=Mus musculus OX=10090 GN=Map2k2 PE=1 SV=2	Map2k2	44.402	20.2	8	8	3	1	1	3	1	1	1	5	4	4	7	7	8	3	2	3	2	2	3	77215	82066	107360	67913	75684	65329	0.974184	1.03539	1.35451	0.856826	0.954869	0.824225	0.784	0.100013	0.205688
Q9D8N0	Elongation factor 1-gamma OS=Mus musculus OX=10090 GN=Eef1g PE=1 SV=3	Eef1g	50.06	52.2	134	21	21	23	23	23	22	20	23	20	20	18	20	18	21	20	20	18	20	18	21	1720400	1548300	1450900	1290800	1328200	1484900	1.16988	1.05285	0.986615	0.877747	0.903179	1.00974	0.87	0.100845	0.207212
Q5XJY5	Coatomer subunit delta OS=Mus musculus OX=10090 GN=Arcn1 PE=1 SV=2	Arcn1	57.229	29.2	74	15	15	9	11	14	15	12	13	13	13	14	15	15	15	13	13	14	15	15	15	380250	380800	394280	444620	388770	434220	0.941625	0.942987	0.976368	1.10103	0.962723	1.07527	1.097	0.101408	0.208182
Q2NL51	Glycogen synthase kinase-3 alpha OS=Mus musculus OX=10090 GN=Gsk3a PE=1 SV=2	Gsk3a	51.66	14.3	18	5	5	5	2	3	3	2	3	5	4	4	4	3	4	5	4	4	4	3	4	30274	29843	26404	27248	20271	23529	1.15279	1.13638	1.00543	1.03756	0.77189	0.89595	0.821	0.102074	0.209329
P08775	DNA-directed RNA polymerase II subunit RPB1 OS=Mus musculus OX=10090 GN=Polr2a PE=1 SV=3	Polr2a	217.17	19	85	27	27	13	11	10	18	10	23	22	15	19	25	18	26	22	15	19	25	18	26	59387	55093	63722	79486	62989	98552	0.849946	0.78849	0.911988	1.1376	0.901498	1.41047	1.353	0.10215	0.209329
Q9QY76	Vesicle-associated membrane protein-associated protein B OS=Mus musculus OX=10090 GN=Vapb PE=1 SV=3	Vapb	26.946	16	5	3	2	1	0	1	2	0	1	3	2	3	3	2	3	2	1	2	2	1	2	35718	0	36006	35186	0	34570	1.00984		1.01798	0.994798		0.977382	0.973	0.102921	0.210355
Q11011	Puromycin-sensitive aminopeptidase OS=Mus musculus OX=10090 GN=Npepps PE=1 SV=2	Npepps	103.32	31	77	22	22	15	10	14	15	9	14	20	18	19	19	16	17	20	18	19	19	16	17	155400	152790	169920	134130	123890	154160	1.0473	1.02971	1.14515	0.903953	0.834941	1.03894	0.862	0.102946	0.210355
O08992	Syntenin-1 OS=Mus musculus OX=10090 GN=Sdcbp PE=1 SV=1	Sdcbp	32.379	38.1	44	7	7	6	6	6	8	10	8	6	6	7	6	6	7	6	6	7	6	6	7	1138200	1689300	1593300	2171800	2543000	1666800	0.632193	0.938291	0.88497	1.20629	1.41246	0.925794	1.444	0.102955	0.210355
O08749	Dihydrolipoyl dehydrogenase, mitochondrial OS=Mus musculus OX=10090 GN=Dld PE=1 SV=2	Dld	54.272	14.3	16	5	5	3	3	3	3	1	3	5	4	5	3	2	4	5	4	5	3	2	4	86660	61374	47972	32916	44432	47630	1.61989	1.14724	0.896718	0.615283	0.830546	0.890325	0.638	0.103087	0.210355
Q9CQ80	Vacuolar protein-sorting-associated protein 25 OS=Mus musculus OX=10090 GN=Vps25 PE=1 SV=1	Vps25	20.747	29	22	5	5	4	4	4	3	3	4	5	5	5	4	5	4	5	5	5	4	5	4	82037	97210	90102	74127	84987	75702	0.976311	1.15688	1.07229	0.882175	1.01142	0.900919	0.872	0.103133	0.210355
Q8R050	Eukaryotic peptide chain release factor GTP-binding subunit ERF3A OS=Mus musculus OX=10090 GN=Gspt1 PE=1 SV=2	Gspt1	68.625	32.1	76	17	17	13	11	16	13	12	11	14	14	17	13	13	15	14	14	17	13	13	15	175340	172020	165990	141650	166360	155620	1.07683	1.05644	1.01941	0.869926	1.02168	0.955721	0.903	0.103201	0.210355
Q91ZW3	SWI/SNF-related matrix-associated actin-dependent regulator of chromatin subfamily A member 5 OS=Mus musculus OX=10090 GN=Smarca5 PE=1 SV=1	Smarca5	121.63	12.7	36	11	11	5	7	4	6	6	8	8	9	8	7	9	8	8	9	8	7	9	8	182170	187220	138890	222170	198830	202830	0.965472	0.992236	0.736095	1.17746	1.05377	1.07497	1.227	0.103837	0.211462
Q99JX4	Eukaryotic translation initiation factor 3 subunit M OS=Mus musculus OX=10090 GN=Eif3m PE=1 SV=1	Eif3m	42.516	50.3	73	15	15	14	10	14	12	10	13	12	10	15	13	12	13	12	10	15	13	12	13	503320	491520	566050	478770	423800	476210	1.0273	1.00321	1.15533	0.977191	0.864995	0.971966	0.883	0.104325	0.212267
Q5SW19	Clustered mitochondria protein homolog OS=Mus musculus OX=10090 GN=Cluh PE=1 SV=2	Cluh	148.07	15.9	41	15	15	8	4	9	6	4	10	10	8	11	10	5	12	10	8	11	10	5	12	98662	91460	90061	69106	67132	91656	1.16512	1.08007	1.06355	0.816089	0.792777	1.08239	0.813	0.104665	0.21277
P42208	Septin-2 OS=Mus musculus OX=10090 GN=Septin2 PE=1 SV=2	Septin2	41.525	57.9	83	13	13	17	13	14	13	13	13	13	13	13	13	13	13	13	13	13	13	13	13	620570	607430	665050	555600	523950	614340	1.03805	1.01607	1.11245	0.929372	0.876429	1.02763	0.895	0.105077	0.213344
Q9EPU0	Regulator of nonsense transcripts 1 OS=Mus musculus OX=10090 GN=Upf1 PE=1 SV=2	Upf1	123.97	35.4	135	27	27	27	20	21	26	17	24	27	25	23	25	22	26	27	25	23	25	22	26	198400	210480	187090	175410	184300	188230	1.04064	1.104	0.981318	0.920055	0.966684	0.987298	0.919	0.105199	0.213344
Q91VI7	Ribonuclease inhibitor OS=Mus musculus OX=10090 GN=Rnh1 PE=1 SV=1	Rnh1	49.816	75.2	131	23	23	23	22	20	22	22	22	23	23	22	21	23	23	23	23	22	21	23	23	405200	399580	362570	399880	519510	482050	0.946438	0.933311	0.846866	0.934012	1.21344	1.12594	1.201	0.105227	0.213344
Q9WTX6	Cullin-1 OS=Mus musculus OX=10090 GN=Cul1 PE=1 SV=1	Cul1	89.69	11.6	37	7	7	8	6	6	6	5	6	7	6	6	7	5	7	7	6	6	7	5	7	42423	37045	35704	32691	25217	34355	1.22707	1.07152	1.03273	0.945578	0.729395	0.993709	0.801	0.105349	0.213402
Q9DCA5	Ribosome biogenesis protein BRX1 homolog OS=Mus musculus OX=10090 GN=Brix1 PE=1 SV=3	Brix1	41.241	19.8	7	4	4	1	1	1	1	1	2	2	3	2	4	2	3	2	3	2	4	2	3	11881	0	11347	27153	14212	22429	0.682643		0.651962	1.56012	0.816575	1.2887	1.831	0.105594	0.213709
Q91W53	Golgin subfamily A member 7 OS=Mus musculus OX=10090 GN=Golga7 PE=1 SV=1	Golga7	15.792	38	22	5	5	3	3	4	5	3	4	4	4	5	5	5	5	4	4	5	5	5	5	144720	185130	175210	192710	229870	192070	0.775487	0.992025	0.938868	1.03264	1.23176	1.02921	1.217	0.106102	0.214547
Q9CPQ8	ATP synthase subunit g, mitochondrial OS=Mus musculus OX=10090 GN=Atp5mg PE=1 SV=1	Atp5mg	11.424	27.2	8	2	2	2	1	0	2	1	2	2	2	2	2	1	2	2	2	2	2	1	2	109570	51941	62606	28424	0	40936	1.86676	0.884925	1.06662	0.484263		0.697431	0.464	0.106236	0.214628
Q8VBW6	NEDD8-activating enzyme E1 regulatory subunit OS=Mus musculus OX=10090 GN=Nae1 PE=1 SV=1	Nae1	60.273	10.7	14	4	4	4	2	3	1	2	2	4	4	3	3	3	3	4	4	3	3	3	3	73410	71387	60459	59762	51023	61599	1.16635	1.13421	0.960582	0.949507	0.810661	0.978694	0.84	0.107086	0.216156
P49615	Cyclin-dependent-like kinase 5 OS=Mus musculus OX=10090 GN=Cdk5 PE=1 SV=1	Cdk5	33.288	19.5	5	5	4	0	0	0	2	0	3	3	2	4	3	3	5	2	1	3	2	2	4	31708	0	26338	38045	0	45838	0.89363		0.742287	1.07223		1.29186	1.445	0.107399	0.216595
Q921M3	Splicing factor 3B subunit 3 OS=Mus musculus OX=10090 GN=Sf3b3 PE=1 SV=1	Sf3b3	135.55	36.9	161	33	33	27	22	29	28	26	29	29	28	30	31	31	31	29	28	30	31	31	31	281950	304130	310580	356990	306500	339410	0.890575	0.960633	0.981006	1.1276	0.968119	1.07207	1.118	0.107543	0.216694
Q9QUI0	Transforming protein RhoA OS=Mus musculus OX=10090 GN=Rhoa PE=1 SV=1	Rhoa	21.782	44	64	10	3	10	11	11	9	12	11	9	10	9	9	10	10	3	3	3	3	3	3	1234900	1375600	1363200	1206300	1265600	1133800	0.977571	1.08895	1.07914	0.95493	1.00187	0.897538	0.907	0.107858	0.217139
Q5SXY1	Cytospin-B OS=Mus musculus OX=10090 GN=Specc1 PE=1 SV=2	Specc1	118.1	3.5	8	3	3	1	1	3	1	1	1	3	3	3	2	2	2	3	3	3	2	2	2	24228	31749	38504	23618	24147	22352	0.88317	1.15733	1.40356	0.860934	0.880217	0.814785	0.742	0.108237	0.217708
P70404	Isocitrate dehydrogenase [NAD] subunit gamma 1, mitochondrial OS=Mus musculus OX=10090 GN=Idh3g PE=1 SV=1	Idh3g	42.785	11.5	12	3	3	3	2	1	2	2	2	3	2	3	3	2	2	3	2	3	3	2	2	39803	30011	24721	16556	24293	23446	1.50361	1.1337	0.933866	0.625423	0.917698	0.885702	0.68	0.108331	0.217708
O89001	Carboxypeptidase D OS=Mus musculus OX=10090 GN=Cpd PE=1 SV=2	Cpd	152.4	3.8	5	5	5	1	0	0	4	0	0	2	3	1	5	3	4	2	3	1	5	3	4	25056	20135	0	37471	27928	28922	0.897987	0.721623		1.34293	1.00092	1.03654	1.391	0.108742	0.218279
P83887	Tubulin gamma-1 chain OS=Mus musculus OX=10090 GN=Tubg1 PE=1 SV=1	Tubg1	51.1	52.5	61	13	13	13	9	11	11	8	9	12	10	11	13	10	9	12	10	11	13	10	9	107970	94104	104460	89976	81445	96883	1.12696	0.982232	1.09032	0.939145	0.8501	1.01124	0.875	0.108806	0.218279
P47964	60S ribosomal protein L36 OS=Mus musculus OX=10090 GN=Rpl36 PE=1 SV=2	Rpl36	12.215	18.1	9	2	2	2	1	2	1	1	2	2	2	2	1	2	2	2	2	2	1	2	2	961320	1028900	918530	0	883530	730130	1.06284	1.13756	1.01553		0.976835	0.807236	0.832	0.108947	0.218371
P39749	Flap endonuclease 1 OS=Mus musculus OX=10090 GN=Fen1 PE=1 SV=1	Fen1	42.314	28	25	7	7	3	3	4	5	5	5	6	5	6	6	7	7	6	5	6	6	7	7	95551	89152	80917	91904	112270	108020	0.992198	0.925751	0.840239	0.954328	1.16581	1.12168	1.175	0.10922	0.218727
Q8CDJ8	Stonin-1 OS=Mus musculus OX=10090 GN=Ston1 PE=1 SV=2	Ston1	81.792	8.5	10	5	5	1	2	4	1	1	1	3	3	4	2	2	1	3	3	4	2	2	1	21835	30329	18881	16687	12428	0	1.09001	1.51403	0.942542	0.833017	0.620407		0.615	0.10946	0.219016
Q9WUM4	Coronin-1C OS=Mus musculus OX=10090 GN=Coro1c PE=1 SV=2	Coro1c	53.12	40.5	81	16	16	15	13	16	13	11	13	16	14	16	15	15	14	16	14	16	15	15	14	324600	338550	343970	297200	332380	297400	1.00698	1.05026	1.06707	0.921979	1.03112	0.9226	0.92	0.109809	0.219518
P08113	Endoplasmin OS=Mus musculus OX=10090 GN=Hsp90b1 PE=1 SV=2	Hsp90b1	92.475	46.1	184	36	35	33	31	32	32	25	31	33	33	33	30	31	32	32	32	32	29	30	31	1152200	1011200	965540	967620	837370	916190	1.18172	1.03711	0.990277	0.99241	0.858823	0.939663	0.87	0.109933	0.219518
Q9JIG7	Coiled-coil domain-containing protein 22 OS=Mus musculus OX=10090 GN=Ccdc22 PE=1 SV=1	Ccdc22	70.843	15.6	15	7	7	3	1	3	3	3	2	6	2	4	4	5	4	6	2	4	4	5	4	37859	32822	33316	26519	33175	22807	1.218	1.05595	1.07184	0.853167	1.0673	0.733745	0.793	0.109999	0.219518
Q9DBZ5	Eukaryotic translation initiation factor 3 subunit K OS=Mus musculus OX=10090 GN=Eif3k PE=1 SV=1	Eif3k	25.086	48.6	50	9	9	7	9	10	7	8	9	7	7	9	7	7	7	7	7	9	7	7	7	338990	382980	399350	332950	314500	348250	0.960756	1.08543	1.13183	0.943638	0.891347	0.987001	0.888	0.110167	0.219662
Q8BK64	Activator of 90 kDa heat shock protein ATPase homolog 1 OS=Mus musculus OX=10090 GN=Ahsa1 PE=1 SV=2	Ahsa1	38.117	36.7	40	9	9	7	8	4	7	6	8	7	7	7	9	7	9	7	7	7	9	7	9	138970	124990	113240	114120	110130	107370	1.17635	1.05801	0.958551	0.966	0.932225	0.908863	0.879	0.111512	0.222023
Q99LC5	Electron transfer flavoprotein subunit alpha, mitochondrial OS=Mus musculus OX=10090 GN=Etfa PE=1 SV=2	Etfa	35.009	22.8	25	5	5	5	4	5	4	3	4	5	5	5	4	4	4	5	5	5	4	4	4	39395	35935	29750	24773	31257	28359	1.24754	1.13797	0.942107	0.784498	0.989829	0.898057	0.803	0.111545	0.222023
Q61543	Golgi apparatus protein 1 OS=Mus musculus OX=10090 GN=Glg1 PE=1 SV=1	Glg1	133.73	12.4	46	11	11	12	8	8	7	4	7	11	10	9	8	8	9	11	10	9	8	8	9	70522	88576	66582	64518	62882	51160	1.04673	1.3147	0.988255	0.957619	0.933337	0.759351	0.791	0.111825	0.222387
Q8BWY9	Protein CIP2A OS=Mus musculus OX=10090 GN=Cip2a PE=1 SV=3	Cip2a	102.04	11.2	18	8	8	5	2	5	2	1	3	7	5	6	6	4	5	7	5	6	6	4	5	900550	870590	892370	790240	717620	474390	1.16306	1.12437	1.1525	1.02059	0.926806	0.612675	0.744	0.112076	0.222694
Q9D898	Actin-related protein 2/3 complex subunit 5-like protein OS=Mus musculus OX=10090 GN=Arpc5l PE=1 SV=1	Arpc5l	16.98	38.6	13	4	4	2	2	2	1	3	3	3	4	3	3	4	3	3	4	3	3	4	3	133680	151340	146310	131630	136290	129170	0.968205	1.09611	1.05968	0.953357	0.987108	0.93554	0.921	0.112435	0.223213
Q569Z5	Probable ATP-dependent RNA helicase DDX46 OS=Mus musculus OX=10090 GN=Ddx46 PE=1 SV=2	Ddx46	117.45	13.6	43	12	12	8	5	7	8	6	9	9	6	8	12	8	10	9	6	8	12	8	10	67635	70251	61701	70577	80531	72417	0.959108	0.996204	0.87496	1.00083	1.14198	1.02692	1.12	0.112659	0.22337
P70202	Latexin OS=Mus musculus OX=10090 GN=Lxn PE=1 SV=2	Lxn	25.492	17.6	12	3	3	3	2	2	2	1	2	3	2	2	2	2	3	3	2	2	2	2	3	153390	110110	86057	87437	73162	78273	1.56406	1.12275	0.877492	0.891564	0.746007	0.798122	0.683	0.112709	0.22337
Q99J62	Replication factor C subunit 4 OS=Mus musculus OX=10090 GN=Rfc4 PE=1 SV=1	Rfc4	39.866	24.5	19	5	5	3	3	3	4	2	4	4	5	4	5	4	5	4	5	4	5	4	5	44074	49218	46116	53083	53429	47587	0.90098	1.00614	0.942724	1.08515	1.09222	0.972795	1.105	0.113231	0.224209
Q8K0D0	Cyclin-dependent kinase 17 OS=Mus musculus OX=10090 GN=Cdk17 PE=1 SV=2	Cdk17	59.505	15.3	15	7	6	1	1	1	5	3	4	3	3	3	6	4	6	2	2	2	5	3	5	28186	27513	29077	38657	30936	30405	0.915259	0.893405	0.944191	1.25527	1.00456	0.987314	1.18	0.11385	0.22524
O88792	Junctional adhesion molecule A OS=Mus musculus OX=10090 GN=F11r PE=1 SV=2	F11r	32.423	31.3	26	6	6	4	4	3	6	4	5	3	4	4	5	5	5	3	4	4	5	5	5	152880	174450	195750	208570	226470	188820	0.799763	0.912602	1.02403	1.09109	1.18474	0.987776	1.193	0.114373	0.226079
Q8BFY6	Peflin OS=Mus musculus OX=10090 GN=Pef1 PE=1 SV=1	Pef1	29.227	24.4	23	6	6	5	4	4	4	3	3	6	5	6	5	5	5	6	5	6	5	5	5	84374	78946	98051	133050	92305	111980	0.845564	0.791166	0.982629	1.33338	0.925045	1.12222	1.291	0.114901	0.226928
P63087	Serine/threonine-protein phosphatase PP1-gamma catalytic subunit OS=Mus musculus OX=10090 GN=Ppp1cc PE=1 SV=1	Ppp1cc	36.983	45.5	9	13	2	0	2	2	2	1	2	11	13	13	12	12	12	1	2	2	2	1	2	0	75052	76690	132490	0	97975		0.785459	0.802602	1.38658		1.02536	1.519	0.115018	0.226961
Q9EPL8	Importin-7 OS=Mus musculus OX=10090 GN=Ipo7 PE=1 SV=2	Ipo7	119.49	31.9	132	25	24	24	23	22	21	20	22	22	23	23	22	22	25	21	22	22	21	21	24	310730	304170	303680	325430	317380	368880	0.965865	0.945474	0.943951	1.01156	0.986536	1.14662	1.101	0.115518	0.227666
Q61090	Frizzled-7 OS=Mus musculus OX=10090 GN=Fzd7 PE=1 SV=2	Fzd7	63.732	6.1	17	4	3	2	4	3	2	3	3	4	4	4	4	4	3	3	3	3	3	3	2	45238	60034	58369	47576	41974	30798	0.955769	1.26837	1.2332	1.00517	0.886809	0.650687	0.735	0.115602	0.227666
P49935	Pro-cathepsin H OS=Mus musculus OX=10090 GN=Ctsh PE=1 SV=2	Ctsh	37.17	17.1	9	4	4	1	0	0	3	1	4	2	0	2	3	2	4	2	0	2	3	2	4	18244	0	17052	54870	23569	69519	0.497779		0.465256	1.4971	0.643069	1.89679	2.795	0.115673	0.227666
Q9JI10	Serine/threonine-protein kinase 3 OS=Mus musculus OX=10090 GN=Stk3 PE=1 SV=1	Stk3	56.855	16.9	22	7	7	3	2	1	6	5	5	7	6	3	6	6	7	7	6	3	6	6	7	50464	44130	48375	35400	42292	44536	1.14173	0.998428	1.09447	0.800914	0.956843	1.00761	0.855	0.116282	0.228668
P63321	Ras-related protein Ral-A OS=Mus musculus OX=10090 GN=Rala PE=1 SV=1	Rala	23.553	39.8	26	8	4	4	5	4	5	4	4	7	7	7	7	8	8	3	4	4	3	4	4	223080	235790	270480	283030	270570	266320	0.863942	0.913166	1.04751	1.09612	1.04786	1.0314	1.124	0.116467	0.228682
Q9D0F6	Replication factor C subunit 5 OS=Mus musculus OX=10090 GN=Rfc5 PE=1 SV=1	Rfc5	38.096	31	22	7	7	1	3	3	6	4	5	3	3	3	6	4	6	3	3	3	6	4	6	42263	27172	36155	63529	47862	40837	0.983554	0.632353	0.841408	1.47846	1.11386	0.950368	1.442	0.116489	0.228682
Q9DAR7	m7GpppX diphosphatase OS=Mus musculus OX=10090 GN=Dcps PE=1 SV=1	Dcps	38.988	39.3	60	9	9	13	10	10	11	6	10	9	9	9	9	8	9	9	9	9	9	8	9	324250	247440	264510	232420	200630	246970	1.28313	0.979172	1.04672	0.919735	0.793935	0.977312	0.813	0.116594	0.228692
Q9D051	Pyruvate dehydrogenase E1 component subunit beta, mitochondrial OS=Mus musculus OX=10090 GN=Pdhb PE=1 SV=1	Pdhb	38.937	20.1	16	5	5	5	4	3	0	3	1	4	4	4	3	4	3	4	4	4	3	4	3	53882	38731	42467	25364	40465	31789	1.38932	0.998659	1.09499	0.653998	1.04337	0.819663	0.723	0.116724	0.228751
P63280	SUMO-conjugating enzyme UBC9 OS=Mus musculus OX=10090 GN=Ube2i PE=1 SV=1	Ube2i	18.007	25.9	17	4	4	3	3	4	2	2	3	2	4	4	4	4	3	2	4	4	4	4	3	295670	180580	261940	141980	164480	202920	1.42198	0.868472	1.25976	0.682831	0.791042	0.975913	0.69	0.116974	0.229045
Q9D8Y0	EF-hand domain-containing protein D2 OS=Mus musculus OX=10090 GN=Efhd2 PE=1 SV=1	Efhd2	26.791	26.7	27	6	6	4	5	5	5	5	3	5	5	5	6	5	4	5	5	5	6	5	4	109330	102890	91616	108010	117780	114360	1.01862	0.958623	0.853584	1.00633	1.09735	1.06549	1.12	0.117459	0.229798
Q9D071	MMS19 nucleotide excision repair protein homolog OS=Mus musculus OX=10090 GN=Mms19 PE=1 SV=1	Mms19	113.09	11.3	18	8	8	3	1	2	4	3	5	6	3	3	6	5	7	6	3	3	6	5	7	30308	19749	11726	41018	30240	31908	1.10245	0.718367	0.426532	1.49202	1.09998	1.16065	1.67	0.117876	0.230296
Q91VW3	SH3 domain-binding glutamic acid-rich-like protein 3 OS=Mus musculus OX=10090 GN=Sh3bgrl3 PE=1 SV=1	Sh3bgrl3	10.477	35.5	15	3	3	3	3	2	2	2	3	3	3	2	3	2	3	3	3	2	3	2	3	588530	575310	687270	507510	582890	447110	1.04207	1.01866	1.2169	0.898614	1.03208	0.791667	0.831	0.117918	0.230296
Q8C2Q3	RNA-binding protein 14 OS=Mus musculus OX=10090 GN=Rbm14 PE=1 SV=1	Rbm14	69.448	4.5	10	2	2	2	1	1	2	2	2	2	2	2	2	2	2	2	2	2	2	2	2	54193	47133	27803	63978	76668	55142	1.00074	0.87037	0.513417	1.18143	1.41577	1.01827	1.516	0.118016	0.230296
P61021	Ras-related protein Rab-5B OS=Mus musculus OX=10090 GN=Rab5b PE=1 SV=1	Rab5b	23.707	55.3	27	8	5	5	3	4	5	5	5	8	7	8	8	8	8	5	4	5	5	5	5	135830	162620	183680	179210	228660	194160	0.751716	0.899978	1.01653	0.991791	1.26546	1.07453	1.249	0.1185	0.231044
Q3SXD3	5'-deoxynucleotidase HDDC2 OS=Mus musculus OX=10090 GN=Hddc2 PE=1 SV=1	Hddc2	22.753	24.1	10	3	3	3	1	2	1	2	1	3	1	2	2	2	3	3	1	2	2	2	3	37453	0	26571	22007	25340	18948	1.43697		1.01946	0.844351	0.97223	0.726985	0.69	0.119	0.231823
Q91VK1	Basic leucine zipper and W2 domain-containing protein 2 OS=Mus musculus OX=10090 GN=Bzw2 PE=1 SV=1	Bzw2	48.063	13.6	18	5	4	4	3	1	3	3	4	5	4	4	4	5	5	4	3	3	3	4	4	161830	177470	140300	130100	121530	148830	1.10331	1.20994	0.956526	0.886985	0.828557	1.01468	0.835	0.119111	0.231842
P10126	Elongation factor 1-alpha 1 OS=Mus musculus OX=10090 GN=Eef1a1 PE=1 SV=3	Eef1a1	50.113	68.4	272	26	16	49	42	44	47	42	48	25	24	25	24	25	24	16	15	15	15	15	15	10118000	10067000	9653200	10244000	12240000	10836000	0.961205	0.95636	0.91705	0.973175	1.16279	1.02941	1.117	0.119636	0.232473
Q99KD5	Protein unc-45 homolog A OS=Mus musculus OX=10090 GN=Unc45a PE=1 SV=2	Unc45a	103.45	12	22	8	8	6	1	4	3	3	5	7	5	5	6	5	6	7	5	5	6	5	6	53538	49207	39409	30591	43685	33957	1.28293	1.17914	0.944354	0.733049	1.04682	0.813708	0.761	0.119639	0.232473
Q9CZ13	Cytochrome b-c1 complex subunit 1, mitochondrial OS=Mus musculus OX=10090 GN=Uqcrc1 PE=1 SV=2	Uqcrc1	52.851	10.6	12	3	3	3	3	3	1	2	0	3	3	3	2	2	1	3	3	3	2	2	1	92807	63605	48012	41457	34571	0	1.6546	1.13397	0.855975	0.73911	0.616344		0.558	0.12006	0.232755
Q8BUV3	Gephyrin OS=Mus musculus OX=10090 GN=Gphn PE=1 SV=2	Gphn	83.281	5.5	15	4	4	2	2	2	3	3	3	3	3	3	4	4	4	3	3	3	4	4	4	52737	39800	58433	59943	60908	71705	0.921101	0.695144	1.02059	1.04696	1.06381	1.25239	1.275	0.120121	0.232755
Q9CY66	H/ACA ribonucleoprotein complex subunit 1 OS=Mus musculus OX=10090 GN=Gar1 PE=1 SV=1	Gar1	23.474	17.3	19	3	3	3	3	2	4	3	4	3	3	2	3	3	3	3	3	2	3	3	3	78578	66002	98475	98462	96737	112170	0.856554	0.719467	1.07344	1.0733	1.0545	1.22273	1.265	0.120127	0.232755
O35218	Cleavage and polyadenylation specificity factor subunit 2 OS=Mus musculus OX=10090 GN=Cpsf2 PE=1 SV=1	Cpsf2	88.382	10	8	5	5	2	0	1	2	0	3	3	3	2	4	3	5	3	3	2	4	3	5	18958	20976	23727	30323	21787	31337	0.773228	0.855535	0.967738	1.23676	0.888612	1.27812	1.311	0.120191	0.232755
Q8BKS9	Pumilio homolog 3 OS=Mus musculus OX=10090 GN=Pum3 PE=1 SV=2	Pum3	72.799	22.1	21	9	9	3	2	2	6	4	4	6	4	4	9	5	7	6	4	4	9	5	7	28084	37578	18274	42116	36369	46512	0.806498	1.07914	0.524781	1.20946	1.04442	1.3357	1.489	0.12034	0.232847
Q8BXK9	Chloride intracellular channel protein 5 OS=Mus musculus OX=10090 GN=Clic5 PE=1 SV=1	Clic5	28.287	13.1	9	2	2	1	1	1	2	2	2	2	2	1	2	2	2	2	2	1	2	2	2	85802	177880	0	216170	222920	227000	0.461414	0.956579		1.16249	1.19879	1.22073	1.684	0.12049	0.232941
P63034	Cytohesin-2 OS=Mus musculus OX=10090 GN=Cyth2 PE=1 SV=2	Cyth2	46.585	9.5	9	3	3	3	3	1	1	0	1	3	3	1	3	1	2	3	3	1	3	1	2	73733	62646	0	54108	0	45086	1.25198	1.06372		0.918747		0.765555	0.727	0.120772	0.233288
Q64735	Complement component receptor 1-like protein OS=Mus musculus OX=10090 GN=Cr1l PE=1 SV=1	Cr1l	53.762	27.3	32	10	10	3	4	6	7	6	6	9	8	7	9	8	10	9	8	7	9	8	10	135460	192300	193780	213880	225440	211910	0.693026	0.983825	0.991396	1.09423	1.15337	1.08415	1.249	0.120933	0.233403
Q8BX70	Vacuolar protein sorting-associated protein 13C OS=Mus musculus OX=10090 GN=Vps13c PE=1 SV=2	Vps13c	420.08	2.6	18	7	7	3	0	2	4	5	4	4	2	4	7	6	7	4	2	4	7	6	7	777420	0	515000	862900	913310	1225300	0.905255		0.599684	1.00479	1.06349	1.42678	1.548	0.121262	0.233725
O08915	AH receptor-interacting protein OS=Mus musculus OX=10090 GN=Aip PE=1 SV=1	Aip	37.605	39.4	37	9	9	6	7	5	6	6	7	8	8	7	8	8	9	8	8	7	8	8	9	56277	54117	48869	50302	45437	48133	1.1139	1.07115	0.967272	0.995636	0.899342	0.952704	0.903	0.121304	0.233725
Q9ERE7	LRP chaperone MESD OS=Mus musculus OX=10090 GN=Mesd PE=1 SV=1	Mesd	25.206	18.8	9	3	3	3	1	2	1	1	1	3	2	2	2	2	1	3	2	2	2	2	1	61490	21848	36514	17264	14544	0	2.02723	0.720295	1.20381	0.569168	0.479494		0.398	0.121615	0.234075
Q7TSV4	Phosphoglucomutase-2 OS=Mus musculus OX=10090 GN=Pgm2 PE=1 SV=1	Pgm2	68.747	21.6	20	9	8	5	2	3	3	2	5	8	6	7	7	3	8	8	6	7	7	3	8	75765	52141	70905	50134	37558	56110	1.32683	0.913118	1.24172	0.87797	0.657733	0.982625	0.723	0.121781	0.234075
A2A5R2	Brefeldin A-inhibited guanine nucleotide-exchange protein 2 OS=Mus musculus OX=10090 GN=Arfgef2 PE=1 SV=1	Arfgef2	202.24	4.7	6	5	3	2	1	2	0	0	1	4	5	4	2	2	4	3	3	3	1	1	2	53595	48729	47426	46663	42448	33260	1.18172	1.07443	1.0457	1.02887	0.935937	0.73335	0.817	0.121793	0.234075
Q8R5H1	Ubiquitin carboxyl-terminal hydrolase 15 OS=Mus musculus OX=10090 GN=Usp15 PE=1 SV=1	Usp15	112.32	24.1	75	19	17	13	8	9	15	14	16	15	10	13	17	19	17	13	9	11	15	17	15	148100	135070	136660	154250	156100	209650	0.94549	0.862305	0.872456	0.984753	0.996563	1.33843	1.239	0.121928	0.234139
Q8BMP6	Golgi resident protein GCP60 OS=Mus musculus OX=10090 GN=Acbd3 PE=1 SV=3	Acbd3	60.18	12	25	5	5	5	3	5	3	4	5	5	4	5	4	5	5	5	4	5	4	5	5	59783	58794	58121	62734	63069	77094	0.944949	0.929317	0.918679	0.991594	0.996889	1.21857	1.148	0.12217	0.234407
E9PVA8	eIF-2-alpha kinase activator GCN1 OS=Mus musculus OX=10090 GN=Gcn1 PE=1 SV=1	Gcn1	293.02	23.8	189	48	48	33	34	29	32	30	31	42	40	37	37	37	40	42	40	37	37	37	40	122200	119930	102660	101270	106930	95508	1.13061	1.10961	0.949826	0.936965	0.989332	0.883654	0.881	0.123225	0.236232
Q8BKX1	Brain-specific angiogenesis inhibitor 1-associated protein 2 OS=Mus musculus OX=10090 GN=Baiap2 PE=1 SV=2	Baiap2	59.236	34	80	16	16	14	12	16	12	13	13	15	15	15	15	15	14	15	15	15	15	15	14	151440	183510	198250	146910	158650	143520	0.925032	1.12092	1.21096	0.897361	0.969072	0.876654	0.842	0.123948	0.23725
Q61655	ATP-dependent RNA helicase DDX19A OS=Mus musculus OX=10090 GN=Ddx19a PE=1 SV=2	Ddx19a	53.932	30.8	38	10	10	7	5	5	6	7	8	10	10	10	10	10	10	10	10	10	10	10	10	142070	150970	128600	148620	191310	161720	0.923242	0.981079	0.835707	0.965807	1.24323	1.05094	1.19	0.124054	0.23725
O55023	Inositol monophosphatase 1 OS=Mus musculus OX=10090 GN=Impa1 PE=1 SV=1	Impa1	30.436	31.4	34	8	8	8	5	6	5	4	6	8	7	7	8	6	7	8	7	7	8	6	7	187590	175380	188180	174170	154990	175290	1.06626	0.996855	1.06961	0.989977	0.880959	0.996343	0.915	0.124067	0.23725
Q8C4Q6	Axin interactor, dorsalization-associated protein OS=Mus musculus OX=10090 GN=Aida PE=1 SV=1	Aida	34.888	45.2	42	11	11	8	7	5	9	6	7	9	10	9	11	9	10	9	10	9	11	9	10	182090	221880	232470	261670	270860	226890	0.7827	0.953735	0.999255	1.12477	1.16427	0.97527	1.193	0.124499	0.237764
Q80UJ7	Rab3 GTPase-activating protein catalytic subunit OS=Mus musculus OX=10090 GN=Rab3gap1 PE=1 SV=4	Rab3gap1	110.2	11.1	12	8	8	2	0	1	4	3	2	5	4	4	6	4	5	5	4	4	6	4	5	30925	21254	19122	34650	32589	28038	1.11389	0.765551	0.688758	1.24806	1.17383	1.00991	1.336	0.124543	0.237764
Q9CPY7	Cytosol aminopeptidase OS=Mus musculus OX=10090 GN=Lap3 PE=1 SV=3	Lap3	56.141	56.5	89	20	20	14	15	16	15	13	16	17	18	17	18	15	18	17	18	17	18	15	18	244380	212340	232100	179320	175600	225920	1.15486	1.00345	1.09683	0.847408	0.829828	1.06762	0.843	0.124661	0.237791
Q9Z1Y4	Thyroid receptor-interacting protein 6 OS=Mus musculus OX=10090 GN=Trip6 PE=1 SV=1	Trip6	50.933	11.7	5	4	4	1	2	0	0	0	2	3	4	2	2	2	4	3	4	2	2	2	4	40455	42750	0	31579	0	36605	1.0689	1.12954		0.83438		0.967177	0.819	0.125057	0.238191
Q80W68	Kin of IRRE-like protein 1 OS=Mus musculus OX=10090 GN=Kirrel1 PE=1 SV=1	Kirrel1	87.175	19.5	29	9	9	2	3	5	6	5	8	4	4	5	7	5	8	4	4	5	7	5	8	114490	114390	110670	162830	148110	113280	0.899407	0.898621	0.869398	1.27916	1.16352	0.889901	1.249	0.125181	0.238191
P50543	Protein S100-A11 OS=Mus musculus OX=10090 GN=S100a11 PE=1 SV=1	S100a11	11.083	36.7	19	3	3	3	3	2	4	4	3	3	2	3	3	2	3	3	2	3	3	2	3	929850	753970	619250	1156000	1065300	844140	1.03923	0.842658	0.692091	1.29198	1.19061	0.943435	1.331	0.125225	0.238191
Q5SUQ9	CST complex subunit CTC1 OS=Mus musculus OX=10090 GN=Ctc1 PE=1 SV=2	Ctc1	134.03	4.4	9	3	3	2	0	1	1	2	3	3	0	2	3	3	3	3	0	2	3	3	3	17988	0	12944	19068	30727	37836	0.758584		0.54587	0.804129	1.29581	1.59561	1.889	0.125287	0.238191
Q8VH51	RNA-binding protein 39 OS=Mus musculus OX=10090 GN=Rbm39 PE=1 SV=2	Rbm39	59.406	36.6	57	14	14	11	4	7	13	9	13	13	8	8	12	11	14	13	8	8	12	11	14	90139	96433	92117	123320	113530	93414	0.888138	0.950152	0.907627	1.21507	1.11861	0.920406	1.185	0.1257	0.238778
Q6P9R2	Serine/threonine-protein kinase OSR1 OS=Mus musculus OX=10090 GN=Oxsr1 PE=1 SV=1	Oxsr1	58.213	19.5	35	8	8	7	5	5	6	6	6	8	6	6	6	7	6	8	6	6	6	7	6	150150	151230	147500	161020	160290	149700	0.979356	0.986401	0.962072	1.05026	1.0455	0.976421	1.049	0.126287	0.239695
Q5SF07	Insulin-like growth factor 2 mRNA-binding protein 2 OS=Mus musculus OX=10090 GN=Igf2bp2 PE=1 SV=1	Igf2bp2	65.583	24	38	10	9	7	5	4	6	8	8	9	8	7	7	8	9	9	8	7	7	8	8	132010	146840	131770	128550	128710	116390	1.00993	1.12339	1.0081	0.983462	0.984686	0.890433	0.91	0.126556	0.240005
Q91YN9	BAG family molecular chaperone regulator 2 OS=Mus musculus OX=10090 GN=Bag2 PE=1 SV=1	Bag2	23.473	58.6	40	11	11	9	5	8	7	5	6	9	10	10	7	7	8	9	10	10	7	7	8	254980	293900	288300	248650	233890	265960	0.96481	1.11208	1.09089	0.940858	0.885008	1.00636	0.894	0.126875	0.240381
Q9JHK4	Geranylgeranyl transferase type-2 subunit alpha OS=Mus musculus OX=10090 GN=Rabggta PE=1 SV=1	Rabggta	64.989	14.6	17	6	6	2	1	3	2	4	5	4	2	5	5	5	6	4	2	5	5	5	6	43641	51590	41516	35798	27842	42290	1.07899	1.27552	1.02645	0.885078	0.688372	1.04559	0.775	0.126964	0.240381
P19253	60S ribosomal protein L13a OS=Mus musculus OX=10090 GN=Rpl13a PE=1 SV=4	Rpl13a	23.464	37.4	46	8	8	7	8	7	8	8	8	7	7	7	7	7	7	7	7	7	7	7	7	994900	1075100	857220	806020	913090	762990	1.10354	1.1925	0.950826	0.894035	1.0128	0.846306	0.848	0.127134	0.240504
Q8BU31	Ras-related protein Rap-2c OS=Mus musculus OX=10090 GN=Rap2c PE=1 SV=1	Rap2c	20.745	54.6	26	8	3	4	5	4	5	5	3	8	7	7	8	8	7	3	3	3	3	3	3	126490	138100	169160	176390	167520	165900	0.804337	0.878164	1.07567	1.12165	1.06524	1.05494	1.175	0.128141	0.242209
E9Q912	Rap1 GTPase-GDP dissociation stimulator 1 OS=Mus musculus OX=10090 GN=Rap1gds1 PE=2 SV=1	Rap1gds1	66.076	28.7	46	12	12	9	7	7	9	6	8	11	11	10	11	12	10	11	11	10	11	12	10	94211	74343	71048	91686	95899	94004	1.08457	0.855844	0.817911	1.0555	1.104	1.08218	1.175	0.128407	0.242511
Q9DC51	Guanine nucleotide-binding protein G(i) subunit alpha-3 OS=Mus musculus OX=10090 GN=Gnai3 PE=1 SV=3	Gnai3	40.538	53.7	59	15	7	11	9	10	11	9	9	15	15	15	15	15	15	7	7	7	7	7	7	596650	760580	703300	778600	888320	758110	0.798094	1.01737	0.940752	1.04147	1.18824	1.01407	1.177	0.128949	0.243263
Q9JIZ9	Phospholipid scramblase 3 OS=Mus musculus OX=10090 GN=Plscr3 PE=1 SV=1	Plscr3	31.802	30.1	34	6	6	6	6	5	6	6	5	6	6	6	6	6	6	6	6	6	6	6	6	441880	569350	586930	442060	468910	393370	0.913447	1.17695	1.21329	0.913819	0.969323	0.813168	0.816	0.129018	0.243263
Q3TDD9	Protein phosphatase 1 regulatory subunit 21 OS=Mus musculus OX=10090 GN=Ppp1r21 PE=1 SV=2	Ppp1r21	88.337	7.1	12	3	3	3	2	2	2	1	2	3	2	2	3	2	2	3	2	2	3	2	2	29818	29963	27571	18999	11319	26927	1.23729	1.2433	1.14405	0.788357	0.469678	1.11733	0.655	0.129335	0.243513
Q6ZQ88	Lysine-specific histone demethylase 1A OS=Mus musculus OX=10090 GN=Kdm1a PE=1 SV=2	Kdm1a	92.849	15.4	23	9	9	4	1	2	3	4	9	7	5	5	7	5	9	7	5	5	7	5	9	42426	29188	38215	47209	43498	77556	0.915366	0.629748	0.824511	1.01856	0.938495	1.67332	1.532	0.129374	0.243513
Q9CZU3	Exosome RNA helicase MTR4 OS=Mus musculus OX=10090 GN=Mtrex PE=1 SV=1	Mtrex	117.64	15.3	29	11	11	7	1	6	6	3	6	9	5	7	9	6	10	9	5	7	9	6	10	67804	59101	60421	69219	72007	101600	0.945768	0.824374	0.842786	0.965505	1.00439	1.41717	1.296	0.12947	0.243513
Q9D832	DnaJ homolog subfamily B member 4 OS=Mus musculus OX=10090 GN=Dnajb4 PE=1 SV=1	Dnajb4	37.781	15.7	10	4	3	2	0	1	2	1	4	2	1	3	2	2	4	2	1	2	1	2	3	33379	0	19611	55720	35457	42885	0.892239		0.524213	1.48942	0.947785	1.14634	1.687	0.129769	0.243875
Q8R395	COMM domain-containing protein 5 OS=Mus musculus OX=10090 GN=Commd5 PE=1 SV=1	Commd5	24.493	23.7	12	3	3	3	2	2	1	2	2	3	2	2	2	2	3	3	2	2	2	2	3	56110	39575	53978	35163	38672	43130	1.26266	0.890567	1.21468	0.791282	0.870246	0.970566	0.782	0.129906	0.243933
P43274	Histone H1.4 OS=Mus musculus OX=10090 GN=H1-4 PE=1 SV=2	H1-4	21.977	22.4	16	5	2	2	3	2	4	3	2	5	5	3	5	5	4	2	2	2	2	2	2	2219000	1745500	1222400	2429600	3074200	2072000	1.0432	0.820594	0.574675	1.1422	1.44524	0.974089	1.461	0.1301	0.244011
P42225	Signal transducer and activator of transcription 1 OS=Mus musculus OX=10090 GN=Stat1 PE=1 SV=1	Stat1	87.196	5.1	8	3	3	2	2	0	0	2	2	2	2	1	2	3	2	2	2	1	2	3	2	18436	17125	0	18879	24122	23365	0.904373	0.840062		0.926104	1.1833	1.14616	1.244	0.130161	0.244011
Q91XD6	Vacuolar protein-sorting-associated protein 36 OS=Mus musculus OX=10090 GN=Vps36 PE=1 SV=1	Vps36	43.735	20.2	12	6	6	3	2	3	1	0	3	5	3	5	5	3	4	5	3	5	5	3	4	48132	66136	72223	37749	52879	46893	0.8913	1.2247	1.33741	0.69903	0.979204	0.868357	0.737	0.130606	0.244645
Q8C0Z1	Protein FAM234A OS=Mus musculus OX=10090 GN=Fam234a PE=1 SV=1	Fam234a	60.575	18.7	53	7	7	8	7	12	10	8	8	5	5	7	6	6	6	5	5	7	6	6	6	92298	122240	107460	120400	125520	129050	0.794567	1.05233	0.925093	1.03649	1.08057	1.11095	1.165	0.131163	0.245488
Q9QZF2	Glypican-1 OS=Mus musculus OX=10090 GN=Gpc1 PE=1 SV=1	Gpc1	61.359	48.1	107	19	19	19	17	20	17	18	16	19	17	18	17	15	15	19	17	18	17	15	15	476790	592460	514130	459500	414170	253420	1.05544	1.31149	1.1381	1.01717	0.916823	0.56098	0.712	0.131497	0.245749
Q9ET43	Claudin-12 OS=Mus musculus OX=10090 GN=Cldn12 PE=1 SV=2	Cldn12	26.994	11.1	7	2	2	1	1	2	1	1	1	1	2	2	2	2	2	1	2	2	2	2	2	0	45949	82961	40971	35288	39796		0.937869	1.69332	0.836262	0.720266	0.812279	0.6	0.131517	0.245749
Q9CZD3	Glycine--tRNA ligase OS=Mus musculus OX=10090 GN=Gars1 PE=1 SV=1	Gars1	81.877	33.5	126	23	23	23	22	21	18	19	23	23	22	22	22	23	23	23	22	22	22	23	23	333640	321470	320830	249970	286220	319530	1.09291	1.05305	1.05095	0.818831	0.937576	1.04669	0.877	0.131791	0.246059
Q91YH5	Atlastin-3 OS=Mus musculus OX=10090 GN=Atl3 PE=1 SV=1	Atl3	60.574	27	35	9	9	7	5	3	5	7	8	8	7	5	8	9	9	8	7	5	8	9	9	92115	82991	78271	95543	90660	119060	0.989349	0.891354	0.840659	1.02617	0.973722	1.27875	1.205	0.132052	0.246347
O70325	Phospholipid hydroperoxide glutathione peroxidase OS=Mus musculus OX=10090 GN=Gpx4 PE=1 SV=4	Gpx4	22.228	31	29	6	6	6	4	5	3	5	6	6	6	6	5	6	6	6	6	6	5	6	6	240550	249110	240210	156590	232260	204460	1.09078	1.1296	1.08924	0.710062	1.05319	0.92713	0.813	0.132412	0.246816
P62900	60S ribosomal protein L31 OS=Mus musculus OX=10090 GN=Rpl31 PE=1 SV=1	Rpl31	14.463	39.2	21	5	5	5	4	5	3	2	2	5	5	5	4	5	4	5	5	5	4	5	4	434640	426360	340350	317490	372720	281900	1.19986	1.177	0.939562	0.876455	1.02892	0.778206	0.809	0.132785	0.247231
Q8BZZ3	NEDD4-like E3 ubiquitin-protein ligase WWP1 OS=Mus musculus OX=10090 GN=Wwp1 PE=1 SV=2	Wwp1	104.69	9.3	7	8	3	0	2	1	2	1	1	5	7	7	8	5	7	1	3	3	3	1	2	0	44527	24582	93599	0	65020		0.782108	0.431778	1.64405		1.14206	2.295	0.132895	0.247231
Q9QUR7	Peptidyl-prolyl cis-trans isomerase NIMA-interacting 1 OS=Mus musculus OX=10090 GN=Pin1 PE=1 SV=1	Pin1	18.37	37	16	4	4	3	2	2	3	2	4	3	3	4	3	4	4	3	3	4	3	4	4	126610	140290	132680	138090	167570	146550	0.89184	0.988201	0.934597	0.972705	1.18036	1.0323	1.132	0.132958	0.247231
Q8CI85	Carbonic anhydrase 12 OS=Mus musculus OX=10090 GN=Ca12 PE=1 SV=1	Ca12	39.695	8.2	7	2	2	1	1	2	1	1	1	2	2	2	2	1	2	2	2	2	2	1	2	26172	27867	44169	20238	0	20902	0.939088	0.999907	1.58485	0.726168		0.749993	0.628	0.133352	0.247598
A2APV2	Formin-like protein 2 OS=Mus musculus OX=10090 GN=Fmnl2 PE=1 SV=2	Fmnl2	123.1	24.1	88	24	15	11	15	16	14	15	17	18	19	22	23	20	20	11	11	14	14	12	13	89183	129680	117870	145840	152550	125390	0.703601	1.0231	0.929925	1.15059	1.20353	0.989253	1.259	0.133372	0.247598
Q99ME9	GTP-binding protein 4 OS=Mus musculus OX=10090 GN=Gtpbp4 PE=1 SV=3	Gtpbp4	74.112	15.5	24	8	8	4	3	5	5	5	2	7	6	6	7	7	6	7	6	6	7	7	6	52090	62841	48707	59530	67157	63932	0.882241	1.06433	0.824943	1.00825	1.13743	1.08281	1.165	0.134024	0.248607
Q8R1A4	Dedicator of cytokinesis protein 7 OS=Mus musculus OX=10090 GN=Dock7 PE=1 SV=3	Dock7	241.44	29	198	46	43	30	28	33	38	31	38	42	35	41	43	38	44	39	32	38	40	35	41	151940	148550	160850	174290	155850	191490	0.927434	0.906742	0.98182	1.06386	0.951301	1.16884	1.131	0.134659	0.249583
P97348	Rho-related GTP-binding protein RhoD OS=Mus musculus OX=10090 GN=Rhod PE=1 SV=1	Rhod	23.562	34.3	13	4	4	2	1	2	2	2	4	2	1	3	2	3	4	2	1	3	2	3	4	21308	0	26065	39566	28189	30016	0.73403		0.897901	1.36299	0.97107	1.03401	1.376	0.134976	0.249968
Q91VJ4	Serine/threonine-protein kinase 38 OS=Mus musculus OX=10090 GN=Stk38 PE=1 SV=1	Stk38	54.174	15.7	21	6	6	4	3	5	3	3	3	6	6	6	5	5	6	6	6	6	5	5	6	411300	525740	474200	420740	408980	394760	0.936291	1.1968	1.07948	0.95778	0.931009	0.898639	0.868	0.135265	0.250242
P15864	Histone H1.2 OS=Mus musculus OX=10090 GN=H1-2 PE=1 SV=2	H1-2	21.266	32.1	29	8	2	7	3	3	7	3	6	8	7	4	8	6	7	2	2	1	2	0	2	2155300	1349100	1059600	2138600	2662400	1943400	1.14356	0.715804	0.562202	1.1347	1.41261	1.03113	1.478	0.135343	0.250242
Q8R059	UDP-glucose 4-epimerase OS=Mus musculus OX=10090 GN=Gale PE=1 SV=1	Gale	38.224	18.2	16	5	5	4	3	1	3	2	3	4	3	3	5	4	5	4	3	3	5	4	5	37346	30546	37463	46074	36899	42437	0.971014	0.794211	0.974056	1.19795	0.959392	1.10338	1.19	0.135645	0.250599
P59235	Nucleoporin Nup43 OS=Mus musculus OX=10090 GN=Nup43 PE=1 SV=2	Nup43	41.989	17.4	13	5	5	4	1	1	3	1	3	3	1	2	4	3	5	3	1	2	4	3	5	31326	0	22750	36488	32379	43839	0.93913		0.682028	1.09388	0.970698	1.31426	1.389	0.135886	0.250664
P26638	Serine--tRNA ligase, cytoplasmic OS=Mus musculus OX=10090 GN=Sars1 PE=1 SV=3	Sars1	58.388	38.1	87	16	16	15	12	12	16	14	18	14	13	14	15	15	14	14	13	14	15	15	14	221670	185080	176960	207940	231320	278470	1.02196	0.85327	0.815835	0.958661	1.06645	1.28382	1.23	0.136074	0.250664
O70551	SRSF protein kinase 1 OS=Mus musculus OX=10090 GN=Srpk1 PE=1 SV=2	Srpk1	73.088	13.9	21	7	5	4	4	3	4	2	4	5	5	5	6	5	4	4	3	4	5	4	3	149410	133260	111790	116040	111750	103060	1.23597	1.10237	0.924763	0.959921	0.924432	0.852546	0.839	0.136115	0.250664
Q9DCW2	Phospholipid scramblase 2 OS=Mus musculus OX=10090 GN=Plscr2 PE=1 SV=3	Plscr2	34.052	23.5	23	4	4	4	4	4	4	4	3	4	3	3	3	4	3	4	3	3	3	4	3	70102	94693	98125	74044	65236	39382	0.952512	1.28664	1.33327	1.00607	0.886395	0.535103	0.68	0.136118	0.250664
P62748	Hippocalcin-like protein 1 OS=Mus musculus OX=10090 GN=Hpcal1 PE=1 SV=2	Hpcal1	22.338	42	30	7	7	6	5	4	4	5	6	6	5	6	6	6	7	6	5	6	6	6	7	71103	77550	71594	70373	69200	69169	0.994473	1.08464	1.00134	0.984263	0.967857	0.967423	0.948	0.136269	0.250739
Q7TN16	Hedgehog-interacting protein OS=Mus musculus OX=10090 GN=Hhip PE=1 SV=2	Hhip	78.512	24	46	15	15	7	5	4	15	7	8	9	8	7	15	11	11	9	8	7	15	11	11	50272	60744	66228	118800	91374	60698	0.673111	0.813325	0.886753	1.59066	1.22344	0.812709	1.528	0.136399	0.250777
Q8C878	NEDD8-activating enzyme E1 catalytic subunit OS=Mus musculus OX=10090 GN=Uba3 PE=1 SV=2	Uba3	51.737	43.3	35	12	12	8	6	4	6	5	6	10	6	5	9	9	8	10	6	5	9	9	8	62718	51712	55633	45684	39858	54638	1.21295	1.00009	1.07592	0.883514	0.770841	1.05668	0.824	0.13797	0.253461
P24270	Catalase OS=Mus musculus OX=10090 GN=Cat PE=1 SV=4	Cat	59.795	30.7	56	12	12	12	10	9	9	7	9	12	12	12	11	11	11	12	12	12	11	11	11	83606	63854	50716	53993	48116	43875	1.45757	1.11322	0.88417	0.941301	0.838842	0.764906	0.737	0.13902	0.255185
P15626	Glutathione S-transferase Mu 2 OS=Mus musculus OX=10090 GN=Gstm2 PE=1 SV=2	Gstm2	25.716	42.2	27	7	7	4	2	7	5	4	5	5	3	7	5	5	5	5	3	7	5	5	5	125510	103700	140920	156520	142040	140160	0.931026	0.76924	1.04534	1.16106	1.05364	1.0397	1.185	0.139383	0.255647
Q9R0M6	Ras-related protein Rab-9A OS=Mus musculus OX=10090 GN=Rab9a PE=1 SV=1	Rab9a	22.909	32.8	21	5	5	4	4	3	3	4	3	4	4	3	3	4	5	4	4	3	3	4	5	52750	49588	52781	38733	45932	50212	1.09139	1.02597	1.09204	0.801383	0.95033	1.03888	0.87	0.139758	0.256096
Q61210	Rho guanine nucleotide exchange factor 1 OS=Mus musculus OX=10090 GN=Arhgef1 PE=1 SV=2	Arhgef1	102.8	17.4	34	12	12	5	4	3	11	4	7	7	7	7	12	7	9	7	7	7	12	7	9	74829	69407	55828	87093	70146	95891	0.990688	0.918904	0.739127	1.15306	0.928688	1.26954	1.265	0.139852	0.256096
Q9WVJ2	26S proteasome non-ATPase regulatory subunit 13 OS=Mus musculus OX=10090 GN=Psmd13 PE=1 SV=1	Psmd13	42.809	65.2	102	21	21	18	15	17	14	17	21	18	15	18	16	17	19	18	15	18	16	17	19	303290	301400	307260	307130	351460	406410	0.920479	0.914742	0.932527	0.932133	1.06667	1.23344	1.168	0.140677	0.257289
Q8BP67	60S ribosomal protein L24 OS=Mus musculus OX=10090 GN=Rpl24 PE=1 SV=2	Rpl24	17.779	45.2	32	8	8	5	5	5	5	7	5	7	6	7	7	7	7	7	6	7	7	7	7	479600	482030	463150	418340	474380	388030	1.0636	1.06899	1.02712	0.927744	1.05202	0.860526	0.899	0.140728	0.257289
Q3TXS7	26S proteasome non-ATPase regulatory subunit 1 OS=Mus musculus OX=10090 GN=Psmd1 PE=1 SV=1	Psmd1	105.73	48.8	136	31	31	22	18	20	29	20	27	27	23	24	29	24	28	27	23	24	29	24	28	332010	332900	334990	360100	338880	405530	0.946612	0.94915	0.955109	1.0267	0.9662	1.15623	1.105	0.140941	0.257386
Q6P8X1	Sorting nexin-6 OS=Mus musculus OX=10090 GN=Snx6 PE=1 SV=2	Snx6	46.648	30.5	48	12	11	7	9	6	8	8	10	11	12	9	10	12	11	10	11	8	9	11	10	171440	171930	176870	178880	185960	216070	0.934151	0.936821	0.963738	0.97469	1.01327	1.17733	1.117	0.141006	0.257386
O88456	Calpain small subunit 1 OS=Mus musculus OX=10090 GN=Capns1 PE=1 SV=1	Capns1	28.463	32.3	33	5	5	5	6	5	6	5	6	5	5	5	5	5	5	5	5	5	5	5	5	208130	197850	200360	167990	189240	197000	1.07601	1.02286	1.03584	0.868487	0.978347	1.01846	0.914	0.141125	0.257399
O35874	Neutral amino acid transporter A OS=Mus musculus OX=10090 GN=Slc1a4 PE=1 SV=1	Slc1a4	56.061	18	33	6	6	6	4	5	5	6	7	5	4	5	6	5	6	5	4	5	6	5	6	181160	231050	195060	351490	228200	238320	0.762629	0.972651	0.821144	1.47967	0.960653	1.00326	1.347	0.141426	0.257743
P10639	Thioredoxin OS=Mus musculus OX=10090 GN=Txn PE=1 SV=3	Txn	11.675	65.7	38	7	7	7	7	6	6	7	5	6	6	6	6	7	6	6	6	6	6	7	6	2766200	2691800	3265300	2289800	2657100	2622200	1.01871	0.991309	1.20251	0.843264	0.97853	0.965677	0.868	0.141554	0.25777
Q9Z0P5	Twinfilin-2 OS=Mus musculus OX=10090 GN=Twf2 PE=1 SV=1	Twf2	39.47	50.4	58	11	10	10	11	10	9	7	11	9	11	9	9	8	9	8	10	8	8	7	8	203820	185560	184270	187550	159110	170290	1.12133	1.02087	1.01377	1.03182	0.875353	0.93686	0.901	0.142268	0.258702
Q9ESL4	Mitogen-activated protein kinase kinase kinase 20 OS=Mus musculus OX=10090 GN=Map3k20 PE=1 SV=1	Map3k20	91.719	11	23	7	7	6	3	3	3	3	5	7	6	5	6	4	6	7	6	5	6	4	6	105480	110830	96541	90198	96727	98927	1.05709	1.1107	0.967501	0.903934	0.969365	0.991413	0.914	0.142292	0.258702
Q3UHD6	Sorting nexin-27 OS=Mus musculus OX=10090 GN=Snx27 PE=1 SV=2	Snx27	60.988	25.8	29	10	9	4	3	4	6	6	6	7	7	7	8	7	9	7	7	7	8	7	9	93979	86613	78740	90676	99234	117540	0.994869	0.916892	0.833548	0.959903	1.0505	1.24429	1.186	0.142572	0.259006
P06797	Procathepsin L OS=Mus musculus OX=10090 GN=Ctsl PE=1 SV=2	Ctsl	37.547	22.2	47	6	6	9	7	9	6	8	8	6	6	6	5	6	6	6	6	6	5	6	6	223940	275400	343040	307660	375860	457770	0.677351	0.833001	1.03759	0.930578	1.13686	1.38461	1.355	0.143439	0.260301
Q9WTL7	Acyl-protein thioesterase 2 OS=Mus musculus OX=10090 GN=Lypla2 PE=1 SV=1	Lypla2	24.794	26	21	4	4	4	3	3	4	3	4	3	3	4	4	4	4	3	3	4	4	4	4	62391	43879	46763	62250	57269	70892	1.08998	0.76657	0.816954	1.08751	1.00049	1.23849	1.244	0.143512	0.260301
Q9CR26	Vacuolar protein sorting-associated protein VTA1 homolog OS=Mus musculus OX=10090 GN=Vta1 PE=1 SV=1	Vta1	33.913	33.3	37	8	8	7	6	6	6	6	6	7	7	7	8	7	7	7	7	7	8	7	7	3059800	3613000	3831600	3862000	4196200	3879200	0.818063	0.965965	1.02441	1.03254	1.12189	1.03714	1.136	0.143871	0.260746
Q91VM9	Inorganic pyrophosphatase 2, mitochondrial OS=Mus musculus OX=10090 GN=Ppa2 PE=1 SV=1	Ppa2	38.114	18.5	7	4	4	1	0	2	4	0	0	2	2	2	4	2	1	2	2	2	4	2	1	40206	33536	36043	21626	32330	0	1.22773	1.02406	1.10061	0.660372	0.98723		0.737	0.145221	0.262984
P63158	High mobility group protein B1 OS=Mus musculus OX=10090 GN=Hmgb1 PE=1 SV=2	Hmgb1	24.893	36.3	34	7	6	6	5	8	3	6	6	6	6	7	5	6	6	5	5	6	4	5	5	211460	205130	231140	144730	204250	187480	1.07142	1.03934	1.17113	0.733311	1.03489	0.949915	0.828	0.145633	0.263521
P62320	Small nuclear ribonucleoprotein Sm D3 OS=Mus musculus OX=10090 GN=Snrpd3 PE=1 SV=1	Snrpd3	13.916	47.6	47	4	4	9	8	8	7	8	7	4	4	4	4	4	4	4	4	4	4	4	4	391400	400620	402130	375420	397590	361830	1.00833	1.03209	1.03598	0.967166	1.02428	0.932155	0.95	0.146392	0.264685
Q9D2Y4	Mixed lineage kinase domain-like protein OS=Mus musculus OX=10090 GN=Mlkl PE=1 SV=1	Mlkl	54.317	24.8	36	10	10	6	5	7	5	7	6	8	7	8	7	8	8	8	7	8	7	8	8	115370	116750	102210	115640	140940	124360	0.967774	0.97935	0.857383	0.970039	1.18227	1.04319	1.139	0.146646	0.264935
Q64105	Sepiapterin reductase OS=Mus musculus OX=10090 GN=Spr PE=1 SV=1	Spr	27.883	44.8	25	8	8	5	3	4	4	2	7	6	7	6	6	5	7	6	7	6	6	5	7	91280	75195	82707	67201	68682	80286	1.17692	0.969526	1.06638	0.866456	0.885551	1.03517	0.868	0.146995	0.265356
Q9D1D4	Transmembrane emp24 domain-containing protein 10 OS=Mus musculus OX=10090 GN=Tmed10 PE=1 SV=1	Tmed10	24.911	32	28	6	6	5	5	5	5	4	4	6	4	5	5	5	6	6	4	5	5	5	6	181340	176020	178300	156890	179680	148660	1.06578	1.03451	1.04791	0.922078	1.05602	0.873708	0.906	0.148177	0.267279
Q8BLF1	Neutral cholesterol ester hydrolase 1 OS=Mus musculus OX=10090 GN=Nceh1 PE=1 SV=1	Nceh1	45.739	9.8	11	3	3	1	2	1	3	2	2	2	2	2	3	2	2	2	2	2	3	2	2	15374	50536	29277	47333	52789	59373	0.362193	1.19057	0.689731	1.11511	1.24364	1.39876	1.676	0.148737	0.268077
Q6A009	E3 ubiquitin-protein ligase listerin OS=Mus musculus OX=10090 GN=Ltn1 PE=1 SV=3	Ltn1	198.92	3.5	7	4	4	3	0	1	1	0	2	4	1	3	2	1	3	4	1	3	2	1	3	33200	0	32647	26416	0	18805	1.19566		1.17575	0.951345		0.677243	0.687	0.148865	0.268097
Q6PDL0	Cytoplasmic dynein 1 light intermediate chain 2 OS=Mus musculus OX=10090 GN=Dync1li2 PE=1 SV=2	Dync1li2	54.218	33.7	34	10	8	5	6	7	5	7	4	9	8	9	8	8	7	8	7	7	7	7	6	68869	68896	73083	63029	66872	68974	1.00852	1.00892	1.07023	0.922999	0.979276	1.01006	0.943	0.149481	0.268995
Q91V92	ATP-citrate synthase OS=Mus musculus OX=10090 GN=Acly PE=1 SV=1	Acly	119.73	51.3	220	44	44	41	37	34	37	30	41	42	42	43	40	40	41	42	42	43	40	40	41	482890	465100	535980	413330	377970	487550	1.04869	1.01005	1.16399	0.897626	0.820835	1.05881	0.862	0.149992	0.269362
Q9R0L6	Pericentriolar material 1 protein OS=Mus musculus OX=10090 GN=Pcm1 PE=1 SV=2	Pcm1	228.84	1	6	2	2	1	1	1	2	1	0	2	2	1	2	1	2	2	2	1	2	1	2	15032	13561	0	9630.1	0	12052	1.19598	1.07894		0.766192		0.958884	0.758	0.150012	0.269362
P51655	Glypican-4 OS=Mus musculus OX=10090 GN=Gpc4 PE=1 SV=2	Gpc4	62.586	27.6	45	10	10	6	5	8	10	8	8	9	8	9	9	8	9	9	8	9	9	8	9	73972	83845	86183	134110	100220	84797	0.788156	0.893351	0.918262	1.42891	1.06782	0.903494	1.308	0.150038	0.269362
Q6KAU4	Multivesicular body subunit 12B OS=Mus musculus OX=10090 GN=Mvb12b PE=1 SV=2	Mvb12b	35.411	33.1	19	6	6	4	1	2	3	5	4	5	4	4	4	5	4	5	4	4	4	5	4	74988	96173	91337	108110	116610	91299	0.777726	0.997443	0.947288	1.12125	1.2094	0.946894	1.204	0.150498	0.269977
Q9WUN2	Serine/threonine-protein kinase TBK1 OS=Mus musculus OX=10090 GN=Tbk1 PE=1 SV=1	Tbk1	83.424	13.3	17	7	7	3	1	2	4	3	4	5	3	4	5	3	5	5	3	4	5	3	5	44625	45067	41493	48947	52743	44072	0.966791	0.976367	0.898937	1.06043	1.14267	0.954811	1.111	0.150686	0.270102
Q8C7R4	Ubiquitin-like modifier-activating enzyme 6 OS=Mus musculus OX=10090 GN=Uba6 PE=1 SV=1	Uba6	117.96	37.4	138	30	30	22	20	23	25	19	29	28	28	27	27	22	29	28	28	27	27	22	29	133570	125090	139330	137710	142040	160410	0.956177	0.895472	0.997411	0.985814	1.01681	1.14831	1.106	0.151065	0.270569
Q8BJ71	Nuclear pore complex protein Nup93 OS=Mus musculus OX=10090 GN=Nup93 PE=1 SV=1	Nup93	93.28	15.9	38	10	10	7	5	5	5	6	10	9	6	7	8	8	9	9	6	7	8	8	9	11044000	9580900	8804500	11071000	10553000	11754000	1.05503	0.915265	0.841095	1.05761	1.00813	1.12286	1.134	0.151576	0.271272
Q9CQW1	Synaptobrevin homolog YKT6 OS=Mus musculus OX=10090 GN=Ykt6 PE=1 SV=1	Ykt6	22.314	38.4	28	5	5	5	4	3	7	6	3	5	5	5	5	4	4	5	5	5	5	4	4	97986	101890	115520	101900	90461	82952	0.995272	1.03493	1.17337	1.03503	0.918838	0.842567	0.873	0.152264	0.27229
Q8K268	ATP-binding cassette sub-family F member 3 OS=Mus musculus OX=10090 GN=Abcf3 PE=1 SV=1	Abcf3	79.864	11.1	14	6	6	3	3	1	3	2	2	5	4	2	5	3	3	5	4	2	5	3	3	28881	30962	23109	22867	25170	20117	1.14678	1.22941	0.917594	0.907985	0.999431	0.79879	0.822	0.15273	0.272912
P68510	14-3-3 protein eta OS=Mus musculus OX=10090 GN=Ywhah PE=1 SV=2	Ywhah	28.211	61.4	65	14	9	11	10	10	13	11	10	13	14	13	13	13	13	9	9	9	9	9	9	933120	943890	1028700	1025200	1049400	1004200	0.935535	0.946333	1.03136	1.02785	1.05212	1.0068	1.06	0.152924	0.273045
Q63850	Nuclear pore glycoprotein p62 OS=Mus musculus OX=10090 GN=Nup62 PE=1 SV=2	Nup62	53.254	23.2	29	8	8	6	5	6	4	3	5	7	6	6	8	4	7	7	6	6	8	4	7	47536	46207	35870	35253	32841	39340	1.2032	1.16957	0.907921	0.892304	0.831253	0.995752	0.829	0.153176	0.273281
Q99P72	Reticulon-4 OS=Mus musculus OX=10090 GN=Rtn4 PE=1 SV=2	Rtn4	126.61	16.9	60	11	11	10	7	9	13	10	11	10	8	9	11	9	9	10	8	9	11	9	9	1649500	1500300	1555500	1849400	1576200	2120100	0.965467	0.878139	0.910448	1.08247	0.922564	1.24091	1.179	0.154439	0.275205
Q62241	U1 small nuclear ribonucleoprotein C OS=Mus musculus OX=10090 GN=Snrpc PE=1 SV=1	Snrpc	17.364	18.9	6	2	2	1	1	0	1	2	1	2	2	2	2	2	2	2	2	2	2	2	2	52048	48777	54438	39000	26261	49846	1.15504	1.08245	1.20808	0.865481	0.582779	1.10617	0.741	0.154495	0.275205
P97346	Nucleoredoxin OS=Mus musculus OX=10090 GN=Nxn PE=1 SV=1	Nxn	48.343	17	15	5	5	2	1	2	3	4	3	4	4	4	4	4	4	4	4	4	4	4	4	38398	40095	31449	31097	33791	29610	1.12692	1.17673	0.92298	0.912649	0.991714	0.869008	0.86	0.154723	0.275398
O55142	60S ribosomal protein L35a OS=Mus musculus OX=10090 GN=Rpl35a PE=1 SV=2	Rpl35a	12.554	38.2	26	5	5	4	4	4	5	5	4	5	5	5	5	5	5	5	5	5	5	5	5	337920	381180	312340	289390	328720	290680	1.04499	1.17877	0.965885	0.894915	1.01654	0.898904	0.881	0.154916	0.275527
Q9D4H1	Exocyst complex component 2 OS=Mus musculus OX=10090 GN=Exoc2 PE=1 SV=1	Exoc2	103.96	6.9	14	5	5	3	2	3	3	2	1	4	4	3	5	3	2	4	4	3	5	3	2	44483	34714	39040	46946	42607	45125	1.05529	0.823534	0.926161	1.11372	1.01078	1.07052	1.139	0.155305	0.276003
Q8CFE4	SCY1-like protein 2 OS=Mus musculus OX=10090 GN=Scyl2 PE=1 SV=1	Scyl2	103.32	6.1	13	4	4	2	3	2	2	1	3	3	3	2	3	1	4	3	3	2	3	1	4	34875	27177	34063	39764	0	37773	1.00416	0.782513	0.980783	1.14493		1.08761	1.21	0.15637	0.277681
Q60749	KH domain-containing, RNA-binding, signal transduction-associated protein 1 OS=Mus musculus OX=10090 GN=Khdrbs1 PE=1 SV=2	Khdrbs1	48.37	9.9	11	3	3	1	1	2	2	1	4	3	3	3	3	3	3	3	3	3	3	3	3	202550	172690	162200	199540	205090	301340	0.977393	0.833305	0.782686	0.962868	0.989649	1.4541	1.314	0.156548	0.277781
Q922B6	E3 ubiquitin-protein ligase TRAF7 OS=Mus musculus OX=10090 GN=Traf7 PE=1 SV=1	Traf7	66.487	14	11	6	6	1	0	5	3	0	2	1	2	6	3	2	3	1	2	6	3	2	3	0	49157	61419	48820	36202	42850		1.03077	1.28789	1.0237	0.759117	0.898519	0.771	0.157029	0.278419
Q99J99	3-mercaptopyruvate sulfurtransferase OS=Mus musculus OX=10090 GN=Mpst PE=1 SV=4	Mpst	33.097	13.8	7	3	3	2	1	1	1	0	2	3	1	2	2	2	3	3	1	2	2	2	3	68120	0	47918	44848	31847	43894	1.4394		1.01252	0.947652	0.672937	0.927493	0.693	0.157677	0.279351
Q8R143	Pituitary tumor-transforming gene 1 protein-interacting protein OS=Mus musculus OX=10090 GN=Pttg1ip PE=1 SV=1	Pttg1ip	19.965	13.8	17	3	3	3	3	3	2	3	3	3	3	3	3	3	3	3	3	3	3	3	3	347670	368940	425200	186800	312500	338070	1.05398	1.11846	1.28902	0.566295	0.947362	1.02488	0.733	0.15787	0.279477
Q61468	Mesothelin OS=Mus musculus OX=10090 GN=Msln PE=1 SV=1	Msln	69.422	20	36	9	9	6	7	6	5	6	6	6	7	6	8	8	7	6	7	6	8	8	7	123370	191540	134040	77424	124490	116050	0.965193	1.49853	1.04867	0.605732	0.973955	0.907924	0.708	0.158262	0.279955
P80316	T-complex protein 1 subunit epsilon OS=Mus musculus OX=10090 GN=Cct5 PE=1 SV=1	Cct5	59.623	67.3	199	31	31	33	28	32	35	32	39	27	24	27	30	29	30	27	24	27	30	29	30	1318200	1116700	1295200	1474900	1273800	1728600	0.963667	0.816361	0.946853	1.07822	0.931208	1.26369	1.2	0.158816	0.280717
P15208	Insulin receptor OS=Mus musculus OX=10090 GN=Insr PE=1 SV=2	Insr	155.61	14.2	39	17	14	6	5	10	5	3	10	12	12	13	13	10	16	11	11	11	12	9	13	62859	61575	72956	75193	69247	73579	0.90791	0.889364	1.05375	1.08606	1.00018	1.06275	1.105	0.158987	0.280804
Q9WUA3	ATP-dependent 6-phosphofructokinase, platelet type OS=Mus musculus OX=10090 GN=Pfkp PE=1 SV=1	Pfkp	85.454	35.3	79	19	16	13	11	16	12	13	14	18	17	19	15	17	18	15	14	16	13	14	15	253630	246230	272320	216010	251860	236830	1.0304	1.00034	1.10633	0.877566	1.02321	0.96215	0.913	0.159979	0.282337
Q8BHL5	Engulfment and cell motility protein 2 OS=Mus musculus OX=10090 GN=Elmo2 PE=1 SV=1	Elmo2	83.886	13	14	6	6	2	0	0	5	3	4	5	3	2	6	6	4	5	3	2	6	6	4	28298	28564	41694	71235	40558	38897	0.681207	0.68761	1.00368	1.71481	0.976337	0.936352	1.529	0.160203	0.282514
Q9D1G5	Leucine-rich repeat-containing protein 57 OS=Mus musculus OX=10090 GN=Lrrc57 PE=1 SV=1	Lrrc57	26.76	14.2	12	3	3	2	2	3	1	2	2	3	3	3	3	3	3	3	3	3	3	3	3	70516	94305	91107	98342	102950	96923	0.763514	1.02109	0.986464	1.0648	1.11469	1.04944	1.165	0.160636	0.283061
Q8VDZ4	Palmitoyltransferase ZDHHC5 OS=Mus musculus OX=10090 GN=Zdhhc5 PE=1 SV=1	Zdhhc5	77.5	30.9	55	14	14	8	8	7	12	10	10	10	9	10	11	11	13	10	9	10	11	11	13	79373	125730	111650	132540	141760	123940	0.666074	1.05509	0.936932	1.11224	1.18961	1.04007	1.257	0.161351	0.283964
O08582	GTP-binding protein 1 OS=Mus musculus OX=10090 GN=Gtpbp1 PE=1 SV=2	Gtpbp1	72.3	16	27	9	9	8	5	6	3	1	4	9	7	7	7	5	6	9	7	7	7	5	6	55048	50825	45044	41469	43496	48063	1.16321	1.07398	0.951818	0.876275	0.919108	1.01561	0.881	0.161546	0.283964
Q8R4X3	RNA-binding protein 12 OS=Mus musculus OX=10090 GN=Rbm12 PE=1 SV=3	Rbm12	102.8	3.3	6	3	3	1	1	1	1	0	2	3	2	2	3	2	3	3	2	2	3	2	3	36798	30943	32240	39816	33969	46596	1.00193	0.842514	0.877828	1.08411	0.924905	1.26871	1.204	0.161859	0.283964
Q8BQ30	Phostensin OS=Mus musculus OX=10090 GN=Ppp1r18 PE=1 SV=1	Ppp1r18	65.629	7.7	10	4	4	2	0	2	3	2	1	2	1	3	4	2	2	2	1	3	4	2	2	27918	0	27320	36320	29595	30773	0.918803		0.899122	1.19532	0.973994	1.01276	1.167	0.161877	0.283964
Q9CY27	Very-long-chain enoyl-CoA reductase OS=Mus musculus OX=10090 GN=Tecr PE=1 SV=1	Tecr	36.09	15.3	20	5	5	4	4	3	4	3	2	5	4	4	5	4	5	5	4	4	5	4	5	103970	77639	58559	58260	54593	62091	1.50277	1.12219	0.846408	0.842086	0.789083	0.897459	0.728	0.16188	0.283964
P70333	Heterogeneous nuclear ribonucleoprotein H2 OS=Mus musculus OX=10090 GN=Hnrnph2 PE=1 SV=1	Hnrnph2	49.279	28.1	16	9	3	4	3	3	1	2	3	9	9	9	7	8	9	3	3	3	1	2	3	104270	97050	138600	0	141690	149340	0.826294	0.769078	1.09834		1.12283	1.18345	1.284	0.161893	0.283964
P14685	26S proteasome non-ATPase regulatory subunit 3 OS=Mus musculus OX=10090 GN=Psmd3 PE=1 SV=3	Psmd3	60.718	44.7	114	21	21	17	16	22	19	19	21	20	20	21	20	20	21	20	20	21	20	20	21	276340	265700	280810	289660	291320	366060	0.936804	0.900734	0.951957	0.981959	0.987587	1.24096	1.151	0.162544	0.284727
Q8CII2	Cell division cycle protein 123 homolog OS=Mus musculus OX=10090 GN=Cdc123 PE=1 SV=2	Cdc123	38.816	12.2	12	3	3	2	3	3	1	2	1	3	3	3	3	3	2	3	3	3	3	3	2	72993	72382	63684	62797	66529	52771	1.11965	1.11028	0.976858	0.963253	1.0205	0.809462	0.871	0.162577	0.284727
Q9CQW9	Interferon-induced transmembrane protein 3 OS=Mus musculus OX=10090 GN=Ifitm3 PE=1 SV=1	Ifitm3	14.954	48.2	33	4	3	4	6	5	7	5	6	4	4	4	4	4	4	3	3	3	3	3	3	351760	418370	511230	601760	507010	475900	0.736405	0.875853	1.07025	1.25978	1.06142	0.996291	1.237	0.163983	0.286969
Q99ME2	WD repeat-containing protein 6 OS=Mus musculus OX=10090 GN=Wdr6 PE=1 SV=1	Wdr6	121.9	20.4	55	16	16	10	11	9	7	6	12	13	14	10	14	12	14	13	14	10	14	12	14	180760	180610	157260	175760	208830	198980	0.983996	0.983179	0.85607	0.956777	1.1368	1.08318	1.125	0.164466	0.287596
O70194	Eukaryotic translation initiation factor 3 subunit D OS=Mus musculus OX=10090 GN=Eif3d PE=1 SV=2	Eif3d	63.988	45.8	80	15	15	12	14	13	13	13	15	13	14	13	14	14	14	13	14	13	14	14	14	298520	301690	322680	296670	260690	293960	1.00953	1.02025	1.09123	1.00327	0.881598	0.99411	0.922	0.165174	0.288613
Q3ULJ0	Glycerol-3-phosphate dehydrogenase 1-like protein OS=Mus musculus OX=10090 GN=Gpd1l PE=1 SV=2	Gpd1l	38.225	10.8	10	3	3	3	2	1	1	1	2	3	2	2	2	3	2	3	2	2	2	3	2	52537	46826	45637	29389	33410	49688	1.22422	1.09115	1.06344	0.684827	0.778525	1.15784	0.776	0.165301	0.288615
P97823	Acyl-protein thioesterase 1 OS=Mus musculus OX=10090 GN=Lypla1 PE=1 SV=1	Lypla1	24.687	34.3	13	4	4	2	2	1	2	3	3	3	3	2	2	3	3	3	3	2	2	3	3	71593	33975	52381	82950	65481	74195	1.12871	0.535637	0.825819	1.30776	1.03235	1.16973	1.409	0.165591	0.288901
O35344	Importin subunit alpha-4 OS=Mus musculus OX=10090 GN=Kpna3 PE=1 SV=1	Kpna3	57.772	41.7	35	12	9	8	4	6	6	6	5	11	8	9	11	10	8	8	5	6	8	7	5	137070	101150	79979	160410	147390	117680	1.10588	0.816078	0.64527	1.29419	1.18914	0.949442	1.337	0.165993	0.289381
Q9Z0F8	Disintegrin and metalloproteinase domain-containing protein 17 OS=Mus musculus OX=10090 GN=Adam17 PE=1 SV=3	Adam17	93.055	12.2	27	8	8	2	4	5	6	4	6	3	5	7	7	6	6	3	5	7	7	6	6	54247	49661	59388	45599	37783	52993	1.08613	0.99431	1.18906	0.912981	0.75649	1.06102	0.835	0.166315	0.289649
P62305	Small nuclear ribonucleoprotein E OS=Mus musculus OX=10090 GN=Snrpe PE=1 SV=1	Snrpe	10.803	39.1	11	2	2	3	2	1	1	2	2	2	1	1	1	1	1	2	1	1	1	1	1	429510	481870	507470	558950	594520	477890	0.84488	0.947876	0.998233	1.0995	1.16947	0.940047	1.15	0.166399	0.289649
O70293	G protein-coupled receptor kinase 6 OS=Mus musculus OX=10090 GN=Grk6 PE=1 SV=1	Grk6	65.978	21.9	25	8	8	2	5	3	7	5	3	4	5	4	8	7	5	4	5	4	8	7	5	24054	29513	38021	41492	44977	32886	0.684185	0.839459	1.08146	1.18019	1.27931	0.9354	1.303	0.166882	0.290269
Q6ZQA6	Immunoglobulin superfamily member 3 OS=Mus musculus OX=10090 GN=Igsf3 PE=1 SV=2	Igsf3	134.71	38.9	147	32	32	21	21	27	27	25	26	27	26	28	29	27	29	27	26	28	29	27	29	140240	187720	195930	205660	220250	198080	0.733038	0.981218	1.02413	1.07499	1.15125	1.03537	1.191	0.1674	0.290948
Q9CV28	Ubiquitin carboxyl-terminal hydrolase MINDY-3 OS=Mus musculus OX=10090 GN=MINDY3 PE=1 SV=2	MINDY3	49.612	5	6	2	2	1	1	0	1	1	2	2	2	0	2	1	2	2	2	0	2	1	2	24914	24635	0	23692	0	21916	1.04728	1.03555		0.995912		0.921256	0.92	0.167595	0.291065
P97801	Survival motor neuron protein OS=Mus musculus OX=10090 GN=Smn1 PE=1 SV=1	Smn1	31.254	13.9	9	2	2	2	1	1	2	1	2	2	2	1	2	1	2	2	2	1	2	1	2	64615	116450	0	45474	0	47260	0.943977	1.70125		0.664341		0.690433	0.512	0.167757	0.291075
Q5SWU9	Acetyl-CoA carboxylase 1 OS=Mus musculus OX=10090 GN=Acaca PE=1 SV=1	Acaca	265.25	27.5	151	46	38	31	25	29	25	12	29	38	28	34	33	26	35	32	24	28	25	21	29	195600	190030	199670	174660	134970	188310	1.08342	1.05256	1.10596	0.967431	0.747591	1.04304	0.851	0.167875	0.291075
Q64008	Ras-related protein Rab-34 OS=Mus musculus OX=10090 GN=Rab34 PE=1 SV=2	Rab34	29.1	37.8	35	9	9	7	6	9	5	3	5	8	8	9	7	8	7	8	8	9	7	8	7	119690	138910	147340	108490	131780	109800	0.949908	1.10245	1.16935	0.86102	1.04586	0.871417	0.862	0.167981	0.291075
Q63961	Endoglin OS=Mus musculus OX=10090 GN=Eng PE=1 SV=2	Eng	70.02	21.1	31	8	8	5	4	4	8	4	6	5	6	6	8	5	7	5	6	6	8	5	7	114920	147770	168980	211160	219870	146560	0.683194	0.878485	1.00458	1.25534	1.30712	0.871292	1.338	0.168596	0.291918
Q9WU62	Inner centromere protein OS=Mus musculus OX=10090 GN=Incenp PE=1 SV=2	Incenp	101.21	3.3	7	2	2	1	1	1	1	2	1	2	2	2	2	2	2	2	2	2	2	2	2	23724	25371	20557	32468	57038	24376	0.775573	0.829416	0.672039	1.06143	1.86466	0.796888	1.635	0.168901	0.292226
Q99L20	Glutathione S-transferase theta-3 OS=Mus musculus OX=10090 GN=Gstt3 PE=1 SV=1	Gstt3	27.403	34.4	18	5	5	2	2	3	5	3	3	4	2	3	5	3	4	4	2	3	5	3	4	52070	27834	45165	67186	46039	65716	1.02766	0.549337	0.891385	1.326	0.908635	1.29698	1.431	0.169526	0.293086
Q3TWW8	Serine/arginine-rich splicing factor 6 OS=Mus musculus OX=10090 GN=Srsf6 PE=1 SV=1	Srsf6	39.025	19.8	29	7	5	5	5	5	4	4	6	6	6	6	6	7	7	4	4	4	4	5	5	294330	370270	314830	376990	544160	354830	0.782997	0.985018	0.837533	1.0029	1.44761	0.943944	1.303	0.169856	0.293435
Q9CRT8	Exportin-T OS=Mus musculus OX=10090 GN=Xpot PE=1 SV=3	Xpot	109.73	22.6	51	17	17	8	4	5	10	8	16	12	7	12	15	12	17	12	7	12	15	12	17	87167	84383	88570	91342	97550	135920	0.894124	0.865567	0.908516	0.93695	1.00063	1.39421	1.249	0.170398	0.294148
Q60930	Voltage-dependent anion-selective channel protein 2 OS=Mus musculus OX=10090 GN=Vdac2 PE=1 SV=2	Vdac2	31.732	36.6	25	7	7	5	6	3	3	5	3	5	6	4	4	6	5	5	6	4	4	6	5	184610	140680	118540	73543	128620	112680	1.46	1.11257	0.937479	0.581618	1.0172	0.891135	0.709	0.171197	0.295304
Q9Z1Z2	Serine-threonine kinase receptor-associated protein OS=Mus musculus OX=10090 GN=Strap PE=1 SV=2	Strap	38.442	51.7	77	13	13	15	11	13	11	12	15	13	13	13	12	13	13	13	13	13	12	13	13	387360	373420	385400	315960	329350	388770	1.066	1.02764	1.06061	0.869511	0.90636	1.06988	0.902	0.172246	0.296884
Q9CVB6	Actin-related protein 2/3 complex subunit 2 OS=Mus musculus OX=10090 GN=Arpc2 PE=1 SV=3	Arpc2	34.357	39.3	68	11	11	12	9	13	10	12	12	11	11	11	11	11	11	11	11	11	11	11	11	571570	590480	621190	519610	587120	555300	0.995399	1.02833	1.08181	0.90491	1.02248	0.967065	0.932	0.172386	0.296884
Q8R574	Phosphoribosyl pyrophosphate synthase-associated protein 2 OS=Mus musculus OX=10090 GN=Prpsap2 PE=1 SV=1	Prpsap2	40.88	28.7	48	8	7	9	9	11	8	4	7	7	7	8	6	4	6	6	6	7	5	3	5	123110	111760	115710	100830	104540	116590	1.09831	0.997056	1.03229	0.899545	0.932643	1.04015	0.918	0.172502	0.296884
Q6GQT9	Nodal modulator 1 OS=Mus musculus OX=10090 GN=Nomo1 PE=1 SV=1	Nomo1	133.42	4	10	4	4	3	1	1	1	1	3	4	3	3	3	3	3	4	3	3	3	3	3	155510	75253	74848	58262	66606	66427	1.87774	0.908659	0.903769	0.703497	0.804249	0.802087	0.626	0.173924	0.299107
Q3TYX3	SET and MYND domain-containing protein 5 OS=Mus musculus OX=10090 GN=Smyd5 PE=1 SV=2	Smyd5	47.095	10.3	10	3	3	3	1	2	2	1	1	3	2	3	3	1	3	3	2	3	3	1	3	53486	39260	45678	27566	0	40047	1.29797	0.952741	1.10849	0.668958		0.97184	0.733	0.1743	0.299339
Q80TP3	E3 ubiquitin-protein ligase UBR5 OS=Mus musculus OX=10090 GN=Ubr5 PE=1 SV=2	Ubr5	308.35	2.8	14	5	5	3	0	3	2	3	3	4	3	3	4	4	5	4	3	3	4	4	5	34881	37005	30304	52290	34672	41630	0.906856	0.962077	0.78786	1.35946	0.901422	1.08232	1.258	0.17432	0.299339
Q8VBW1	Sodium- and chloride-dependent creatine transporter 1 OS=Mus musculus OX=10090 GN=Slc6a8 PE=1 SV=1	Slc6a8	70.999	8	12	4	4	1	1	1	3	2	4	3	1	2	3	4	4	3	1	2	3	4	4	73059	0	83439	84800	132470	106430	0.760717		0.868798	0.882969	1.37933	1.10819	1.379	0.174873	0.300064
Q9CYZ2	Tumor protein D54 OS=Mus musculus OX=10090 GN=Tpd52l2 PE=1 SV=1	Tpd52l2	24.043	15.9	8	3	3	1	2	2	1	0	2	3	3	3	1	2	2	3	3	3	1	2	2	148140	143540	128850	0	122190	130010	1.10104	1.06685	0.957665		0.908165	0.966287	0.9	0.175727	0.301302
O55098	Serine/threonine-protein kinase 10 OS=Mus musculus OX=10090 GN=Stk10 PE=1 SV=2	Stk10	111.9	7.6	15	6	5	2	3	2	1	4	3	4	4	4	5	6	6	3	4	3	4	5	5	49937	55418	57024	63601	70723	54055	0.854213	0.94797	0.975442	1.08795	1.20977	0.924655	1.16	0.176691	0.302729
Q9ERF3	WD repeat-containing protein 61 OS=Mus musculus OX=10090 GN=Wdr61 PE=1 SV=1	Wdr61	33.772	35.4	22	6	6	3	2	3	5	5	4	3	2	3	6	5	5	3	2	3	6	5	5	148160	145990	138850	148010	160210	201540	0.942934	0.929123	0.883682	0.941979	1.01962	1.28266	1.177	0.177121	0.303076
Q8BVE3	V-type proton ATPase subunit H OS=Mus musculus OX=10090 GN=Atp6v1h PE=1 SV=1	Atp6v1h	55.854	22.8	22	7	7	4	2	4	3	2	7	4	4	3	4	4	7	4	4	3	4	4	7	30683	24353	31235	28601	39089	46406	0.918804	0.729252	0.935334	0.856458	1.17052	1.38963	1.323	0.177221	0.303076
Q8R349	Cell division cycle protein 16 homolog OS=Mus musculus OX=10090 GN=Cdc16 PE=1 SV=1	Cdc16	71.459	20.2	27	9	9	3	1	3	7	4	9	7	2	3	9	8	9	7	2	3	9	8	9	120950	103480	147180	157650	130790	222330	0.822435	0.703642	1.00079	1.07199	0.889345	1.5118	1.374	0.177291	0.303076
Q5FWK3	Rho GTPase-activating protein 1 OS=Mus musculus OX=10090 GN=Arhgap1 PE=1 SV=1	Arhgap1	50.41	14.1	24	5	5	4	3	4	5	4	4	5	3	5	5	5	5	5	3	5	5	5	5	185230	172850	159090	176760	194870	192240	1.02807	0.959354	0.882983	0.981055	1.08157	1.06697	1.09	0.177559	0.303308
Q9D1M4	Eukaryotic translation elongation factor 1 epsilon-1 OS=Mus musculus OX=10090 GN=Eef1e1 PE=1 SV=1	Eef1e1	19.859	47.1	32	7	7	5	5	5	5	6	6	6	6	5	6	6	7	6	6	5	6	6	7	240340	253100	249370	203760	234190	242440	1.01324	1.06703	1.05131	0.859022	0.98731	1.02209	0.916	0.177746	0.303401
Q2TBE6	Phosphatidylinositol 4-kinase type 2-alpha OS=Mus musculus OX=10090 GN=Pi4k2a PE=1 SV=1	Pi4k2a	54.257	7.1	5	3	3	0	1	0	0	1	3	3	2	2	1	2	3	3	2	2	1	2	3	29741	28651	31050	0	24733	28742	1.0405	1.00236	1.0863		0.865292	1.00555	0.897	0.178305	0.304128
P62869	Elongin-B OS=Mus musculus OX=10090 GN=Elob PE=1 SV=1	Elob	13.17	69.5	22	6	6	4	4	4	5	2	3	6	5	6	5	5	5	6	5	6	5	5	5	351790	372470	347250	322470	355320	333620	1.01336	1.07293	1.00028	0.928898	1.02353	0.961016	0.944	0.178741	0.304298
O35900	U6 snRNA-associated Sm-like protein LSm2 OS=Mus musculus OX=10090 GN=Lsm2 PE=1 SV=1	Lsm2	10.834	51.6	13	3	3	3	1	2	3	1	3	3	2	2	3	3	2	3	2	2	3	3	2	81763	75712	71210	66634	51934	73801	1.16512	1.07889	1.01474	0.949531	0.740057	1.05166	0.841	0.178841	0.304298
P0C0A3	Charged multivesicular body protein 6 OS=Mus musculus OX=10090 GN=Chmp6 PE=1 SV=2	Chmp6	23.415	19.5	5	3	3	0	0	0	1	1	3	0	2	2	1	2	3	0	2	2	1	2	3	0	91652	88012	0	81061	67044		1.1185	1.07407		0.989245	0.818186	0.824	0.178912	0.304298
Q8R3H7	Heparan sulfate 2-O-sulfotransferase 1 OS=Mus musculus OX=10090 GN=Hs2st1 PE=1 SV=2	Hs2st1	41.813	12.9	16	4	4	3	2	2	4	4	1	4	3	3	4	4	2	4	3	3	4	4	2	76949	64706	38888	78901	91457	75782	1.08205	0.909893	0.546842	1.1095	1.28607	1.06564	1.363	0.178936	0.304298
O35375	Neuropilin-2 OS=Mus musculus OX=10090 GN=Nrp2 PE=1 SV=2	Nrp2	104.63	33.3	108	22	22	15	18	20	21	17	17	17	18	18	20	17	19	17	18	18	20	17	19	223610	277090	286970	310750	310160	279650	0.794714	0.984783	1.0199	1.10441	1.10231	0.993881	1.143	0.179787	0.305517
O54941	SWI/SNF-related matrix-associated actin-dependent regulator of chromatin subfamily E member 1 OS=Mus musculus OX=10090 GN=Smarce1 PE=1 SV=1	Smarce1	46.638	13.4	12	4	4	2	1	1	4	1	3	4	3	1	3	2	3	4	3	1	3	2	3	31995	31406	0	33842	38483	47418	0.873493	0.857413		0.923918	1.05062	1.29455	1.259	0.180845	0.307087
A2AWA9	Rab GTPase-activating protein 1 OS=Mus musculus OX=10090 GN=Rabgap1 PE=1 SV=1	Rabgap1	120.8	8.2	24	7	7	3	3	4	4	3	7	6	5	5	5	4	7	6	5	5	5	4	7	53406	52743	50445	40726	48527	51067	1.07922	1.06582	1.01939	0.822986	0.980627	1.03195	0.896	0.181923	0.308689
Q7TMC8	L-fucose kinase OS=Mus musculus OX=10090 GN=Fcsk PE=1 SV=1	Fcsk	119.27	9.7	19	7	7	4	1	5	4	1	4	5	5	6	6	3	5	5	5	6	6	3	5	37734	26642	36377	24178	18695	32100	1.28839	0.909666	1.24206	0.825535	0.638323	1.09602	0.744	0.182381	0.309237
Q9DAU1	Protein canopy homolog 3 OS=Mus musculus OX=10090 GN=Cnpy3 PE=1 SV=1	Cnpy3	30.537	10.5	5	2	2	1	0	1	1	0	2	2	2	2	2	1	2	2	2	2	2	1	2	31216	29877	34016	22938	0	29873	1.05516	1.0099	1.14981	0.775352		1.00977	0.833	0.182597	0.309374
Q9CR51	V-type proton ATPase subunit G 1 OS=Mus musculus OX=10090 GN=Atp6v1g1 PE=1 SV=3	Atp6v1g1	13.724	36.4	13	3	3	3	2	2	2	2	2	3	2	3	3	3	3	3	2	3	3	3	3	116910	131420	125270	75992	105840	120700	1.03746	1.16622	1.11165	0.674354	0.939225	1.07109	0.81	0.182891	0.309643
Q9ERK4	Exportin-2 OS=Mus musculus OX=10090 GN=Cse1l PE=1 SV=1	Cse1l	110.45	31.4	121	25	25	23	17	16	21	20	24	24	19	18	25	23	22	24	19	18	25	23	22	246340	220190	217130	232920	255240	308470	0.99848	0.892487	0.880084	0.944085	1.03455	1.25031	1.165	0.183365	0.310217
P48758	Carbonyl reductase [NADPH] 1 OS=Mus musculus OX=10090 GN=Cbr1 PE=1 SV=3	Cbr1	30.641	35	20	6	6	4	3	4	4	3	2	5	5	5	5	4	4	5	5	5	5	4	4	93137	56434	87577	52687	45562	71261	1.37418	0.832651	1.29215	0.777366	0.672241	1.05141	0.715	0.183654	0.310476
O35632	Hyaluronidase-2 OS=Mus musculus OX=10090 GN=Hyal2 PE=1 SV=2	Hyal2	53.617	17.1	14	4	4	2	2	3	2	2	3	3	3	4	3	3	4	3	3	4	3	3	4	77220	90223	94828	72134	76425	83534	0.937204	1.09502	1.15091	0.875476	0.927555	1.01384	0.885	0.18468	0.311669
Q61136	Serine/threonine-protein kinase PRP4 homolog OS=Mus musculus OX=10090 GN=Prpf4b PE=1 SV=3	Prpf4b	116.97	2.5	13	3	3	2	1	2	3	3	2	2	1	2	3	3	3	2	1	2	3	3	3	43032	0	20562	53764	54947	41491	1.00638		0.480879	1.25737	1.28503	0.970341	1.575	0.184696	0.311669
P12023	Amyloid-beta A4 protein OS=Mus musculus OX=10090 GN=App PE=1 SV=3	App	86.721	23.8	96	15	14	15	15	17	16	16	17	15	14	15	15	14	15	14	13	14	14	14	14	159980	240350	291250	270300	293500	366120	0.59197	0.889362	1.07771	1.00019	1.08603	1.35475	1.345	0.184768	0.311669
Q8VDM6	Heterogeneous nuclear ribonucleoprotein U-like protein 1 OS=Mus musculus OX=10090 GN=Hnrnpul1 PE=1 SV=1	Hnrnpul1	96.001	5.5	11	3	3	2	2	2	3	1	1	3	2	2	3	2	3	3	2	2	3	2	3	37025	31567	34456	60653	33719	45725	0.913652	0.778967	0.850258	1.49671	0.832071	1.12834	1.36	0.185176	0.312127
Q6PDI5	Proteasome adapter and scaffold protein ECM29 OS=Mus musculus OX=10090 GN=Ecpas PE=1 SV=3	Ecpas	203.7	18.4	79	25	25	13	11	9	16	14	16	19	18	18	21	17	21	19	18	18	21	17	21	96403	87675	86220	102330	90265	116370	0.998541	0.908137	0.893066	1.05993	0.934964	1.20536	1.143	0.185643	0.312684
Q9D024	PAT complex subunit CCDC47 OS=Mus musculus OX=10090 GN=Ccdc47 PE=1 SV=2	Ccdc47	55.843	12.8	12	5	5	4	1	3	2	1	1	5	3	3	2	3	2	5	3	3	2	3	2	50568	31358	37090	28640	26183	35430	1.44985	0.899072	1.06342	0.821144	0.750699	1.01582	0.758	0.186273	0.313415
Q64521	Glycerol-3-phosphate dehydrogenase, mitochondrial OS=Mus musculus OX=10090 GN=Gpd2 PE=1 SV=2	Gpd2	80.953	15.1	13	8	8	8	1	2	1	0	1	8	2	3	3	2	2	8	2	3	3	2	2	96820	23770	29589	23095	17533	20198	2.75311	0.675908	0.841373	0.656714	0.498557	0.574337	0.405	0.186351	0.313415
Q8VEJ4	Notchless protein homolog 1 OS=Mus musculus OX=10090 GN=Nle1 PE=1 SV=4	Nle1	53.133	21.4	18	7	7	4	1	3	3	2	5	5	4	4	4	5	6	5	4	4	4	5	6	22825	22180	24259	29004	22431	28807	0.916017	0.890131	0.973566	1.16399	0.900205	1.15609	1.158	0.186932	0.314161
F6ZDS4	Nucleoprotein TPR OS=Mus musculus OX=10090 GN=Tpr PE=1 SV=1	Tpr	273.99	28.6	247	61	61	47	29	35	45	35	56	51	43	43	56	47	57	51	43	43	56	47	57	358480	337050	297190	473610	317180	482870	0.949038	0.892304	0.786779	1.25383	0.8397	1.27835	1.283	0.187679	0.315185
P20108	Thioredoxin-dependent peroxide reductase, mitochondrial OS=Mus musculus OX=10090 GN=Prdx3 PE=1 SV=1	Prdx3	28.127	21.4	9	3	3	3	1	1	1	1	2	3	2	1	2	1	3	3	2	1	2	1	3	161410	68940	0	22478	0	49901	2.13273	0.910914		0.297005		0.659349	0.314	0.187955	0.315418
P33435	Collagenase 3 OS=Mus musculus OX=10090 GN=Mmp13 PE=1 SV=1	Mmp13	54.181	16.9	7	5	5	0	1	0	5	0	1	2	2	2	5	0	3	2	2	2	5	0	3	27662	30942	28836	74683	0	32635	0.710163	0.79437	0.740303	1.91733		0.837835	1.841	0.188508	0.316114
P16110	Galectin-3 OS=Mus musculus OX=10090 GN=Lgals3 PE=1 SV=3	Lgals3	27.515	32.6	59	8	8	11	10	11	6	10	11	8	8	8	8	8	8	8	8	8	8	8	8	1025900	1137500	1358400	639600	971270	1083900	0.99016	1.09787	1.31108	0.617318	0.937433	1.04614	0.765	0.188792	0.316358
Q8K4G1	Latent-transforming growth factor beta-binding protein 4 OS=Mus musculus OX=10090 GN=Ltbp4 PE=1 SV=2	Ltbp4	178.64	53.1	363	63	63	58	55	59	63	54	74	57	55	54	57	54	62	57	55	54	57	54	62	1116400	1146800	1480700	1752300	1224600	1930600	0.774256	0.795339	1.02691	1.21527	0.849296	1.33893	1.311	0.189665	0.317589
Q80W54	CAAX prenyl protease 1 homolog OS=Mus musculus OX=10090 GN=Zmpste24 PE=1 SV=2	Zmpste24	54.734	6.7	10	2	2	1	1	1	3	1	3	2	1	2	2	2	2	2	1	2	2	2	2	42497	0	31585	52887	39966	55044	0.95723		0.711441	1.19126	0.90022	1.23985	1.331	0.191203	0.319906
Q8CJG0	Protein argonaute-2 OS=Mus musculus OX=10090 GN=Ago2 PE=1 SV=3	Ago2	97.303	17.1	27	11	9	7	3	5	4	2	6	9	6	6	10	6	10	8	4	4	8	4	8	33435	31752	29394	29535	25564	30385	1.1141	1.05802	0.979446	0.984145	0.851826	1.01247	0.904	0.191329	0.319906
Q9JLI8	Squamous cell carcinoma antigen recognized by T-cells 3 OS=Mus musculus OX=10090 GN=Sart3 PE=1 SV=1	Sart3	109.62	17.6	40	13	13	6	3	4	10	8	9	10	10	10	12	12	13	10	10	10	12	12	13	478030	465540	450600	464270	520680	617150	0.95725	0.932239	0.902322	0.929696	1.04266	1.23584	1.149	0.191875	0.320586
P10833	Ras-related protein R-Ras OS=Mus musculus OX=10090 GN=Rras PE=1 SV=1	Rras	23.764	52.8	56	11	9	12	10	8	8	9	9	11	10	8	10	9	10	9	8	6	8	7	8	479610	541100	506040	453580	503820	458120	0.978041	1.10343	1.03194	0.924959	1.02741	0.934217	0.927	0.193213	0.322585
Q9CR57	60S ribosomal protein L14 OS=Mus musculus OX=10090 GN=Rpl14 PE=1 SV=3	Rpl14	23.564	29	32	6	6	6	5	6	5	4	6	6	6	6	6	6	5	6	6	6	6	6	5	1293000	1412700	1196100	1180000	1258400	1110500	1.04124	1.13764	0.963212	0.950246	1.01338	0.894278	0.91	0.193776	0.323167
O08756	3-hydroxyacyl-CoA dehydrogenase type-2 OS=Mus musculus OX=10090 GN=Hsd17b10 PE=1 SV=4	Hsd17b10	27.418	22.2	13	4	4	4	1	1	2	3	2	4	3	1	3	4	3	4	3	1	3	4	3	147250	93614	0	96827	84460	70762	1.49367	0.9496		0.982192	0.856743	0.717794	0.698	0.193867	0.323167
Q8BFT2	HAUS augmin-like complex subunit 4 OS=Mus musculus OX=10090 GN=Haus4 PE=1 SV=1	Haus4	42.196	5.5	4	2	2	0	0	2	1	1	0	2	0	2	2	2	2	2	0	2	2	2	2	125900	0	44393	151810	140690	137790	1.04815		0.369583	1.26385	1.17128	1.14714	1.685	0.194107	0.323167
Q8VEM8	Phosphate carrier protein, mitochondrial OS=Mus musculus OX=10090 GN=Slc25a3 PE=1 SV=1	Slc25a3	39.632	32.5	37	9	9	7	7	5	6	6	6	9	9	7	7	8	8	9	9	7	7	8	8	416410	295400	251270	188270	281300	240820	1.49298	1.05912	0.900895	0.675017	1.00856	0.863427	0.738	0.194126	0.323167
Q8C522	Endonuclease domain-containing 1 protein OS=Mus musculus OX=10090 GN=Endod1 PE=1 SV=2	Endod1	55.262	21	27	8	8	6	5	4	5	3	4	8	7	5	7	6	7	8	7	5	7	6	7	131530	117070	93384	130540	127410	141280	1.06471	0.947662	0.755927	1.0567	1.03136	1.14364	1.167	0.194929	0.324268
P11157	Ribonucleoside-diphosphate reductase subunit M2 OS=Mus musculus OX=10090 GN=Rrm2 PE=1 SV=1	Rrm2	45.095	27.9	29	8	8	6	5	5	5	4	4	8	7	7	7	7	5	8	7	7	7	7	5	74644	88188	82803	80633	71952	64577	0.967733	1.14333	1.07351	1.04538	0.932832	0.837218	0.884	0.195315	0.324659
Q3UMB9	WASH complex subunit 4 OS=Mus musculus OX=10090 GN=Washc4 PE=1 SV=2	Washc4	136.37	13.6	46	14	14	7	7	12	5	5	10	12	11	13	11	9	12	12	11	13	11	9	12	50231	48103	48570	26484	41385	47252	1.15022	1.10149	1.11218	0.606446	0.947658	1.082	0.784	0.195448	0.324659
P36536	GTP-binding protein SAR1a OS=Mus musculus OX=10090 GN=Sar1a PE=1 SV=1	Sar1a	22.371	32.3	15	4	2	3	3	3	2	3	1	3	3	3	2	4	2	1	1	1	1	2	1	82129	77815	92575	84202	98831	103180	0.914692	0.866646	1.03103	0.93778	1.10071	1.14914	1.133	0.197246	0.327187
P43276	Histone H1.5 OS=Mus musculus OX=10090 GN=H1-5 PE=1 SV=2	H1-5	22.576	22	28	5	5	5	5	4	5	4	5	5	4	4	5	4	5	5	4	4	5	4	5	1794100	1153300	908630	1711400	2031600	1489300	1.18444	0.761394	0.599866	1.12984	1.34124	0.983217	1.357	0.197256	0.327187
Q8BH69	Selenide, water dikinase 1 OS=Mus musculus OX=10090 GN=Sephs1 PE=1 SV=1	Sephs1	42.906	30.9	19	8	8	5	2	5	2	1	4	6	5	6	3	2	5	6	5	6	3	2	5	45372	31950	48343	30986	16631	37694	1.29035	0.908634	1.37484	0.881219	0.472973	1.07199	0.679	0.199093	0.329996
Q6ZPF4	Formin-like protein 3 OS=Mus musculus OX=10090 GN=Fmnl3 PE=1 SV=2	Fmnl3	117.17	12.9	14	12	6	1	5	1	4	0	3	10	10	10	12	7	8	5	5	4	6	2	4	38596	49795	52739	43410	39041	36005	0.892097	1.15095	1.219	1.00337	0.902383	0.83221	0.839	0.199481	0.3304
Q9D1M0	Protein SEC13 homolog OS=Mus musculus OX=10090 GN=Sec13 PE=1 SV=3	Sec13	35.565	40.4	31	8	7	5	4	4	6	6	6	7	7	8	7	7	7	7	7	7	7	7	7	285050	263480	259770	275190	282410	305320	1.02338	0.945944	0.932624	0.987985	1.01391	1.09616	1.068	0.199822	0.330724
Q62136	Tyrosine-protein phosphatase non-receptor type 21 OS=Mus musculus OX=10090 GN=Ptpn21 PE=1 SV=1	Ptpn21	133.49	3.7	14	3	3	2	2	3	3	1	3	2	2	3	3	1	3	2	2	3	3	1	3	36619	33258	27220	27742	0	25279	1.21967	1.10773	0.90662	0.924006		0.841971	0.819	0.20016	0.331046
Q8CCS6	Polyadenylate-binding protein 2 OS=Mus musculus OX=10090 GN=Pabpn1 PE=1 SV=3	Pabpn1	32.296	21.5	13	4	4	3	2	3	1	1	3	4	3	4	2	1	4	4	3	4	2	1	4	102830	125730	100680	58775	0	99705	1.05419	1.28896	1.03215	0.602549		1.02215	0.722	0.200499	0.331366
Q9D0I8	mRNA turnover protein 4 homolog OS=Mus musculus OX=10090 GN=Mrto4 PE=1 SV=1	Mrto4	27.545	9.6	12	2	2	2	2	2	2	2	2	2	2	2	2	2	2	2	2	2	2	2	2	55435	51593	41425	58159	55382	55371	1.04804	0.975401	0.783168	1.09953	1.04703	1.04683	1.138	0.200875	0.331748
Q921Y0	MOB kinase activator 1A OS=Mus musculus OX=10090 GN=Mob1a PE=2 SV=3	Mob1a	25.079	22.2	20	4	4	3	3	3	5	3	3	4	4	4	4	4	4	4	4	4	4	4	4	224560	261620	241630	280530	273040	244770	0.882849	1.02855	0.949959	1.10289	1.07345	0.962304	1.097	0.20125	0.332089
Q3UA37	Transcriptional regulator QRICH1 OS=Mus musculus OX=10090 GN=Qrich1 PE=1 SV=1	Qrich1	86.555	9.1	13	5	5	2	0	2	1	3	5	2	1	3	3	4	5	2	1	3	3	4	5	38807	0	24872	36400	45039	53280	0.978009		0.626821	0.917348	1.13507	1.34275	1.41	0.201371	0.332089
P61226	Ras-related protein Rap-2b OS=Mus musculus OX=10090 GN=Rap2b PE=1 SV=1	Rap2b	20.504	58.5	40	9	5	6	6	6	9	7	6	8	7	7	9	9	8	4	4	4	5	5	5	336910	418040	411250	460280	479610	396520	0.807741	1.00225	0.985971	1.10352	1.14986	0.950656	1.146	0.20201	0.332903
Q6P4S8	Integrator complex subunit 1 OS=Mus musculus OX=10090 GN=Ints1 PE=1 SV=2	Ints1	245.16	5.6	19	9	9	0	1	1	8	2	7	1	2	3	9	4	8	1	2	3	9	4	8	0	10660	26741	34286	23911	49506		0.367323	0.921443	1.18143	0.823926	1.70588	1.92	0.202417	0.333333
O35566	CD151 antigen OS=Mus musculus OX=10090 GN=Cd151 PE=1 SV=2	Cd151	28.246	29.2	46	7	7	9	8	8	6	7	8	7	7	7	6	6	7	7	7	7	6	6	7	841790	963240	1014400	828560	870900	873910	0.936571	1.0717	1.12862	0.921851	0.968959	0.972308	0.913	0.202724	0.333598
Q6ZPU9	KIF-binding protein OS=Mus musculus OX=10090 GN=Kifbp PE=1 SV=2	Kifbp	71.051	12.5	10	6	6	1	1	0	3	1	4	3	3	2	4	1	5	3	3	2	4	1	5	23474	12001	0	28770	0	37699	0.921055	0.470886		1.12885		1.4792	1.874	0.203374	0.334427
P17710	Hexokinase-1 OS=Mus musculus OX=10090 GN=Hk1 PE=1 SV=3	Hk1	108.3	8.2	11	6	5	5	1	1	1	1	2	6	3	4	3	2	3	5	2	3	3	2	3	58231	23986	27329	18933	16768	28251	2.01377	0.829497	0.945106	0.654751	0.57988	0.976991	0.584	0.203861	0.334988
P98197	Phospholipid-transporting ATPase IH OS=Mus musculus OX=10090 GN=Atp11a PE=1 SV=1	Atp11a	135.5	11.3	29	9	8	6	5	4	5	5	4	8	8	6	7	8	8	7	7	5	6	7	7	44141	50914	45592	47425	59086	51883	0.885651	1.02155	0.914764	0.951542	1.18551	1.04099	1.126	0.204773	0.336232
P84104	Serine/arginine-rich splicing factor 3 OS=Mus musculus OX=10090 GN=Srsf3 PE=1 SV=1	Srsf3	19.329	18.9	7	3	2	1	1	1	2	1	1	3	3	3	3	3	3	2	2	2	2	2	2	160730	165080	153700	143680	160240	148890	1.03439	1.06238	0.989145	0.924661	1.03123	0.95819	0.944	0.204992	0.336232
Q8VIJ6	Splicing factor, proline- and glutamine-rich OS=Mus musculus OX=10090 GN=Sfpq PE=1 SV=1	Sfpq	75.441	25	78	15	14	17	11	16	12	14	8	15	12	13	12	12	15	14	11	12	11	11	14	591290	587900	537510	575510	634380	760570	0.962188	0.956671	0.874673	0.936509	1.03231	1.23765	1.148	0.205059	0.336232
P99029	Peroxiredoxin-5, mitochondrial OS=Mus musculus OX=10090 GN=Prdx5 PE=1 SV=2	Prdx5	21.897	51	48	9	9	9	8	7	9	7	8	9	8	8	9	8	8	9	8	8	9	8	8	454560	420020	461760	473980	479020	452920	0.994567	0.918994	1.01032	1.03706	1.04808	0.990978	1.052	0.205536	0.336773
Q07113	Cation-independent mannose-6-phosphate receptor OS=Mus musculus OX=10090 GN=Igf2r PE=1 SV=1	Igf2r	273.81	20.9	129	37	37	21	15	20	23	21	29	31	25	29	35	28	34	31	25	29	35	28	34	147280	127860	113700	132170	158810	157340	1.05557	0.916384	0.814898	0.947274	1.1382	1.12767	1.153	0.205762	0.336903
Q8R0G9	Nuclear pore complex protein Nup133 OS=Mus musculus OX=10090 GN=Nup133 PE=1 SV=2	Nup133	128.62	11.4	15	8	8	2	0	1	8	1	3	3	1	2	8	3	4	3	1	2	8	3	4	20825	0	12559	39220	18460	30537	0.856284		0.516402	1.61265	0.75904	1.25562	1.762	0.205942	0.336955
Q8CI95	Oxysterol-binding protein-related protein 11 OS=Mus musculus OX=10090 GN=Osbpl11 PE=1 SV=2	Osbpl11	83.628	4.4	7	3	3	1	2	0	1	1	2	3	3	3	2	3	2	3	3	3	2	3	2	46202	45628	30351	48330	45895	58575	1.00811	0.995589	0.662249	1.05455	1.00141	1.27809	1.251	0.206375	0.337423
O35345	Importin subunit alpha-7 OS=Mus musculus OX=10090 GN=Kpna6 PE=1 SV=2	Kpna6	59.964	12.3	27	5	2	4	4	5	5	5	4	4	4	4	4	5	4	2	2	1	2	2	2	134990	127140	144920	124840	126230	131300	1.02599	0.96633	1.10147	0.948849	0.959413	0.997948	0.939	0.207199	0.338529
Q8BQS4	Protein FAM102B OS=Mus musculus OX=10090 GN=Fam102b PE=2 SV=2	Fam102b	36.513	15	5	3	3	0	1	0	2	0	2	2	2	3	2	2	3	2	2	3	2	2	3	0	32176	15076	73343	0	39673		0.803055	0.37627	1.83051		0.990166	2.392	0.207807	0.33928
O08808	Protein diaphanous homolog 1 OS=Mus musculus OX=10090 GN=Diaph1 PE=1 SV=1	Diaph1	139.34	11.1	25	10	10	8	2	3	5	2	5	8	3	5	6	4	6	8	3	5	6	4	6	70603	100260	56468	47418	44226	70486	1.0877	1.5446	0.869941	0.730517	0.681342	1.0859	0.713	0.208436	0.339845
Q9DC28	Casein kinase I isoform delta OS=Mus musculus OX=10090 GN=Csnk1d PE=1 SV=2	Csnk1d	47.316	5.3	7	2	2	1	1	2	1	1	1	2	1	2	1	2	2	2	1	2	1	2	2	50714	0	53944	0	39704	20590	1.22979		1.30811		0.962801	0.499297	0.576	0.208513	0.339845
Q91WM3	U3 small nucleolar RNA-interacting protein 2 OS=Mus musculus OX=10090 GN=Rrp9 PE=1 SV=1	Rrp9	52.106	5.5	7	2	2	2	1	1	1	1	1	2	2	2	2	2	2	2	2	2	2	2	2	374170	308660	318420	342850	372180	422570	1.04964	0.865867	0.893246	0.961779	1.04406	1.18541	1.136	0.208599	0.339845
Q9JLZ6	Hypermethylated in cancer 2 protein OS=Mus musculus OX=10090 GN=Hic2 PE=2 SV=4	Hic2	66.766	2.7	8	2	2	2	1	1	2	1	1	2	2	2	2	2	2	2	2	2	2	2	2	4032400	5972700	4664100	6101100	6613900	5139700	0.743896	1.10184	0.860432	1.12553	1.22013	0.94817	1.217	0.209078	0.340383
P46735	Unconventional myosin-Ib OS=Mus musculus OX=10090 GN=Myo1b PE=1 SV=3	Myo1b	128.56	41.5	189	38	35	29	34	32	32	29	33	34	35	33	36	34	34	31	32	30	33	31	31	230130	276420	290340	241950	244710	219370	0.918732	1.10353	1.1591	0.96592	0.976938	0.875775	0.886	0.210538	0.342517
P97770	THUMP domain-containing protein 3 OS=Mus musculus OX=10090 GN=Thumpd3 PE=1 SV=1	Thumpd3	56.431	10.9	10	5	5	4	1	3	0	1	1	4	2	3	2	2	3	4	2	3	2	2	3	33684	24084	22182	23775	20455	19885	1.40287	1.00305	0.923833	0.990178	0.851907	0.828168	0.802	0.211393	0.343663
B1ARD6	Schlafen family member 9 OS=Mus musculus OX=10090 GN=Slfn9 PE=2 SV=1	Slfn9	103.99	19.2	42	13	10	6	7	4	8	7	10	10	8	9	12	10	13	8	7	7	9	8	10	132470	156200	147270	172240	146280	163910	0.865468	1.0205	0.962161	1.1253	0.955693	1.07088	1.107	0.212015	0.34443
B2RXS4	Plexin-B2 OS=Mus musculus OX=10090 GN=Plxnb2 PE=1 SV=1	Plxnb2	206.23	37.6	280	51	51	43	48	47	46	46	50	46	49	48	48	48	47	46	49	48	48	48	47	417470	542270	532770	437010	452960	409490	0.897151	1.16535	1.14493	0.939143	0.97342	0.880002	0.871	0.212584	0.34511
Q9WV54	Acid ceramidase OS=Mus musculus OX=10090 GN=Asah1 PE=1 SV=1	Asah1	44.669	29.7	48	11	11	9	7	7	9	8	8	9	7	8	10	8	10	9	7	8	10	8	10	88325	54763	51663	86126	77449	80661	1.20721	0.748491	0.706121	1.17716	1.05856	1.10246	1.254	0.212866	0.345323
Q9JMD0	BUB3-interacting and GLEBS motif-containing protein ZNF207 OS=Mus musculus OX=10090 GN=Znf207 PE=1 SV=1	Znf207	52.792	12.3	25	5	5	6	4	3	3	4	5	5	5	4	3	4	4	5	5	4	3	4	4	107920	106080	121670	96844	105260	107640	1.00326	0.986158	1.13109	0.900297	0.978535	1.00066	0.923	0.213424	0.345983
Q8CHW4	Translation initiation factor eIF-2B subunit epsilon OS=Mus musculus OX=10090 GN=Eif2b5 PE=1 SV=1	Eif2b5	80.085	9.8	17	5	5	3	2	3	2	2	5	4	4	4	4	4	5	4	4	4	4	4	5	359750	318840	233380	253810	256290	226400	1.3094	1.16049	0.849442	0.923802	0.932829	0.824037	0.808	0.213934	0.346445
B1AY13	Ubiquitin carboxyl-terminal hydrolase 24 OS=Mus musculus OX=10090 GN=Usp24 PE=1 SV=1	Usp24	294	3.4	17	6	6	2	2	2	5	1	5	5	2	4	4	2	4	5	2	4	4	2	4	21014	10021	16110	20371	0	29581	1.08211	0.51603	0.829583	1.049		1.52327	1.589	0.214012	0.346445
Q9CQ79	Thioredoxin domain-containing protein 9 OS=Mus musculus OX=10090 GN=Txndc9 PE=1 SV=1	Txndc9	26.259	18.1	12	4	4	2	2	1	4	2	1	4	4	2	4	4	4	4	4	2	4	4	4	32911	38937	38703	41126	37725	43053	0.849481	1.00502	0.99898	1.06152	0.973737	1.11126	1.103	0.214466	0.346822
P15702	Leukosialin OS=Mus musculus OX=10090 GN=Spn PE=1 SV=1	Spn	40.038	6.8	4	2	2	0	1	2	1	0	0	2	1	2	2	1	2	2	1	2	2	1	2	22447	0	38450	19619	0	12647	0.963773		1.65087	0.842352		0.543005	0.53	0.214548	0.346822
P62983	Ubiquitin-40S ribosomal protein S27a OS=Mus musculus OX=10090 GN=Rps27a PE=1 SV=2	Rps27a	17.951	51.3	88	9	9	12	11	17	17	17	14	8	9	9	9	9	9	8	9	9	9	9	9	7201100	7806900	6423100	8883900	8778100	7034800	0.93667	1.01547	0.835473	1.15556	1.14179	0.915038	1.152	0.214805	0.34688
Q9QYX7	Protein piccolo OS=Mus musculus OX=10090 GN=Pclo PE=1 SV=4	Pclo	550.83	0.3	8	2	2	0	2	2	1	1	2	2	2	2	2	2	2	2	2	2	2	2	2	1949900	2124400	1014900	790300	1647300	598180	1.43993	1.56879	0.749466	0.583608	1.21647	0.441734	0.597	0.214887	0.34688
Q99KB8	Hydroxyacylglutathione hydrolase, mitochondrial OS=Mus musculus OX=10090 GN=Hagh PE=1 SV=2	Hagh	34.084	20.1	10	4	4	3	0	2	2	0	3	3	1	3	4	2	3	3	1	3	4	2	3	24115	0	30201	23152	13616	21310	1.07279		1.34353	1.02995	0.605726	0.948004	0.713	0.215727	0.347471
P62071	Ras-related protein R-Ras2 OS=Mus musculus OX=10090 GN=Rras2 PE=1 SV=1	Rras2	23.399	43.1	37	9	7	5	7	6	7	6	6	8	8	8	9	9	9	6	6	6	7	7	7	271510	306600	320300	269010	290910	264440	0.945605	1.06781	1.11553	0.936898	1.01317	0.920982	0.918	0.215738	0.347471
Q3THK7	GMP synthase [glutamine-hydrolyzing] OS=Mus musculus OX=10090 GN=Gmps PE=1 SV=2	Gmps	76.723	43.7	106	26	26	19	15	16	20	18	18	23	17	20	22	22	20	23	17	20	22	22	20	259950	231780	235780	254370	253570	319570	1.00301	0.894316	0.90975	0.981479	0.978393	1.23305	1.137	0.215989	0.347471
Q571I9	Aldehyde dehydrogenase family 16 member A1 OS=Mus musculus OX=10090 GN=Aldh16a1 PE=1 SV=2	Aldh16a1	84.755	15.8	37	8	8	5	4	6	9	7	6	5	4	6	8	6	6	5	4	6	8	6	6	62972	86593	97076	56403	71527	68256	0.853227	1.17328	1.31531	0.764222	0.969141	0.924822	0.795	0.216232	0.347471
P30285	Cyclin-dependent kinase 4 OS=Mus musculus OX=10090 GN=Cdk4 PE=1 SV=1	Cdk4	33.75	35.3	32	9	8	5	5	4	5	7	6	7	7	7	7	8	8	6	6	6	6	7	7	64379	63186	56488	62576	67281	84546	0.969427	0.951463	0.850603	0.942277	1.01313	1.2731	1.165	0.216248	0.347471
O89079	Coatomer subunit epsilon OS=Mus musculus OX=10090 GN=Cope PE=1 SV=3	Cope	34.567	44.2	43	9	9	8	6	8	7	7	7	9	7	9	7	8	8	9	7	9	7	8	8	362740	334010	388950	314650	294790	363590	1.05718	0.973445	1.13356	0.917022	0.859141	1.05965	0.896	0.216267	0.347471
P62911	60S ribosomal protein L32 OS=Mus musculus OX=10090 GN=Rpl32 PE=1 SV=2	Rpl32	15.86	45.9	35	7	7	6	5	6	7	5	6	7	6	7	7	7	7	7	6	7	7	7	7	1353100	1413100	1179500	1185300	1266500	1142200	1.07678	1.12453	0.938632	0.943247	1.00787	0.908949	0.911	0.216316	0.347471
Q9JK38	Glucosamine 6-phosphate N-acetyltransferase OS=Mus musculus OX=10090 GN=Gnpnat1 PE=1 SV=1	Gnpnat1	20.791	19.6	11	3	3	3	1	1	2	2	2	3	2	3	3	3	2	3	2	3	3	3	2	57982	31923	40063	44881	60451	73411	1.12692	0.620444	0.778651	0.872292	1.17491	1.42679	1.375	0.217468	0.348987
P83870	PHD finger-like domain-containing protein 5A OS=Mus musculus OX=10090 GN=Phf5a PE=1 SV=1	Phf5a	12.405	26.4	8	2	2	1	1	2	2	0	2	2	2	2	2	1	2	2	2	2	2	1	2	47287	37521	82672	86254	0	82815	0.702528	0.557437	1.22823	1.28145		1.23036	1.514	0.217564	0.348987
Q9R0Q7	Prostaglandin E synthase 3 OS=Mus musculus OX=10090 GN=Ptges3 PE=1 SV=1	Ptges3	18.721	51.2	42	8	8	8	6	7	6	7	8	8	7	7	7	7	8	8	7	7	7	7	8	551240	582510	585780	483780	563900	550610	0.996871	1.05342	1.05933	0.874876	1.01977	0.995732	0.929	0.218455	0.350171
Q9CPP0	Nucleoplasmin-3 OS=Mus musculus OX=10090 GN=Npm3 PE=1 SV=3	Npm3	19.023	46.3	22	5	5	4	3	4	2	4	5	4	3	5	5	4	5	4	3	5	5	4	5	72444	70401	66096	85509	73426	70900	0.990628	0.962692	0.903823	1.16928	1.00406	0.969515	1.1	0.218615	0.350181
P62270	40S ribosomal protein S18 OS=Mus musculus OX=10090 GN=Rps18 PE=1 SV=3	Rps18	17.718	45.4	45	9	9	8	7	9	7	7	7	9	9	9	9	9	9	9	9	9	9	9	9	1019500	1008200	910380	902840	969560	853460	1.07999	1.06802	0.964396	0.956408	1.02709	0.904099	0.928	0.219256	0.350849
Q7TNP2	Serine/threonine-protein phosphatase 2A 65 kDa regulatory subunit A beta isoform OS=Mus musculus OX=10090 GN=Ppp2r1b PE=1 SV=2	Ppp2r1b	65.934	36.8	28	16	10	5	1	6	6	6	4	13	12	14	14	13	14	7	6	8	8	7	8	88221	103620	90279	92768	115040	111510	0.880101	1.03372	0.900631	0.925462	1.14765	1.11243	1.132	0.219338	0.350849
Q9CXY6	Interleukin enhancer-binding factor 2 OS=Mus musculus OX=10090 GN=Ilf2 PE=1 SV=1	Ilf2	43.062	38.7	58	11	11	11	10	13	9	7	8	9	10	11	8	8	10	9	10	11	8	8	10	110260	94625	97681	89876	87312	99480	1.14213	0.980174	1.01183	0.930981	0.904422	1.03046	0.914	0.219618	0.350978
Q8CFQ3	RNA helicase aquarius OS=Mus musculus OX=10090 GN=Aqr PE=1 SV=2	Aqr	170.29	3.4	8	4	4	2	0	0	1	2	3	3	0	2	1	3	3	3	0	2	1	3	3	8512.7	0	10287	0	11646	19030	0.688233		0.831681		0.941553	1.53853	1.632	0.219726	0.350978
O70589	Peripheral plasma membrane protein CASK OS=Mus musculus OX=10090 GN=Cask PE=1 SV=2	Cask	105.11	21.4	68	17	17	10	11	17	12	9	9	13	14	16	14	13	14	13	14	16	14	13	14	75268	84514	98724	71187	73815	81407	0.931314	1.04572	1.22154	0.880818	0.913335	1.00727	0.876	0.220415	0.351834
P62835	Ras-related protein Rap-1A OS=Mus musculus OX=10090 GN=Rap1a PE=1 SV=1	Rap1a	20.987	59.8	31	9	4	6	5	3	6	5	6	9	9	9	9	9	9	4	4	4	4	4	4	238390	254190	320850	279500	339300	328010	0.812582	0.866439	1.09366	0.952711	1.15655	1.11806	1.164	0.22143	0.353122
P33610	DNA primase large subunit OS=Mus musculus OX=10090 GN=Prim2 PE=1 SV=1	Prim2	58.408	5	9	2	2	1	1	2	2	1	2	2	1	2	2	1	2	2	1	2	2	1	2	15288	0	14155	16832	0	23587	0.875326		0.810455	0.963728		1.35049	1.373	0.221622	0.353122
Q69ZS7	HBS1-like protein OS=Mus musculus OX=10090 GN=Hbs1l PE=1 SV=2	Hbs1l	75.1	23.3	24	11	11	4	4	2	5	3	6	10	8	5	9	5	9	10	8	5	9	5	9	528270	451780	479600	658590	543560	489400	1.00585	0.860206	0.913176	1.25398	1.03496	0.931835	1.159	0.221811	0.353122
Q99K48	Non-POU domain-containing octamer-binding protein OS=Mus musculus OX=10090 GN=Nono PE=1 SV=3	Nono	54.54	23.9	46	10	9	10	7	7	6	8	8	9	9	10	10	8	10	8	8	9	9	7	9	286600	291980	304070	307450	313520	440660	0.884441	0.901043	0.938353	0.948783	0.967515	1.35987	1.203	0.221839	0.353122
P35762	CD81 antigen OS=Mus musculus OX=10090 GN=Cd81 PE=1 SV=2	Cd81	25.814	27.5	31	3	3	4	4	4	8	5	6	3	3	3	3	3	3	3	3	3	3	3	3	1222900	1483100	1737200	1387100	1206200	1129100	0.898575	1.08977	1.27648	1.01923	0.886304	0.829651	0.838	0.222782	0.354377
Q8BMG7	Rab3 GTPase-activating protein non-catalytic subunit OS=Mus musculus OX=10090 GN=Rab3gap2 PE=1 SV=2	Rab3gap2	152.53	4.5	13	5	5	3	0	1	4	1	4	4	3	3	3	4	4	4	3	3	3	4	4	33945	28378	51223	30192	28251	26814	1.02448	0.856466	1.54594	0.911214	0.852633	0.809263	0.751	0.223663	0.355446
P14094	Sodium/potassium-transporting ATPase subunit beta-1 OS=Mus musculus OX=10090 GN=Atp1b1 PE=1 SV=1	Atp1b1	35.194	21.4	34	5	5	5	5	6	7	5	6	5	5	5	5	5	5	5	5	5	5	5	5	257630	340650	356290	343770	393850	369240	0.749858	0.991496	1.03702	1.00058	1.14634	1.07471	1.16	0.223765	0.355446
Q8CDG3	Deubiquitinating protein VCPIP1 OS=Mus musculus OX=10090 GN=Vcpip1 PE=1 SV=1	Vcpip1	134.5	3.4	5	3	3	0	0	3	0	0	2	3	1	3	3	2	3	3	1	3	3	2	3	50644	0	28737	46699	63326	56438	1.03		0.584456	0.949769	1.28793	1.14784	1.398	0.224221	0.355923
Q922D4	Serine/threonine-protein phosphatase 6 regulatory subunit 3 OS=Mus musculus OX=10090 GN=Ppp6r3 PE=1 SV=1	Ppp6r3	94.652	15.3	23	10	10	2	2	7	3	3	6	6	5	9	7	8	9	6	5	9	7	8	9	94617	82748	80384	68830	81524	81198	1.16023	1.01469	0.9857	0.84402	0.999679	0.995682	0.898	0.224632	0.356329
Q80YQ2	Mediator of RNA polymerase II transcription subunit 23 OS=Mus musculus OX=10090 GN=Med23 PE=1 SV=2	Med23	156.09	7.4	14	8	8	1	0	1	3	1	8	3	0	2	4	2	8	3	0	2	4	2	8	17397	0	12436	26088	16677	47117	0.726601		0.5194	1.08959	0.696529	1.96788	2.009	0.225355	0.357006
Q9CZ28	Vacuolar-sorting protein SNF8 OS=Mus musculus OX=10090 GN=Snf8 PE=1 SV=1	Snf8	28.886	20.5	9	4	4	1	1	4	1	0	2	3	2	4	3	2	2	3	2	4	3	2	2	80781	99384	112590	79463	91500	77633	0.895327	1.10151	1.24788	0.880719	1.01413	0.860436	0.849	0.225371	0.357006
P61961	Ubiquitin-fold modifier 1 OS=Mus musculus OX=10090 GN=Ufm1 PE=1 SV=1	Ufm1	9.1175	60	12	3	3	3	3	2	1	2	1	3	3	3	2	3	3	3	3	3	2	3	3	57550	48329	54357	56292	30423	39917	1.20369	1.01083	1.13691	1.17738	0.636314	0.834886	0.79	0.22657	0.358657
Q9D8U8	Sorting nexin-5 OS=Mus musculus OX=10090 GN=Snx5 PE=1 SV=1	Snx5	46.797	37.4	48	12	11	10	7	8	6	6	11	12	11	12	11	8	12	11	10	11	10	7	11	147790	139450	154530	148380	157370	181580	0.954407	0.900549	0.997933	0.958218	1.01627	1.17262	1.103	0.227155	0.359336
Q9JLQ2	ARF GTPase-activating protein GIT2 OS=Mus musculus OX=10090 GN=Git2 PE=1 SV=2	Git2	78.765	7.3	20	5	4	4	4	3	4	2	3	4	4	4	4	4	3	3	3	3	3	3	2	47881	44897	42812	45054	52275	49195	1.01833	0.954869	0.910526	0.958208	1.11179	1.04628	1.081	0.228089	0.360508
P54276	DNA mismatch repair protein Msh6 OS=Mus musculus OX=10090 GN=Msh6 PE=1 SV=3	Msh6	151.08	8.5	16	7	7	4	1	1	3	3	4	4	1	5	5	4	5	4	1	5	5	4	5	52446	0	34718	58294	50133	55980	1.04237		0.690024	1.1586	0.996399	1.11261	1.257	0.228212	0.360508
Q9D1C1	Ubiquitin-conjugating enzyme E2 C OS=Mus musculus OX=10090 GN=Ube2c PE=1 SV=1	Ube2c	19.606	38.5	14	4	4	3	3	1	3	1	3	4	3	3	3	3	4	4	3	3	3	3	4	86068	94343	77946	86571	64144	73601	1.06989	1.17276	0.968929	1.07614	0.79736	0.914918	0.868	0.228786	0.361166
O35643	AP-1 complex subunit beta-1 OS=Mus musculus OX=10090 GN=Ap1b1 PE=1 SV=2	Ap1b1	103.93	28.4	24	21	7	7	5	4	4	2	2	19	19	19	18	15	19	6	6	7	7	5	6	57976	49734	44131	50158	36749	41419	1.2416	1.06509	0.945101	1.07417	0.787009	0.887021	0.845	0.229468	0.361848
Q8C052	Microtubule-associated protein 1S OS=Mus musculus OX=10090 GN=Map1s PE=1 SV=2	Map1s	102.94	17.5	46	13	13	6	7	8	8	7	10	10	9	11	13	9	13	10	9	11	13	9	13	68965	54577	47484	61439	65611	75004	1.10912	0.877726	0.763654	0.988083	1.05518	1.20624	1.181	0.229534	0.361848
Q5SUF2	Luc7-like protein 3 OS=Mus musculus OX=10090 GN=Luc7l3 PE=1 SV=1	Luc7l3	51.45	19.4	28	6	6	4	5	3	4	7	5	6	6	4	5	6	6	6	6	4	5	6	6	88262	106710	104010	121270	136740	97005	0.809747	0.978995	0.954225	1.11257	1.2545	0.889958	1.187	0.23004	0.362396
Q9JIW9	Ras-related protein Ral-B OS=Mus musculus OX=10090 GN=Ralb PE=1 SV=1	Ralb	23.349	45.1	50	10	6	9	6	7	10	8	10	10	9	9	10	10	10	6	6	6	6	6	6	375560	498270	497170	494320	582970	507930	0.762244	1.0113	1.00907	1.00328	1.18321	1.0309	1.156	0.230384	0.362624
Q01320	DNA topoisomerase 2-alpha OS=Mus musculus OX=10090 GN=Top2a PE=1 SV=2	Top2a	172.79	23.8	127	29	21	21	21	21	21	22	21	27	24	26	28	28	26	20	18	19	21	20	20	129840	128590	111160	142130	141240	123420	1.00343	0.993766	0.859064	1.09841	1.09153	0.953811	1.101	0.230501	0.362624
Q9EPR4	Solute carrier family 23 member 2 OS=Mus musculus OX=10090 GN=Slc23a2 PE=1 SV=2	Slc23a2	70.048	10.2	14	4	4	1	2	3	3	4	1	2	2	3	3	4	3	2	2	3	3	4	3	46345	40063	50336	49583	55997	47711	0.958746	0.82879	1.04131	1.02573	1.15842	0.987005	1.121	0.230823	0.362699
Q9R0Q3	Transmembrane emp24 domain-containing protein 2 OS=Mus musculus OX=10090 GN=Tmed2 PE=1 SV=1	Tmed2	22.705	24.4	19	4	4	4	1	3	4	3	4	4	1	3	4	3	4	4	1	3	4	3	4	126900	0	113780	116850	83448	98330	1.17651		1.05487	1.08333	0.773658	0.911631	0.827	0.230908	0.362699
Q80W47	WD repeat domain phosphoinositide-interacting protein 2 OS=Mus musculus OX=10090 GN=Wipi2 PE=1 SV=1	Wipi2	48.477	21.8	19	6	6	3	3	1	3	3	6	3	3	2	3	3	6	3	3	2	3	3	6	101120	94432	98568	97562	103910	110520	1.001	0.934798	0.97574	0.965782	1.02862	1.09405	1.061	0.231025	0.362699
Q9CX56	26S proteasome non-ATPase regulatory subunit 8 OS=Mus musculus OX=10090 GN=Psmd8 PE=1 SV=2	Psmd8	39.93	22.4	20	5	5	4	2	2	4	3	5	5	3	4	5	5	5	5	3	4	5	5	5	201370	216720	213780	246150	204230	244480	0.910675	0.980094	0.966798	1.11319	0.923609	1.10564	1.1	0.231342	0.362948
Q6R0H7	Guanine nucleotide-binding protein G(s) subunit alpha isoforms XLas OS=Mus musculus OX=10090 GN=Gnas PE=1 SV=1	Gnas	121.5	14.1	74	15	14	12	13	10	15	11	13	13	15	14	14	14	14	12	14	13	13	13	13	1114700	1402000	1407900	1397900	1589400	1428400	0.801914	1.0086	1.01284	1.00565	1.14341	1.02759	1.125	0.232076	0.363644
P70297	Signal transducing adapter molecule 1 OS=Mus musculus OX=10090 GN=Stam PE=1 SV=3	Stam	59.771	22.3	30	8	7	4	4	5	8	5	4	5	5	5	8	6	7	4	4	4	7	5	6	72265	79737	90415	56376	77858	72348	0.965681	1.06553	1.20822	0.753356	1.04042	0.966791	0.852	0.232103	0.363644
Q78ZA7	Nucleosome assembly protein 1-like 4 OS=Mus musculus OX=10090 GN=Nap1l4 PE=1 SV=1	Nap1l4	42.679	40.8	52	11	10	10	8	12	7	8	7	10	8	11	9	8	9	9	7	10	8	7	8	982000	1035000	973860	981680	900350	972750	1.00793	1.06233	0.999576	1.0076	0.924125	0.998436	0.955	0.232598	0.36417
P27046	Alpha-mannosidase 2 OS=Mus musculus OX=10090 GN=Man2a1 PE=1 SV=2	Man2a1	131.63	2.6	8	2	2	1	1	2	1	2	1	2	1	2	1	2	2	2	1	2	1	2	2	17241	0	19490	0	21478	19933	0.882547		0.997671		1.09943	1.02035	1.127	0.233594	0.365256
Q6ZQL4	WD repeat-containing protein 43 OS=Mus musculus OX=10090 GN=Wdr43 PE=1 SV=2	Wdr43	75.38	23.5	37	11	11	5	5	4	9	6	8	8	6	8	9	6	8	8	6	8	9	6	8	47402	33611	37121	47784	42420	45950	1.11846	0.793061	0.875881	1.12748	1.00091	1.0842	1.153	0.233611	0.365256
Q64261	Cyclin-dependent kinase 6 OS=Mus musculus OX=10090 GN=Cdk6 PE=1 SV=2	Cdk6	37.028	48.5	48	12	11	7	8	10	9	4	10	12	10	11	10	12	12	11	9	10	9	11	11	74131	70578	75377	94803	68470	107400	0.906323	0.862884	0.921556	1.15906	0.837111	1.31307	1.23	0.234063	0.365714
Q61151	Serine/threonine-protein phosphatase 2A 56 kDa regulatory subunit epsilon isoform OS=Mus musculus OX=10090 GN=Ppp2r5e PE=1 SV=3	Ppp2r5e	54.713	11.1	12	4	3	3	1	2	3	2	1	4	3	4	4	4	3	3	2	3	3	3	2	58578	53404	53289	56328	69543	57867	1.00705	0.918097	0.91612	0.968365	1.19555	0.994822	1.112	0.234242	0.365744
P49025	Citron Rho-interacting kinase OS=Mus musculus OX=10090 GN=Cit PE=1 SV=3	Cit	235.39	34.7	242	60	60	40	37	31	48	49	37	48	47	44	55	57	51	48	47	44	55	57	51	3305200	3995700	3125000	4665500	5805100	3275900	0.820407	0.991801	0.775678	1.15806	1.44092	0.813134	1.318	0.234729	0.366113
Q8BX90	Fibronectin type-III domain-containing protein 3A OS=Mus musculus OX=10090 GN=Fndc3a PE=1 SV=3	Fndc3a	131.96	12.3	21	9	9	2	2	2	8	1	6	5	4	4	9	3	7	5	4	4	9	3	7	408630	603230	617880	728040	547530	796390	0.662339	0.977762	1.00151	1.18006	0.887479	1.29085	1.271	0.234954	0.366113
P07141	Macrophage colony-stimulating factor 1 OS=Mus musculus OX=10090 GN=Csf1 PE=1 SV=2	Csf1	60.648	7.6	10	3	3	1	3	3	0	0	3	2	3	3	0	3	3	2	3	3	0	3	3	30874	48463	57075	0	27580	33660	0.781019	1.22597	1.44383		0.697691	0.851497	0.673	0.234958	0.366113
Q99MR6	Serrate RNA effector molecule homolog OS=Mus musculus OX=10090 GN=Srrt PE=1 SV=1	Srrt	100.45	20.8	46	15	15	7	6	6	7	8	12	9	9	8	11	12	13	9	9	8	11	12	13	84189	87895	95491	91556	94525	117990	0.883648	0.922546	1.00227	0.960972	0.992135	1.23842	1.136	0.235215	0.366263
Q99L04	Dehydrogenase/reductase SDR family member 1 OS=Mus musculus OX=10090 GN=Dhrs1 PE=1 SV=1	Dhrs1	34.005	25.6	18	6	6	4	3	4	1	3	3	6	5	4	4	2	4	6	5	4	4	2	4	307880	291620	238460	306130	455510	297270	0.973857	0.922425	0.754274	0.968321	1.44083	0.940296	1.264	0.235933	0.367131
Q9ES28	Rho guanine nucleotide exchange factor 7 OS=Mus musculus OX=10090 GN=Arhgef7 PE=1 SV=2	Arhgef7	97.055	21	45	13	13	9	5	9	8	7	7	12	7	12	10	10	11	12	7	12	10	10	11	90151	87028	86288	102160	92129	87599	0.991842	0.957483	0.949341	1.12397	1.0136	0.963765	1.07	0.236361	0.367548
Q64152	Transcription factor BTF3 OS=Mus musculus OX=10090 GN=Btf3 PE=1 SV=3	Btf3	22.031	33.8	11	3	3	3	2	2	2	1	1	3	2	2	2	1	2	3	2	2	2	1	2	193150	203570	216300	197680	0	119370	1.03836	1.09438	1.16282	1.06272		0.641726	0.776	0.23656	0.367607
Q9ESJ0	Exportin-4 OS=Mus musculus OX=10090 GN=Xpo4 PE=1 SV=2	Xpo4	129.98	8.7	13	8	8	2	1	1	2	1	6	5	3	5	5	2	7	5	3	5	5	2	7	30430	24355	16567	31364	24538	50931	1.02466	0.820103	0.557858	1.05612	0.826265	1.71499	1.497	0.237099	0.368114
L0N7N1	Kinesin-like protein KIF14 OS=Mus musculus OX=10090 GN=Kif14 PE=1 SV=1	Kif14	186.44	38.3	220	49	49	36	34	33	44	38	35	46	43	39	47	45	42	46	43	39	47	45	42	266640	306070	224930	379630	443540	247060	0.856505	0.983163	0.722524	1.21945	1.42475	0.79361	1.342	0.237207	0.368114
Q7TNC9	Inositol polyphosphate-5-phosphatase A OS=Mus musculus OX=10090 GN=Inpp5a PE=1 SV=1	Inpp5a	47.622	10	9	3	3	1	0	1	3	2	2	2	0	2	3	2	2	2	0	2	3	2	2	12744	0	19659	30369	18238	21716	0.620291		0.956866	1.47816	0.887701	1.05699	1.447	0.238203	0.369409
Q8BKG3	Inactive tyrosine-protein kinase 7 OS=Mus musculus OX=10090 GN=Ptk7 PE=1 SV=1	Ptk7	117.53	29.8	138	24	24	20	28	22	25	21	22	22	24	23	24	21	21	22	24	23	24	21	21	297890	382050	381270	330680	317350	229200	0.922051	1.18255	1.18013	1.02354	0.982285	0.709436	0.827	0.239249	0.37059
Q00493	Carboxypeptidase E OS=Mus musculus OX=10090 GN=Cpe PE=1 SV=2	Cpe	53.255	51.1	97	19	19	19	13	9	18	22	16	18	15	13	17	18	16	18	15	13	17	18	16	400070	214780	131300	411080	398410	285300	1.30391	0.700012	0.427934	1.33979	1.2985	0.929851	1.467	0.239289	0.37059
Q9CZX8	40S ribosomal protein S19 OS=Mus musculus OX=10090 GN=Rps19 PE=1 SV=3	Rps19	16.085	34.5	23	5	5	5	5	4	3	3	3	5	5	5	5	4	5	5	5	5	5	4	5	261110	229210	209450	228340	202660	194520	1.18213	1.03771	0.948245	1.03377	0.917505	0.880653	0.894	0.239944	0.371354
Q9EST4	Proteasome assembly chaperone 2 OS=Mus musculus OX=10090 GN=Psmg2 PE=1 SV=1	Psmg2	29.524	11.4	13	3	3	4	2	3	1	1	2	3	3	2	2	3	3	3	3	2	2	3	3	33576	22275	34743	22749	17700	28480	1.26286	0.83781	1.30676	0.855638	0.665735	1.07119	0.761	0.240861	0.372521
Q8BJY1	26S proteasome non-ATPase regulatory subunit 5 OS=Mus musculus OX=10090 GN=Psmd5 PE=1 SV=4	Psmd5	55.971	37.1	67	13	13	12	13	8	12	11	11	13	13	11	12	13	13	13	13	11	12	13	13	247770	256170	255150	257100	254200	264930	0.96828	1.00111	0.997121	1.00474	0.993409	1.03534	1.023	0.241045	0.372553
[truncated: 1,842 more rows]
