# Supplementary material for: Endosomal protein DENND10/FAM45A integrates extracellular vesicle release with cancer cell migration
Source: BMC Biol. 2024 Jul 10;22:154. doi: 10.1186/s12915-024-01948-4 (PMC11234546; doi:10.1186/s12915-024-01948-4)
Supplement: Supplementary file 2 — Additional file 2: Table S1. List of DENND10 expression in human breast cancer cell lines with adherent growth. Table S2. List of all proteins identified in the mass spectrometry analysis of EVs from 4T1-NC and DENND10-KO cells. Table S3. List of selected proteins of interest in the 4T1 EV mass spectrometry dataset. Table S4. Overlap among 4T1-EV proteomics dataset in this study, Vesiclepedia, and Exocarta databases. Table S5. Pathway enrichment of cellular components for all identified proteins in the 4T1-EV proteomics dataset. Table S6. List of all DEPs in DENND10-KO EVs. Table S7. Pathway enrichment of cellular components for DEPs. Table S8. Protein-protein interaction network among DEPs. [file 12915_2024_1948_MOESM2_ESM.zip › Table S3 Selected proteins of interest.xlsx]

## Sheet: Sheet1
DENND10
Protein accession	Protein description	Gene name	NC1	NC2	NC3	KO1	KO2	KO3	KO/NC Ratio	KO/NC P value	KO/NC FDR
Q9D8N2	DENN domain-containing protein 10 OS=Mus musculus OX=10090 GN=Dennd10 PE=1 SV=2	Dennd10	1.14679	0.815493	1.03771
Common EV Markers
Protein accession	Protein description	Gene name	NC1	NC2	NC3	KO1	KO2	KO3	KO/NC Ratio	KO/NC P value	KO/NC FDR
P41731	CD63 antigen OS=Mus musculus OX=10090 GN=Cd63 PE=1 SV=2	Cd63	0.746355	0.904566	0.900387	0.9571	1.36962	1.12197	1.352	0.0724265	0.167459
P35762	CD81 antigen OS=Mus musculus OX=10090 GN=Cd81 PE=1 SV=2	Cd81	0.898575	1.08977	1.27648	1.01923	0.886304	0.829651	0.838	0.222782	0.354377
P40240	CD9 antigen OS=Mus musculus OX=10090 GN=Cd9 PE=1 SV=2	Cd9	0.680389	0.802722	1.07318	1.27586	1.03639	1.13145	1.347	0.0994569	0.205096
O08992	Syntenin-1 OS=Mus musculus OX=10090 GN=Sdcbp PE=1 SV=1	Sdcbp	0.632193	0.938291	0.88497	1.20629	1.41246	0.925794	1.444	0.102955	0.210355
Q61187	Tumor susceptibility gene 101 protein OS=Mus musculus OX=10090 GN=Tsg101 PE=1 SV=2	Tsg101	0.773209	1.08288	1.0212	1.05626	1.17558	0.890867	1.085	0.549727	0.665146
Q9WU78	Programmed cell death 6-interacting protein OS=Mus musculus OX=10090 GN=Pdcd6ip PE=1 SV=3	Pdcd6ip	0.709404	0.933116	0.866801	1.21808	1.29744	0.975166	1.391	0.0506848	0.132289
O08917	Flotillin-1 OS=Mus musculus OX=10090 GN=Flot1 PE=1 SV=1	Flot1	1.3328	0.977795	0.895993	0.993468		0.799944	0.839	0.412026	0.540785
ECM/Cell adhesion
Protein accession	Protein description	Gene name	NC1	NC2	NC3	KO1	KO2	KO3	KO/NC Ratio	KO/NC P value	KO/NC FDR
P11087	Collagen alpha-1(I) chain OS=Mus musculus OX=10090 GN=Col1a1 PE=1 SV=4	Col1a1	0.789687	1.01919	1.19112
P02463	Collagen alpha-1(IV) chain OS=Mus musculus OX=10090 GN=Col4a1 PE=1 SV=4	Col4a1	1.1543	1.14742	0.861	0.969429	1.15797	0.709886	0.897	0.527058	0.646332
P08122	Collagen alpha-2(IV) chain OS=Mus musculus OX=10090 GN=Col4a2 PE=1 SV=4	Col4a2	1.08001	1.18087	0.978997	0.893547	1.1646	0.701976	0.852	0.315642	0.449598
O88207	Collagen alpha-1(V) chain OS=Mus musculus OX=10090 GN=Col5a1 PE=1 SV=2	Col5a1	0.956289	1.26842	1.57249	0.781616	0.734192	0.686998	0.58	0.0241714	0.0849901
Q04857	Collagen alpha-1(VI) chain OS=Mus musculus OX=10090 GN=Col6a1 PE=1 SV=1	Col6a1	1.05235	1.57746	2.7111	0.237755	0.170908	0.250427	0.123	0.00245779	0.0243544
Q63870	Collagen alpha-1(VII) chain OS=Mus musculus OX=10090 GN=Col7a1 PE=1 SV=3	Col7a1	1.08666	1.39732	1.12831	0.793988	0.903172	0.69055	0.661	0.019858	0.0754103
Q60847	Collagen alpha-1(XII) chain OS=Mus musculus OX=10090 GN=Col12a1 PE=2 SV=3	Col12a1	1.5187	1.56978	0.959132	0.792738	0.644184	0.515466	0.482	0.0233593	0.0833464
Q8BLX7	Collagen alpha-1(XVI) chain OS=Mus musculus OX=10090 GN=Col16a1 PE=1 SV=2	Col16a1	0.687968	0.604271	0.521529	1.51391	1.4559	1.21642	2.308	0.00131446	0.0189983
P39061	Collagen alpha-1(XVIII) chain OS=Mus musculus OX=10090 GN=Col18a1 PE=1 SV=4	Col18a1	0.68763	0.89997	0.771544	1.26591	1.44678	0.92816	1.543	0.0503759	0.132156
Q61789	Laminin subunit alpha-3 OS=Mus musculus OX=10090 GN=Lama3 PE=1 SV=4	Lama3	1.23524	1.71349	1.6116	0.536455	0.44083	0.462391	0.316	0.000598364	0.0142226
Q61001	Laminin subunit alpha-5 OS=Mus musculus OX=10090 GN=Lama5 PE=1 SV=4	Lama5	0.844957	1.01755	1.46354	1.09622	0.697354	0.880374	0.804	0.371749	0.506207
P02469	Laminin subunit beta-1 OS=Mus musculus OX=10090 GN=Lamb1 PE=1 SV=3	Lamb1	0.834123	0.985641	1.45758	1.10128	0.728671	0.89271	0.831	0.447633	0.574668
Q61292	Laminin subunit beta-2 OS=Mus musculus OX=10090 GN=Lamb2 PE=1 SV=2	Lamb2	1.07064	0.711014	0.923338	1.5139	0.747117	1.034	1.218	0.512795	0.632089
Q61087	Laminin subunit beta-3 OS=Mus musculus OX=10090 GN=Lamb3 PE=1 SV=2	Lamb3	1.17558	1.45243	1.39554	0.767935	0.610366	0.598158	0.491	0.00228978	0.0235036
P02468	Laminin subunit gamma-1 OS=Mus musculus OX=10090 GN=Lamc1 PE=1 SV=2	Lamc1	0.84999	1.01009	1.46974	1.0799	0.703545	0.886742	0.802	0.362338	0.497238
Q61092	Laminin subunit gamma-2 OS=Mus musculus OX=10090 GN=Lamc2 PE=1 SV=2	Lamc2	1.19272	1.49563	1.2858	0.744691	0.699942	0.581219	0.51	0.0025023	0.0246887
P11276	Fibronectin OS=Mus musculus OX=10090 GN=Fn1 PE=1 SV=4	Fn1	1.05691	1.38106	1.21542	0.691704	0.984775	0.670136	0.642	0.0359163	0.106762
Q3V3R4	Integrin alpha-1 OS=Mus musculus OX=10090 GN=Itga1 PE=1 SV=2	Itga1	0.934301	0.836609	1.55333	0.822003		0.85376	0.756	0.398894	0.529929
Q62469	Integrin alpha-2 OS=Mus musculus OX=10090 GN=Itga2 PE=1 SV=2	Itga2	0.910955	1.07135	1.02977	1.02534	1.00991	0.952678	0.992	0.913735	0.938407
Q62470	Integrin alpha-3 OS=Mus musculus OX=10090 GN=Itga3 PE=1 SV=1	Itga3	0.862637	1.05662	1.03594	0.962393	1.12426	0.958142	1.03	0.727446	0.809787
P11688	Integrin alpha-5 OS=Mus musculus OX=10090 GN=Itga5 PE=1 SV=3	Itga5	0.852629	1.06598	1.03303	1.03357	1.09907	0.91572	1.033	0.717705	0.803338
Q61739	Integrin alpha-6 OS=Mus musculus OX=10090 GN=Itga6 PE=1 SV=3	Itga6	0.627624	0.747948	0.786316	1.28752	1.33203	1.21856	1.775	0.00138508	0.0193895
Q61738	Integrin alpha-7 OS=Mus musculus OX=10090 GN=Itga7 PE=1 SV=3	Itga7	0.784793	0.98819	0.779519	0.991598	1.2545	1.2014	1.351	0.0469684	0.126038
P43406	Integrin alpha-V OS=Mus musculus OX=10090 GN=Itgav PE=1 SV=2	Itgav	1.07911	1.24421	1.2325	0.763978	0.865908	0.814283	0.687	0.00306517	0.0276228
P09055	Integrin beta-1 OS=Mus musculus OX=10090 GN=Itgb1 PE=1 SV=1	Itgb1	0.848256	0.999118	1.03658	1.02093	1.10882	0.986296	1.08	0.321748	0.45518
O54890	Integrin beta-3 OS=Mus musculus OX=10090 GN=Itgb3 PE=1 SV=2	Itgb3	0.845826		1.15417
A2A863	Integrin beta-4 OS=Mus musculus OX=10090 GN=Itgb4 PE=1 SV=1	Itgb4	0.686028	0.830356	0.879602	1.17667	1.27314	1.15421	1.504	0.00696023	0.0407467
O70309	Integrin beta-5 OS=Mus musculus OX=10090 GN=Itgb5 PE=1 SV=2	Itgb5	1.13326	1.21339	1.23087	0.722861	0.882779	0.81684	0.677	0.00348025	0.0290808
Q64727	Vinculin OS=Mus musculus OX=10090 GN=Vcl PE=1 SV=4	Vcl	1.26586	1.12381	1.1851	0.821255	0.813368	0.790608	0.678	0.000437425	0.0131746
P34152	Focal adhesion kinase 1 OS=Mus musculus OX=10090 GN=Ptk2 PE=1 SV=4	Ptk2	1.2969	1.31237	1.39874	0.591521	0.657571	0.7429	0.497	0.000549673	0.0142226
Q99JW5	Epithelial cell adhesion molecule OS=Mus musculus OX=10090 GN=Epcam PE=1 SV=1	Epcam	1.49982	1.61481	1.59768	0.462343	0.415784	0.409564	0.273	8.26711e-06	0.00495724
P09803	Cadherin-1 OS=Mus musculus OX=10090 GN=Cdh1 PE=1 SV=1	Cdh1	1.2644	1.40767	1.18374	0.725495	0.717487	0.701197	0.556	0.000343314	0.0128727
P29533	Vascular cell adhesion protein 1 OS=Mus musculus OX=10090 GN=Vcam1 PE=1 SV=1	Vcam1	1.08098	1.46615	1.68782	0.662681	0.553065	0.54931	0.417	0.004026	0.030636
Proteasome Subunits
Protein accession	Protein description	Gene name	NC1	NC2	NC3	KO1	KO2	KO3	KO/NC Ratio	KO/NC P value	KO/NC FDR
Q9R1P4	Proteasome subunit alpha type-1 OS=Mus musculus OX=10090 GN=Psma1 PE=1 SV=1	Psma1	1.37052	1.23211	1.25635	0.695981	0.669501	0.775532	0.555	0.000422844	0.013091
P49722	Proteasome subunit alpha type-2 OS=Mus musculus OX=10090 GN=Psma2 PE=1 SV=3	Psma2	1.3767	1.16148	1.19799	0.739456	0.711113	0.813267	0.606	0.00160555	0.0201929
O70435	Proteasome subunit alpha type-3 OS=Mus musculus OX=10090 GN=Psma3 PE=1 SV=3	Psma3	1.33714	1.20744	1.23712	0.742803	0.684984	0.790518	0.587	0.000493297	0.0139142
Q9R1P0	Proteasome subunit alpha type-4 OS=Mus musculus OX=10090 GN=Psma4 PE=1 SV=1	Psma4	1.29336	1.20969	1.19616	0.727957	0.809841	0.762996	0.622	0.000268776	0.0122416
Q9Z2U1	Proteasome subunit alpha type-5 OS=Mus musculus OX=10090 GN=Psma5 PE=1 SV=1	Psma5	1.21602	1.11563	1.14363	0.835405	0.836819	0.852492	0.726	0.000269968	0.0122416
Q9QUM9	Proteasome subunit alpha type-6 OS=Mus musculus OX=10090 GN=Psma6 PE=1 SV=1	Psma6	1.2778	1.19175	1.29171	0.675072	0.751534	0.812127	0.595	0.000921102	0.0158526
Q9Z2U0	Proteasome subunit alpha type-7 OS=Mus musculus OX=10090 GN=Psma7 PE=1 SV=1	Psma7	1.25669	1.16024	1.19372	0.753436	0.827211	0.808696	0.662	0.000350126	0.0128727
O09061	Proteasome subunit beta type-1 OS=Mus musculus OX=10090 GN=Psmb1 PE=1 SV=1	Psmb1	1.29171	1.1905	1.28658	0.683428	0.732883	0.814893	0.592	0.00079869	0.0150983
Q9R1P3	Proteasome subunit beta type-2 OS=Mus musculus OX=10090 GN=Psmb2 PE=1 SV=1	Psmb2	1.25749	1.23201	1.37807	0.651995	0.727539	0.75289	0.551	0.000423214	0.013091
Q9R1P1	Proteasome subunit beta type-3 OS=Mus musculus OX=10090 GN=Psmb3 PE=1 SV=1	Psmb3	1.21314	1.24072	1.20769	0.718365	0.830941	0.789147	0.639	0.000488927	0.0139142
P99026	Proteasome subunit beta type-4 OS=Mus musculus OX=10090 GN=Psmb4 PE=1 SV=1	Psmb4	1.23735	1.24504	1.28959	0.701491	0.743298	0.783237	0.591	0.00010491	0.00925607
O55234	Proteasome subunit beta type-5 OS=Mus musculus OX=10090 GN=Psmb5 PE=1 SV=3	Psmb5	1.35314	1.22791	1.31328	0.658144	0.690406	0.757123	0.541	0.000252699	0.0122416
Q60692	Proteasome subunit beta type-6 OS=Mus musculus OX=10090 GN=Psmb6 PE=1 SV=3	Psmb6	1.39147	1.29069	1.16423	0.673674	0.724508	0.755425	0.56	0.000715274	0.0148842
P70195	Proteasome subunit beta type-7 OS=Mus musculus OX=10090 GN=Psmb7 PE=1 SV=1	Psmb7	1.13997	0.877367	1.19244	0.852756	0.914207	1.02327	0.869	0.28773	0.423819
P28063	Proteasome subunit beta type-8 OS=Mus musculus OX=10090 GN=Psmb8 PE=1 SV=2	Psmb8	1.28064	1.31758	1.45209	0.72366	0.522582	0.703458	0.481	0.00261555	0.0251326
P62192	26S proteasome regulatory subunit 4 OS=Mus musculus OX=10090 GN=Psmc1 PE=1 SV=1	Psmc1	1.00379	0.918669	0.868037	1.01997	1.01727	1.17226	1.15	0.0915995	0.19414
P46471	26S proteasome regulatory subunit 7 OS=Mus musculus OX=10090 GN=Psmc2 PE=1 SV=5	Psmc2	1.0038	1.03162	0.967929	0.939867	0.956533	1.10025	0.998	0.937773	0.955726
O88685	26S proteasome regulatory subunit 6A OS=Mus musculus OX=10090 GN=Psmc3 PE=1 SV=2	Psmc3	1.00735	0.990597	0.990617	0.964377	0.964116	1.08294	1.008	0.882878	0.917402
P54775	26S proteasome regulatory subunit 6B OS=Mus musculus OX=10090 GN=Psmc4 PE=1 SV=2	Psmc4	0.964083	0.928973	0.996624	0.942616	0.984983	1.18272	1.076	0.393983	0.525858
P62196	26S proteasome regulatory subunit 8 OS=Mus musculus OX=10090 GN=Psmc5 PE=1 SV=1	Psmc5	0.964055	0.951233	1.00161	0.965416	0.946965	1.17072	1.057	0.503719	0.625237
P62334	26S proteasome regulatory subunit 10B OS=Mus musculus OX=10090 GN=Psmc6 PE=1 SV=1	Psmc6	1.03531	0.97156	0.971253	0.944111	0.995442	1.08232	1.015	0.78035	0.84655
Q3TXS7	26S proteasome non-ATPase regulatory subunit 1 OS=Mus musculus OX=10090 GN=Psmd1 PE=1 SV=1	Psmd1	0.946612	0.94915	0.955109	1.0267	0.9662	1.15623	1.105	0.140941	0.257386
Q8BG32	26S proteasome non-ATPase regulatory subunit 11 OS=Mus musculus OX=10090 GN=Psmd11 PE=1 SV=3	Psmd11	0.929154	0.920469	0.912772	1.01967	1.03483	1.18311	1.172	0.0302202	0.0963428
Q9D8W5	26S proteasome non-ATPase regulatory subunit 12 OS=Mus musculus OX=10090 GN=Psmd12 PE=1 SV=4	Psmd12	0.915505	0.88105	0.953014	0.995219	1.04438	1.21083	1.182	0.0600395	0.149219
Q9WVJ2	26S proteasome non-ATPase regulatory subunit 13 OS=Mus musculus OX=10090 GN=Psmd13 PE=1 SV=1	Psmd13	0.920479	0.914742	0.932527	0.932133	1.06667	1.23344	1.168	0.140677	0.257289
O35593	26S proteasome non-ATPase regulatory subunit 14 OS=Mus musculus OX=10090 GN=Psmd14 PE=1 SV=2	Psmd14	0.952106	0.902425	0.927924	0.994768	1.03137	1.19141	1.156	0.067567	0.159939
Q8VDM4	26S proteasome non-ATPase regulatory subunit 2 OS=Mus musculus OX=10090 GN=Psmd2 PE=1 SV=1	Psmd2	1.01501	1.0203	0.963072	0.969343	0.967684	1.06458	1.001	0.991618	0.99445
P14685	26S proteasome non-ATPase regulatory subunit 3 OS=Mus musculus OX=10090 GN=Psmd3 PE=1 SV=3	Psmd3	0.936804	0.900734	0.951957	0.981959	0.987587	1.24096	1.151	0.162544	0.284727
O35226	26S proteasome non-ATPase regulatory subunit 4 OS=Mus musculus OX=10090 GN=Psmd4 PE=1 SV=1	Psmd4	0.975716	0.950245	0.966357	1.18569	0.941069	0.980927	1.074	0.403799	0.533255
Q8BJY1	26S proteasome non-ATPase regulatory subunit 5 OS=Mus musculus OX=10090 GN=Psmd5 PE=1 SV=4	Psmd5	0.96828	1.00111	0.997121	1.00474	0.993409	1.03534	1.023	0.241045	0.372553
Q99JI4	26S proteasome non-ATPase regulatory subunit 6 OS=Mus musculus OX=10090 GN=Psmd6 PE=1 SV=1	Psmd6	0.928463	0.929355	0.923401	0.982914	1.02693	1.20894	1.157	0.0871467	0.187833
P26516	26S proteasome non-ATPase regulatory subunit 7 OS=Mus musculus OX=10090 GN=Psmd7 PE=1 SV=2	Psmd7	0.949004	0.955896	0.896496	1.04965	0.999794	1.14916	1.142	0.0449062	0.12179
Q9CX56	26S proteasome non-ATPase regulatory subunit 8 OS=Mus musculus OX=10090 GN=Psmd8 PE=1 SV=2	Psmd8	0.910675	0.980094	0.966798	1.11319	0.923609	1.10564	1.1	0.231342	0.362948
Q9CR00	26S proteasome non-ATPase regulatory subunit 9 OS=Mus musculus OX=10090 GN=Psmd9 PE=1 SV=1	Psmd9	1.08509	1.15591	1.0603	0.875572	0.991339	0.831788	0.817	0.024836	0.0861359
P97371	Proteasome activator complex subunit 1 OS=Mus musculus OX=10090 GN=Psme1 PE=1 SV=2	Psme1	1.33421	1.1892	1.42247	0.66202	0.644218	0.747878	0.521	0.000723915	0.0149006
P97372	Proteasome activator complex subunit 2 OS=Mus musculus OX=10090 GN=Psme2 PE=1 SV=4	Psme2	1.32346	1.25825	1.32642	0.622544	0.687745	0.781586	0.535	0.000761849	0.0150334
P61290	Proteasome activator complex subunit 3 OS=Mus musculus OX=10090 GN=Psme3 PE=1 SV=1	Psme3	1.04031	0.957976	1.14813	0.86692	0.857663	1.12901	0.907	0.377114	0.51047
Q5SSW2	Proteasome activator complex subunit 4 OS=Mus musculus OX=10090 GN=Psme4 PE=1 SV=1	Psme4	1.16809	0.854566	0.650352	1.06988	0.827186	1.42992	1.245	0.391032	0.523741
Q9JK23	Proteasome assembly chaperone 1 OS=Mus musculus OX=10090 GN=Psmg1 PE=1 SV=1	Psmg1	1.2542	0.872553	1.22709	0.694258	0.829157	1.12275	0.789	0.253695	0.387018
Q9EST4	Proteasome assembly chaperone 2 OS=Mus musculus OX=10090 GN=Psmg2 PE=1 SV=1	Psmg2	1.26286	0.83781	1.30676	0.855638	0.665735	1.07119	0.761	0.240861	0.372521
Metabolic Enzymes
Protein accession	Protein description	Gene name	NC1	NC2	NC3	KO1	KO2	KO3	KO/NC Ratio	KO/NC P value	KO/NC FDR
P08228	Superoxide dismutase [Cu-Zn] OS=Mus musculus OX=10090 GN=Sod1 PE=1 SV=2	Sod1	1.15669	1.12899	1.15843	0.855125	0.845754	0.855013	0.742	5.18398e-06	0.00495724
P52624	Uridine phosphorylase 1 OS=Mus musculus OX=10090 GN=Upp1 PE=1 SV=2	Upp1	0.576888	0.610867	0.64528	1.37189	1.41673	1.37835	2.273	1.7077e-05	0.00495724
P05201	Aspartate aminotransferase, cytoplasmic OS=Mus musculus OX=10090 GN=Got1 PE=1 SV=3	Got1	1.27824	1.21711	1.2141	0.759461	0.751144	0.779946	0.617	1.8094e-05	0.00495724
P05202	Aspartate aminotransferase, mitochondrial OS=Mus musculus OX=10090 GN=Got2 PE=1 SV=1	Got2	1.65627	1.24395	1.0839	0.581303	0.72341	0.711166	0.506	0.00946379	0.0475058
P21550	Beta-enolase OS=Mus musculus OX=10090 GN=Eno3 PE=1 SV=3	Eno3	1.34107	1.09496	1.26768	0.71042	0.72314	0.862739	0.62	0.00524196	0.0352907
Q9DB77	Cytochrome b-c1 complex subunit 2, mitochondrial OS=Mus musculus OX=10090 GN=Uqcrc2 PE=1 SV=1	Uqcrc2	2.0181	1.22248	1.34506	0.284885	0.727937	0.401541	0.308	0.0173978	0.0696215
Q03265	ATP synthase subunit alpha, mitochondrial OS=Mus musculus OX=10090 GN=Atp5f1a PE=1 SV=1	Atp5f1a	1.48946	1.34249	1.07242	0.586299	0.833712	0.675619	0.537	0.0114626	0.0543228
P56480	ATP synthase subunit beta, mitochondrial OS=Mus musculus OX=10090 GN=Atp5f1b PE=1 SV=2	Atp5f1b	1.61035	1.21058	1.01237	0.655978	0.811586	0.69913	0.565	0.0203321	0.0763511
Q9D3D9	ATP synthase subunit delta, mitochondrial OS=Mus musculus OX=10090 GN=Atp5f1d PE=1 SV=1	Atp5f1d	1.75293	1.32795	1.13113	0.555035	0.792327	0.440624	0.424	0.0151317	0.0634368
Q9CPQ8	ATP synthase subunit g, mitochondrial OS=Mus musculus OX=10090 GN=Atp5mg PE=1 SV=1	Atp5mg	1.86676	0.884925	1.06662	0.484263		0.697431	0.464	0.106236	0.214628
Q9DCX2	ATP synthase subunit d, mitochondrial OS=Mus musculus OX=10090 GN=Atp5pd PE=1 SV=3	Atp5pd	1.59076	1.27982	1.04612	0.533494	0.815313	0.734494	0.532	0.0228401	0.0822029
Q9DB20	ATP synthase subunit O, mitochondrial OS=Mus musculus OX=10090 GN=Atp5po PE=1 SV=1	Atp5po	1.45892	1.09097	0.891711		1.11005	0.448345	0.679	0.313077	0.447605
Q8K2B3	Succinate dehydrogenase [ubiquinone] flavoprotein subunit, mitochondrial OS=Mus musculus OX=10090 GN=Sdha PE=1 SV=1	Sdha	2.00339	1.33824	1.07325	0.402936	0.536958	0.645226	0.359	0.0115451	0.0543761
P97807	Fumarate hydratase, mitochondrial OS=Mus musculus OX=10090 GN=Fh PE=1 SV=3	Fh	1.36064	1.12113	1.1795	0.728877	0.773044	0.836804	0.639	0.00317233	0.0279901
O88844	Isocitrate dehydrogenase [NADP] cytoplasmic OS=Mus musculus OX=10090 GN=Idh1 PE=1 SV=2	Idh1	1.09715	1.08539	1.46412	0.805453	0.719671	0.82822	0.645	0.0159042	0.0653585
P54071	Isocitrate dehydrogenase [NADP], mitochondrial OS=Mus musculus OX=10090 GN=Idh2 PE=1 SV=3	Idh2	1.77448	1.11803	1.03178	0.586648	0.680736	0.808323	0.529	0.0330416	0.101793
Chromatin-binding
Protein accession	Protein description	Gene name	NC1	NC2	NC3	KO1	KO2	KO3	KO/NC Ratio	KO/NC P value	KO/NC FDR
O09106	Histone deacetylase 1 OS=Mus musculus OX=10090 GN=Hdac1 PE=1 SV=1	Hdac1	0.863525	0.805731	0.927878	1.08759	1.03	1.28527	1.31	0.026687	0.0898333
P70288	Histone deacetylase 2 OS=Mus musculus OX=10090 GN=Hdac2 PE=1 SV=1	Hdac2	0.732406	0.766089	0.751016	1.41779	1.17872	1.15397	1.667	0.00160412	0.0201929
P10922	Histone H1.0 OS=Mus musculus OX=10090 GN=H1-0 PE=2 SV=4	H1-0	0.724674	0.795366	0.636624	1.10009	1.7112	1.03205	1.782	0.0317396	0.0993903
P15864	Histone H1.2 OS=Mus musculus OX=10090 GN=H1-2 PE=1 SV=2	H1-2	1.14356	0.715804	0.562202	1.1347	1.41261	1.03113	1.478	0.135343	0.250242
P43274	Histone H1.4 OS=Mus musculus OX=10090 GN=H1-4 PE=1 SV=2	H1-4	1.0432	0.820594	0.574675	1.1422	1.44524	0.974089	1.461	0.1301	0.244011
P43276	Histone H1.5 OS=Mus musculus OX=10090 GN=H1-5 PE=1 SV=2	H1-5	1.18444	0.761394	0.599866	1.12984	1.34124	0.983217	1.357	0.197256	0.327187
P27661	Histone H2AX OS=Mus musculus OX=10090 GN=H2ax PE=1 SV=2	H2ax	0.68746	0.252215	0.321078	2.02325	1.2409	1.4751	3.759	0.0138627	0.0602118
Q3THW5	Histone H2A.V OS=Mus musculus OX=10090 GN=H2az2 PE=1 SV=3	H2az2	0.78551	0.698329	0.695028	1.14698	1.26156	1.41259	1.754	0.00149914	0.0201855
Q8CGP1	Histone H2B type 1-K OS=Mus musculus OX=10090 GN=H2bc12 PE=1 SV=3	H2bc12	0.889249	0.798486	0.85139	0.998181	1.25503	1.20766	1.363	0.0168023	0.0681023
P62806	Histone H4 OS=Mus musculus OX=10090 GN=H4c1 PE=1 SV=2	H4c1	0.742183	0.752837	0.705398	1.14659	1.37365	1.27935	1.727	0.000635298	0.014398
Q8K4B0	Metastasis-associated protein MTA1 OS=Mus musculus OX=10090 GN=Mta1 PE=1 SV=1	Mta1	0.772755	0.674263	0.771693	1.26103	1.04358	1.47668	1.704	0.00883124	0.0456228
Q9R190	Metastasis-associated protein MTA2 OS=Mus musculus OX=10090 GN=Mta2 PE=1 SV=1	Mta2	0.863418	0.777125	0.750794	1.22691	1.07866	1.30309	1.509	0.00419367	0.0311666
Q9Z2D8	Methyl-CpG-binding domain protein 3 OS=Mus musculus OX=10090 GN=Mbd3 PE=1 SV=1	Mbd3	0.844052	0.621853	0.613481	1.40809	1.20571	1.30682	1.885	0.00476124	0.0333287
P13864	DNA (cytosine-5)-methyltransferase 1 OS=Mus musculus OX=10090 GN=Dnmt1 PE=1 SV=5	Dnmt1	0.763133	0.737611	0.678615	1.24221	1.14483	1.4336	1.753	0.00168954	0.0204622
P08775	DNA-directed RNA polymerase II subunit RPB1 OS=Mus musculus OX=10090 GN=Polr2a PE=1 SV=3	Polr2a	0.849946	0.78849	0.911988	1.1376	0.901498	1.41047	1.353	0.10215	0.209329
Q8CFI7	DNA-directed RNA polymerase II subunit RPB2 OS=Mus musculus OX=10090 GN=Polr2b PE=1 SV=2	Polr2b	0.908717	0.773644	0.874574	1.14152	0.941353	1.36019	1.347	0.0689253	0.162482
P97760	DNA-directed RNA polymerase II subunit RPB3 OS=Mus musculus OX=10090 GN=Polr2c PE=1 SV=2	Polr2c	0.899908	0.646708	0.701646	1.37912	1.07964	1.29298	1.669	0.0138422	0.0602118
