# Supplementary material for: Endosomal protein DENND10/FAM45A integrates extracellular vesicle release with cancer cell migration
Source: BMC Biol. 2024 Jul 10;22:154. doi: 10.1186/s12915-024-01948-4 (PMC11234546; doi:10.1186/s12915-024-01948-4)
Supplement: Supplementary file 3 — Additional file 3: Individual data point values in the study. [file 12915_2024_1948_MOESM3_ESM.xlsx]

## Sheet: Figure 1C
	DENND10 relative expression (%)
	NC	DENND10-KO1	DENND10-KO5
	91.5001	0.987315	0.971191
	103.261	0.9975	1.0129
	105.239	1.5469	0.720014

## Sheet: Figure 1E
	Particle concentration (10^9/ml)
	NC	DENND10-KO1	DENND10-KO5
	6.21	4.5	3.03
	5.45	4.34	2.63
	5.15	2.6	3.64
	7.45	4.79

## Sheet: Figure 1F
		Size distribution
		NC	DENND10-KO1	DENND10-KO5
	Size (nm)	Events
	30.25	0	0	0
	30.75	0	0	0
	31.25	0	0	0
	31.75	0	0	0
	32.25	0	0	0
	32.75	0	0	0
	33.25	0	0	0
	33.75	0	0	0
	34.25	0	0	0
	34.75	0	0	0
	35.25	0	0	0
	35.75	0	0	0
	36.25	0	0	0
	36.75	0	0	0
	37.25	0	0	0
	37.75	0	0	0
	38.25	0	0	0
	38.75	0	0	0
	39.25	0	0	0
	39.75	0	0	0
	40.25	0	0	0
	40.75	0	0	0
	41.25	0	0	0
	41.75	0	0	0
	42.25	0	0	0
	42.75	0	0	0
	43.25	0	0	0
	43.75	0	0	0
	44.25	0	0	0
	44.75	0	0	0
	45.25	0	0	0
	45.75	0	0	0
	46.25	0	0	0
	46.75	2	1	0
	47.25	0	0	0
	47.75	2	0	0
	48.25	4	1	0
	48.75	6	3	0
	49.25	4	3	1
	49.75	3	4	2
	50.25	6	3	1
	50.75	2	2	0
	51.25	17	5	1
	51.75	5	6	1
	52.25	11	5	1
	52.75	20	8	0
	53.25	16	5	5
	53.75	9	9	6
	54.25	9	3	2
	54.75	35	7	3
	55.25	32	18	2
	55.75	14	6	9
	56.25	26	14	3
	56.75	27	11	7
	57.25	40	20	17
	57.75	23	11	9
	58.25	47	18	11
	58.75	16	9	9
	59.25	38	20	9
	59.75	47	21	14
	60.25	43	19	9
	60.75	42	22	11
	61.25	23	9	17
	61.75	42	19	19
	62.25	58	30	13
	62.75	40	24	12
	63.25	37	19	21
	63.75	44	21	19
	64.25	54	26	19
	64.75	40	22	19
	65.25	57	30	19
	65.75	61	20	15
	66.25	53	20	23
	66.75	43	29	24
	67.25	37	32	26
	67.75	44	15	17
	68.25	63	40	30
	68.75	80	31	25
	69.25	58	27	29
	69.75	54	28	25
	70.25	60	42	31
	70.75	79	33	30
	71.25	61	29	29
	71.75	46	38	29
	72.25	45	20	21
	72.75	52	25	31
	73.25	48	32	17
	73.75	42	28	29
	74.25	42	30	21
	74.75	50	36	26
	75.25	41	43	27
	75.75	44	35	14
	76.25	46	26	21
	76.75	27	31	18
	77.25	32	14	17
	77.75	39	30	16
	78.25	31	21	23
	78.75	32	31	18
	79.25	38	19	14
	79.75	36	15	15
	80.25	27	16	20
	80.75	32	16	21
	81.25	27	25	14
	81.75	33	21	24
	82.25	31	17	16
	82.75	23	16	14
	83.25	28	23	11
	83.75	29	28	11
	84.25	21	18	12
	84.75	27	16	18
	85.25	24	16	10
	85.75	16	19	11
	86.25	20	12	14
	86.75	26	19	9
	87.25	23	16	7
	87.75	21	13	9
	88.25	15	15	15
	88.75	15	13	14
	89.25	11	16	9
	89.75	10	17	10
	90.25	21	10	9
	90.75	13	6	7
	91.25	6	12	5
	91.75	17	9	10
	92.25	13	10	5
	92.75	8	5	7
	93.25	9	12	10
	93.75	12	5	10
	94.25	9	13	5
	94.75	12	13	5
	95.25	18	6	8
	95.75	9	9	9
	96.25	7	9	9
	96.75	11	5	7
	97.25	11	14	10
	97.75	6	8	3
	98.25	16	10	8
	98.75	3	5	3
	99.25	10	8	5
	99.75	11	7	4
	100.25	6	5	7
	100.75	9	7	3
	101.25	9	7	3
	101.75	11	7	11
	102.25	6	8	5
	102.75	4	7	5
	103.25	6	5	0
	103.75	5	4	8
	104.25	4	6	4
	104.75	4	2	2
	105.25	5	3	5
	105.75	7	7	5
	106.25	3	5	4
	106.75	7	5	4
	107.25	13	3	5
	107.75	8	7	6
	108.25	7	8	6
	108.75	3	3	5
	109.25	3	4	2
	109.75	2	7	3
	110.25	4	6	3
	110.75	2	5	1
	111.25	5	5	6
	111.75	3	3	3
	112.25	5	2	3
	112.75	4	0	3
	113.25	4	8	3
	113.75	1	6	3
	114.25	4	3	3
	114.75	3	4	2
	115.25	3	4	1
	115.75	0	3	1
	116.25	4	2	5
	116.75	1	5	4
	117.25	4	3	1
	117.75	1	0	3
	118.25	3	2	1
	118.75	2	2	3
	119.25	1	4	2
	119.75	2	1	2
	120.25	1	3	1
	120.75	1	4	3
	121.25	4	1	3
	121.75	4	1	1
	122.25	2	1	1
	122.75	4	2	2
	123.25	0	2	3
	123.75	2	2	4
	124.25	1	3	1
	124.75	1	3	1
	125.25	2	3	3
	125.75	0	1	2
	126.25	1	4	2
	126.75	0	3	3
	127.25	2	3	0
	127.75	2	1	1
	128.25	2	0	0
	128.75	1	1	2
	129.25	0	3	1
	129.75	2	3	2
	130.25	1	1	1
	130.75	1	1	1
	131.25	2	1	1
	131.75	1	1	2
	132.25	2	4	1
	132.75	1	0	0
	133.25	3	0	1
	133.75	0	1	1
	134.25	0	0	0
	134.75	0	1	3
	135.25	0	4	1
	135.75	2	4	1
	136.25	0	1	1
	136.75	1	1	1
	137.25	0	1	1
	137.75	1	0	0
	138.25	1	5	1
	138.75	0	1	0
	139.25	0	2	0
	139.75	1	0	1
	140.25	0	1	0
	140.75	2	0	1
	141.25	0	0	0
	141.75	0	1	0
	142.25	1	2	1
	142.75	2	1	0
	143.25	0	2	1
	143.75	1	0	0
	144.25	2	1	0
	144.75	2	2	1
	145.25	2	0	0
	145.75	0	0	1
	146.25	2	1	0
	146.75	1	2	1
	147.25	0	2	1
	147.75	0	1	1
	148.25	0	1	1
	148.75	0	0	0
	149.25	0	0	0
	149.75	0	0	0

## Sheet: Figure 1H
		Alix: Percent of control				Flotillin: Percent of control				CD63: Percent of control
		NC	DENND10-KO1	DENND10-KO5		NC	DENND10-KO1	DENND10-KO5		NC	DENND10-KO1	DENND10-KO5
		100	5.88802	39.3761		100	37.7669	70.522		100	36.5605	60.09
		100	30.1815	8.34576		100	46.7698	74.7792		100	40.8221	64.6928
		100	13.1072	38.4963		100	55.7595	54.2005		100	64.9379	70.1513

## Sheet: Figure 2B
		TFEB relative expression
		NC	DENND10-KO1	DENND10-KO5
		0.927222	1.72885	2.56276
		1.01798	1.8173	2.48648
		1.0548	1.71536	2.43946

## Sheet: Figure 2D
		Lamp1: Percent of control				M6PR: Percent of control				Pro,intermediate/mature Cathepsin D: Percent of control
		NC	DENND10-KO1	DENND10-KO5		NC	DENND10-KO1	DENND10-KO5		NC	DENND10-KO1	DENND10-KO5
		100	117.28	130.066		100	129.544	130.439		100	184.938	194.726
		100	136.628	116.923		100	139.325	125.811		100	177.678	176.892
		100	127.239	129.981		100	144.162	116.391		100	150.087	167.397

## Sheet: Figure 2H
		p-mTOR/t-mTOR: Percent of Control					p-4EBP1/t-4EBP1: Percent of Control					p-p70/t-p70: Percent of Control
		NC	DENND10-KO1	DENND10-KO5			NC	DENND10-KO1	DENND10-KO5			NC	DENND10-KO1	DENND10-KO5
		100	73.2662	86.1953			100	105.611	91.3421			100	33.5206	50.6745
		100	99.4576	127.487			100	90.1354	99.8071			100	52.7998	75.4754
		100	109.298	77.1063			100	92.4484	103.552			100	40.4733	52.7042

## Sheet: Figure 3D
		4T1 Migration					4T1 Invasion
		Migrated cells (Normalized)					Invaded cells (Normalized)
		NC	DENND10-KO1	DENND10-KO5			NC	DENND10-KO1	DENND10-KO5
		1	0.212034	0.446991			1	0.376307	0.502904
		1	0.170867	0.31754			1	0.397185	0.725567
		1	0.142039	0.235968			1	0.439381	0.581037

## Sheet: Figure 3F
		Wound Closure (%)
		NC	DENND10-KO1	DENND10-KO5
		95.3963	52.857	68.8549
		99.9865	51.7072	60.3819
		100	57.5255	59.179

## Sheet: Figure 4D
	Migrated cells normalized				Migrated cells normalized
		DENND10-KO1				DENND10-KO5
	Control	+ NC_CM	+NC_EV		Control	+ NC_CM	+NC_EV
	1	3.40206	2.79861		1	1.77049	2.19634
	1	2.9186	2.98485		1	1.96085	2.08122
	1	3.16471	2.625		1	2.05372	1.87342

[truncated: 14 more sheets: Figure 4F, Figure 4H, Figure 5B, Figure 5F, Figure 5H, Figure 8D, Figure S2, Figure S3D, Figure S3F, Figure S4B, Figure S4D, Figure S5B, Figure S7B, Figure S7D]
